# Supplementary material for: Development of a multi-species SNP array for serrasalmid fish Colossoma macropomum and Piaractus mesopotamicus
Source: Sci Rep. 2021 Sep 29;11:19289. doi: 10.1038/s41598-021-98885-x (PMC8481427; doi:10.1038/s41598-021-98885-x)
Supplement: Supplementary file 3 — Supplementary Table S1. [file 41598_2021_98885_MOESM3_ESM.xlsx]

## Sheet: validated_list_tambaqui
Table Title: Description of validated SNPs and the flanking sequences for tambaqui provided by Affymetrix, including: the source of sequencing and the classification based on p-convert values and wobble criteria
affy_snp_id	snpid	source	axiom_71mer	pconvert_fwd	wobble_count_fwd	wobble_distance_fwd	pconvert_rev	wobble_count_rev	wobble_distance_rev
Affx-1059403047	cmf_44262:162	RNAseq_cmf	CGTCTTGTAACACGGACCAAGGAGTCTAACATCTA[C/T]GCGAGTGTTCGGGTGGCAAACCCGTGCGCGCAGTG	0.662	0	100	0.442	0	-100
Affx-1059382240	cmr1_1001070_49	ddRADseq_cmr1	ACATAACTGTGAGGTGATCAGTTCTCCCACTATGC[G/T]ATTATAGAGACTGGGCTAGCAGTCACAATGCTGAT	0.704	0	100	0.68	0	-100
Affx-1059382240	cmr1_805341_49	ddRADseq_cmr1	ACATAACTGTGAGGTGATCAGTTCTCCCACTATGC[G/T]ATTATAGAGACTGGGCTAGCAGTCACAATGCTGAT	0.704	0	100	0.68	0	-100
Affx-1059382240	cmr1_945615_49	ddRADseq_cmr1	ACATAACTGTGAGGTGATCAGTTCTCCCACTATGC[G/T]ATTATAGAGACTGGGCTAGCAGTCACAATGCTGAT	0.704	0	100	0.68	0	-100
Affx-1059382244	cmr1_1002360_63	ddRADseq_cmr1	AACTGCAAGCAGAGATCATAATGACAGCTCTTAGT[A/G]TTGTTTTATAGGGGTAATGTGCTTTAATTAGATCG	0.66	0	100	0.594	0	-100
Affx-1059382257	cmr1_1005800_68	ddRADseq_cmr1	AGTGACCCTGTGTTTAGTTTAGTTTCTGAACCAGT[A/T]CAATTAGATCGGAAGAGCACACGTCTGAACTCCAG	0.678	0	100	0.73	183	0
Affx-1059382263	cmr1_1008195_46	ddRADseq_cmr1	TTTAGATCAGCAAACATTGTGTCACTTTGGTCATA[C/T]GCAAGACATCTGGGTTTGCTATGAAATGAAAATCC	0.728	0	100	0.702	0	-100
Affx-1059382265	cmr1_1008917_77	ddRADseq_cmr1	GTTCTCATTTATTTCTCACTGGGTTTTTAACAAAA[A/C]TGGGTAATTAGATCGGAAGAGCACACGTCTGAACT	0.732	0	100	0.554	2	-3
Affx-1059382266	cmr1_1009112_65	ddRADseq_cmr1	GTAAATGAGACCACTCTTAGCGTTTCTACAGCAAC[A/G]CCGATTGTTAATTAGATCGGAAGAGCACACGTCTG	0.738	0	100	0.614	0	-100
Affx-1059382266	cmr1_1112969_65	ddRADseq_cmr1	GTAAATGAGACCACTCTTAGCGTTTCTACAGCAAC[A/G]CCGATTGTTAATTAGATCGGAAGAGCACACGTCTG	0.738	0	100	0.614	0	-100
Affx-1059382284	cmr1_1017234_70	ddRADseq_cmr1	TTAGTCACCAAACTAATGTTGTACCTTGATCTGCT[C/G]CCGAGGTCAAAGGTTCAATTAGATCGGAAGAGCAC	0.664	0	100	0.652	0	-100
Affx-1059382284	cmr1_1047039_70	ddRADseq_cmr1	TTAGTCACCAAACTAATGTTGTACCTTGATCTGCT[C/G]CCGAGGTCAAAGGTTCAATTAGATCGGAAGAGCAC	0.664	0	100	0.652	0	-100
Affx-1059382284	cmr1_539785_70	ddRADseq_cmr1	TTAGTCACCAAACTAATGTTGTACCTTGATCTGCT[C/G]CCGAGGTCAAAGGTTCAATTAGATCGGAAGAGCAC	0.664	0	100	0.652	0	-100
Affx-1059382284	cmr1_97139_70	ddRADseq_cmr1	TTAGTCACCAAACTAATGTTGTACCTTGATCTGCT[C/G]CCGAGGTCAAAGGTTCAATTAGATCGGAAGAGCAC	0.664	0	100	0.652	0	-100
Affx-1059382348	cmr1_105405_57	ddRADseq_cmr1	TACTGTAAAAAAGTTTGGGATTTCTGTGAAACTTA[A/G]GAGGGGGTGAATGTAGCAGGTGTAATAATTAGATC	0.718	0	100	0.534	0	-100
Affx-1059382357	cmr1_1057664_34	ddRADseq_cmr1	CTTCCAACAGGGTTGCACAGTGTGAGAAATAT[A/G]AAAGTACTGTACTTGAACACCACAGTACAACTGTA	0.678	0	100	0.678	0	-100
Affx-1059382357	cmr1_1097899_34	ddRADseq_cmr1	CTTCCAACAGGGTTGCACAGTGTGAGAAATAT[A/G]AAAGTACTGTACTTGAACACCACAGTACAACTGTA	0.678	0	100	0.678	0	-100
Affx-1059382357	cmr1_969859_34	ddRADseq_cmr1	CTTCCAACAGGGTTGCACAGTGTGAGAAATAT[A/G]AAAGTACTGTACTTGAACACCACAGTACAACTGTA	0.678	0	100	0.678	0	-100
Affx-1059382362	cmr1_105928_86	ddRADseq_cmr1	GGAGAATCTTCTCAAGTCGTTTGGCTACAACACTT[A/G]CATATAATTAGATCGGAAGAGCACACGTCTGAACT	0.672	0	100	0.62	4	-1
Affx-1059382367	cmr1_1062023_95	ddRADseq_cmr1	GCTTTTAACTTTTTACTGCTTTCTATCTACACTCT[C/T]TGTCCATTACTTGCTGTTGAAATTAGATCGGAAGA	0.758	0	100	0.694	0	-100
Affx-1059382371	cmr1_106310_50	ddRADseq_cmr1	TCTTACCAAATGAAACTCAGATGCTCCATTCTGAA[A/C]ACCATTTGTGGAGATTAAACCCCTACTGCTAAACA	0.71	0	100	0.694	0	-100
Affx-1059382382	cmr1_106911_62	ddRADseq_cmr1	GTCAGGAAATCACGTTTTCTTAAGAAAAAATATGG[A/C]TATTTTAACTTGGTTGACTCCACGGGTACTATTAT	0.756	0	100	0.756	0	-100
Affx-1059382389	cmr1_1074565_67	ddRADseq_cmr1	AGTTGAAGTTACTTTTGTTCATTTGAGGCAAATGT[A/G]TGGCAAGGACTGTAATTAGATCGGAAGAGCACACG	0.734	0	100	0.608	0	-100
Affx-1059382391	cmr1_107846_36	ddRADseq_cmr1	GTGTAATGGTTACATAAATGGAGAAGGTTCCATA[A/C]AACACAGTCGATCTTACTCAATCACTGAGTTTAAT	0.73	0	100	0.636	1	-9
Affx-1059382393	cmr1_1079326_64	ddRADseq_cmr1	CAATGTCATAACCATAGAAAGCCCAAACCTTCTGA[C/T]CTGAGGGTCAAGACCAGACATCCACATTAATTAGA	0.738	0	100	0.616	0	-100
Affx-1059382409	cmr1_109261_77	ddRADseq_cmr1	ACTTTTTTTTTTAAGGCATAAACAGTAGTAACTGA[C/T]GTGAGATCGGAGGTGTGAAGAGTTGTGCAGCAGAG	0.708	0	100	0.54	0	-100
Affx-1059382410	cmr1_1092665_104	ddRADseq_cmr1	CACCACCTAAAAACATCACTAATAACATTACAATA[C/G]AATTAGATCGGAAGAGCACACGTCTGAACTCCAGT	0.772	0	100	0.654	317	0
Affx-1059382419	cmr1_1094593_50	ddRADseq_cmr1	AATGAATAGCAGTAACATAGTGCAAGTGTAACTAC[A/G]CTATATTTCCAAAAGTATTCACTCACCCGTCCAAA	0.684	0	100	0	0	-100
Affx-1059382428	cmr1_1098348_82	ddRADseq_cmr1	CTTACTCATCTTATATAAAAGTTTGAAAGGTACAG[C/T]ATAAACAATTAGATCGGAAGAGCACACGTCTGAAC	0.682	0	100	0.672	3	-6
Affx-1059382438	cmr1_1104356_43	ddRADseq_cmr1	TATATTCTCTATCCTTAAGGGTTGGTTTTAGATCC[C/T]GGGCCCTTGCCATTTACCTCAGACCTATGCCCCAA	0.674	0	100	0.472	0	-100
Affx-1059382441	cmr1_1105569_33	ddRADseq_cmr1	GATGCATTTGCAATCAGCCACCTGTTAAAGC[A/G]TTAGGAACACCTGGGTTCAGCACAGACTACCAGCA	0.752	0	100	0.722	0	-100
Affx-1059382458	cmr1_111681_68	ddRADseq_cmr1	GCGGTCGATTGATTTTCAACTACAAAAATAATATC[A/C]ACAGATTAATTAGATCGGAAGAGCACACGTCTGAA	0.776	0	100	0.676	1	-2
Affx-1059382462	CM34937:39	GBS_cm	ACGCGCAAGAACGATTCGTATTACGCCGCTCGTCT[A/G]CCAGCTGCACTGCCTGCCTT	0.656	0	100	0	0	-100
Affx-1059382474	cmr1_1120109_63	ddRADseq_cmr1	ACTGAACTTTAACTATCTAACGAACACAGATAAGA[A/G]ACAGAGGTGATTTCACATATGATTATTCACATAAT	0.75	0	100	0.678	0	-100
Affx-1059382496	cmr1_113454_42	ddRADseq_cmr1	GAACGCTGCGTTCCCTCTGTGATATAATCCTATCC[C/T]GCTTTCTGAGTGCAGTATTCTTGAAATAGTGTAAT	0.666	0	100	0.646	0	-100
Affx-1059382509	cmr1_11457_52	ddRADseq_cmr1	AGGTGCAGTGTCCCACGATCAAGTTTTCCAAAGGA[A/G]AAGCTATAAAGCTTAGATCTCTCACCAGGGTGTAA	0.742	0	100	0.65	0	-100
Affx-1059382526	cmr1_11600_98	ddRADseq_cmr1	AAAGCACTGCAATGCTCACGTGTCGTACTTCTTAT[G/T]TTAATTAGATCGGAAGAGCACACGTCTGAACTCCA	0.684	0	100	0.696	130	0
Affx-1059382536	cmr1_117824_70	ddRADseq_cmr1	CAGTCTGAGAGAAAGGTGAGGCTGAAGGAGATCAT[C/G]AGGAGGAATTAGATCGGAAGAGCACACGTCTGAAC	0.69	0	100	0.64	0	-100
Affx-1059382547	cmr1_11903_60	ddRADseq_cmr1	ACATAGTAATGTATAGTATAGTGATATAATGTATA[G/T]TATATACATTGTATAATGAAAAACTAGATACGCAA	0.698	0	100	0.586	0	-100
Affx-1059382569	cmr1_1232_88	ddRADseq_cmr1	GGCAACGTATTTATGGTTTTGCCGACGTATTTTCT[C/T]TAATTAGATCGGAAGAGCACACGTCTGAACTCCAG	0.69	0	100	0.606	261	0
Affx-1059382571	cmr1_123996_110	ddRADseq_cmr1	TAAAAATGAGTAGTAATCATTTTGAAAAGGAAATA[C/T]GTTTAAATTAGATCGGAAGAGCACACGTCTGAA	0.76	0	100	0.648	0	-100
Affx-1059382573	cmr1_124285_79	ddRADseq_cmr1	TAGAGTGTTGTTAAGTGGTTACAGTAGTGTTTGCA[A/G]TGATTGCTAGGTAATTAGATCGGAAGAGCACACGT	0.708	0	100	0.68	0	-100
Affx-1059382623	cmr1_132017_65	ddRADseq_cmr1	CTGAACCTGAAGATGATGCACTGGTCCCAAAACCA[A/G]AGAATGTGCTACAAGTTATAGAAGAGAAATTAGAT	0.686	0	100	0.668	0	-100
Affx-1059382639	cmr1_134339_106	ddRADseq_cmr1	TATTTTTTTTAAGTTTTCTTCCTTGAACCTTGACA[A/T]AATTAGATCGGAAGAGCACACGTCTGAACTCCAGT	0.684	0	100	0.634	317	0
Affx-1059382651	cmr1_13683_62	ddRADseq_cmr1	ATATGGTTTGAGAGTCTCCAGAATAAGGAGAGGCT[C/G]TGTGTATGAGATAAATATATCAGGAAAACACTAAT	0.642	0	100	0	0	-100
Affx-1059382652	cmr1_137_72	ddRADseq_cmr1	CGGTTTTAACGATACTTTAAAGTTCAAACGGTACT[A/G]CTAACCGTCATTAATTAGATCGGAAGAGCACACGT	0.664	0	100	0.64	0	-100
Affx-1059382654	CM48535:58	GBS_cm	GGGTGCTATTAAATAAACTTCACATACTAAAGCAG[A/C]A	0.71	0	100	0	0	-100
Affx-1059382660	cmr1_138781_94	ddRADseq_cmr1	AGTTGTGGATTAAAGTACAAGATATTCTTTCTAAA[A/G]TGTCAGTACTTTTAATTAGATCGGAAGAGCACACG	0.776	0	100	0.772	0	-100
Affx-1059382668	cmr1_140706_80	ddRADseq_cmr1	GCTACAGATGACTGTAGTAAACCAGCAACTACCAG[C/T]ACCATTAATTAGATCGGAAGAGCACACGTCTGAAC	0.706	0	100	0.664	2	-5
Affx-1059382669	cmr1_141_44	ddRADseq_cmr1	TGGGTCTGTAGGCGATGGGATGAAGTATGGTGGAA[C/T]ACAGGTGTTAATGGTTACACTTACAGACAGTCTAC	0.708	0	100	0.658	0	-100
Affx-1059382676	cmr1_141609_40	ddRADseq_cmr1	TGAGGCAGTTACTAGGGTGAAAAAGAAACACTGTT[C/T]GATATGTGTGTGTATTTTTGTGTAGGAACTGCATC	0.754	0	100	0	0	-100
Affx-1059382682	cmr1_142219_75	ddRADseq_cmr1	GAATGATTCCTTTGTTAGAGTGTGAGCTAAGTATT[A/C]ATTTGTCAAATTAGATCGGAAGAGCACACGTCTGA	0.688	0	100	0.52	0	-100
Affx-1059382691	cmr1_142898_66	ddRADseq_cmr1	AGTTTATTGTTAGTGAGTTACAGATCACAGCCTTA[C/G]AACACAAATCCTGGACTTTAATTAGATCGGAAGAG	0.668	0	100	0.64	0	-100
Affx-1059382719	cmr1_148134_48	ddRADseq_cmr1	ATCTGAGTCAAAGTACAAACAGCAGTGCAGTGGTT[C/T]TCACACTGGGGATCTCAGGTTTTTCAAAAGAAGGA	0.644	0	100	0.552	0	-100
Affx-1059382731	cmr1_150637_88	ddRADseq_cmr1	GAGGTGTGCACAGAACTGGCAGAATGGTATGTGCT[A/G]CAGAGAACAAGGGCACCATTTGAAAGGTATGGATT	0.654	0	100	0.63	0	-100
Affx-1059382736	cmr1_1519_62	ddRADseq_cmr1	TGAATCTAAGGTAAGGAGTTTGTATCTACACTGAC[A/G]GTTAACTGTTATACAGATACTTGAGTAATTAGATC	0.72	0	100	0.596	0	-100
Affx-1059382753	cmr1_155_53	ddRADseq_cmr1	TTTTATTTATATGTACTTTATATTCTCTCTTGTGA[A/G]AAACATTTAGTTATGCTTGACTACACATAATTAGA	0.726	0	100	0.684	0	-100
Affx-1059382756	cmr1_1559_72	ddRADseq_cmr1	CAGGCTGCAGTGGTGGTTTGTTATGAGATAACAAC[A/G]TCATACATAATTAGATCGGAAGAGCACACGTCTGA	0.662	0	100	0.636	1	-4
Affx-1059382769	cmr1_159810_104	ddRADseq_cmr1	GGCTCTAGCCTGTTGGAGGCCATAAGCTTATGGAC[G/T]GTGAAATTAGATCGGAAGAGCACACGTCTGAACTC	0.67	0	100	0.662	6	0
Affx-1059382771	cmr1_160435_40	ddRADseq_cmr1	TAAATCCAATGGTCGACAGAGTTGTTAAAGTCATT[A/T]CAAAGAAGGGCTCATATATTAAGATGTCACTTCAT	0.706	0	100	0.652	0	-100
Affx-1059382795	cmr1_166733_39	ddRADseq_cmr1	AATACAGAATAAAAAAAAACTCCATTCATTTAATA[C/T]GGTAACCACACACAAAGAAGGTTTAACCTTGCAAG	0.646	0	100	0.694	1	-6
Affx-1059382797	cmr1_166764_52	ddRADseq_cmr1	GTCACCACCATTGTAAAGAATACGTTTCAGCAAGA[A/G]TCAGTAAGTTTCTCTACAATTAGATCGGAAGAGCA	0.708	0	100	0	0	-100
Affx-1059382801	cmr1_166866_49	ddRADseq_cmr1	AGCTTATAGATGGAATCACAAGCTCACACCTCCAA[C/G]AAGTGGAGAAGAAGTAAACAAACCAGCCCAATTAG	0.684	0	100	0.622	0	-100
Affx-1059382822	cmr1_173306_38	ddRADseq_cmr1	GCTGCTGAATCTGCAGCTGTAGAGAGAAAAATCCA[A/T]CTGTGTCCAGCATCAAAAACCTACTGGACTAAATC	0.692	0	100	0.648	0	-100
Affx-1059382822	cmr1_305237_38	ddRADseq_cmr1	GCTGCTGAATCTGCAGCTGTAGAGAGAAAAATCCA[A/T]CTGTGTCCAGCATCAAAAACCTACTGGACTAAATC	0.692	0	100	0.648	0	-100
Affx-1059382849	cmr1_180495_73	ddRADseq_cmr1	AAAATGAAATACAGGGTTTGCATTTTACAATCTTA[A/C]TGTGTTAATTAGATCGGAAGAGCACACGTCTGAAC	0.62	0	100	0.762	4	-2
Affx-1059382859	cmr1_18333_51	ddRADseq_cmr1	GCAGAACAGCTTGATTGGAAGATGGGAGAAGTGAC[A/G]AATCATTTGCAGAGAATCTTAAAAGAAACTAGGAC	0.718	0	100	0.632	0	-100
Affx-1059382862	cmr1_18406_68	ddRADseq_cmr1	ACAAAGACTGCTTGTTTCGGCTGCTTGAGTTGTCC[C/G]GTGGTCCCACAGCACAGCAGTGGATTACTGGAATT	0.614	0	100	0.478	0	-100
Affx-1059382869	cmr1_18632_88	ddRADseq_cmr1	TATTTCTTTTGGAAGATTAAGTGTGTCTGATATTC[A/G]AGTGTACACTCGCAAAAACAATTAGATCGGAAGAG	0.694	0	100	0.576	0	-100
Affx-1059382889	cmr1_191858_59	ddRADseq_cmr1	TTCATTGTTGTAAGTGGTTCTAAGTAGCACCAGAA[A/C]GCGTTCTGCAATTAGATCGGAAGAGCACACGTCTG	0.614	0	100	0.676	2	-2
Affx-1059382889	cmr1_83505_59	ddRADseq_cmr1	TTCATTGTTGTAAGTGGTTCTAAGTAGCACCAGAA[A/C]GCGTTCTGCAATTAGATCGGAAGAGCACACGTCTG	0.614	0	100	0.676	2	-2
Affx-1059382900	cmr1_19310_66	ddRADseq_cmr1	GTATGAAAGAAGCCAAAATACTATCTTATGCACTT[A/G]GATATTAATTAGATCGGAAGAGCACACGTCTGAAC	0.676	0	100	0.706	1	-6
Affx-1059382900	cmr1_217526_66	ddRADseq_cmr1	GTATGAAAGAAGCCAAAATACTATCTTATGCACTT[A/G]GATATTAATTAGATCGGAAGAGCACACGTCTGAAC	0.676	0	100	0.706	1	-6
Affx-1059382900	cmr1_365030_66	ddRADseq_cmr1	GTATGAAAGAAGCCAAAATACTATCTTATGCACTT[A/G]GATATTAATTAGATCGGAAGAGCACACGTCTGAAC	0.676	0	100	0.706	1	-6
Affx-1059382900	cmr1_933709_66	ddRADseq_cmr1	GTATGAAAGAAGCCAAAATACTATCTTATGCACTT[A/G]GATATTAATTAGATCGGAAGAGCACACGTCTGAAC	0.676	0	100	0.706	1	-6
Affx-1059382903	cmr1_19420_99	ddRADseq_cmr1	CCCCTGTAAACACAATAGTTCTCTTTAAATAAATG[A/T]GAATTAGATCGGAAGAGCACACGTCTGAACTCCAG	0.632	0	100	0.696	179	0
Affx-1059382911	cmr1_19540_110	ddRADseq_cmr1	CAAACGCCTTTTCAGTGAGAAGAAGCGCCTAAATC[G/T]ATCACTTCGCAATTAGATCGGAAGAGCACACGTCT	0.706	0	100	0.704	0	-100
Affx-1059382912	cmr1_195439_32	ddRADseq_cmr1	CGGGCTGAAAATAACATTTAATAACGTTCC[A/G]CCACAACCTAAGCTAAAGTAAATCAGAGAGAATGG	0.668	0	100	0.604	0	-100
Affx-1059382938	cmr1_2007_79	ddRADseq_cmr1	GTCTAGTATTTACAGCTACAACACCCAGTTTACCA[A/G]ATAAATCCTTCAATAAATTAGATCGGAAGAGCACA	0.714	0	100	0.642	0	-100
Affx-1059382939	cmr1_200755_32	ddRADseq_cmr1	TAACAAACTTACCTGTAAACTGAGACAAAA[A/C]CTTGGCTCCCTGTATCGTAACAAAGTATGTTTCCC	0.648	0	100	0.53	0	-100
Affx-1059382948	cmr1_20283_68	ddRADseq_cmr1	TAACAGAGCATCCATTACACCACTTCCAAACACTG[C/T]AACAGCCTGTTCCCCCAAGAAGACAATTAGATCGG	0.634	0	100	0.566	0	-100
Affx-1059382961	cmr1_205269_74	ddRADseq_cmr1	ACAAGCATCCAATATTGACTCTCTGAAGATTCTCT[A/G]AATTAGATCGGAAGAGCACACGTCTGAACTCCAGT	0.714	0	100	0.666	317	0
Affx-1059382971	cmr1_20821_73	ddRADseq_cmr1	GCTTGGACATCACAGTGGTTTAAATGAGTTCTGAA[A/G]TACTCCACAATTAGATCGGAAGAGCACACGTCTGA	0.758	0	100	0.708	0	-100
Affx-1059382976	cmr1_2100_56	ddRADseq_cmr1	TAAAGAGAATACAACATAGTGTTTCTAGCCTTTCT[A/G]AAGCGTTTGAGCGCTTGGGGAGTGCTCTAAACGCC	0.678	0	100	0	2	-16
Affx-1059383024	cmr1_223717_48	ddRADseq_cmr1	AGAGGTCTAAGCAGCAGATCAGTGCTGATCAGGAC[A/G]GGAGAGCGAAGGGAACAAACAGCATTTTACTAAAA	0.63	0	100	0.538	0	-100
Affx-1059383043	cmr1_22826_72	ddRADseq_cmr1	CGTGACTAGCGATGTTTCTTCTAATGCTACATATT[C/T]GGTCGTCGTGAACGTCCCTGTTAAAAGTAATTAGA	0.652	0	100	0.626	0	-100
Affx-1059383072	cmr1_237844_92	ddRADseq_cmr1	ACTGATTGTTCACTATGGTACTTGTTCCTCTGACA[C/G]ACGCTCCGGTCACAAATAATTAGATCGGAAGAGCA	0.73	0	100	0.624	0	-100
Affx-1059383078	cmr1_240632_77	ddRADseq_cmr1	TGAAACGTAGCTATGTGAACAGACATTTTCACGTG[C/T]ATTAATTAGATCGGAAGAGCACACGTCTGAACTCC	0.606	0	100	0.538	55	0
Affx-1059383078	cmr1_384985_77	ddRADseq_cmr1	TGAAACGTAGCTATGTGAACAGACATTTTCACGTG[C/T]ATTAATTAGATCGGAAGAGCACACGTCTGAACTCC	0.606	0	100	0.538	55	0
Affx-1059383091	cmr1_246705_96	ddRADseq_cmr1	ACGCAGTATCCTCTTAATGTGAAAACATTGTAATG[A/T]TTATAAACAGACATTTATGCCACAAAATTAGATCG	0.698	0	100	0	0	-100
Affx-1059383097	cmr1_24890_53	ddRADseq_cmr1	TCTGTTGTTGCTAACATAAGCCACATTTTCAGCCA[C/T]ACCTCTTTTTGTGCTTCACCAGAAAATATGTATCA	0.7	0	100	0.67	0	-100
Affx-1059383102	cmr1_249828_45	ddRADseq_cmr1	AAGTCTCCTGAACAGAAAGTATTCATTAAAATGAA[C/T]ATATTTTCTATAATAACTTTTACTTCTGATAGTTA	0.75	0	100	0.696	0	-100
Affx-1059383104	cmr1_25003_53	ddRADseq_cmr1	GAACTCAGGTCTTGCGTGCAGATGAGCATATGACT[A/G]CAAAACTTGACGCAGAGGCAAGCGAAAACCGTGCA	0.68	0	100	0.602	0	-100
Affx-1059383106	cmr1_25103_53	ddRADseq_cmr1	ATCTTGTTCCTGTCCAACCTGCAGGCATCGGCATC[A/G]AAGCAAGTCAGCAAGGAGACGACTAGAAAGAGGTC	0.654	0	100	0.544	0	-100
Affx-1059383157	cmr1_26545_48	ddRADseq_cmr1	TGCAGGATTGTTTCTTTCAGTTTACTACAGATTCG[C/G]TCTCCAAGCACAGCTGCTGATGTTGCTCCTTTCCA	0.676	0	100	0.488	0	-100
Affx-1059383171	cmr1_268285_50	ddRADseq_cmr1	ACAATGTCAGTGTTTTTGATATTGGATTGAAAATC[C/T]TTGTTTAGACTTTTTAGTCCAAAGACTGAGGAGTT	0.706	0	100	0.674	0	-100
Affx-1059383175	cmr1_268973_114	ddRADseq_cmr1	TACTCTATTTATTTCAGTCAATCCCTTGCCATTTA[C/T]CCACAATTAGATCGGAAGAGCACACGT	0.62	0	100	0	6	-1
Affx-1059383180	cmr1_2701_59	ddRADseq_cmr1	GTGACTGGATATGTGGATATAAGCTCAAAACAATA[A/G]GTACAGAGTAGAGGTAACAATTAGATCGGAAGAGC	0.774	0	100	0.674	0	-100
Affx-1059383201	cmr1_27344_79	ddRADseq_cmr1	GTGCAATAGGATACTGCTATCCCAGAGTCAAAACT[C/T]CCCTGACTTTCTTTTGAATAATTAGATCGGAAGAG	0.714	0	100	0.714	0	-100
Affx-1059383204	cmr1_274188_70	ddRADseq_cmr1	AATATTGCACGAATGCAACAATGGAGAGAATCCAC[A/G]GAAATGCTTCTTAAAAGTGAGCACTGAGCTTGACT	0.686	0	100	0	0	-100
Affx-1059383263	cmr1_285949_105	ddRADseq_cmr1	TCTGGTTAAGGTCAGGGGCCTGATAATCTGGTCCC[C/T]GGCCATAGATTGGGTGGGAGGGTTTTTATTAATTA	0.682	0	100	0.59	0	-100
Affx-1059383269	cmr1_287103_113	ddRADseq_cmr1	ATGGGCTCCGTACCAGAGCCTTATAACACAAATCT[C/T]AGACTTTAATCTTGAATTAGATCGGAAG	0.734	0	100	0	0	-100
Affx-1059383271	cmr1_2872_60	ddRADseq_cmr1	AGGCCTAATGCAGTTTGGGACTTTGAGGCAGAGAG[C/G]CTGAAAAAAGGTCTGAGTTCCTCAACAGGCCTTCA	0.67	0	100	0.648	0	-100
Affx-1059383276	cmr1_28837_58	ddRADseq_cmr1	GTTTGAGCGCTTGTGGAGTGCTGTAAACGCTTTTT[A/C]AGGGAGCCGAAACGCCTAAAACCACGAGGCCACAA	0.682	0	100	0.618	1	-23
Affx-1059383291	cmr1_29248_110	ddRADseq_cmr1	AGATAAATAAATGCACATAGGGGAACTGATTCCTT[A/G]AGGAATTAGATCGGAAGAGCACACGTCTGAA	0.716	0	100	0.65	20	0
Affx-1059383330	cmr1_29898_81	ddRADseq_cmr1	GTTTCAAGATCTAGTGTGTCTGATTTAAGTGTCAG[G/T]CCCAGTATCTCAGCAGATGAACAATTAGATCGGAA	0.756	0	100	0.686	0	-100
Affx-1059383338	cmr1_300734_80	ddRADseq_cmr1	AAACTTCAAGTCAATATTGATGGGCTACCACTTTT[C/T]AAAAGTTCACCAACACAGCTGTGGCCCATTCTTGG	0.728	0	100	0.58	0	-100
Affx-1059383346	cmr1_302152_52	ddRADseq_cmr1	AAAGATGGTGAACCACAACACCCTATTAGATCAAC[C/G]CCAGGATAACATTACGATGAAATTAGATCGGAAGA	0.762	0	100	0.686	1	-1
Affx-1059383346	cmr1_356142_52	ddRADseq_cmr1	AAAGATGGTGAACCACAACACCCTATTAGATCAAC[C/G]CCAGGATAACATTACGATGAAATTAGATCGGAAGA	0.762	0	100	0.686	1	-1
Affx-1059383348	cmr1_302497_51	ddRADseq_cmr1	AGGATGGAGGAAAAGGAGATAGAAACAGAGATAAG[A/G]CTGAAACAGGAGAGAGAAGCATCCATCAAGAGAAA	0.732	0	100	0.6	0	-100
Affx-1059383355	cmr1_303944_57	ddRADseq_cmr1	GCTTCACCAAGGCAGTTTTAAAAGCGTCTGGAAAA[A/G]CACCTGTTGACAGAGAACAATTAGATCGGAAGAGC	0.66	0	100	0.498	0	-100
Affx-1059383359	cmr1_305777_50	ddRADseq_cmr1	AACACATTTTGATGCCTTGTTTAGAATATTAAGGG[A/T]ATTTATGAATGGTCAAAAAATGCACACGAAGGTAA	0.66	0	100	0	0	-100
Affx-1059383361	cmr1_306136_35	ddRADseq_cmr1	GGAGACATTTCTGCCGTGATATCTTGTTTATAT[G/T]TGTGGGAACAGACAGTAAATCACATTTTCTTGAGA	0.748	0	100	0.64	3	-9
Affx-1059383361	cmr1_472417_35	ddRADseq_cmr1	GGAGACATTTCTGCCGTGATATCTTGTTTATAT[G/T]TGTGGGAACAGACAGTAAATCACATTTTCTTGAGA	0.748	0	100	0.64	3	-9
Affx-1059383374	cmr1_3093_70	ddRADseq_cmr1	CATTTCTGAAATATATTGCTTGCTTCATTTTTAAA[A/G]TGTATTAATTAGATCGGAAGAGCACACGTCTGAAC	0.716	0	100	0.668	4	-1
Affx-1059383377	cmr1_309955_107	ddRADseq_cmr1	TAATGCACTGTTATTGTTCATTTTATAACCAGCAC[A/G]TTTTAAATTAGATCGGAAGAGCACACGTCTGAAC	0.638	0	100	0.752	11	0
Affx-1059383377	cmr2_903:106	ddRADseq_cmr2	TAATGCACTGTTATTGTTCATTTTATAACCAGCAC[A/G]TTTTAAATTAGATCGGAAGAGCACACGTCTGAAC	0.638	0	100	0.752	11	0
Affx-1059383391	cmr1_313414_90	ddRADseq_cmr1	GAGCTTCGTGTGATTCTATTAATATGTGTTGTCAG[G/T]CTCGTCTGTTCTGTTTGGTTACAAATTAGATCGGA	0.744	0	100	0.698	0	-100
Affx-1059383397	cmr1_314571_65	ddRADseq_cmr1	TATTTTTTATACATTTTACCTTTAAACACCCTTCA[C/T]AGGTGTTTGTGATTACTCAGATGTGTTTAATTAGA	0.758	0	100	0.718	0	-100
Affx-1059383418	cmr1_320_65	ddRADseq_cmr1	GGAGATTTTGTGGTTGAATGCAGAGGGGAACTGAT[A/G]GACTTTCTTGAATCAGGGAGAAGGAGGAAGGTCTC	0.668	0	100	0.65	0	-100
Affx-1059383441	cmr1_325876_103	ddRADseq_cmr1	GTAAGAAGTACAGTTGAGCCAAGCGAAGCTTTATA[C/T]TGAAGAAAAAAATAATTAGATCGGAAGAGCACACG	0.756	0	100	0.65	0	-100
Affx-1059383446	cmr1_326439_111	ddRADseq_cmr1	CTTGGCTGTCTCCAATGCAAAGTTATCAAGAAACT[A/C]ATTTGGTGAATTAGATCGGAAGAGCACACGT	0.692	0	100	0.736	1	-5
Affx-1059383447	cmr1_32666_95	ddRADseq_cmr1	TGTTCCCTTACATATAAAGGGTATTTTATGGCAGA[A/G]ATAATTAGATCGGAAGAGCACACGTCTGAACTCCA	0.696	0	100	0.702	149	0
Affx-1059383453	cmr1_32741_86	ddRADseq_cmr1	AAATGTGAGTTGGCTTCATTTGTGTTGACACTAGT[G/T]CACATAATTAGATCGGAAGAGCACACGTCTGAACT	0.6	0	100	0.7	10	0
Affx-1059383458	cmr1_32927_93	ddRADseq_cmr1	ATTGTGATCCAGAATCTCAGGGCAGTCATCTTCAC[C/T]ACTACATTCCAGTGCAATTAGATCGGAAGAGCACA	0.746	0	100	0.666	0	-100
Affx-1059383471	cmr1_33446_94	ddRADseq_cmr1	CCATAAAGGTTGGACAGATGTCAAGATCCTATGTC[A/G]CACAGACCCAAAGAATTAGATCGGAAGAGCACACG	0.672	0	100	0.586	0	-100
Affx-1059383472	CM8716:55	GBS_cm	CCTGCATAGTGGACCTCAAAATTAGCCTGCTGACC[A/C]GTTC	0.716	0	100	0	0	-100
Affx-1059383487	cmr1_33721_72	ddRADseq_cmr1	ATCACAAGAAAAATGCCTTGTTTTACTTGGCCCTA[A/T]TCCATTATAATTAGATCGGAAGAGCACACGTCTGA	0.672	0	100	0.794	1	0
Affx-1059383498	cmr1_33935_54	ddRADseq_cmr1	AATATTCCCAAAACATTCAGGTTACAAGAATGTTC[C/T]CTAAACATCAACCCAAACTCATTGGCAACAATTAG	0.708	0	100	0.666	0	-100
Affx-1059383505	cmr1_343_79	ddRADseq_cmr1	GTGTCAGTCCATTGTTTTGCTGGCTAAATGTCTTG[C/T]ACCTGCGCACAAGAAATAAAGCTCAATTAGATCGG	0.728	0	100	0.636	0	-100
Affx-1059383511	cmr1_34393_81	ddRADseq_cmr1	AGTCATCTATAATCAACATTAACAACAGGTTACAA[A/T]TTAGATCGGAAGAGCACACGTCTGAACTCCAGTCA	0.638	0	100	0.632	43	0
Affx-1059383520	cmr1_345849_100	ddRADseq_cmr1	GCCCAGCCTGATCTATCTCGGCCCTTCCAGGTACA[G/T]ACTGATGCCAGTAATGTAGGGCTAGGAGCAATTAG	0.674	0	100	0.612	0	-100
Affx-1059383537	cmr1_35145_82	ddRADseq_cmr1	GACGAGAAACGCTCTGTTGTATTCTCTTAACCTGA[A/C]GACATTGTAATGATTATAAACAGACAATTAGATCG	0.722	0	100	0	0	-100
Affx-1059383552	cmr1_355554_63	ddRADseq_cmr1	CCAATACTGGCTCGTCTCAAATCCTGCCTACTATG[C/G]GTGAGGCTGAGGGACCGCCTCTTAAACACTGAAGG	0.614	0	100	0.552	0	-100
Affx-1059383563	cmr1_35943_66	ddRADseq_cmr1	AGCCAGAAACTTCTAAACAAAAGTGCAGACCTAAA[A/G]CTTACATCGAATCCCTTGTTGCCAGGCAGAGTCAA	0.702	0	100	0.646	0	-100
Affx-1059383565	cmr1_36_33	ddRADseq_cmr1	AACAATCCAAAAAACAAAGTACTGTGCCAAC[A/G]TCAGAGACCATCCTTACGTTTATCTCATTTCCATT	0.708	0	100	0.676	0	-100
Affx-1059383575	cmr1_362666_48	ddRADseq_cmr1	CAAATCAACCAGGTCAACAACACCTGAGAGTAAAG[C/T]TGCTAGGATATGCTCCTCTGCTGTGTCAGAGCAAT	0.69	0	100	0.658	0	-100
Affx-1059383582	cmr1_36438_52	ddRADseq_cmr1	CACAACAGTTAAAGTAGTCATATTTATCATTTCGA[A/T]AAAGTGATTTCCTGTCTGTTCCCACACATATTCAG	0.67	0	100	0.618	3	-3
Affx-1059383594	cmr1_36991_104	ddRADseq_cmr1	AAAAGTCACTGTTTTATTTGCGATGTTGTTTAACG[A/G]AGGTAAGAATTAGATCGGAAGAGCACACGTCTGAA	0.714	0	100	0.708	0	-100
Affx-1059383598	cmr1_37304_86	ddRADseq_cmr1	AGACTAGCTCTATCCTCACTGCAGTTCTAGATTAT[A/G]TCTGGAACACTGTATTTAAATATAATTAGATCGGA	0.69	0	100	0.68	0	-100
Affx-1059383602	cmr1_375919_43	ddRADseq_cmr1	TTTGCATAAACAAAAAGATCCGTAAAAGTGGAGTT[C/T]ATCTACAGAAACAGAGAAACAAGCACAGAACAGAA	0.72	0	100	0.536	0	-100
Affx-1059383603	cmr1_376003_67	ddRADseq_cmr1	GATAGTGGTGGGGACCAGTTCAACCTGAAATAAAG[A/C]CAAATTAGATCGGAAGAGCACACGTCTGAACTCCA	0.676	0	100	0.644	80	0
Affx-1059383621	cmr1_3815_77	ddRADseq_cmr1	TATACATTTTGCATTGATCATTGAGAGTCTGGGTC[G/T]TTCTCCATTTGGAGTGGGAATTAGATCGGAAGAGC	0.694	0	100	0	1	-3
Affx-1059383623	cmr1_38198_71	ddRADseq_cmr1	CACATACACAGTAAACACTACAAATCCCTGATGTC[A/G]ACAATTAGATCGGAAGAGCACACGTCTGAACTCCA	0.612	0	100	0.626	105	0
Affx-1059383632	cmr1_386095_78	ddRADseq_cmr1	AACCACGGACAGTTTTCCTGAAACTCTTCTTCTCC[C/T]TTTCCGGCTCTTTCTGTTTTTCCTCTTTCTTTTTC	0.668	0	100	0.66	0	-100
Affx-1059383636	cmr1_38746_32	ddRADseq_cmr1	GACACACTGACACTCCGCTCAGTTTTTGCC[A/G]AACACTACTAAAAAAAAGCTCTTTGTGATTAAGTG	0.65	0	100	0.626	0	-100
Affx-1059383648	cmr1_39063_37	ddRADseq_cmr1	TTGCTAAAAGAGTTCGGGAACGATTCACCACAACA[A/G]CCACTCCAAGGGTGAATACTACATCGATGAAGCTT	0.718	0	100	0.59	0	-100
Affx-1059383649	cmr1_391475_52	ddRADseq_cmr1	AGGAAACTCCAGGTTCTTTCTTTGTATCATCCAGT[A/G]CAATGCAATCATCAGCCACTTCAACAGAGACATTA	0.692	0	100	0.662	0	-100
Affx-1059383659	cmr1_39650_63	ddRADseq_cmr1	TAATGAGACTGACAAAGCAAACATCATTCCAACCT[C/T]TGTTACTTTGTTATTTCTTTTTGTAATTAGATCGG	0.654	0	100	0.64	0	-100
Affx-1059383673	cmr1_40499_53	ddRADseq_cmr1	TGTCCTGAAATGCATTTTACTTTAGATTTAACAGG[A/G]GGGATTTTACTGGGGGGAGTAGAATTAGATCGGAA	0.72	0	100	0.462	0	-100
Affx-1059383683	cmr1_407954_106	ddRADseq_cmr1	AAGCAAATGTAACACAATAGTCAATGTAGCCTATC[A/G]AATTAGATCGGAAGAGCACACGTCTGAACTCCAGT	0.682	0	100	0.666	317	0
Affx-1059383726	cmr1_4257_84	ddRADseq_cmr1	ATGCATTCTCTAGCTGCCAGCTTAATCTTGACTTA[C/T]AGCACAGGAAATTAGATCGGAAGAGCACACGTCTG	0.718	0	100	0.698	0	-100
Affx-1059383730	cmr1_42722_97	ddRADseq_cmr1	TTTTCCCTGTTTCTACCCTGTATTTTCGGGGTTAT[A/T]TTCCTAATTAGATCGGAAGAGCACACGTCTGAACT	0.64	0	100	0.68	4	0
Affx-1059383768	cmr1_44278_43	ddRADseq_cmr1	TTTTTGCAGGTTTTGGAATGTTTAAGTTAAGGGGG[C/G]CCCCTGGTCCAAAGGCCCCCATAGGGAGTGGGCCT	0.67	0	100	0.39	0	-100
Affx-1059383782	cmr1_45123_69	ddRADseq_cmr1	CACTGTATCAGAGCTTCAAGGAATGTCAGATTTGG[C/T]CTGTATTTCAGTGGCCTCTCCACTTAGCTCAAGAA	0.61	0	100	0.596	0	-100
Affx-1059383783	cmr1_451917_59	ddRADseq_cmr1	AGTTCCAGGAAAAGCTGACTGTGTTCGCTGTATAG[A/C]AGCTGAACCACTGGCACTTAAAAACAGCGACTGGT	0.642	0	100	0.64	0	-100
Affx-1059383790	cmr1_45479_86	ddRADseq_cmr1	CCTAACAGATCTATCCAGATCTGAAATGGTAAGAT[G/T]GAGATCAGCTCCTAATATTAATGGATAATTAGATC	0.776	0	100	0.704	0	-100
Affx-1059383792	CM64153:50	GBS_cm	AAGTCTGGTGTGATGATGAAGTGATCAAACAGAAA[C/T]GTGGTTTTA	0.736	0	100	0	0	-100
Affx-1059383797	cmr1_45767_76	ddRADseq_cmr1	GGAACAAGAAAAGAGAACATTTAGAACAGAGTATA[C/T]GAACTCTTAATTAGATCGGAAGAGCACACGTCTGA	0.66	0	100	0.72	1	-8
Affx-1059383818	cmr1_46740_40	ddRADseq_cmr1	AACCGGATCCATTCCTTGGTTTTCTCAGTAAAACT[A/T]GTTACTGTTGCCATTTTAGTATTAAACCATTCCTG	0.744	0	100	0.634	0	-100
Affx-1059383819	cmr1_46768_67	ddRADseq_cmr1	CAGATTTAAAAGCAGCCATTTGAGCAGCAAGATGC[C/G]CGTTTTTCAGCTGATTTAATTAGATCGGAAGAGCA	0.724	0	100	0.708	0	-100
Affx-1059383822	cmr1_46895_40	ddRADseq_cmr1	TCACCTAAATATGTTTTACCTGGTGCTTCTTTACT[A/G]TCTGAGCACAAATGGTGGTGAAAATGGCAGCTGCA	0.65	0	100	0.558	0	-100
Affx-1059383843	cmr1_480365_58	ddRADseq_cmr1	AGATCATTGGCTATAACACTAACCGAGGCAGGATT[C/T]CCAAAGATAATAATGTCAGTTTTGTCTTGGTTTAA	0.658	0	100	0.62	0	-100
Affx-1059383846	cmr1_48196_102	ddRADseq_cmr1	CTAAAGTAGTTCAGGACAATATATAACTGAGTACA[C/T]GCAGACTTCCAATTAGATCGGAAGAGCACACGTCT	0.688	0	100	0.68	0	-100
Affx-1059383859	cmr1_485631_125	ddRADseq_cmr1	TGGAACTGATTTTTCAAAAGAATGCCTTAGCCTTC[A/T]GTGAGCTAATTAGATC	0.698	0	100	0	0	-100
Affx-1059383874	cmr1_49179_73	ddRADseq_cmr1	TATGAGAGACAAAGCCAGAAAGAGGGCAAGCCTAA[A/G]GCAAATTAGATCGGAAGAGCACACGTCTGAACTCC	0.668	0	100	0.648	28	0
Affx-1059383878	cmr1_49362_37	ddRADseq_cmr1	TAAAACTATTGAAAAAAAGAAATCATAAAGGTGAG[A/G]CTGAAACTGGCCTCACTGCTCACGAGACTTAATTA	0.67	0	100	0.67	0	-100
Affx-1059383882	cmr1_49766_89	ddRADseq_cmr1	TTTGTGTTATTATTAATACCAAATAACTTTCATTT[C/T]CTCTTTAATTAGATCGGAAGAGCACACGTCTGAAC	0.646	0	100	0.606	2	-3
Affx-1059383893	cmr1_50169_39	ddRADseq_cmr1	CTATTCTGACTGTTTTTGGACTACGTTGGAACAAG[C/T]ATACATTTACAAACAACAATGAAGTTCACAATGTA	0.732	0	100	0.706	0	-100
Affx-1059383897	cmr1_50460_42	ddRADseq_cmr1	ACTCACCAGTAACTGTCAGACTGATCTGTGTGATA[C/T]AAACTCTGTATCCATCATCAGATTTCCAGTCTGAT	0.694	0	100	0.66	0	-100
Affx-1059383903	cmr1_50697_42	ddRADseq_cmr1	CGGTGGGAAAGACTTTGAACTGGCGTTATCCATAT[G/T]GTATCCATCCAGAAACTGTGAGAATAGACCGTTTA	0.746	0	100	0.69	0	-100
Affx-1059383915	cmr1_511620_107	ddRADseq_cmr1	GATTTTCTGCATCGTTGTTGTTCCTGATAAAACAA[A/G]TAAATTAGATCGGAAGAGCACACGTCTGAACTCCA	0.612	0	100	0.728	100	0
Affx-1059383922	cmr1_515521_51	ddRADseq_cmr1	TGATTGTGACGTGATCGATTGTGCTGGAATGAAGT[C/T]CGAACTGAAATAAAGCCAAATTAGATCGGAAGAGC	0.706	0	100	0.608	1	-11
Affx-1059383936	cmr1_52025_64	ddRADseq_cmr1	ACAGTGAGCTGATGTATTTAAGAAATACAATAGAT[C/T]ACTGCAGTGTTTCTGCTGTAAATTAGATCGGAAGA	0.754	0	100	0	0	-100
Affx-1059383944	cmr1_52584_54	ddRADseq_cmr1	ATTCTTTCCTCTCTAAAAGCGGACATTTCCACACT[C/T]CTCAGGTCAGAGCTACAGTCTTCTCTTGCTGCCGA	0.686	0	100	0.61	0	-100
Affx-1059383950	cmr1_528781_70	ddRADseq_cmr1	CTGACGATGCTTTCCACAATGTGAAGAATGTGACC[A/G]CTCTAATTAGATCGGAAGAGCACACGTCTGAACTC	0.678	0	100	0.714	10	0
Affx-1059383951	cmr1_52987_73	ddRADseq_cmr1	GTCTTGTTAGACGTCTGTACATTGAAAATGGTTGT[A/G]TTTCAAACACCTTTATTTCTACAATGGCACCCCTG	0.772	0	100	0.692	0	-100
Affx-1059383970	cmr1_53569_46	ddRADseq_cmr1	TTGTTATTTCGGCAGTGTCTGGTGCTGTGCTTTTA[G/T]TAGGTTCAGTGTTGGAGGCCGTAGTTGTACTTACA	0.614	0	100	0.562	0	-100
Affx-1059383982	cmr1_5394_81	ddRADseq_cmr1	TATTAAACACTACTAAAGGTGTATAAGGTGTTGTT[C/T]AGTAAATTAGATCGGAAGAGCACACGTCTGAACTC	0.726	0	100	0.734	7	0
Affx-1059383998	cmr1_54401_86	ddRADseq_cmr1	ATATTCAGTTTTTGTGGGGCATTATTGTTTTTTCA[A/G]AAATGTGAGTTAGACAAATTAGATCGGAAGAGCAC	0.744	0	100	0.73	0	-100
Affx-1059384002	cmr1_54531_62	ddRADseq_cmr1	AAAGGTCGGAGAGCTCACTTGTTAAAAGAAGAAGG[A/G]GAGGAGGAGTCAGCAGAGGAAAGAGAAATGCACAC	0.67	0	100	0.49	0	-100
Affx-1059384005	cmr1_545818_127	ddRADseq_cmr1	TTTGTTACTGATTTACCCAAATCAGAGGAATACAC[C/T]ACAATTAGATCGGA	0.728	0	100	0	0	-100
Affx-1059384022	cmr1_55031_54	ddRADseq_cmr1	CAATCAAACAGTTTCAAACACTCTACAGAGAACAC[A/C]CTTCTGCACTTTTTAATGTACAATTAGATCGGAAG	0.69	0	100	0	0	-100
Affx-1059384034	cmr1_553624_138	ddRADseq_cmr1	GAGACACACTTTTTGGTGGTAGAACCAATGCATAC[A/C]AATT	0.63	0	100	0	0	-100
Affx-1059384048	cmr1_558215_32	ddRADseq_cmr1	TCTTTGGCTCTAAGCTCGGATAAAATGTTT[G/T]TTTAAGCCTAAAAGTCTGGGTGATGATTACTAGGT	0.636	0	100	0.736	1	-22
Affx-1059384057	cmr1_564029_95	ddRADseq_cmr1	TCTAACCCGAAATAAAATCCTTAGAATGGCAGCAA[A/G]TAATTAGATCGGAAGAGCACACGTCTGAACTCCAG	0.604	0	100	0.666	261	0
Affx-1059384068	cmr1_5715_69	ddRADseq_cmr1	TCGTGTGCCAAATAAAGCCAGTAGGGGATGTGGTT[C/T]AATTAGATCGGAAGAGCACACGTCTGAACTCCAGT	0.64	0	100	0.712	317	0
Affx-1059384077	cmr1_578224_72	ddRADseq_cmr1	CTGTTCCTGGCAGTTTTGACAACACCATTTACATT[G/T]ATGCTATTGGGGTCCCTAGAGGGGTCCCTGACGAA	0.7	0	100	0.288	0	-100
Affx-1059384080	cmr1_58107_95	ddRADseq_cmr1	AAGTAAAACAAGGTCAAATAGAAAAATAAACAAAT[A/G]ATTGTCATAAAAACAATTAGATCGGAAGAGCACAC	0.698	0	100	0.646	0	-100
Affx-1059384090	cmr1_58518_56	ddRADseq_cmr1	ACATCACACATCGATTCACAAATCAGAAACTGCAA[C/T]AGTCACATTAGATGCAGAGAAAGCTTTTGATAAAG	0.65	0	100	0	0	-100
Affx-1059384092	cmr1_58577_39	ddRADseq_cmr1	CTACAGGACATAAAATAAACATAAAAGATTTCAAA[A/G]CGGTTGGGTGCTGTGCAAAATGTGAATGAAAACAG	0.64	0	100	0	0	-100
Affx-1059384101	cmr1_58898_61	ddRADseq_cmr1	TTGCATCCTGTTATTCACTGATGTGATGTAATGTT[A/C]TTGCTGGTCTGTGCTGATGCGATGTAATTAGATCG	0.608	0	100	0.536	0	-100
Affx-1059384112	cmr1_59252_60	ddRADseq_cmr1	CACAAGTTGCTTTTGTGCACATCAACTAAAGAACA[A/G]AGTAAAACAAGGTAAAATAGAAAAATAAAAAAATG	0.752	0	100	0	0	-100
Affx-1059384117	cmr1_59369_41	ddRADseq_cmr1	AGAAAATGTATTTAAACTTATTACAACATTGAGTA[C/T]GTGCAATAAGACTCAATCAATGTCAACATAGATAT	0.728	0	100	0.636	0	-100
Affx-1059384120	cmr1_59428_62	ddRADseq_cmr1	CGTTCGATTGCGGTGGAAAGAAGTTCGAACTGAAA[G/T]AAAGCCAATTAGATCGGAAGAGCACACGTCTGAAC	0.754	0	100	0.71	1	-1
Affx-1059384123	cmr1_59576_105	ddRADseq_cmr1	GGGAAATGCATTTTGAAGGATTTCTGCTCATTTCA[A/G]GTCAATTAGATCGGAAGAGCACACGTCTGAACTCC	0.726	0	100	0.69	23	0
Affx-1059384126	cmr1_59635_40	ddRADseq_cmr1	CAACATATTTTATGTTTTCTGACTATTATAGCCAA[C/G]TTAACAAACTAGCACGCATAGCAAATAATATTTAC	0.672	0	100	0.672	0	-100
Affx-1059384129	cmr1_599267_62	ddRADseq_cmr1	CTTTACAGTGCGGTGGAGAGAAGTTCGAACTGAAA[G/T]AAAGCCAAATTAGATCGGAAGAGCACACGTCTGAA	0.712	0	100	0.732	3	-1
Affx-1059384141	cmr1_60238_43	ddRADseq_cmr1	TCCTCCTACATTTGTCAGTGGGTCTGTTATAAGAA[C/T]AGAGGGATGTAGATCAGGAGAATAACACAGTTCCC	0.68	0	100	0.58	0	-100
Affx-1059384150	cmr1_60635_33	ddRADseq_cmr1	GGAGTGGAGCTTTTCAGCTAAAGTTGAACAT[A/T]TTTAAACTTTATTGAGTGGAAAATCAGGTAAGACT	0.668	0	100	0.448	0	-100
Affx-1059384153	cmr1_60711_41	ddRADseq_cmr1	AGTGCTTATCCATTTAGTTTAAACTTAATCTGTAC[A/G]AAGTGTAATGTTAGTTTAGCTAATAGCTCCCGTTA	0.672	0	100	0.634	0	-100
Affx-1059384169	cmr1_61338_61	ddRADseq_cmr1	TTTCAGATGCTTTTTATCTGCAAAAACCTTGAAGA[A/C]GCCAAGAGCTCTGTGGTAGGACGAGATATTTTGGA	0.706	0	100	0.598	2	-13
Affx-1059384178	cmr1_61761_73	ddRADseq_cmr1	CATCATCAAAAAATAAGTCACCAATCAAGAAAAAT[A/G]TGCAAAGGGCATCTTCATCGCCAATTAGATCGGAA	0.736	0	100	0.684	0	-100
Affx-1059384182	cmr1_6196_47	ddRADseq_cmr1	TACATCCTTCCAAAGCTTTTTTGTGTGGGAGCAGT[A/G]CCAGAACAGGTGTAAAAGAGTTTCTGGATTTACAT	0.616	0	100	0.556	0	-100
Affx-1059384185	cmr1_62049_38	ddRADseq_cmr1	TTTATAAATAGGGGTGCAACAATAAACTCAGCTCA[A/C]TATTCAGTTTTCTGAACTTCAATAGCAAGAAAACG	0.728	0	100	0.69	0	-100
Affx-1059384192	cmr1_62225_73	ddRADseq_cmr1	TGCTTGTTCGGTGACACGGTGGTGCAGTTGACTCA[C/T]AGCAAGAAGGGACTGGGTTCAATTAGATCGGAAGA	0.606	0	100	0.512	0	-100
Affx-1059384208	cmr1_62888_34	ddRADseq_cmr1	AAATGAGCTCATACATATTAAAGACCTGCCAT[A/C]GAAAACAAAGAATCAAAGAAAACTAAAATGGTCAG	0.646	0	100	0.638	0	-100
Affx-1059384230	cmr1_638912_76	ddRADseq_cmr1	TACAGTCTAAATGGCTGAGTCATTGTTAATAGATC[A/C]TTGCCTGTGTTTCAGAGCTGTTGACACAATTAGAT	0.704	0	100	0.636	0	-100
Affx-1059384232	cmr1_63951_65	ddRADseq_cmr1	GTGACTCCTCTCTGGACTGTATAGTTGGGTTTAGC[G/T]TTGGTGGTGAAGATTTATTACCAAAACCGTGAATA	0.662	0	100	0.588	0	-100
Affx-1059384237	cmr1_64241_99	ddRADseq_cmr1	ACAAAAGAGATTTTAGCCTGGTCAGAACTAACAGG[A/G]GAATTAGATCGGAAGAGCACACGTCTGAACTCCAG	0.672	0	100	0.686	179	0
Affx-1059384250	cmr1_64637_74	ddRADseq_cmr1	CCTTACCAGAAAGTATTCATTAAAACAGAACTGCA[A/G]TAATTAGATCGGAAGAGCACACGTCTGAACTCCAG	0.686	0	100	0.652	261	0
Affx-1059384252	cmr1_64664_96	ddRADseq_cmr1	ATATGTCCACTCCAAACTGCAACCATTCGTTAGAA[C/T]TCTTTTTAATTAGATCGGAAGAGCACACGTCTGAA	0.612	0	100	0.762	1	-2
Affx-1059384272	cmr1_65779_52	ddRADseq_cmr1	CCAGCGGGTTAGAAACTCGACGACCCGTTCCATCT[C/T]AACTGGTGTTGCAGTTACATTTTGGAGCTAAGTTC	0.638	0	100	0.57	0	-100
Affx-1059384274	cmr1_65870_111	ddRADseq_cmr1	TTTACATTTACAGACTCTAACCCATTTGTTGCTGC[A/G]CAATTAGATCGGAAGAGCACACGTCTGAAC	0.674	0	100	0.656	183	0
Affx-1059384275	cmr1_658838_81	ddRADseq_cmr1	TACACCAGATGCTATGGGACCCTTGGAAACCTTCT[C/G]TGAGATGAGAATCATCTGCAATTAGATCGGAAGAG	0.69	0	100	0.524	0	-100
Affx-1059384277	cmr1_660174_67	ddRADseq_cmr1	GCTGATGTTTCTCCTGGGAACAGAGCATTATTGAA[A/G]ATAAAAAACACTCGAATCTCTCACACAAGAATTAG	0.756	0	100	0.718	0	-100
Affx-1059384292	cmr1_675718_48	ddRADseq_cmr1	ACATGAGACCAAACCAAGGATTCTCATAGATTTGA[A/G]TTTACTGACTGAAGCTGGAAGTCAATACAGGTCTT	0.636	0	100	0.67	3	-2
Affx-1059384293	cmr1_67617_75	ddRADseq_cmr1	GCGTATGGGTAATGTATTTGTTTACCAGAAATAAG[A/G]GAATAAAACGCAATTAGATCGGAAGAGCACACGTC	0.756	0	100	0.662	0	-100
Affx-1059384307	cmr1_68761_41	ddRADseq_cmr1	GAGTCAATGGCCAAAAGCCCTGAAACACGAAGCAA[A/C]ACTTAAGGATAGAAACTATCATATATCACTCATTA	0.688	0	100	0.726	1	-2
Affx-1059384332	cmr1_708399_65	ddRADseq_cmr1	AATGGTCAGTGGAAATATTTCAGGAATGAAATCAG[C/G]TGGAAAACTGATCAAATTAGATCGGAAGAGCACAC	0.772	0	100	0.73	0	-100
Affx-1059384332	cmr1_733083_65	ddRADseq_cmr1	AATGGTCAGTGGAAATATTTCAGGAATGAAATCAG[C/G]TGGAAAACTGATCAAATTAGATCGGAAGAGCACAC	0.772	0	100	0.73	0	-100
Affx-1059384341	cmr1_718_34	ddRADseq_cmr1	AAGAGCCTTTATATGCTATGAAACAGCCCACA[A/T]ATCACATTTTCTTCAGAAAAAATATGAGTATTTCA	0.772	0	100	0.664	0	-100
Affx-1059384353	cmr1_73_34	ddRADseq_cmr1	AGGCAAAACGCGGTCAGAAAAAACAAGTAGGT[C/G]GAATTCTTGAAGAGAACGCCTCCCCAGTTCATCAG	0.686	0	100	0.594	0	-100
Affx-1059384357	cmr1_73306_86	ddRADseq_cmr1	AAACTGTAGAGGACAAAACTCTAGGGTTAGTTAAG[A/G]GTGAGGGTTAACTCTAATTAGATCGGAAGAGCACA	0.708	0	100	0.672	0	-100
Affx-1059384390	cmr1_76061_73	ddRADseq_cmr1	CAAAACTTGGTGAAGGATATGTTTGTTGAGGAAGT[A/G]AATGATCTACTACTGTCATCACATCCTCATCAGCA	0.67	0	100	0	0	-100
Affx-1059384391	cmr1_760791_67	ddRADseq_cmr1	AGCCTTTTACTTTGAAATAAAACCTTGGATACGTT[G/T]AAAAGAAGTTCATACTGTGGGACTAAGCAGAGGGC	0.73	0	100	0.482	1	-8
Affx-1059384404	cmr1_76775_54	ddRADseq_cmr1	TCGGAACTAGACTTGTTCACAGTGCCTTTAACACA[A/G]ACATCTATCGAGAAAAACACTTATGTAGAAATTAG	0.64	0	100	0.672	1	-9
Affx-1059384405	cmr1_76793_73	ddRADseq_cmr1	GCCAAACACTTAAGTCTTTGTTTGGTATTATGGAT[C/T]ATTAACAATTAGATCGGAAGAGCACACGTCTGAAC	0.674	0	100	0.638	0	-100
Affx-1059384412	cmr1_7786_68	ddRADseq_cmr1	CATACAACTTGCTTAATCTTCTCACAGATTAAAAC[C/T]TCTGCTAACAATTAGATCGGAAGAGCACACGTCTG	0.778	0	100	0.68	0	-100
Affx-1059384417	cmr1_7848_78	ddRADseq_cmr1	GTTGGCAGTACATTGAGCATTGTAAGAGCCAACTT[A/C]AGCCAATTAGATCGGAAGAGCACACGTCTGAACTC	0.622	0	100	0.674	2	-1
Affx-1059384422	cmr1_78685_58	ddRADseq_cmr1	GCCCGGAGCACGGAGTTAGGCTTAAAAATGTGGAA[C/G]CAACAGGTAGAAACACACTTAGACGGAATTAGATC	0.772	0	100	0.608	0	-100
Affx-1059384448	cmr1_80461_54	ddRADseq_cmr1	TAAATGATCCCATCACTGTATTAGGTATCAATAGA[A/G]GCTATCTTTTTAAAAACTCTTCATCTTCACCCCAA	0.75	0	100	0.702	0	-100
Affx-1059384449	cmr1_804890_51	ddRADseq_cmr1	GGTAGAGCTCAATAAGAGTGATATAGAAGATTTTC[A/C]TAGAGGGCAAAGCAGATTTCTTTATTTTGACAATT	0.75	0	100	0.71	0	-100
Affx-1059384451	cmr1_806390_47	ddRADseq_cmr1	GGGACTGATGAGTGTAGAACACCTCCGTCACCTGT[A/G]GAACACATACTCAGGGCATAATGTCTTGTGCTCAG	0.698	0	100	0.618	0	-100
Affx-1059384458	cmr1_810775_81	ddRADseq_cmr1	GTAAGAAAATGTGATTTATAGTCTGTTTCCGGACA[G/T]ATAAAGGACAATTAGATCGGAAGAGCACACGTCTG	0.708	0	100	0.646	0	-100
Affx-1059384464	cmr1_816620_70	ddRADseq_cmr1	TTTTCTCAGTAAAAATATAACTAGTTTAACTAGGC[G/T]GAGCACAACTGAATAATTAGATCGGAAGAGCACAC	0.676	0	100	0.652	0	-100
Affx-1059384474	cmr1_82302_37	ddRADseq_cmr1	CAGTATTCTACGTCAATCTGACGTTGGGATGTGAC[A/G]TTTGGAAGACGTTGGATCTTGGTTAGTGAACATCA	0.628	0	100	0.594	0	-100
Affx-1059384482	cmr1_83330_76	ddRADseq_cmr1	ACTGACCAGTATCTGAGGGTCAGTTTGTAAAACCA[C/T]TCAATTAGATCGGAAGAGCACACGTCTGAACTCCA	0.73	0	100	0.752	83	0
Affx-1059384509	cmr1_860303_55	ddRADseq_cmr1	TATTCCATTATTCCTAGCTCAGGGTATTCAGGCGG[C/T]GCGTGGGCCTGCTTTGAGCACTCTAATTAGATCGG	0.648	0	100	0.612	0	-100
Affx-1059384518	cmr1_86604_68	ddRADseq_cmr1	ATTAAACTCTTCAGCATTTCTCATCGAACCGCTTT[A/G]ACATCTTAATGATTTAATTAGATCGGAAGAGCACA	0.624	0	100	0	0	-100
Affx-1059384533	cmr1_8830_97	ddRADseq_cmr1	ACCTTTATAGTGAAAGGTGGGCTGTGACAACCCAA[C/T]CCTGAAATTAGATCGGAAGAGCACACGTCTGAACT	0.68	0	100	0.69	2	-1
Affx-1059384552	cmr1_902759_60	ddRADseq_cmr1	TGTGTAAAAGCCTCTGATGGGTAGATCAAATGCAC[C/T]CGAGAGTCAATCTATACTTACATTAATTAGATCGG	0.756	0	100	0.702	0	-100
Affx-1059384566	cmr1_91940_76	ddRADseq_cmr1	GGCGTTTGTTTTCTGATATTACTGGCTACTCTGTA[A/C]CTTGATTATATCATATTAATTAGATCGGAAGAGCA	0.762	0	100	0.744	0	-100
Affx-1059384591	cmr1_932131_32	ddRADseq_cmr1	CTGTGATAGAACACTGAGCATAGGCCTCAA[A/C]GATTCCATTCCACATTTTATACTGTATAGTCCCAA	0.718	0	100	0.71	0	-100
Affx-1059384624	cmr1_95467_61	ddRADseq_cmr1	TATATAGTTATCAGTATGTCATAGAGTTTCCAACA[A/C]GTCTTATCTGATTGTAACAGTAATAATTAGATCGG	0.744	0	100	0.714	0	-100
Affx-1059384633	cmr1_958453_56	ddRADseq_cmr1	GCTTTGAAAGTACTCCATTGTACTTGTAAAAACAA[A/G]GCAAGAATCTGAAAATTAGATCGGAAGAGCACACG	0.768	0	100	0.642	0	-100
Affx-1059384656	cmr1_98844_102	ddRADseq_cmr1	CTCAAACCACCTGAATACAGGGCTGAACCATTCAG[A/C]TTTCCATAATTAGATCGGAAGAGCACACGTCTGAA	0.614	0	100	0.676	1	-4
Affx-1059384665	cmr1_992957_73	ddRADseq_cmr1	GTCTTGATCTACCGGGAGTTTTATAGCATTCTGTA[C/T]ATAGTCTCTAATTAGATCGGAAGAGCACACGTCTG	0.728	0	100	0.668	0	-100
Affx-1059384688	cmr2_9:47	ddRADseq_cmr2	ATGAATAGATTTAAGCATGATTGAAATAGACCAAA[A/C]GCTTCTAAATCATAAAAAAAAAAAATCTCAGACAC	0.77	0	100	0	0	-100
Affx-1059384689	cmr2_14:87	ddRADseq_cmr2	TTTCCTCAAAATAAGCTTGCCAGTCTTCGAGAGGT[A/C]GAGAGCTTCTACTGTTGTTTTGCCATGCAATTAGA	0.658	0	100	0.644	0	-100
Affx-1059384690	cmr2_19:50	ddRADseq_cmr2	TATTTAAAATACCTTGACATAGCTTATAACCATTA[A/C]AAAAAAATAAATAAATAAATAAACTTATTTGAAAT	0.766	0	100	0	0	-100
Affx-1059384691	cmr2_20:75	ddRADseq_cmr2	ATGAAAAAAACTCTTGAAATCTGCACAACTCGTGA[C/T]GTACTCATCATTCAGAATGGTGAATTAGATCGGAA	0.748	0	100	0.706	0	-100
Affx-1059384695	cmr2_29:91	ddRADseq_cmr2	TGTGTATTTTTATAAGATCATGGTTTTGCATAAAA[C/G]ACAGGCTGCATATTAATTAGATCGGAAGAGCACAC	0.602	0	100	0.708	1	-11
Affx-1059384709	cmr2_104:42	ddRADseq_cmr2	CTAGGTTCAAAAGAGCCGCAATGTGCCTAACACCA[C/T]AGACCTGACAGAGGAGAGGGAAAAAAGCTGAGGGG	0.654	0	100	0.496	0	-100
Affx-1059384711	cmr2_111:68	ddRADseq_cmr2	TAATGCTAACTTGTCAACATAATCACTTCTCACCA[C/T]AAAGTGACACAAGCAGACATGAACACAACTAATTA	0.684	0	100	0.574	0	-100
Affx-1059384713	cmr2_131:114	ddRADseq_cmr2	AGTACATTTTTGTGTCCATACTTCCACTTTTAACT[G/T]AGCAATTAGATCGGAAGAGCACACGT	0.69	0	100	0	27	0
Affx-1059384716	cmr2_136:113	ddRADseq_cmr2	GAAAAAAAAAACATTGAAATGTTGAGCCTTAACAT[A/G]GAGAGAGTAATTAGATCGGAAGAGCACA	0.704	0	100	0	0	-100
Affx-1059384718	cmr2_149:95	ddRADseq_cmr2	TTAGTTACACATCTTAAGATCTGTAAATGTGGGTG[C/T]CTGTAGCTTTTATGTGATAAGCTAATTAGATCGGA	0.69	0	100	0.672	0	-100
Affx-1059384722	cmr2_170:65	ddRADseq_cmr2	TGTCTAGATAGCATTCCATAAGTGTGTTAAAGTCA[A/G]TGCTTCTTGATTAGTTTCTTTTTTTTTGTTTGAAC	0.638	0	100	0	0	-100
Affx-1059384722	cmv_1839:65	ddRADseq_cmv	TGTCTAGATAGCATTCCATAAGTGTGTTAAAGTCA[A/G]TGCTTCTTGATTAGTTTCTTTTTTTTTGTTTGAAC	0.638	0	100	0	0	-100
Affx-1059384723	cmr2_171:59	ddRADseq_cmr2	ACCCCCCACCAAAAACAATCTGTGGGCTGGTTACA[C/T]GGAAAGAACGGATGCCTGGTGTCTAGTTCAAACAA	0.656	0	100	0	2	-1
Affx-1059384726	cmr2_184:81	ddRADseq_cmr2	GTAACAGAGTTCTCTTATACAGGTAACCAAGTGGA[A/C]AATAACTCTGCTAAATGTTGGAGGGAATTAGATCG	0.686	0	100	0.642	1	-23
Affx-1059384730	cmr2_201:62	ddRADseq_cmr2	GATTTTTTTTTTCACCTGGTCCCTAAAGAATCAAA[A/G]AAAAAAAAAGCCACCCTTGTGGTTGAAGTTGGTAC	0.718	0	100	0.492	2	-1
Affx-1059384735	cmr2_214:69	ddRADseq_cmr2	CAAAAGTGGTGTTAATATTTCATCATTTTAACATC[A/G]TATTTACACTTTAACTAGTAATTAGATCGGAAGAG	0.72	0	100	0.678	0	-100
Affx-1059384740	cmr2_228:82	ddRADseq_cmr2	TACGCACTGCGTGCTTGGACCCTAATAATAAGAAA[A/G]ATCTTGACAATTAGATCGGAAGAGCACACGTCTGA	0.634	0	100	0.752	2	-4
Affx-1059384743	cmr2_230:80	ddRADseq_cmr2	TCAGCTCCTCACTGCTGGTCTAGAAGCTAATAAAT[A/G]CAGAGCTATCTGTAGCATTTTTTCTTTGTTAAAGA	0.706	0	100	0.678	0	-100
Affx-1059384744	cmr2_24127:115	ddRADseq_cmr2	AATATGCAAAGTTAGCACTTCTATTAGCTTTCACT[A/G]AAAGACTGAATTAGATCGGAAGAGC	0.702	0	100	0	0	-100
Affx-1059384747	cmr2_244:95	ddRADseq_cmr2	AACGCATAGTTTCTTTATATCTGTTGCAGTATTGT[C/T]AATTAGATCGGAAGAGCACACGTCTGAACTCCAGT	0.712	0	100	0.652	317	0
Affx-1059384747	cmv_28351:95	ddRADseq_cmv	AACGCATAGTTTCTTTATATCTGTTGCAGTATTGT[C/T]AATTAGATCGGAAGAGCACACGTCTGAACTCCAGT	0.712	0	100	0.652	317	0
Affx-1059384749	cmr2_252:86	ddRADseq_cmr2	GGGACTGTGAAGGCCATGACAAACCCTTCATTTTG[C/T]GCAGCTTGAGGTAGTCCCTTTGTGAATTAGATCGG	0.69	0	100	0.69	0	-100
Affx-1059384749	cmv_65788:86	ddRADseq_cmv	GGGACTGTGAAGGCCATGACAAACCCTTCATTTTG[C/T]GCAGCTTGAGGTAGTCCCTTTGTGAATTAGATCGG	0.69	0	100	0.69	0	-100
Affx-1059384753	cmr2_260:74	ddRADseq_cmr2	TTGTCAATAAATACTGTTCATCGCTGCATTAAAAG[A/C]TGCATGTTAAGATTGTCTTATGCAATTAGATCGGA	0.698	0	100	0.576	0	-100
Affx-1059384754	cmr2_274:101	ddRADseq_cmr2	CTAAGTATCACCTATCTAGTTAGCTACCTTACTAA[A/T]TTAGATCGGAAGAGCACACGTCTGAACTCCAGTCA	0.73	0	100	0.632	43	0
Affx-1059384770	cmr2_345:72	ddRADseq_cmr2	TAATATTATTAAACTTTTTTTGGCAGTAAATCAGT[C/T]GGTGTGAAGCATGTCACATTGAACATTAAAGAACA	0.724	0	100	0.72	0	-100
Affx-1059384772	cmr2_356:102	ddRADseq_cmr2	TGTCAGATTATGTAATCTGGATTTTATGTAACATT[C/T]ACATAATTAGATCGGAAGAGCACACGTCTGAACTC	0.756	0	100	0.7	26	0
Affx-1059384777	cmr2_375:91	ddRADseq_cmr2	CAGGAAAGAGCCTACATGTGCCTTATATAATGAAC[G/T]TGAACAACATTACCCATAATTAGATCGGAAGAGCA	0.804	0	100	0.682	1	-8
Affx-1059384779	cmr2_386:99	ddRADseq_cmr2	ACCATCTTTTTTCATGAGTGTAAGTTTATTTCAGT[A/G]CACAGTAAAGGAAACACGTGAATTAGATCGGAAGA	0.716	0	100	0.706	0	-100
Affx-1059384784	cmr2_416:103	ddRADseq_cmr2	AAGACGAGTCAAAATAAACAACATTTACTCTGCTC[A/G]CATTAATTAGATCGGAAGAGCACACGTCTGAACTC	0.61	0	100	0.698	19	0
Affx-1059384784	cmv_48031:103	ddRADseq_cmv	AAGACGAGTCAAAATAAACAACATTTACTCTGCTC[A/G]CATTAATTAGATCGGAAGAGCACACGTCTGAACTC	0.61	0	100	0.698	19	0
Affx-1059384786	cmr2_423:36	ddRADseq_cmr2	CTCACACACATGCATACGGTCATCACAGTGGTAA[A/G]CAAAACAATAGCAAAACAAAGAAATGTGCTGATAC	0.746	0	100	0.486	0	-100
Affx-1059384791	cmr2_437:100	ddRADseq_cmr2	GCAAGACTGACAGTATGGGGAAGCATCAGCCAGTG[C/T]TTCAGCCTGAATTAGATCGGAAGAGCACACGTCTG	0.678	0	100	0.542	0	-100
Affx-1059384791	cmv_32801:100	ddRADseq_cmv	GCAAGACTGACAGTATGGGGAAGCATCAGCCAGTG[C/T]TTCAGCCTGAATTAGATCGGAAGAGCACACGTCTG	0.678	0	100	0.542	0	-100
Affx-1059384792	cmr2_445:55	ddRADseq_cmr2	TATTAAGTAAGTATATTTAGTAGTAGGGATGCACC[G/T]ATTATGGCTGATTTTAACTTCTTCACAGAAAAAAA	0.736	0	100	0.628	0	-100
Affx-1059384793	cmr2_446:101	ddRADseq_cmr2	TAAATACACGTGTACCAACCTCATTTTTTACTCAT[G/T]TAATTAGATCGGAAGAGCACACGTCTGAACTCCAG	0.744	0	100	0.644	261	0
Affx-1059384802	cmr2_471:63	ddRADseq_cmr2	TGATTAATCTTCATTGGGCCCATTTAAAAGTTGCA[A/G]AAGAGACAAACTGGTAAAACTTTTTTGTTGATCCA	0.71	0	100	0.606	0	-100
Affx-1059384819	cmr2_520:77	ddRADseq_cmr2	ACCCATTTCAGACGCCAAGAATCAGAGATAGGCAG[C/T]GAGCATGAGAGAAAGAGAGAGAGATGCTCTGCAAT	0.694	0	100	0	0	-100
Affx-1059384819	cmv_81745:77	ddRADseq_cmv	ACCCATTTCAGACGCCAAGAATCAGAGATAGGCAG[C/T]GAGCATGAGAGAAAGAGAGAGAGATGCTCTGCAAT	0.694	0	100	0	0	-100
Affx-1059384820	cmr2_530:53	ddRADseq_cmr2	ATCATTCAATATAGTTAGGGGTGGATGACATGGCA[A/G]TAGTACTGTATCATGATACTTCAAGACATTTTCAC	0.706	0	100	0	0	-100
Affx-1059384823	cmr2_541:79	ddRADseq_cmr2	GAAGCATGTTTAAAGCAACAGTCTGCAGAAAAATC[A/G]AATGTGCACAATTAGATCGGAAGAGCACACGTCTG	0.778	0	100	0.726	1	-3
Affx-1059384824	cmr2_547:75	ddRADseq_cmr2	CATTAACGCATTACAAACTCCGATGTTCTGATAAG[A/G]TGTTTGGATACACACAGTTTAAACACACATTAAGG	0.71	0	100	0.616	0	-100
Affx-1059384827	cmr2_561:61	ddRADseq_cmr2	GTACTAAGGAAGTGATTCTCCAAGATTTGAAAAAT[C/G]TCTAATCTCATAAAGATTAGATTTGTTTGTGGTAA	0.778	0	100	0.612	0	-100
Affx-1059384839	cmr2_587:101	ddRADseq_cmr2	AGCTATTTGGCTTCATTTTGCTTTAGCTAGCAAGT[A/G]AAGAACAATTAGATCGGAAGAGCACACGTCTGAAC	0.726	0	100	0.722	4	-1
Affx-1059384841	cmr2_590:97	ddRADseq_cmr2	CATAAAACAAAACATATTGGTTGAGTTTCTCATTA[C/T]GTGCATACGAACAATGAATTAGATCGGAAGAGCAC	0.724	0	100	0.704	0	-100
Affx-1059384841	cmv_34418:97	ddRADseq_cmv	CATAAAACAAAACATATTGGTTGAGTTTCTCATTA[C/T]GTGCATACGAACAATGAATTAGATCGGAAGAGCAC	0.724	0	100	0.704	0	-100
Affx-1059384844	cmr2_600:73	ddRADseq_cmr2	AATCGAAGCCAGCATTTGCCATACAGACACAGTAG[A/G]CAACTAAACACTTACACAAACATTCAATGGAATTA	0.698	0	100	0.68	0	-100
Affx-1059384850	CM24027:56	GBS_cm	CTTTGAAAGACCTATCGGAGGCACAGGTATTTAAC[A/G]TAC	0.742	0	100	0	0	-100
Affx-1059384851	cmr2_635:97	ddRADseq_cmr2	GTTTGACTACACGAGATTTTGTCTAACAGAGACAT[G/T]TATGTAAAAGTGTGCACGTATACAAATTAGATCGG	0.79	0	100	0.718	0	-100
Affx-1059384852	cmr2_643:41	ddRADseq_cmr2	TTGATCAGTAGTCTTAACTTTATTGCCAGCATCTA[C/G]AAAAATGTTTTACCTCGAATATGGACATTCTGCTC	0.72	0	100	0.696	0	-100
Affx-1059384853	cmr2_645:59	ddRADseq_cmr2	ATTAAAATAAATAGTTTCGCATTTAAGGTCAAAAC[C/T]TTATCACGAAACCATCATAAAACAGTGTCTCAGAT	0.754	0	100	0	0	-100
Affx-1059384855	cmr2_653:53	ddRADseq_cmr2	ATAATCTCTCCTGGGCAAGGAAGAACATGCCTCTT[C/T]ACACGGCTCTGATATTTGTTTGAAAAATGATGCTT	0.622	0	100	0.606	0	-100
Affx-1059384858	cmr2_659:88	ddRADseq_cmr2	ATCTGAAGTTTGTCTGTACTTTTATAAATAACAGC[A/G]TCATCTATTTGAGATTGCTTAATTAGATCGGAAGA	0.722	0	100	0.654	0	-100
Affx-1059384858	cmv_46373:88	ddRADseq_cmv	ATCTGAAGTTTGTCTGTACTTTTATAAATAACAGC[A/G]TCATCTATTTGAGATTGCTTAATTAGATCGGAAGA	0.722	0	100	0.654	0	-100
Affx-1059384859	cmr2_663:85	ddRADseq_cmr2	GATAATGTTAAAGACTATATCAAGAAATATCAAAA[A/G]AAAAGTTTTGTGGAAGAGACAATTAGATCGGAAGA	0.774	0	100	0.58	1	-2
Affx-1059384860	cmr2_664:70	ddRADseq_cmr2	GTGTGTAGTACCAGTATTTTGAGGATAAGCACAAG[C/T]ATTTCAATACATCAAACTTAATTAGATCGGAAGAG	0.776	0	100	0.69	0	-100
Affx-1059384862	cmr2_668:100	ddRADseq_cmr2	CTCTGCATACAGCTGATCTTCTAGCAAAACAGAAA[C/T]TGAAATTAGATCGGAAGAGCACACGTCTGAACTCC	0.79	0	100	0.72	23	0
Affx-1059384865	cmr2_674:57	ddRADseq_cmr2	GTAGACTTTTCCTTTCATGCAAAGTCCTTTCAATG[C/T]GCAGCAGTGTTAGCTTGTAGCATTATTTCTATCGA	0.73	0	100	0.606	0	-100
Affx-1059384867	cmr2_681:87	ddRADseq_cmr2	TGTAAAATATGAGATGTCAGCTGAACTTTCATTTA[G/T]AAGGCAACTAATCACACAGCTTAATTAGATCGGAA	0.762	0	100	0.656	0	-100
Affx-1059384874	cmr2_716:65	ddRADseq_cmr2	AGAGATGACCAAGCTGAGGTAGCATACTGGTTCTT[G/T]TGTACAGTGTTACCTAACATAGTAGCAATCAGGAA	0.66	0	100	0.592	0	-100
Affx-1059384874	cmv_9563:65	ddRADseq_cmv	AGAGATGACCAAGCTGAGGTAGCATACTGGTTCTT[G/T]TGTACAGTGTTACCTAACATAGTAGCAATCAGGAA	0.66	0	100	0.592	0	-100
Affx-1059384875	cmr2_724:81	ddRADseq_cmr2	GCACCAATGTTATTTAGGCTGAAACTCAAATGACT[C/T]CCTGCTCCCTATATTGTGCACTACGTAATTAGATC	0.748	0	100	0.692	2	-6
Affx-1059384876	cmr2_727:66	ddRADseq_cmr2	CTACAAGAAGCTGAGCAGAAACAGTGCAGAGATAG[A/C]TGCCCATCAGGTGAGCATTTTAAATAAGAGCTATA	0.708	0	100	0.656	0	-100
Affx-1059384880	cmr2_743:77	ddRADseq_cmr2	CTTCAGTTTGGGGCACAAATGTCAAAACCTGTAGT[A/T]CAAAATGAGGAACAAACGTGCTATAATTAGATCGG	0.644	0	100	0.608	0	-100
Affx-1059384880	cmv_1540:77	ddRADseq_cmv	CTTCAGTTTGGGGCACAAATGTCAAAACCTGTAGT[A/T]CAAAATGAGGAACAAACGTGCTATAATTAGATCGG	0.644	0	100	0.608	0	-100
Affx-1059384889	cmr2_781:99	ddRADseq_cmr2	TGCAGTTAATCTGATGACTAAGTTGTGGGGAAAAG[C/T]GTTTTAATTAGATCGGAAGAGCACACGTCTGAACT	0.674	0	100	0.756	8	0
Affx-1059384889	cmv_78016:99	ddRADseq_cmv	TGCAGTTAATCTGATGACTAAGTTGTGGGGAAAAG[C/T]GTTTTAATTAGATCGGAAGAGCACACGTCTGAACT	0.674	0	100	0.756	8	0
Affx-1059384892	cmr2_793:85	ddRADseq_cmr2	TTGGCCAAACGAGGTACGCGTGGCAGCCTGTTATT[A/G]CAGTGGGCACGCTGCCTCTTTGCTGTAGAGCAATT	0.636	0	100	0.494	0	-100
Affx-1059384896	cmr2_813:95	ddRADseq_cmr2	AAAGCCTGCTAGCTTGTTAACAGATACTTTTTATT[C/G]TTAATTAGATCGGAAGAGCACACGTCTGAACTCCA	0.69	0	100	0.678	130	0
Affx-1059384900	cmr2_842:45	ddRADseq_cmr2	GTGGGGTGGGTATGAGGGTCTGTGGAATGTGAGTA[C/G]AGTTGGAGTTATTCTGTTCATTTGATTTCAGTGTT	0.694	0	100	0.704	1	-4
Affx-1059384900	cmv_11958:45	ddRADseq_cmv	GTGGGGTGGGTATGAGGGTCTGTGGAATGTGAGTA[C/G]AGTTGGAGTTATTCTGTTCATTTGATTTCAGTGTT	0.694	0	100	0.704	1	-4
Affx-1059384905	cmr2_856:80	ddRADseq_cmr2	AATACAAAAACATGTACCTAACTGTGAGGCCTGGA[C/T]GATATGGTCTTTGCTAATTAGATCGGAAGAGCACA	0.736	0	100	0.734	0	-100
Affx-1059384915	cmr2_909:83	ddRADseq_cmr2	AAACTTATTCTGTCAACAACTACAACTGGGCTGAT[A/C]AGTTGGACAGATGGCTAACAGACTCCTCTACTAAT	0.718	0	100	0.708	0	-100
Affx-1059384923	cmr2_936:53	ddRADseq_cmr2	GGTTTTTGCAAGTTTTGGTAATCTCATTCTAAGAC[A/G]ATGAAAAAAATGTACATATAAAATATATATAAAGT	0.742	0	100	0	0	-100
Affx-1059384927	cmr2_958:76	ddRADseq_cmr2	GCAGTTACAGAAAAAGATAAGATGTCTGGTATCTA[C/G]TTCAGGCAAATAGGCAGTACCTAATACAATTAGAT	0.768	0	100	0.75	0	-100
Affx-1059384933	cmr2_979:107	ddRADseq_cmr2	AGACCCTTTATGTTCCTAAAGAGACCGAAGAAAAG[C/T]GTAAAATAATTAGATCGGAAGAGCACACGTCTG	0.71	0	100	0.694	1	-2
Affx-1059384941	cmr2_1024:62	ddRADseq_cmr2	ACATGCGTACAGATGTCTGTTACTGCATAATGTTT[A/G]AAAATCCCTCAGATACTATGTCATTACAGAGTAAT	0.74	0	100	0.684	1	-5
Affx-1059384945	cmr2_1036:54	ddRADseq_cmr2	CAGTTCAGGCAATAATAGAGAGAACTTGGTCAAAA[A/G]CAAGAAGAAAAAAAAACATAGCAATAACAACAATG	0.686	0	100	0	0	-100
Affx-1059384961	cmr2_1094:38	ddRADseq_cmr2	CTAGTTGCACAAAAGTTTCGTCTTGTAAAACCAAC[C/T]ATAGACCTACAATAGAGAGCCTGTAAACAACGACC	0.722	0	100	0	0	-100
Affx-1059384962	cmr2_1102:37	ddRADseq_cmr2	GGATACAAATCTGATACTAAAGGGTATCTAACACT[A/G]TCCAACATCTCTGTAGATTTACAGATGTTCTCCTC	0.704	0	100	0.616	0	-100
Affx-1059384963	cmr2_1104:71	ddRADseq_cmr2	TGTAAAGACCTTGAAGGCCTTAACTGATCGCCACT[A/G]CTTGGAATGCTCTAAACTCTTAATTAGATCGGAAG	0.712	0	100	0.64	0	-100
Affx-1059384964	cmr2_1118:81	ddRADseq_cmr2	GTGGTTGGCCTACATCTTATGAGATTGTGCTCAGA[A/G]GTTGAACGTTAAGCAGTCACTTCAAGTGTAATTAG	0.74	0	100	0.716	2	-7
Affx-1059384965	cmr2_1121:54	ddRADseq_cmr2	ATTGTGTAACCTGCATACATAAGTCATCACACTTG[C/T]ATCAAACTGTGTCAAGTTGTTATTTCATCTCAAAT	0.646	0	100	0	0	-100
Affx-1059384968	cmr2_1127:97	ddRADseq_cmr2	ACTGCCTCTACATTCAAGTTTTCGAGCTACTAGAA[C/T]TGAACTAATTAGATCGGAAGAGCACACGTCTGAAC	0.768	0	100	0.682	2	-5
Affx-1059384974	cmr2_1146:96	ddRADseq_cmr2	ACACACACAGGCAGACAGTCATTGCAGAACACAGA[C/T]TTATAAGGATGAGACTAATTAGATCGGAAGAGCAC	0.688	0	100	0.618	0	-100
Affx-1059384977	cmr2_1150:63	ddRADseq_cmr2	ATATTATTATGATTATTTCAAACAATCAAAGCCTC[A/C]CTGAGACTAAAGATGTTCAGAAATGCAACTGTGCA	0.718	0	100	0.668	1	-12
Affx-1059384978	cmr2_1153:105	ddRADseq_cmr2	TGGCACAATAGGTTTTAGAGGTAGAGAACAGATGA[A/G]TCAGGTGAATTAGATCGGAAGAGCACACGTCTGAA	0.722	0	100	0.694	1	-4
Affx-1059384985	cmr2_1184:91	ddRADseq_cmr2	TGGCCATCAATAGAGTGGACTACACAAACAGTTTT[A/G]CTGAACCACAGTCAATTAGATCGGAAGAGCACACG	0.676	0	100	0.634	0	-100
Affx-1059384990	cmr2_1199:89	ddRADseq_cmr2	CGTGCGCCAGTTTCGTGCAAATGATGCAGAGTTTT[A/T]ACTCGAAGGAATTAGATCGGAAGAGCACACGTCTG	0.676	0	100	0.56	0	-100
Affx-1059384992	cmr2_1200:76	ddRADseq_cmr2	CAGCATTGTTTAATGTTTAATGATGACTTGAAACT[C/T]GTGCACTGTGTTCACTTATTTCCCAGCAGAAAAAA	0.658	0	100	0.502	0	-100
Affx-1059384992	cmv_44835:76	ddRADseq_cmv	CAGCATTGTTTAATGTTTAATGATGACTTGAAACT[C/T]GTGCACTGTGTTCACTTATTTCCCAGCAGAAAAAA	0.658	0	100	0.502	0	-100
Affx-1059384999	cmr2_1232:93	ddRADseq_cmr2	TTCTCAGGATTCACCATGAAGTGATTTTACCATAA[A/G]TAATTAGATCGGAAGAGCACACGTCTGAACTCCAG	0.77	0	100	0.644	261	0
Affx-1059385002	cmr2_1236:72	ddRADseq_cmr2	ATTGAATATCATTTGAAATGTGCTGGTTCTGATAC[C/T]ACTGACAGTTCTTTCAGACTGTTTCAGTTCCTGAA	0.66	0	100	0.606	0	-100
Affx-1059385012	cmr2_1263:47	ddRADseq_cmr2	CTGCAAGTACTGACAGCGTGACTCTGGGACTGTAA[C/G]CAGCCCCACTTCACCCAGACAGACAGGTTTTTAAC	0.684	0	100	0.548	0	-100
Affx-1059385017	cmr2_1283:91	ddRADseq_cmr2	AGACTGTTCTGTGATGTCTATCTGAGTAAACACGC[C/T]GCTGAATTAGATCGGAAGAGCACACGTCTGAACTC	0.666	0	100	0.698	11	0
Affx-1059385022	cmr2_1295:73	ddRADseq_cmr2	TCAAGAAAGATGGATGAAAAAGGAAGAGGAGGAAG[C/G]AAGGCAGGGTGAAAGAGAAACAATTAGATCGGAAG	0.652	0	100	0.612	0	-100
Affx-1059385023	cmr2_1296:48	ddRADseq_cmr2	CATCAAGACAGAGTACTGCAACATCTAACGGTTTC[C/G]GCTACGAATAAGAAACAGCAGAAATGAAGACTGTT	0.72	0	100	0.598	0	-100
Affx-1059385026	cmr2_1306:60	ddRADseq_cmr2	GTAGCATAGCTTAGCACAGCACAGTCTTCCAGCAT[C/T]GCAACGTAGAGAAACTCTCCATGTCCTATCATAAT	0.638	0	100	0.632	0	-100
Affx-1059385032	cmr2_1324:43	ddRADseq_cmr2	GCTGGCCATGTGCTAAAGAGTGATCTTCTGAATAC[A/G]GTTATTATTGTTTCCATAACAAAACCTTATATCTC	0.69	0	100	0.674	0	-100
Affx-1059385035	cmr2_1342:73	ddRADseq_cmr2	GCTTTTTTTACAGTCCTTTAAAATCTAGGTATTAA[C/G]CAGGCAAGTCTGAGATAGAAACTCCAAAGTATTGT	0.69	0	100	0.622	0	-100
Affx-1059385036	cmr2_1343:70	ddRADseq_cmr2	ACACTTTCAAATACACAAGAGACTGGACAAACACT[C/T]TTCAAACTAGGGCTGCAAGATTAATTAGATCGGAA	0.696	0	100	0.67	0	-100
Affx-1059385037	cmr2_1346:82	ddRADseq_cmr2	GGATCTACCTTCAACCTATAGCGGTCAGGTTTCTG[A/C]CGGTTTTGTTGTGATGGCTAGTCGAATTAGATCGG	0.658	0	100	0.656	0	-100
Affx-1059385037	cmv_44935:82	ddRADseq_cmv	GGATCTACCTTCAACCTATAGCGGTCAGGTTTCTG[A/C]CGGTTTTGTTGTGATGGCTAGTCGAATTAGATCGG	0.658	0	100	0.656	0	-100
Affx-1059385038	cmr2_1347:115	ddRADseq_cmr2	AGTAAGAAAATGCAGGACGCAGCTCTTTCCTGAGC[A/G]TAATTAGATCGGAAGAGCACACGTCT	0.622	0	100	0	261	0
Affx-1059385048	cmr2_1415:69	ddRADseq_cmr2	TCAGTCTTTTGCTAAACATTTCAATCTAAAGCCAA[A/G]CTCAATGTTACTGGAGGAGCCTGTTAGCTAAGTGA	0.778	0	100	0.504	0	-100
Affx-1059385048	cmv_58996:69	ddRADseq_cmv	TCAGTCTTTTGCTAAACATTTCAATCTAAAGCCAA[A/G]CTCAATGTTACTGGAGGAGCCTGTTAGCTAAGTGA	0.778	0	100	0.504	0	-100
Affx-1059385049	cmr2_1433:102	ddRADseq_cmr2	ATAACACTTTTTCTTGCATCTTATTTATTTTTCAC[A/G]GATGTCTACTTCCAATTAGATCGGAAGAGCACACG	0.692	0	100	0.66	0	-100
Affx-1059385052	cmr2_1444:93	ddRADseq_cmr2	TCAGCTTAAAACTAAATGACACTTAAAAATCTCAT[A/G]TCTAATTAGATCGGAAGAGCACACGTCTGAACTCC	0.688	0	100	0.56	34	0
Affx-1059385055	cmr2_1448:56	ddRADseq_cmr2	AAAACTACCAGACCATACTGAGAACTGCAAAACTA[C/T]GCCAAGAACTATCAACACATACCAGAATCTGGCAA	0.698	0	100	0.678	1	-16
Affx-1059385059	cmr2_1477:95	ddRADseq_cmr2	GTCACACCCACTTTCAGCAAGAGTTTGAAGAAAAA[A/C]GCTGTTTAGGAATTAGATCGGAAGAGCACACGTCT	0.716	0	100	0.614	0	-100
Affx-1059385062	cmr2_1489:73	ddRADseq_cmr2	AAGGGGTTTTTCTATTGTTATGAGTATCACGTTAT[A/G]TAAAGAGCCTTTAAAGGAGAATTAGATCGGAAGAG	0.734	0	100	0	0	-100
Affx-1059385062	cmv_30608:73	ddRADseq_cmv	AAGGGGTTTTTCTATTGTTATGAGTATCACGTTAT[A/G]TAAAGAGCCTTTAAAGGAGAATTAGATCGGAAGAG	0.734	0	100	0	0	-100
Affx-1059385068	cmr2_1515:82	ddRADseq_cmr2	AATGAAAACCTGCAATGGAACAAGCACTGTGAGAG[C/T]GGTGAGGGGCTGCAATTAGATCGGAAGAGCACACG	0.638	0	100	0.432	0	-100
Affx-1059385068	cmv_42200:82	ddRADseq_cmv	AATGAAAACCTGCAATGGAACAAGCACTGTGAGAG[C/T]GGTGAGGGGCTGCAATTAGATCGGAAGAGCACACG	0.638	0	100	0.432	0	-100
Affx-1059385073	cmr2_1548:50	ddRADseq_cmr2	TGTTCTTGGTTGGATTTATGTAAATCTAGCATTCT[C/T]GTTGATGTGAAAAGTCTGGCTGTTGTTGGTCAAAG	0.644	0	100	0.638	0	-100
Affx-1059385075	cmr2_1551:87	ddRADseq_cmr2	TTTTGATGTCTAATGGGTGGAGGAGCATTCACAGT[A/G]CAGAGTGGATCACACACAATTAGATCGGAAGAGCA	0.632	0	100	0.534	0	-100
Affx-1059385076	cmr2_1552:64	ddRADseq_cmr2	CAGTAGCTATTCCTACACAGAGGTGGTACTGCACT[C/G]GCTACAGTACCTACGGGGGGCTGGGGTGGGCACTG	0.666	0	100	0.234	0	-100
Affx-1059385079	cmr2_1587:50	ddRADseq_cmr2	CACACAGTGGGCTCAGGATCGCTTACAAAGCATAG[C/T]AACCCATCTTCCCACCTATACCGACCTTTCCAGAC	0.668	0	100	0.652	0	-100
Affx-1059385080	cmr2_1596:42	ddRADseq_cmr2	TACACACATTACAAGTTGCTGTCTTGCCTTTCGGC[A/G]TTTCCACACTAAAATATCTCCAAACAAACGACATT	0.632	0	100	0.73	2	-16
Affx-1059385080	cmv_2872:42	ddRADseq_cmv	TACACACATTACAAGTTGCTGTCTTGCCTTTCGGC[A/G]TTTCCACACTAAAATATCTCCAAACAAACGACATT	0.632	0	100	0.73	2	-16
Affx-1059385082	cmr2_1616:77	ddRADseq_cmr2	AGTTTTAAACTTTCTCCCAAACTTTCCTGTTAAAG[A/G]GGAATTAGATCGGAAGAGCACACGTCTGAACTCCA	0.744	0	100	0.67	46	0
Affx-1059385087	cmr2_1654:90	ddRADseq_cmr2	TGTGTACTATTTTTGGCACAAACCTACTGTTTATC[A/G]TGTAAATTAGATCGGAAGAGCACACGTCTGAACTC	0.726	0	100	0.744	10	0
Affx-1059385090	cmr2_1681:37	ddRADseq_cmr2	TGTGTGTGTATGCACAAGGTAAAAAATGGACATTT[C/T]GACATGATGGACCTTTTCATTCATATTTATAAAAT	0.692	0	100	0.574	0	-100
Affx-1059385091	cmr2_1689:87	ddRADseq_cmr2	ATGGCTATTAAGTTGGGGTTCACCATCACTTACAC[A/G]TAAGACAATTAGATCGGAAGAGCACACGTCTGAAC	0.686	0	100	0.716	2	-5
Affx-1059385094	cmr2_1712:76	ddRADseq_cmr2	AGACTGCTATCTATGTTGTCTCGCAGAGCCAAAAC[C/T]GTATAGCAGCCTGAATGCTGTCCCATGATTATAAT	0.746	0	100	0.692	0	-100
Affx-1059385096	cmr2_1736:36	ddRADseq_cmr2	GGTTATCTGTTTAATCTGTAAGCTCTGGTTCATA[A/G]CCCATGCCAGTGCTGTGCCAGGCCAGGAGCTTAAT	0.756	0	100	0.412	0	-100
Affx-1059385097	cmr2_1740:93	ddRADseq_cmr2	GCTAACAAAGTACATTTGTGGAACTGAACCTGATG[A/T]TTTATGTAATTAGATCGGAAGAGCACACGTCTGAA	0.738	0	100	0.626	4	-1
Affx-1059385099	cmr2_1772:75	ddRADseq_cmr2	TTTCCCTCAGTGCTGCTTCAGGCAAATATACCAGT[G/T]GGCCAGAGGCATCATGCTGTGAAGACAAAATTAGA	0.684	0	100	0.662	0	-100
Affx-1059385102	cmr2_1777:43	ddRADseq_cmr2	ACACAATGGACGCTATTGATGTCAGAAGGACATAT[C/T]ATCATCCTTCTGGACGCTGACAGTGGAGCCATTGA	0.682	0	100	0.588	0	-100
Affx-1059385106	cmr2_1812:45	ddRADseq_cmr2	GGGAGAATGGGAGGACCATTCTACCCAACAAGACA[A/G]CGAGGCTAATCATGCTGTCTAGGAATCCCGACCAC	0.732	0	100	0.644	1	-20
Affx-1059385107	cmr2_1820:91	ddRADseq_cmr2	AAACTAGAAATAGACAAAAACAACCAGAGTAAACA[C/T]GGAGCACAGTTTTTAAATTAGATCGGAAGAGCACA	0.69	0	100	0.674	1	-2
Affx-1059385107	cmv_32532:91	ddRADseq_cmv	AAACTAGAAATAGACAAAAACAACCAGAGTAAACA[C/T]GGAGCACAGTTTTTAAATTAGATCGGAAGAGCACA	0.69	0	100	0.674	1	-2
Affx-1059385110	cmr2_1840:102	ddRADseq_cmr2	GTGAGTACAAATACCACTGACTCCAAACATTAGTT[C/T]ACATGGAACAATTAGATCGGAAGAGCACACGTCTG	0.754	0	100	0.638	0	-100
Affx-1059385117	cmr2_1870:97	ddRADseq_cmr2	TGAAAATCTAGAATGAACCTCTGAATATATGGAAT[A/G]AAGAATACAGAATTAGATCGGAAGAGCACACGTCT	0.77	0	100	0.744	0	-100
Affx-1059385118	cmr2_1871:89	ddRADseq_cmr2	TTGTGTCTCAAATACTGGGTTTAAATGATAGGCAC[C/T]GAATTAGATCGGAAGAGCACACGTCTGAACTCCAG	0.692	0	100	0.684	179	0
Affx-1059385121	cmr2_1913:82	ddRADseq_cmr2	TTAGAACTTGTGTTGTTTTTACACATTTAAATATG[C/T]CCAAATATCTAATAAAACATAATTAGATCGGAAGA	0.704	0	100	0.646	0	-100
Affx-1059385126	cmr2_1974:103	ddRADseq_cmr2	TTTACCTTAAGCTCAAAGTGTTATATTTTCATCAT[A/T]TTACAATTAGATCGGAAGAGCACACGTCTGAACTC	0.768	0	100	0.654	7	-1
Affx-1059385128	cmr2_1991:82	ddRADseq_cmr2	TGTGTTTTCACTCTGCAGCAAGGAACTGATTACTC[C/T]AATTAGATCGGAAGAGCACACGTCTGAACTCCAGT	0.722	0	100	0.666	317	0
Affx-1059385136	CM68208:57	GBS_cm	GCTCTAGCAGACAGTAGTCTGAAAGTATTCCGGAT[A/G]TT	0.744	0	100	0	0	-100
Affx-1059385137	cmr2_2048:65	ddRADseq_cmr2	ATTAAAGAACAGGTTGAAAGATGGCTAATAAATCA[A/T]GCAGAGAAACAGATGGACTAGTCTGTAACTGTAGA	0.748	0	100	0	1	-20
Affx-1059385138	cmr2_2049:48	ddRADseq_cmr2	TCCTAAATAATCATATGTCATAAAGGGCAACCTAG[A/G]GCTGGTTGCAGCTCCAATGGTGACTCTCCATTCGG	0.76	0	100	0.548	0	-100
Affx-1059385142	cmr2_2073:65	ddRADseq_cmr2	TATAGAAGTATTGTCTTTAGTAAAACTGAGAAAAC[A/G]AGGTTAGCTTTTCTCTGCTGCCTTTGGATAATTAG	0.708	0	100	0.692	0	-100
Affx-1059385144	cmr2_2086:106	ddRADseq_cmr2	CTCATGGAACTTGGTTGGAACTTTCATGAGACTAG[A/G]CTAAATTAGATCGGAAGAGCACACGTCTGAACTC	0.734	0	100	0.658	26	0
Affx-1059385148	cmr2_2123:86	ddRADseq_cmr2	GCACACATTATCTGTGGTTCTATGTTGCACATTCC[A/G]TCAAAACTTTATTTAAAATTAGATCGGAAGAGCAC	0.718	0	100	0.684	0	-100
Affx-1059385148	cmv_6078:86	ddRADseq_cmv	GCACACATTATCTGTGGTTCTATGTTGCACATTCC[A/G]TCAAAACTTTATTTAAAATTAGATCGGAAGAGCAC	0.718	0	100	0.684	0	-100
Affx-1059385149	cmr2_2130:40	ddRADseq_cmr2	AGATTTATAAAAAAAGGCAACCAGTAAACAGGGTT[A/G]AAAAAGAGATTGGAAGTACAGCTGTTCCTCAGATT	0.71	0	100	0.624	0	-100
Affx-1059385155	cmr2_2161:55	ddRADseq_cmr2	AAATATGAAGGGCAGCAGACAGGATTCATGAAAGC[A/C]TTCTTTAAAAAAGCTTTACAAGAACTTTATGACAC	0.682	0	100	0.61	0	-100
Affx-1059385156	cmr2_2167:73	ddRADseq_cmr2	CTGTTGTAGATTAAGCAAGAACATTAAAAGCTTGT[A/G]GAAGACATTTTATGTTTTATCTGAAAATTAGATCG	0.744	0	100	0	1	-5
Affx-1059385161	cmr2_2218:50	ddRADseq_cmr2	CACATATTTTCTAATGAAGTGAAAGCTGCAATACA[A/G]TCATTAAAACATGAAATAAATGAAAATATTGTTCA	0.69	0	100	0	0	-100
Affx-1059385164	cmr2_2246:44	ddRADseq_cmr2	GGCCAAGAAGATCACTGAGTGAGTATTAAAGCTAC[G/T]TTATGGTTTATTTTTTTCTCACAAAAGTAGAAAAC	0.718	0	100	0	0	-100
Affx-1059385165	cmr2_2252:90	ddRADseq_cmr2	GTTAAAGAAACAGTTTGGTGATAAATCAAATGTAC[C/T]CAATTAGATCGGAAGAGCACACGTCTGAACTCCAG	0.708	0	100	0.652	183	0
Affx-1059385169	cmr2_2274:49	ddRADseq_cmr2	TGTTAAAAAGGCAAAGATTGTTTTGAGGCTATGCT[C/T]TCAGTCAAAGGGAATATCAAAACTTGTGCACACTT	0.72	0	100	0.698	0	-100
Affx-1059385169	cmv_46326:49	ddRADseq_cmv	TGTTAAAAAGGCAAAGATTGTTTTGAGGCTATGCT[C/T]TCAGTCAAAGGGAATATCAAAACTTGTGCACACTT	0.72	0	100	0.698	0	-100
Affx-1059385171	cmr2_2276:57	ddRADseq_cmr2	ACATGCAAGCAAGAAGACACCACATAACAATGGAG[A/G]TGGAGGCCGGCCCGTGATCAGCCACAGCTGAGCCA	0.72	0	100	0.398	0	-100
Affx-1059385171	cmv_4122:57	ddRADseq_cmv	ACATGCAAGCAAGAAGACACCACATAACAATGGAG[A/G]TGGAGGCCGGCCCGTGATCAGCCACAGCTGAGCCA	0.72	0	100	0.398	0	-100
Affx-1059385179	cmr2_2337:107	ddRADseq_cmr2	GCTGGAATGACAGAGAGTCTGGGGAGTGTTAGAGG[A/G]GCCGTGGGAATTAGATCGGAAGAGCACACGTCT	0.64	0	100	0.588	0	-100
Affx-1059385193	cmr2_2422:43	ddRADseq_cmr2	TGTTATGTAAAGGTTCATGTAGGTTTCACGTAAAG[C/T]GGTGTAAGTTTCACCATGTAAAGCCAGTCTTAGTG	0.682	0	100	0	0	-100
Affx-1059385194	cmr2_2429:57	ddRADseq_cmr2	CTAAAAGGAAAGAACAACTTGACGTAGAACCTGAC[A/G]TAGCTTGTTTTGATGTCTGTTTGTTCTGTTTTCTT	0.704	0	100	0.684	0	-100
Affx-1059385200	cmr2_2491:48	ddRADseq_cmr2	GCGTTCGTTTTCAGCTTCTGTACCCAGTTCGACAG[C/T]GAATAAACTACAACAACGAGACTCTCACCTTTGGC	0.696	0	100	0.688	0	-100
Affx-1059385200	cmv_36311:48	ddRADseq_cmv	GCGTTCGTTTTCAGCTTCTGTACCCAGTTCGACAG[C/T]GAATAAACTACAACAACGAGACTCTCACCTTTGGC	0.696	0	100	0.688	0	-100
Affx-1059385207	cmr2_2539:83	ddRADseq_cmr2	GACCGTCTGACTGGCCTGATAGTTTTCTCCATGTT[C/T]AGCCACAGTGTCCAGTGTGTAGGTGTGTTTAATTA	0.664	0	100	0.552	0	-100
Affx-1059385212	cmr2_2590:48	ddRADseq_cmr2	AAGCAACTGCCAGAAACTGACCCGCACAACAAGAA[C/T]GCTCAGGAATGGCAGGCGTTCTCCTCGTGTTTCAG	0.634	0	100	0.446	0	-100
Affx-1059385212	cmv_5979:48	ddRADseq_cmv	AAGCAACTGCCAGAAACTGACCCGCACAACAAGAA[C/T]GCTCAGGAATGGCAGGCGTTCTCCTCGTGTTTCAG	0.634	0	100	0.446	0	-100
Affx-1059385216	cmr2_2622:107	ddRADseq_cmr2	TTATTGGGAAATCCATGTTGATTAATGAAGAGATG[A/T]TTCCAATTAGATCGGAAGAGCACACGTCTGAAC	0.772	0	100	0.692	10	-1
Affx-1059385216	cmv_59534:107	ddRADseq_cmv	TTATTGGGAAATCCATGTTGATTAATGAAGAGATG[A/T]TTCCAATTAGATCGGAAGAGCACACGTCTGAAC	0.772	0	100	0.692	10	-1
Affx-1059385227	cmr2_2683:59	ddRADseq_cmr2	GAGTTCACGCGTGTATTTGTGTGTACAAACACATC[C/G]ATGTGCACATTTCATATAAGCGTTTTTTTATATAA	0.658	0	100	0.634	2	-18
Affx-1059385229	cmr2_2692:83	ddRADseq_cmr2	AACTGATGATTCCCTCCACTCTTCCACGGATCTGA[A/G]GCGGAAAGCGCATAAGCCACAGCTGTGACAGGAAT	0.632	0	100	0.594	0	-100
Affx-1059385230	cmr2_2693:44	ddRADseq_cmr2	AAAGTGTGTGTTCTGACCGTTTTCCCTCAACAACA[A/G]TCTGTGGGCCAGCGGTTACACAAAAAGAAAAGATG	0.72	0	100	0	4	-5
Affx-1059385232	cmr2_2712:81	ddRADseq_cmr2	TCAATATGTTTATTTTCTTCAATATGTCATCATCA[A/G]TCATTATGTTCTGTATTCATGTATTGGTTAATTAG	0.73	0	100	0.71	0	-100
Affx-1059385233	cmr2_2717:63	ddRADseq_cmr2	CTAGATACAACCATTCCCTCTTCTAAAGAACTCTT[A/G]AAGAGCCATCCTCGGACTTTTGAGAATTAGATCGG	0.694	0	100	0.674	0	-100
Affx-1059385236	cmr2_2734:42	ddRADseq_cmr2	TCAGCTTCCAGGCCAAACCCTGACTGTTGGCAAAC[C/G]CATTCTTGCCTAATCAGTGCTTTGAGTTTATCGCA	0.608	0	100	0	0	-100
Affx-1059385241	cmr2_2763:41	ddRADseq_cmr2	AACATTGTGTGCGTTCTGAGCCTCAACGACAATCT[A/G]TGGGCCAGTGGTTACACAAAAAGAAAAGATGTCTG	0.698	0	100	0	2	-9
Affx-1059385243	cmr2_2774:38	ddRADseq_cmr2	GGTATTGTAGTAAGAGAAAACCATTGAACAACACA[A/T]GGTACCAATGTAGAATCGTGCATGGTGTTAAACTG	0.65	0	100	0.618	0	-100
Affx-1059385243	cmv_24800:38	ddRADseq_cmv	GGTATTGTAGTAAGAGAAAACCATTGAACAACACA[A/T]GGTACCAATGTAGAATCGTGCATGGTGTTAAACTG	0.65	0	100	0.618	0	-100
Affx-1059385245	cmr2_2778:78	ddRADseq_cmr2	ACACTGAAAATCAAAGATTTTTTCATTTACACCTG[A/G]ACATAAAGAAATAAAGGAAGATGTAAGTAGATATG	0.722	0	100	0.654	0	-100
Affx-1059385247	cmr2_2798:101	ddRADseq_cmr2	TTTGTTTAAGTGTGTAGGGTACTGCAGTTTTTACA[A/G]TAGAAATGTGGTATTTTACATAAATTAGATCGGAA	0.73	0	100	0.65	0	-100
Affx-1059385248	cmr2_2799:47	ddRADseq_cmr2	TAGCCAACAACAACAGAAAGAAGGGCAGTACACCA[C/T]GGTCCTCCTCCACATTTATAGCCAGGCAAAGCAAT	0.608	0	100	0.624	1	-2
Affx-1059385249	cmr2_2805:70	ddRADseq_cmr2	ACTGATGAAGCTGAGATGTTCAATGCTTTGCCACA[C/G]AGTACAACATAACATGACAAACAATATAAACAAGT	0.7	0	100	0.658	1	-2
Affx-1059385252	cmr2_2872:38	ddRADseq_cmr2	AAGTAGTGCCGCAGTGGTGCTCAGTAAAGATCTGA[C/T]GGGTCAAGATAAGATTTTTCACAGATTCGTATTAC	0.658	0	100	0	0	-100
Affx-1059385254	cmr2_2920:89	ddRADseq_cmr2	CTGCATTATTTCCATTAATGACCTACTGGTACACA[C/T]AGCTGATTTCCTTGATACCTTCAGAAATTAGATCG	0.712	0	100	0.668	0	-100
Affx-1059385260	cmr2_3079:42	ddRADseq_cmr2	AAAAAACACTTTATCATACTATACATCAACCAGGA[A/T]TCATTCTTTATATGTCACCCTTTTGTTGGTGTGCC	0.778	0	100	0.75	0	-100
Affx-1059385262	cmr2_3097:109	ddRADseq_cmr2	CGAGTGCTTTTACTATAGCTTGTGTTCCTATAGAG[C/T]AATGCTGAGAATTAGATCGGAAGAGCACACG	0.746	0	100	0.708	0	-100
Affx-1059385267	cmr2_3106:39	ddRADseq_cmr2	AATGGGAGAGATGAGGGTAACGCTAGCTTATACCC[G/T]GTTACATAACATTGACATCAAACATTATGGCATCT	0.602	0	100	0	1	-14
Affx-1059385271	cmr2_3113:44	ddRADseq_cmr2	AGCTCACTTGAGTTTAGACATGAGTCTAGGTGTAG[A/G]CCACTTGAAAATGTGCAAAAAACCACAACTGTAAC	0.708	0	100	0.638	0	-100
Affx-1059385303	cmr2_3347:81	ddRADseq_cmr2	AGCCGGCACAAAGAGATGCCGAGCTGTGAAGACTT[C/T]CTCTCCTGCGCTTCTCCTCCTCCCTAATTAGATCG	0.678	0	100	0.554	0	-100
Affx-1059385304	cmr2_3351:78	ddRADseq_cmr2	GGGGTGGGCATGACCAGGTTTTACTGGAGAGCTGT[A/G]CTTTTATTTATTTGTTTGTTTATTTATTTATTTTT	0.65	0	100	0	0	-100
Affx-1059385305	cmr2_3353:69	ddRADseq_cmr2	GAACCGCTGTCATTACCTAACCTGTGATATGGATA[C/T]TGAGTGCATGTTTACTGTTCACCTGCAAGAACAAG	0.652	0	100	0.642	0	-100
Affx-1059385311	cmr2_3397:50	ddRADseq_cmr2	TGGTTGCGAGGTGGATGCCTATAGGGTAACACCTA[G/T]TTAGATAGCTCACTGTCCATTTTATTTTATGTTCT	0.64	0	100	0	0	-100
Affx-1059385313	cmr2_3418:71	ddRADseq_cmr2	AAAGTCATATTTGGCCTGAGCTCATCGTGGCTTTC[A/G]TAAAACTTATTTACCAGGAAGTTGTAGAATTAGAT	0.666	0	100	0.662	0	-100
Affx-1059385319	cmr2_3496:69	ddRADseq_cmr2	CTTTCTTTTAATGATCACTCACTGCATGACCAGAC[C/T]TGTCGATGTCTGTTTAGGACTGCAGAAAATGAGGG	0.658	0	100	0.652	0	-100
Affx-1059385327	cmr2_3615:53	ddRADseq_cmr2	TTTGTTTTCCCTCATAAGCTGAGCTGTGCCAAACA[C/T]CCAATGTCTCTGCATGTTAATTAGATCGGAAGAGC	0.754	0	100	0.644	0	-100
Affx-1059385332	cmr2_3661:89	ddRADseq_cmr2	TGATGAACAAATGAATGCCTCAAGCAATGTTTTGG[A/G]GGGAATTAGATCGGAAGAGCACACGTCTGAACTCC	0.668	0	100	0.63	21	0
Affx-1059385332	cmv_12447:89	ddRADseq_cmv	TGATGAACAAATGAATGCCTCAAGCAATGTTTTGG[A/G]GGGAATTAGATCGGAAGAGCACACGTCTGAACTCC	0.668	0	100	0.63	21	0
Affx-1059385333	cmr2_3665:111	ddRADseq_cmr2	CAAATAATATGGAAAATGCTTCTCTTTTTTTCATC[C/T]ATACCCAAGCTTTTAATTAGATCGGAAGA	0.664	0	100	0	0	-100
Affx-1059385339	cmr2_3699:75	ddRADseq_cmr2	TAGCTTCTAGAACACTGACAAACGTAATGTTTTTC[A/G]TTACAGAGGGCATAATTAGATCGGAAGAGCACACG	0.682	0	100	0.674	0	-100
Affx-1059385345	cmr2_3759:50	ddRADseq_cmr2	GAACCTTCTGGGCCTGGAGTGCATTCTGTTATGTA[C/T]GGAACTGCAGCTCGAGCCTGAATGCGCAGTTAGGG	0.66	0	100	0.542	0	-100
Affx-1059385346	cmr2_3760:50	ddRADseq_cmr2	TTGGGTTATGTACAGGCTAAACACTCAAACTTGTT[A/T]CAAGCAGGTTATAAACTCAAACACCGCGTGACTAA	0.708	0	100	0.7	1	-22
Affx-1059385347	cmr2_3761:96	ddRADseq_cmr2	TAATAGTTACGTTTAGTTGCTGAGTTACTCATAAC[A/T]TTTGAATTAGATCGGAAGAGCACACGTCTGAACTC	0.784	0	100	0.682	11	0
Affx-1059385348	cmr2_3765:43	ddRADseq_cmr2	ATCTCCTTAATATCTCTATAGTCTCTAATCTTTAA[C/T]GGAGGCAACTATTCCTTTTGGTTGCAATTAGATCG	0.698	0	100	0.698	0	-100
Affx-1059385364	cmr2_3921:112	ddRADseq_cmr2	TTTGAACAGCAACCAAACATAATATTTGCAGGAAG[C/G]GGTGCTAATAATTAGATCGGAAGAGCAC	0.654	0	100	0	0	-100
Affx-1059385366	cmr2_3934:89	ddRADseq_cmr2	ATCGGATTTGGCTTGTCAGCTTGTTTCATTTATTG[A/G]TAGTTTAATTAGATCGGAAGAGCACACGTCTGAAC	0.608	0	100	0.714	1	-2
Affx-1059385369	cmr2_3954:99	ddRADseq_cmr2	AACGAGCCTTACGATAAGATTACCCGATTGGAGCC[A/G]AGCGGATGGCGAGAAAAATTAGATCGGAAGAGCAC	0.616	0	100	0.644	1	-4
Affx-1059385371	cmr2_3963:69	ddRADseq_cmr2	CTTTTTAAATCTTGGGCAATCAAAGCTTCGAAGCC[A/G]CGTCGGTTTGAGATGTGAATTAGATCGGAAGAGCA	0.682	0	100	0.668	0	-100
Affx-1059385376	cmr2_3982:107	ddRADseq_cmr2	ACCCAAATGTGTTTCAGGAGCAGTAAGAGACACTC[A/G]AGAGGATAATTAGATCGGAAGAGCACACGTCTG	0.724	0	100	0.706	1	-4
Affx-1059385378	cmr2_3992:77	ddRADseq_cmr2	GGACTGAAGGCACCATTTGAACCAGTTTTGAAAGC[A/G]GAATTAGATCGGAAGAGCACACGTCTGAACTCCAG	0.744	0	100	0.702	179	0
Affx-1059385380	cmr2_3995:102	ddRADseq_cmr2	AGAAGAGCTAAACTAACAGTTTTTACAGAGGAATG[A/G]ACATTTAGAATTAGATCGGAAGAGCACACGTCTGA	0.706	0	100	0.684	1	-3
Affx-1059385383	cmr2_4030:93	ddRADseq_cmr2	AGAGAATGAAAATACATTCCTAACACCAGAAAAGG[A/C]CAGAATTAGATCGGAAGAGCACACGTCTGAACTCC	0.702	0	100	0.65	35	0
Affx-1059385390	cmr2_4077:38	ddRADseq_cmr2	ATGTTTTTTACGTTTAGATTAATGGGCTGAAAACA[C/T]TATGAGCCATCATCCATTCTTTCAAATCCTTCAAT	0.762	0	100	0.73	0	-100
Affx-1059385391	cmr2_4079:55	ddRADseq_cmr2	AGGCCACCAGAGGGCAGCACAGTACTGGAAAATGT[C/T]CTTTGGTGTGTTCATCCAGTAATTAGATCGGAAGA	0.646	0	100	0.7	1	-17
Affx-1059385399	cmr2_4137:66	ddRADseq_cmr2	GCTCAAGTTCTAAAGAAGAAAAATGATGGCAACAT[C/T]TTGGCTGATCGACTGCATTTGGGGCTGCAAGAAAA	0.73	0	100	0	0	-100
Affx-1059385402	cmr2_4152:75	ddRADseq_cmr2	ATCAGATTCTCTAACCTTTTCTGTCCATTTGACAT[G/T]TGGTTATCTCTGGATAACACTGAAGATTATAATTA	0.71	0	100	0.548	0	-100
Affx-1059385403	cmr2_4156:88	ddRADseq_cmr2	AGGGCAGTGAAGCAGTGAAGGCATTTCAGCAGAAA[A/C]GGGTTTGCGGTTTGTTTTTGAATTAGATCGGAAGA	0.698	0	100	0.672	0	-100
Affx-1059385406	cmr2_4164:39	ddRADseq_cmr2	GATACATATTTCAATCCTGTCTTCAGAACTAGGTC[C/T]CCGAGGCCTGAACAGAAATATATCACCCATGAAAA	0.73	0	100	0.654	0	-100
Affx-1059385412	cmr2_4196:67	ddRADseq_cmr2	GAAAGCAGTTACCGTAGCGACTGGAGCATTATTAG[C/G]CATTAATGTCAATTAGATCGGAAGAGCACACGTCT	0.714	0	100	0.614	0	-100
Affx-1059385416	cmr2_4233:42	ddRADseq_cmr2	GGCAGGTGTGGACATTTTTTTACATTTGCATCTTA[C/T]CTTTGAGAGTTTGCAGATCGCTACTGAAGTTAAAG	0.678	0	100	0.752	1	-20
Affx-1059385419	cmr2_4264:39	ddRADseq_cmr2	GCTGGTACTTCATAACGTTTTAAAGAATATGTTTG[A/G]CATCCTCCCCTAAAAATGGACAGAAAACAAGGGTT	0.722	0	100	0.666	1	-5
Affx-1059385420	cmr2_4273:85	ddRADseq_cmr2	CTATAGGATCACTTTTTAACCATTAGACATTATCA[C/T]AGTCAATTAGATCGGAAGAGCACACGTCTGAACTC	0.698	0	100	0.698	7	-1
Affx-1059385421	cmr2_4277:42	ddRADseq_cmr2	GGAAAGATCACAGTATGGGCACATATTACACTATA[C/T]CAATACATCCACTCTATCACCAGATTGTATTTGAG	0.768	0	100	0.646	0	-100
Affx-1059385423	cmr2_4297:38	ddRADseq_cmr2	AAATCATTGCACAGTCTAAACAAACTGAATAATCT[A/C]AAATAGACTTGCTTATGTGGTTTCTGAGTTAAAGG	0.706	0	100	0	2	-7
Affx-1059385424	cmr2_4305:110	ddRADseq_cmr2	TGGTGTAAATCTAACAGATAATGGTAGTGCCAATG[C/T]GCAAGGAAATTAGATCGGAAGAGCACACGT	0.736	0	100	0.7	0	-100
Affx-1059385427	cmr2_4311:71	ddRADseq_cmr2	TACACCAACGTGGTCACACCTGGACATAATCGCAC[C/T]TGAACAAGGCTTTGAGTGGTGTTCATAGAGAACAA	0.656	0	100	0.6	0	-100
Affx-1059385435	cmr2_4351:61	ddRADseq_cmr2	GCGATACGCTGCAATACAGTTCGATACGATACGAC[A/G]TGTTTTACTGTTACATCCCTACAGTGTACCTACAA	0.722	0	100	0.658	0	-100
Affx-1059385437	cmr2_4370:88	ddRADseq_cmr2	TCAGATTGTTGAATAGAGTGTTCATATAAACACCT[C/T]AGTCTTAATCTGTAATTAGATCGGAAGAGCACACG	0.67	0	100	0	2	-4
Affx-1059385438	cmr2_4374:90	ddRADseq_cmr2	CCTCAGACCACAAGACCTGAGGCAGCACAACAACT[A/G]GGGACAGTCCACTGCAGATGCAGCCTAATTAGATC	0.64	0	100	0.5	0	-100
Affx-1059385440	cmr2_4401:90	ddRADseq_cmr2	CCACTGTTAATAATGGTATCATGTTGCAAGTTAAA[A/G]TGCGTGGTCTGTTAGCAGAATTAGATCGGAAGAGC	0.822	0	100	0.662	0	-100
Affx-1059385440	cmv_57110:90	ddRADseq_cmv	CCACTGTTAATAATGGTATCATGTTGCAAGTTAAA[A/G]TGCGTGGTCTGTTAGCAGAATTAGATCGGAAGAGC	0.822	0	100	0.662	0	-100
Affx-1059385448	cmr2_4450:83	ddRADseq_cmr2	TGCTAAACAGGAAACCCTGTAACATGATGACATGC[A/G]CTCCAATTAGATCGGAAGAGCACACGTCTGAACTC	0.678	0	100	0.71	8	0
Affx-1059385448	cmv_70962:83	ddRADseq_cmv	TGCTAAACAGGAAACCCTGTAACATGATGACATGC[A/G]CTCCAATTAGATCGGAAGAGCACACGTCTGAACTC	0.678	0	100	0.71	8	0
Affx-1059386354	CM51161:52	GBS_cm	AAAGTATGCAAAGCAGCTGGGATACAAAGCTGTAC[C/T]GTTGTCC	0.662	0	100	0	0	-100
Affx-1059385453	cmr2_4494:38	ddRADseq_cmr2	AGAGTGTCTGCCTTGTTAGATCTGGGTGTTTTACA[G/T]CTCCTTAGCAATATTACAACCCCCAGAGTAAGTCT	0.728	0	100	0.728	1	-20
Affx-1059385453	cmv_42394:38	ddRADseq_cmv	AGAGTGTCTGCCTTGTTAGATCTGGGTGTTTTACA[G/T]CTCCTTAGCAATATTACAACCCCCAGAGTAAGTCT	0.728	0	100	0.728	1	-20
Affx-1059385456	cmr2_4512:79	ddRADseq_cmr2	GTCAAAAATATTGTGTTTAAAAGATGAGCTTATAC[A/G]AACGCCACCACAGTGTCAGAATTAGATCGGAAGAG	0.738	0	100	0.63	1	-4
Affx-1059385457	cmr2_4535:69	ddRADseq_cmr2	TTTTGTTCCAAAGGTTAGTGGCTTATTTATAACAT[G/T]GTTTAATATTTATTTAATTAGATCGGAAGAGCACA	0.75	0	100	0.63	1	-1
Affx-1059385458	cmr2_4539:72	ddRADseq_cmr2	ACAACAAAAAACAGCGGTTACACCAAAAGAAAAGA[C/T]AGGCAGTTCAAAAAAATAAAAAACTACTTAAATCA	0.69	0	100	0	0	-100
Affx-1059385464	cmr2_4561:76	ddRADseq_cmr2	GGAAGAACATAAATGTTCTGAATGGATCACAAACA[A/G]CATGTTAGATAAGATAAGGTTATTAACTAGGGATA	0.746	0	100	0.7	0	-100
Affx-1059385465	cmr2_4563:79	ddRADseq_cmr2	CTTTAGAAGGAGAAACGCATCAGTCATAACCACAT[A/C]AATGGTATTTGATTTCATTCCTTAGTTAATTAGAT	0.762	0	100	0.706	1	-16
Affx-1059385468	cmr2_4576:62	ddRADseq_cmr2	AGGCCTAAGGGGGATTTGATGACCATCTGAGATAA[C/T]GCTAGAGCGATGGGAACCAGATGAGGTGCTGTACG	0.74	0	100	0.37	0	-100
Affx-1059385469	cmr2_4582:36	ddRADseq_cmr2	GTGAACTGTTTCCTCATTCAGACGGGGGCTGTCT[A/G]CTCTCCTATAACAATGGGGTTCCACCAGTTGTTCT	0.648	0	100	0.61	0	-100
Affx-1059385472	cmr2_4600:91	ddRADseq_cmr2	TTTGTTTACAGCTGTTCGACCAACATGACCGAGAA[G/T]ATGATCTGATTATTTATTAATTAGATCGGAAGAGC	0.782	0	100	0.674	0	-100
Affx-1059385474	cmr2_4607:58	ddRADseq_cmr2	AAGTTAGTTGTTCCATAACTGTAGCCACACAGATC[A/C]CCTTAATAGAACCTGTACTTTAACTCAAGTAGAAA	0.72	0	100	0.542	0	-100
Affx-1059385478	cmr2_4619:58	ddRADseq_cmr2	TGGTGCTACAGATGGAGTCTTGATGTCATTGTGAT[A/G]TTGGCTCCGTATGAGTGGGATCCCTGGCTGCTGAA	0.664	0	100	0.502	0	-100
Affx-1059385485	cmr2_4654:42	ddRADseq_cmr2	CTCTTTTTAACGACTGTCTTCTAATATTTTTTTCT[C/T]TGAAAGATGTGTGAACATCTTCATTAAGTGAGAGA	0.724	0	100	0.698	0	-100
Affx-1059385490	cmr2_4678:40	ddRADseq_cmr2	AGAACCATTTAGTGTGGCTGTTACCATGACAATGA[A/G]CATCACATGAGTCCAGTCAGAGTGAGAGGAGCAGC	0.668	0	100	0	3	-7
Affx-1059385491	cmr2_4681:53	ddRADseq_cmr2	GATTGGCTGCGAGCTCAATGGTAATCTGCTTTAAT[A/C]AAGAAACAGTAACATTTTATTTTAATCCTCAAAGA	0.674	0	100	0.548	0	-100
Affx-1059385491	cmv_6865:53	ddRADseq_cmv	GATTGGCTGCGAGCTCAATGGTAATCTGCTTTAAT[A/C]AAGAAACAGTAACATTTTATTTTAATCCTCAAAGA	0.674	0	100	0.548	0	-100
Affx-1059385494	cmr2_4692:97	ddRADseq_cmr2	AGGAGTTAACTATCAAAAACTAGTCAGCTATAACC[A/G]TTTATTATACTATCTAATTAGATCGGAAGAGCACA	0.686	0	100	0.674	0	-100
Affx-1059385495	cmr2_4696:85	ddRADseq_cmr2	TAACTCATTAAAAACGGAAATAAAAAAGACTTTGA[A/C]AAAGAAGTATAAATGTTAGAAGTAAAAAATTAGAT	0.654	0	100	0.64	0	-100
Affx-1059385506	cmr2_4774:63	ddRADseq_cmr2	GCAGTATACAGTACACAGGATGCTATTCATTTTAA[C/T]AAATAAAAGAAAAACAAGAAGAAGAAAAAGAAAAA	0.704	0	100	0	0	-100
Affx-1059385507	cmr2_4781:83	ddRADseq_cmr2	GTTTCTCACAGCAGGTGTCATCTGGTTCATAGTTG[G/T]GTAATTAGATCGGAAGAGCACACGTCTGAACTCCA	0.612	0	100	0.738	137	0
Affx-1059385510	cmr2_4804:94	ddRADseq_cmr2	AAAACTGAGAGTGTACCTAGGTACTGTTTTACCAA[A/G]GTGATAAATTAGATCGGAAGAGCACACGTCTGAAC	0.682	0	100	0.728	3	-3
Affx-1059385510	cmv_50152:94	ddRADseq_cmv	AAAACTGAGAGTGTACCTAGGTACTGTTTTACCAA[A/G]GTGATAAATTAGATCGGAAGAGCACACGTCTGAAC	0.682	0	100	0.728	3	-3
Affx-1059385512	cmr2_4818:88	ddRADseq_cmr2	TTCGTGTACTAGTGCTAAGCAATAATGGACACAAA[A/C]GTCACACTGCGATAATTAGATCGGAAGAGCACACG	0.742	0	100	0.65	0	-100
Affx-1059385513	cmr2_4823:125	ddRADseq_cmr2	CCAGAAGAAAAATAGACACAAATCACTTGATTTGA[A/C]CGCAATTAGATCGGA	0.67	0	100	0	0	-100
Affx-1059385524	cmr2_4879:94	ddRADseq_cmr2	AAATCTAACAGTGGTAAATGCCAATCAGCTCACTC[A/G]AAGTTAACTTTATGTATCATCAATTAGATCGGAAG	0.752	0	100	0.616	0	-100
Affx-1059385525	cmr2_4882:40	ddRADseq_cmr2	ATGACAGCTCTAGGTCCCACAATCCCAACATATCA[C/T]GTGTTGGAACAAAATCTCATATTCCCAAAATGGTA	0.686	0	100	0	0	-100
Affx-1059385526	cmr2_4883:37	ddRADseq_cmr2	CCATATATTTACATATGCGCTCCCATGCTCACTCA[A/C]ACAAACACAACAAGATGTTTACACACACTTTCAAA	0.686	0	100	0.586	0	-100
Affx-1059385531	cmr2_4909:67	ddRADseq_cmr2	TGAGCAACTATGATAAAATCTAAAGCTAGCCTTGA[C/T]TAAGCCAAAAAAGAAAAGTAATAAATTAGATCGGA	0.708	0	100	0.654	0	-100
Affx-1059385535	cmr2_4935:53	ddRADseq_cmr2	GAGAGGCTGGCGGAAGTGAAGCTGAAAAAGAAACC[A/G]TCAAAGGCTTCTGTGCACAGCTACTGCTGCGGAGA	0.67	0	100	0.632	1	-9
Affx-1059385537	cmr2_4941:71	ddRADseq_cmr2	GCCCAGCTAGCTAGTAAGTTAGCTAACAAAAAAGC[A/G]AAGGGAAAGATTTAGGATGAACGTCGAAAATTAGA	0.688	0	100	0.686	0	-100
Affx-1059385540	cmr2_4961:62	ddRADseq_cmr2	ATCATGCAGCACTATTGTGAGCACATGGAATAATC[C/T]ACACATCTGTTTTAGATGTGGGTGTGTTAGAATAA	0.708	0	100	0.628	0	-100
Affx-1059385545	cmr2_4982:83	ddRADseq_cmr2	AACCATAGCCCATGCAGGAGTCTTTTATATTGTTT[A/G]AACTGGGGCCAATTAGATCGGAAGAGCACACGTCT	0.688	0	100	0.562	0	-100
Affx-1059385546	cmr2_4999:89	ddRADseq_cmr2	ATAAGCACAGATAACAAGTGCAAACCACATTAACG[A/T]GAAAAATGACTTGAGAAATTAGATCGGAAGAGCAC	0.648	0	100	0	0	-100
Affx-1059385548	cmr2_5033:86	ddRADseq_cmr2	CCTCTTCTGGACATGCAGTGATACACACATTAGAA[A/T]GTAACTGCACTGGCAGTCAAAATGAATTAGATCGG	0.66	0	100	0.658	0	-100
Affx-1059385559	cmr2_5106:59	ddRADseq_cmr2	CATTGACTGTTTATTCTAAGTGATCATAACTCTAT[A/G]TTCTATGTTGTTATTATAGCTGAGTAGGTTAGTGA	0.748	0	100	0.74	0	-100
Affx-1059385560	cmr2_5125:59	ddRADseq_cmr2	ACCTTCTGAATGAAGGGATTTAATCAGCTGAAGTT[A/C]ACTTAACTGGCATCGTGTGATCGGTGAATTAGATC	0.672	0	100	0.72	1	-13
Affx-1059385569	cmr2_5169:88	ddRADseq_cmr2	TCCCATTATTAAGTGACTGTCTGTATGAAAACTAC[C/T]GAACTCAAATTAGATCGGAAGAGCACACGTCTGAA	0.776	0	100	0.682	0	-100
Affx-1059385571	cmr2_5196:89	ddRADseq_cmr2	ATAGCAGATTTCCTGCGCAGTAAGAACCTCATGTC[A/C]ACCACCAATGTCAGGAAGATCATGAATTAGATCGG	0.716	0	100	0.596	0	-100
Affx-1059385576	cmr2_5245:85	ddRADseq_cmr2	CCTGTATTTTAGCCCATATTTGAGTTAGTTGCCAC[A/G]TGTATATCATGAATCTGATGTAATTAGATCGGAAG	0.692	0	100	0	0	-100
Affx-1059385576	cmv_67339:85	ddRADseq_cmv	CCTGTATTTTAGCCCATATTTGAGTTAGTTGCCAC[A/G]TGTATATCATGAATCTGATGTAATTAGATCGGAAG	0.692	0	100	0	0	-100
Affx-1059385577	cmr2_5261:40	ddRADseq_cmr2	AGACTGGTTTTGGTGTGACAGATGGAATCAAATGT[A/G]TTTTGTGGTGGGTGGAGTGTATGTAGCTATTAGTC	0.634	0	100	0.608	0	-100
Affx-1059385578	cmr2_5272:82	ddRADseq_cmr2	TACTAAACTTCACATTAACAGTCAAAGGTTTTGTT[A/G]ACTGGCACATGTTGGCCAGTTAGTAGGGATAAATA	0.68	0	100	0.552	1	-2
Affx-1059385580	cmr2_5277:89	ddRADseq_cmr2	ATCCCTCCCTTGCATAAGTGTAGCTGGATGCGGTT[C/T]AGGGTGAGAGCAGGCAGCTGATCTAATTAGATCGG	0.666	0	100	0.606	0	-100
Affx-1059385585	cmr2_5314:46	ddRADseq_cmr2	AGTACTACAATCAATATTAACTTTTCTTTATTAAA[C/T]AGAAATAGTGGCACCATATTTCCATCAATTAGATC	0.61	0	100	0.604	0	-100
Affx-1059385586	cmr2_5315:60	ddRADseq_cmr2	AAGTACAAATCTATCAACAGATTACAACTTTCTTG[A/T]GTAAATGTACTGAGTTACTGTAATTAGATCGGAAG	0.706	0	100	0.6	1	-6
Affx-1059385588	cmr2_5337:54	ddRADseq_cmr2	GGTGAAGTATTCATTGATATAGATGGATTATAGTA[A/G]TACAGCTTAATGCAAATACACATATGTATCAACTT	0.722	0	100	0.658	1	-18
Affx-1059385589	cmr2_5343:56	ddRADseq_cmr2	AGCTACATTAGCAAATCTAAGAAGCACACTTCCGG[C/T]ACAAACATGTTTTGCTTGAACATCTACATTTGTGA	0.744	0	100	0.712	0	-100
Affx-1059385589	cmv_65686:56	ddRADseq_cmv	AGCTACATTAGCAAATCTAAGAAGCACACTTCCGG[C/T]ACAAACATGTTTTGCTTGAACATCTACATTTGTGA	0.744	0	100	0.712	0	-100
Affx-1059385590	cmr2_5346:55	ddRADseq_cmr2	TTCACTTTGCTAGTGAGTTGAAATCTCTGTCTAAC[C/T]AAACTTCTAATGATATATGCATTGTCCTACAGTGT	0.736	0	100	0.694	0	-100
Affx-1059385592	cmr2_5354:40	ddRADseq_cmr2	GATGCACAGCCGCCGAACTGATTGGTGAAGGAGAT[A/T]TTCAGGATGGGGGTTTGTTTGTACAGTACAGCATT	0.632	0	100	0.472	0	-100
Affx-1059385595	cmr2_5362:51	ddRADseq_cmr2	CTACTTTGATAACAGGATTGCTGTGGAAGAAGCAG[C/T]GGTGCAGAAACAGTGTGGTTCCTGCTTCTAATCTA	0.682	0	100	0.626	0	-100
Affx-1059385601	cmr2_5396:101	ddRADseq_cmr2	GTTAATGATTTGAAGCATTCCAAAGCAGTCCTTTC[A/G]TCAGAGACTAAAGTTCATTCTGTCAATTAGATCGG	0.7	0	100	0.69	0	-100
Affx-1059385603	cmr2_5401:47	ddRADseq_cmr2	GAGCTAGGAGAATGGAGAAAAAAGCAGTGTATGCA[C/T]ACCACGTGTGCAGCAGAGAACTGAACACAGACAAA	0.688	0	100	0.574	0	-100
Affx-1059385607	cmr2_5421:42	ddRADseq_cmr2	TGTCGAGGAGTAGATGAGAACAGGCTTAAAACTAA[C/T]AACATCATAAAACTGGTATTTTATGTAGTTAAATA	0.696	0	100	0.582	0	-100
Affx-1059385608	cmr2_5423:41	ddRADseq_cmr2	GACCCTTGTGTGCTCTCTCATATTAACTGTGGATG[C/T]CTCTGTCATATAAACACTGCTTAGAGAAAAGTAAT	0.696	0	100	0.686	0	-100
Affx-1059385610	cmr2_5449:43	ddRADseq_cmr2	CTTTTGTGTGTTTTCATTCATTTTCTTAAGTAGAA[A/G]GATGTCTGGAGGACAAGGTAGCTTCTCATACCTAC	0.698	0	100	0.694	1	-24
Affx-1059385610	cmv_18456:43	ddRADseq_cmv	CTTTTGTGTGTTTTCATTCATTTTCTTAAGTAGAA[A/G]GATGTCTGGAGGACAAGGTAGCTTCTCATACCTAC	0.698	0	100	0.694	1	-24
Affx-1059385612	cmr2_5456:106	ddRADseq_cmr2	TCAACCTCATACATAGCTGTTGCAAAGTGTAACAC[A/G]GAGGGACAATTAGATCGGAAGAGCACACGTCTGA	0.692	0	100	0.646	0	-100
Affx-1059385613	cmr2_5460:60	ddRADseq_cmr2	ATGGGGTATACGCTTCCATTACGTGGCTACATTAG[C/T]ATCAAAGCTCAAAGTGCAAAACAAAAACAAAAATT	0.702	0	100	0.702	0	-100
Affx-1059385615	cmr2_5469:50	ddRADseq_cmr2	TTAGGAACATGGTTTAGCGTCCTAGAAAAATACAG[G/T]TTTAGGTACATACTTAGCAGGCTAAAGAATAGTTT	0.742	0	100	0.584	0	-100
Affx-1059385615	cmv_68714:50	ddRADseq_cmv	TTAGGAACATGGTTTAGCGTCCTAGAAAAATACAG[G/T]TTTAGGTACATACTTAGCAGGCTAAAGAATAGTTT	0.742	0	100	0.584	0	-100
Affx-1059385619	cmr2_5478:115	ddRADseq_cmr2	CCTGATATTCAAGCAGATAGTTTTAGAAACACTAC[C/T]GAAAACAATTAGATCGGAAGAGCAC	0.752	0	100	0	3	0
Affx-1059385624	cmr2_5530:105	ddRADseq_cmr2	ATAGCTCCACCTTGTGGAGGACACAGCTTTATAAT[A/G]AAGTACAGATGCCTTAATTAGATCGGAAGAGCACA	0.784	0	100	0.692	0	-100
Affx-1059385626	cmr2_5541:105	ddRADseq_cmr2	CTGTGTTTATCAGCGGGCTTCCTTTTATTATTAGC[A/T]CTGAATAATTAGATCGGAAGAGCACACGTCTGAAC	0.752	0	100	0.69	0	-100
Affx-1059385626	cmv_38647:105	ddRADseq_cmv	CTGTGTTTATCAGCGGGCTTCCTTTTATTATTAGC[A/T]CTGAATAATTAGATCGGAAGAGCACACGTCTGAAC	0.752	0	100	0.69	0	-100
Affx-1059385630	cmr2_5564:108	ddRADseq_cmr2	TAAAACACAGAAAAGCAGCACCATTACAAACGCAA[C/T]GTAATTAGATCGGAAGAGCACACGTCTGAACT	0.722	0	100	0.746	137	0
Affx-1059385630	cmv_18903:108	ddRADseq_cmv	TAAAACACAGAAAAGCAGCACCATTACAAACGCAA[C/T]GTAATTAGATCGGAAGAGCACACGTCTGAACT	0.722	0	100	0.746	137	0
Affx-1059385638	cmr2_5625:44	ddRADseq_cmr2	CAAATACAACACCACAGTCAACATCTGTCAATGCT[A/T]GCTTTGCAGCGCTGGATACTTCCATGGCAGAGACC	0.636	0	100	0.442	0	-100
Affx-1059385641	cmr2_5677:45	ddRADseq_cmr2	CACTGTAGTCGTCCCTAATGGGAAAACCCAAGGTC[A/G]ATATCCGCCACAGATAAATGAGTTTGAATACATGC	0.666	0	100	0.694	1	-7
Affx-1059385642	cmr2_5687:89	ddRADseq_cmr2	TGACTGGTTACTAGGTCTACTCAATATGGAAAAAT[A/C]CCTGTATCGGAATTAGATCGGAAGAGCACACGTCT	0.73	0	100	0.68	0	-100
Affx-1059385643	cmr2_5689:53	ddRADseq_cmr2	TCACAGCGACAAAGAAATGCTGCCTGTCTAATAAA[C/T]ACAAATGTGATATTTGGCTTTCTAGCAGTAATGTT	0.674	0	100	0.54	0	-100
Affx-1059385646	cmr2_5708:44	ddRADseq_cmr2	CTGCACATTTCTGGGATTCAAGGCTCGTAAAGGTG[A/C]ACAGAGCTACAAACACAAACAAGCCAACAAGTGGC	0.706	0	100	0.602	1	-1
Affx-1059385646	cmv_10677:44	ddRADseq_cmv	CTGCACATTTCTGGGATTCAAGGCTCGTAAAGGTG[A/C]ACAGAGCTACAAACACAAACAAGCCAACAAGTGGC	0.706	0	100	0.602	1	-1
Affx-1059385650	cmr2_5732:45	ddRADseq_cmr2	GGAAAAAGAGGAGACTGATGATGAAAGCATCACAG[C/T]ACACACTAAAACAATGCTCTTACACTTTGACAGGC	0.77	0	100	0.606	1	-17
Affx-1059385657	cmr2_5765:97	ddRADseq_cmr2	TGTCCCATTTTTGGAGTTTCTTATCAATGATGTGT[C/G]TCAAATTAGATCGGAAGAGCACACGTCTGAACTCC	0.724	0	100	0.666	32	0
Affx-1059385662	cmr2_5789:39	ddRADseq_cmr2	AGTGTTGATGCATTAGGGTGGCTGCATAACTAAAG[A/G]CCATGAAAAGAGTATCAGGTCAGAAAACGTACCGG	0.726	0	100	0.69	0	-100
Affx-1059385664	cmr2_5809:80	ddRADseq_cmr2	CATCTCACTTACATTTAACATACCAGTTTTAAGAC[A/C]GTACCTCGCTAGTACAGTCACGGTTGAAGCACTGG	0.754	0	100	0.706	0	-100
Affx-1059385667	cmr2_5821:71	ddRADseq_cmr2	GGTTAGCGTTCTGACTTGATTGACAGTGAAGTCCA[A/G]CCATGTCCCCGGCGCACAATACTGCCAATTAGATC	0.684	0	100	0.546	0	-100
Affx-1059385669	cmr2_5836:97	ddRADseq_cmr2	ATACACTCTCTCACACACAGGGGAAGATGTTTTAA[G/T]TTGGGGTGCTGAAATTAGATCGGAAGAGCACACGT	0.63	0	100	0.478	0	-100
Affx-1059385672	cmr2_5851:86	ddRADseq_cmr2	CTGAATATTACATCAATCAGATCTGCTTTTAGTTT[A/T]ACCAAATGGCCTAATTAGATCGGAAGAGCACACGT	0.708	0	100	0.706	0	-100
Affx-1059385674	cmr2_5857:58	ddRADseq_cmr2	TATTTCAATATCTTTATCTAGGCCTATATATTGAA[A/T]GCTTAAGCCAAAACTGAAGCCAAGTCCTCAATGCA	0.782	0	100	0.53	0	-100
Affx-1059385682	cmr2_5928:41	ddRADseq_cmr2	TGTTCTGTATAGAACCACTGAACCTACTAAAGGAC[C/G]CTTGAAGAACCATCTTTTTTAAAAAAGTGTACAAC	0.712	0	100	0	0	-100
Affx-1059405376	CM681:55	GBS_cm	ATTTGAGATTTCCTTACAACTTGGCACAATTTGAG[G/T]GAAG	0.68	0	100	0	0	-100
Affx-1059385684	cmr2_5948:77	ddRADseq_cmr2	CGTAACATTGGACAAATAGGACAGCTGAGATTTAC[A/C]AAAACAAGAAAACACATCAAATTAGATCGGAAGAG	0.714	0	100	0.418	0	-100
Affx-1059385687	cmr2_5965:74	ddRADseq_cmr2	AATAATAGACAAATAAAAACCTGATTTGCTTTATC[C/T]GAGATACAGGCAGTGAGGGAACGTAGAAGAGTTTG	0.654	0	100	0.57	0	-100
Affx-1059385687	cmv_45606:74	ddRADseq_cmv	AATAATAGACAAATAAAAACCTGATTTGCTTTATC[C/T]GAGATACAGGCAGTGAGGGAACGTAGAAGAGTTTG	0.654	0	100	0.57	0	-100
Affx-1059385692	cmr2_6001:74	ddRADseq_cmr2	TAAAGCATGTGTCTCATAATATGGCAGCAAAAGTT[C/T]TGTACGGTTGCACCACTGAAGACTTGTATAAAAAG	0.744	0	100	0.748	1	-5
Affx-1059385693	cmr2_6002:96	ddRADseq_cmr2	ATGATATGCTCCATAAACACAAGAGCTGTAAGTGA[A/G]TCAAATTAGATCGGAAGAGCACACGTCTGAACTCC	0.74	0	100	0.658	32	0
Affx-1059385700	cmr2_6041:60	ddRADseq_cmr2	CTGATACTTTACATTGTCTTATTTTTTTAGATCTT[C/T]TGCATTTGGCAGACGCTCTTATCCAGAGCAGCTTA	0.696	0	100	0	0	-100
Affx-1059385708	cmr2_6072:71	ddRADseq_cmr2	AGAATGTGCAGGAAAAGTAAAAAACCCAAACAAAG[C/T]ACTTTCTCTGCAAGAAAAAAAGACAAAAATATATA	0.618	0	100	0	0	-100
Affx-1059385710	cmr2_6099:56	ddRADseq_cmr2	GTTAAGGACTGCTAGTCTCGAGTGGCTAAATGCTT[C/T]CATAAACAAACGACAACAAAATCTAAAGTAATTAG	0.664	0	100	0.678	1	-17
Affx-1059385715	cmr2_6131:51	ddRADseq_cmr2	CCAATGAGAATAACTCAGTGAGGCATTTTGATTAC[A/G]TACACACATACACAACAGCAGTTAGTCAGCTACAA	0.706	0	100	0.518	3	-4
Affx-1059385717	cmr2_6153:101	ddRADseq_cmr2	TGTGTTAATAAAATCTAAATGTTACTGCATAATAA[C/T]ATTGGAAGACAATTAGATCGGAAGAGCACACGTCT	0.688	0	100	0.686	0	-100
Affx-1059385724	cmr2_6183:80	ddRADseq_cmr2	ATTAGGATTAAAAAGTGTGAGGTGTGATTAAAGTT[A/G]TAGTATTAAGTATATCTTCATATAATATAAAATTA	0.694	0	100	0.592	0	-100
Affx-1059385733	cmr2_6267:58	ddRADseq_cmr2	TACACTTAATGTCATGGCTGTGCACATCTTACTAA[C/T]GATAAAAAACTCTGTTTTAAAAAATGTAATTAGAT	0.682	0	100	0.62	0	-100
Affx-1059385734	cmr2_6269:64	ddRADseq_cmr2	GGGTGTGGATGTGGAAAAAAAGGTATGCAGTTGTA[A/C]TGAAGTGTGAAGTTAAGTGAAGTTGTGCAAGGCAG	0.704	0	100	0.684	0	-100
Affx-1059385734	cmv_57987:64	ddRADseq_cmv	GGGTGTGGATGTGGAAAAAAAGGTATGCAGTTGTA[A/C]TGAAGTGTGAAGTTAAGTGAAGTTGTGCAAGGCAG	0.704	0	100	0.684	0	-100
Affx-1059385735	cmv_13146:42	ddRADseq_cmv	AGGGAGAGCAAGCAGCTGTCTCTTGCTCCCATTTT[C/T]GCTCTTTGTCTCTCTGTCTCTCAACCTCAACTTGC	0.644	0	100	0	0	-100
Affx-1059385738	cmr2_6290:49	ddRADseq_cmr2	GGCGTAATGTCCAAGTATGCAGGGTATGCAGGGTA[A/C]CCAGCCTGTGTTTTGGGGCTGTAAATCACCTCTGC	0.682	0	100	0.508	0	-100
Affx-1059385738	cmv_38839:49	ddRADseq_cmv	GGCGTAATGTCCAAGTATGCAGGGTATGCAGGGTA[A/C]CCAGCCTGTGTTTTGGGGCTGTAAATCACCTCTGC	0.682	0	100	0.508	0	-100
Affx-1059385739	cmr2_6292:39	ddRADseq_cmr2	AGCACTGTAGTAGTGGATGTTCCACTAATATTGCT[C/T]TATGGATAAACGGCTCACATCCCCAGATACAGGAT	0.688	0	100	0.674	0	-100
Affx-1059385739	cmv_27459:39	ddRADseq_cmv	AGCACTGTAGTAGTGGATGTTCCACTAATATTGCT[C/T]TATGGATAAACGGCTCACATCCCCAGATACAGGAT	0.688	0	100	0.674	0	-100
Affx-1059385745	cmr2_6334:96	ddRADseq_cmr2	TGCATTAGCACACCAAAGGTTTCATAGGTATGGTC[A/C]TATGCAATTAGATCGGAAGAGCACACGTCTGAACT	0.698	0	100	0.704	4	-1
Affx-1059385746	cmr2_6338:78	ddRADseq_cmr2	TAATCTCTAATAGACGCGATTATGAGGTTTCAGAC[A/C]CAATATGGCACACTGTGTTTATGTAATAAATTAGA	0.73	0	100	0.644	1	-8
Affx-1059385755	cmr2_6400:100	ddRADseq_cmr2	ATGCTTCACATCCTCAAAAATGAGGTGTTTCCATC[C/T]TCATAGAGGTGGCGCTCTGGAATTAGATCGGAAGA	0.662	0	100	0.616	0	-100
Affx-1059385756	cmr2_6409:72	ddRADseq_cmr2	TCACTCTGGTGAAAAACGCTTATCTTTGGTTGACT[C/T]CACACATAATTAGATCGGAAGAGCACACGTCTGAA	0.662	0	100	0.678	2	-2
Affx-1059385758	cmr2_6418:87	ddRADseq_cmr2	ATGATCACACATGGTTTTCCTACTGGAGATTGCAG[A/G]GGAGATTTGCGGACACAGTCCACCGGCTTTACTTA	0.734	0	100	0.548	1	-10
Affx-1059385761	cmr2_6425:80	ddRADseq_cmr2	CCCCCGAAGCAAACATGCCAAAAAGTAGGTCAATC[A/G]TTCCATCAGGAGAGAAAGTTTGTTCTATTTCATTA	0.738	0	100	0.608	0	-100
Affx-1059385762	cmr2_6431:71	ddRADseq_cmr2	TAACCTGACAAGTCCCAACATCTAAGCATGGTTCC[A/G]GCTACTGAGAGCGGAGTGAAAAGGGATTTGAGGGT	0.664	0	100	0.552	0	-100
Affx-1059385779	cmr2_6577:36	ddRADseq_cmr2	CCACTCCCACTGTAAGTCTATGAGCTCTTCAGTA[C/G]AACCTTTTCTACTGCCAACGTTTGTCCATGGAGAT	0.76	0	100	0.704	0	-100
Affx-1059385782	cmr2_6582:56	ddRADseq_cmr2	CAGCACTCGCAAGCTGGACTTGCATAGGATGGACT[G/T]ACAGACTTTGTGACTTACAGCCTTTTCCCCAACAC	0.676	0	100	0.676	0	-100
Affx-1059385784	cmr2_6597:51	ddRADseq_cmr2	TGACTAATGCTTGATTGATAGCTAACACATTTTAG[C/T]ATCACTTAACACCCTCATTTGACCCCTCCCAACTC	0.704	0	100	0.668	0	-100
Affx-1059385785	cmr2_6601:75	ddRADseq_cmr2	ACGTCTTTCGCTTTGCATGTTCAGCCAGTTTTGGA[A/G]AGCCATGACGTGACATCAGTCCCTGTACGTTTCGC	0.704	0	100	0.616	0	-100
Affx-1059385791	cmr2_6655:63	ddRADseq_cmr2	TCCATGGTTCAGGTTATCCTGCCTGCTGAGGAGAT[C/G]AGTTACAATTAGATCGGAAGAGCACACGTCTGAAC	0.732	0	100	0.696	0	-100
Affx-1059385793	cmr2_6684:85	ddRADseq_cmr2	GCACAGGCAACATTACAACCAGTGGCTCAAAGAAA[A/C]AGCAGTTACTGAAAAGTTTATTATATTTATATAAA	0.746	0	100	0.616	0	-100
Affx-1059385802	cmr2_6751:87	ddRADseq_cmr2	AAAGCAGAGCTTTAGCAGCTTTACTTAACCTCAGC[A/G]GCAAACAGAGCTGAACCTTGTTGCTGTAATTAGAT	0.752	0	100	0.63	0	-100
Affx-1059385802	cmv_4332:87	ddRADseq_cmv	AAAGCAGAGCTTTAGCAGCTTTACTTAACCTCAGC[A/G]GCAAACAGAGCTGAACCTTGTTGCTGTAATTAGAT	0.752	0	100	0.63	0	-100
Affx-1059584716	cmj_128209:269	ddRADseq_cmj	AAAGCAGAGCTTTAGCAGCTTTACTTAACCTCAGC[A/G]GCAAACAGAGCTGAACCTTGTTGCTGTAATTGCAG	0.752	0	100	0.63	0	-100
Affx-1059385815	cmr2_6836:38	ddRADseq_cmr2	TACATTTTCACAGTAGTACTATCCACGTTAAAGTA[C/T]CCAAATAGTTTAAGTATTTTTCAGCTCTGGTGTTT	0.716	0	100	0.68	0	-100
Affx-1059385816	cmr2_6839:65	ddRADseq_cmr2	TCCAAGCCTTTTAAATGCATAAAAGTGTACGTGTA[C/T]GGGGAAGTCACTGGCAATTAGATCGGAAGAGCACA	0.694	0	100	0.57	0	-100
Affx-1059385820	cmr2_6854:64	ddRADseq_cmr2	AAAGCAAGAGTTACATGATTGATAATGTTTCACTC[A/G]TATTGATGCCGTTATGTTTGTGCTAAGATAAGAAT	0.704	0	100	0.69	0	-100
Affx-1059385824	cmr2_6898:55	ddRADseq_cmr2	CTGTTATCTGTTACTTTATGTGCCAAGAAAGGACA[A/G]TCAATATGACAATATGGCACTGCAATTAGATCGGA	0.736	0	100	0.672	0	-100
Affx-1059385828	cmr2_6919:102	ddRADseq_cmr2	GTGCTATCCTTTCATAGGCAATGTGCTATCACCCT[C/T]TCTGTGAAAAAAAAAAAACAATTAGATCGGAAGAG	0.678	0	100	0	0	-100
Affx-1059385832	cmr2_6939:48	ddRADseq_cmr2	TTCCAATCTAGTTTCAGTCCAATCTGAGAGCATGA[A/G]AAAAAGTACACACAGCATTTAAATAAAGTAAAAAG	0.808	0	100	0.484	0	-100
Affx-1059385834	cmr2_6961:82	ddRADseq_cmr2	TCCACTGTTTTTGGGCACTGACATTTTCATGACTT[C/T]TTTATTTCAAGTTGTGGTTATAATTAGATCGGAAG	0.722	0	100	0.802	1	-10
Affx-1059385834	cmv_65243:82	ddRADseq_cmv	TCCACTGTTTTTGGGCACTGACATTTTCATGACTT[C/T]TTTATTTCAAGTTGTGGTTATAATTAGATCGGAAG	0.722	0	100	0.802	1	-10
Affx-1059385844	cmr2_7000:89	ddRADseq_cmr2	AGCTTCTTTTAGAAAGAAGCTCACATCAATGTTAG[C/T]TAGCGATATGAAAAAAGCGAATGTTAATTAGATCG	0.692	0	100	0.658	1	-18
Affx-1059385845	cmr2_7006:40	ddRADseq_cmr2	AATCTTCATTAGGTTCAATGAGATTTGTGTCAATG[G/T]TCTATTAAGCTTGTTGAACTTGGCAACAGTACCTA	0.732	0	100	0.786	1	-22
Affx-1059385847	cmr2_7057:98	ddRADseq_cmr2	GAATGAGAACCACGTGCAGCTGGAGGAGATTAGCA[A/G]AGAAATTAGATCGGAAGAGCACACGTCTGAACTCC	0.648	0	100	0.718	29	0
Affx-1059385847	cmv_36508:98	ddRADseq_cmv	GAATGAGAACCACGTGCAGCTGGAGGAGATTAGCA[A/G]AGAAATTAGATCGGAAGAGCACACGTCTGAACTCC	0.648	0	100	0.718	29	0
Affx-1059385859	cmr2_7158:113	ddRADseq_cmr2	TCCTCCTGTCTTCCCTCAGAGTCCAGGGACATTTT[A/C]AAAATTAGATCGGAAGAGCACACGTCT	0.684	0	100	0	137	0
Affx-1059385860	cmr2_7162:47	ddRADseq_cmr2	ATGGGGACTATGCTGTCTGCTACTTCTATAAAAAC[C/T]TGCTCAAATATTTAACCCTCATGTGGTGTTGGGGT	0.74	0	100	0.722	0	-100
Affx-1059385861	cmr2_7163:67	ddRADseq_cmr2	TATAAAAACTGACTCTAACTTTGAAGTAACTAAAT[A/G]ATAATTAGATCGGAAGAGCACACGTCTGAACTCCA	0.682	0	100	0.718	149	0
Affx-1059385865	cmr2_7207:56	ddRADseq_cmr2	ACCAAAACATGTAGCATAGGTTAATGCTTTACCTT[G/T]ATATGCTCAGCTCAGTCTATCAAAGAGATATTTCC	0.76	0	100	0.708	0	-100
Affx-1059385865	cmv_14786:56	ddRADseq_cmv	ACCAAAACATGTAGCATAGGTTAATGCTTTACCTT[G/T]ATATGCTCAGCTCAGTCTATCAAAGAGATATTTCC	0.76	0	100	0.708	0	-100
Affx-1059385869	cmr2_7212:80	ddRADseq_cmr2	TTAGAGAGACATAGAGGGACAACGTACATGAGCGA[A/G]CCTCAGTGAGGCTGTGGTTAAGTCATCGGAGAGTG	0.652	0	100	0.49	0	-100
Affx-1059385877	cmr2_7242:69	ddRADseq_cmr2	TGTACTAGGTTAGAAGATGGACTGTTTTCCAGGAA[A/C]GTACCCTGTAAATGATGATTTTGTATATATTCAGC	0.69	0	100	0	0	-100
Affx-1059385883	cmr2_7289:39	ddRADseq_cmr2	CACTGGACCCTAGAGCAGTAAAAATGTGTCCTCAG[A/G]AGCCATGAATCACACTTCACTGTGCTTTATCTGGC	0.686	0	100	0	0	-100
Affx-1059385884	cmr2_7292:53	ddRADseq_cmr2	CTATTAAAAAGTATAAATAAAGCATATGCTTTGTG[C/T]GAGGTGAGTTCTAACCTACAGCACGCAGTAAACTG	0.7	0	100	0.684	1	-2
Affx-1059385890	cmr2_7327:60	ddRADseq_cmr2	GGGTTTGCTTTTAAATACATATTCTAAGATTTTCT[C/T]TAAAGGAAAAATAATAAACAAAACTTCACTTTCCT	0.682	0	100	0	0	-100
Affx-1059385890	cmv_59261:60	ddRADseq_cmv	GGGTTTGCTTTTAAATACATATTCTAAGATTTTCT[C/T]TAAAGGAAAAATAATAAACAAAACTTCACTTTCCT	0.682	0	100	0	0	-100
Affx-1059385895	cmr2_7355:60	ddRADseq_cmr2	GTACCAACATAATGAGGGGGAATACTCTACATGAA[A/C]AATACATCAGGAGAGGGAGAACAGAAACAAACATC	0.612	0	100	0.59	1	-24
Affx-1059385897	cmr2_7358:38	ddRADseq_cmr2	ATGGCCTTTCCTCTAGATTCATGCTTGTACTTCCT[A/G]AGCAGGCTGAGTCATGGGCGAGCTTGAGTGCATTC	0.678	0	100	0.55	0	-100
Affx-1059385903	cmr2_7400:60	ddRADseq_cmr2	AACCCATGTGGTATTCAGAATATGGTAATCAGAAT[A/G]AACTACTGTCTAAAATCTATGCAGATTATTAGACA	0.742	0	100	0.734	0	-100
Affx-1059385911	cmr2_7424:76	ddRADseq_cmr2	ATTTGAATCCCTACAAGAAAATACTTGGATTTTAA[C/T]AGAAGCTTGGAAGCCACATGTATGGTTATGAGGCA	0.69	0	100	0.602	1	-9
Affx-1059385915	cmr2_7470:88	ddRADseq_cmr2	TCTACTGAAGCTAAAGTAAGCATTAGCTACCATTA[C/T]CGTCCCCTGCTAGCAGAGCTATACACTAATTAGAT	0.752	0	100	0.626	1	-1
Affx-1059385929	cmr2_7588:60	ddRADseq_cmr2	CAAAAGGAAAGGCACTACACCATGACTATTATCCA[A/C]GTTTATATCCAGACGAAGCAATAACTCACACGTTA	0.754	0	100	0.704	1	-5
Affx-1059385930	cmr2_7592:101	ddRADseq_cmr2	GCAAGCTCAGTGAGTCCCTTCAAGAGAAATGTAAG[G/T]GGACATAAAAATTAGATCGGAAGAGCACACGTCTG	0.798	0	100	0.666	0	-100
Affx-1059385931	cmr2_7596:84	ddRADseq_cmr2	TTGTTTAGTTTCCAACAGTTTCCAACTCGTACTTC[A/G]TGAATTAGATCGGAAGAGCACACGTCTGAACTCCA	0.68	0	100	0.712	99	0
Affx-1059385934	cmr2_7606:39	ddRADseq_cmr2	CTTGGTCAAACCTGTGCATAGTAGGCCTTCATAAC[C/T]GACACTATTCTTGTTTAAAAACTGTTATAAAGCTA	0.76	0	100	0.718	0	-100
Affx-1059385942	cmr2_7676:62	ddRADseq_cmr2	CCCCAGAGGAAGATTTCTCAATGCGCCTTTCCGTC[C/T]TCGGATTACCGCAGGCAACGAGGAAGCATCGTGCC	0.684	0	100	0.536	1	-2
Affx-1059385943	cmr2_7678:73	ddRADseq_cmr2	TAACAAGCAAGTTTTTGCTGTTAAGAACACGCTAA[C/T]GGAGCCGCTTACCTGAACGGCTGAGCTGCTTCTTC	0.714	0	100	0	0	-100
Affx-1059385944	cmr2_7689:50	ddRADseq_cmr2	ATGCATATTTTGTGATGTGAAGCACTTGCCTTCTA[C/T]ACTGTAAGGGTCTCAGACATGTGGGCTAATTAGAT	0.784	0	100	0.752	0	-100
Affx-1059385947	cmr2_7711:73	ddRADseq_cmr2	TGTGACAGGGGCAACAGTGCATTTGGCAGTTTTGG[C/T]TACTGAATTAGATCGGAAGAGCACACGTCTGAACT	0.634	0	100	0.724	8	-1
Affx-1059385951	cmr2_7733:49	ddRADseq_cmr2	CTGATTCCTTTCTTTAAGTTAAGCGGTGTAATATC[C/T]GCCCTCGACACCAGAGGTCAGCCTCACCCTAGCTT	0.72	0	100	0	0	-100
Affx-1059385955	cmr2_7755:111	ddRADseq_cmr2	CTCTTTTACTGAACTTCATTAGACAAAACTAATAT[A/C]AATTAGATCGGAAGAGCACACGTCTGAAC	0.716	0	100	0	317	0
Affx-1059385958	cmr2_7769:88	ddRADseq_cmr2	TTTTAGAAATATACAGTTGCTGCTGTTGTATTATT[A/G]TACATTGTTTTCATTATCTGTATGTAATTAGATCG	0.652	0	100	0.646	0	-100
Affx-1059385959	cmr2_7777:105	ddRADseq_cmr2	GGCAGGAATGCTGGAGCAGAGCGGGATAATATGCA[G/T]AAATTAGATCGGAAGAGCACACGTCTGAACTCCAG	0.674	0	100	0.656	249	0
Affx-1059385959	cmv_56021:105	ddRADseq_cmv	GGCAGGAATGCTGGAGCAGAGCGGGATAATATGCA[G/T]AAATTAGATCGGAAGAGCACACGTCTGAACTCCAG	0.674	0	100	0.656	249	0
Affx-1059385963	cmr2_7840:95	ddRADseq_cmr2	CATTGAAAGGTATGTTTCATTTTTTGTTAAACTAG[A/T]TGAATAATAATTAGATCGGAAGAGCACACGTCTGA	0.716	0	100	0.744	1	-7
Affx-1059385964	cmr2_7842:117	ddRADseq_cmr2	TGAAAGAAATGACTCATCAAATGAGGAGGACAACA[A/G]GCTAATTAGATCGGAAGAGCACA	0.678	0	100	0	0	-100
Affx-1059385970	cmr2_7880:43	ddRADseq_cmr2	CATGGAAGAGAATGCAAGAGAGAGTGTAGTTAAGA[C/G]CTGTGGTGCTGGACTGTTGGGTGTTGATACAGTAA	0.704	0	100	0.634	0	-100
Affx-1059385972	cmr2_7888:114	ddRADseq_cmr2	CTTGCAATGTTTTGTTTTGAACTGAAATAATCTGT[C/T]CGATATATAATTAGATCGGAAGAGCA	0.676	0	100	0	0	-100
Affx-1059385974	cmr2_7894:86	ddRADseq_cmr2	TACTGTACCTGTTACTCAAGCAGATATAATGAGAA[C/T]CTACAGAAATTAGATCGGAAGAGCACACGTCTGAA	0.768	0	100	0.696	1	-4
Affx-1059385977	cmr2_7923:96	ddRADseq_cmr2	CTCACCATATTTAGGTGCTGTCTGTAAGCAACTAT[C/T]TACAGTATGTAAATAAACATAAGTAGAATTAGATC	0.69	0	100	0.656	1	-22
Affx-1059385980	cmr2_7942:100	ddRADseq_cmr2	TAAATGGCTAGACTAGCATCTAATCATTTCCTTAC[C/T]ATAAAATTAGATCGGAAGAGCACACGTCTGAACTC	0.638	0	100	0.716	13	-1
Affx-1059385985	cmr2_7958:70	ddRADseq_cmr2	ATTTTGAACTTTACACTGGAAACAATCTGGATGGT[C/T]CTCTTCTTCTTTGGCCCAGAGAACACAATGTACAT	0.638	0	100	0	1	-15
Affx-1059385988	cmr2_7975:104	ddRADseq_cmr2	AGGCCTTTAATCACACATTCTGCGGCTTTGTGCCA[C/T]GGCGCTTGCTCCGAATTAGATCGGAAGAGCACACG	0.66	0	100	0.558	0	-100
Affx-1059386003	cmr2_8084:42	ddRADseq_cmr2	TTTTACAACATTAACCCTACAGCATAACAAGACTA[C/T]AATGGGAGCATATTATCAGACCTACTGTTCTTAAT	0.752	0	100	0.656	0	-100
Affx-1059386005	cmr2_8098:61	ddRADseq_cmr2	TCACATCATACGTGACATTTGTCTGAGCAACATAG[G/T]TAACCACGTGGGTGATTTCAGTCAATTAGATCGGA	0.666	0	100	0.662	0	-100
Affx-1059386009	cmr2_8138:45	ddRADseq_cmr2	GCCTTTTCTGTCACCTAACCACACTGGACTGGAAC[C/T]GGGTTTTATGGTCAGAGGAGACAAAAGAGAGATGA	0.64	0	100	0.604	0	-100
Affx-1059386015	cmr2_8174:45	ddRADseq_cmr2	TTCTGGTGTAGGTTCACTGGGACTTGATAACAGCA[A/G]GATGTGCTAACAGCACCGCTTGCTGGAGGAAAAAA	0.702	0	100	0.584	0	-100
Affx-1059386020	cmr2_8205:38	ddRADseq_cmr2	AAATGAACAGCTCAACTAACACCACTTCATCAGTA[C/G]AGCACTGCAGCCTTTTCATCATGTATAAGTTATAG	0.696	0	100	0.686	0	-100
Affx-1059386022	cmr2_8220:100	ddRADseq_cmr2	ACACTGTTGTCAGCATCTTTCAGTTTGGTGTAAAT[A/G]AAGGCGTTTTCTTTGAATTAGATCGGAAGAGCACA	0.606	0	100	0.702	2	-11
Affx-1059386027	cmr2_8252:66	ddRADseq_cmr2	ACTGCAACACTCTAAATAAGTGATTTTTGAAACCA[C/T]GCCCACATGCTTTACATATTAAAATGAGATGTCAC	0.72	0	100	0	0	-100
Affx-1059386029	cmr2_8270:73	ddRADseq_cmr2	GAGTGAGATTTAAAGCCATGGCCATGTTTACACAT[C/T]AAAAAAGCTAAAGATGCCTGCGGGAAACCATGAAA	0.746	0	100	0.636	0	-100
Affx-1059386033	cmr2_8279:54	ddRADseq_cmr2	TTAATATCAGACTTCCTCAGGGAAAGGTTTGGAAA[C/T]GGTTAAGCAAAATCATTGACATACATTAAAGGGCC	0.71	0	100	0.668	0	-100
Affx-1059386037	cmr2_8307:45	ddRADseq_cmr2	GTGTCCCACTTCGACAGTACTACCAGCTACCTAGT[A/G]AACATAGCTAGGAAACAAGATGGATAACAAGCCAA	0.696	0	100	0.586	0	-100
Affx-1059386038	cmr2_8310:52	ddRADseq_cmr2	GTTTTCTGGATAGAGGTATTAAAGCAATACAAACA[A/G]TAACCATGTGAAAAAGATGTTTTCAGATCAGCCCA	0.74	0	100	0.662	0	-100
Affx-1059386039	cmr2_8311:85	ddRADseq_cmr2	ACTTGCCTACATGTGAACCATCTAGTAGAGAGATT[A/G]GATCTGAGCAAAAAATCTGAATTAGATCGGAAGAG	0.658	0	100	0	0	-100
Affx-1059386052	cmr2_8420:54	ddRADseq_cmr2	CTCGCAGTGCTAATGCTGACACACTAAAGTTTACT[C/T]CACTGCCAATCACGCACACACACTACAGCAGGGAA	0.68	0	100	0.514	0	-100
Affx-1059386053	cmr2_8421:114	ddRADseq_cmr2	CTGAAGCTGGATAACACTGAAGAAAATCTATAACA[C/T]AAGTAATTAGATCGGAAGAGCACACG	0.762	0	100	0	14	0
Affx-1059386069	cmr2_8493:41	ddRADseq_cmr2	AACTGCATCTCAGTGTGGTATGGTAACTGCTCCGC[A/T]TCTGACCGAAAAGCGCTCCAGTGGGTGGTAAAAAC	0.614	0	100	0.306	0	-100
Affx-1059386075	cmr2_8520:64	ddRADseq_cmr2	ATCATATCAGTGCTGGCTAATACGAGCTAAGCTAA[C/T]ACAAGCAGGGATGCTACTTGAGCTCCATGAAGGAA	0.81	0	100	0.634	0	-100
Affx-1059386076	cmr2_8524:73	ddRADseq_cmr2	AACAGCTCAGCTAACTCAGCACTCATCTACAATCA[A/G]TACTGATTGAGATTTTATGAGTTTGCATAATTAGA	0.612	0	100	0.726	1	-22
Affx-1059386077	cmr2_8531:69	ddRADseq_cmr2	TAGTCAACTAACAAGACGTTACTGTTTTGTTCTTG[C/T]TCAAAATCAAAATACATCTTTAGAAATACAGTTAA	0.65	0	100	0.742	1	-19
Affx-1059386077	cmv_20598:69	ddRADseq_cmv	TAGTCAACTAACAAGACGTTACTGTTTTGTTCTTG[C/T]TCAAAATCAAAATACATCTTTAGAAATACAGTTAA	0.65	0	100	0.742	1	-19
Affx-1059386078	cmr2_8532:38	ddRADseq_cmr2	CGCATTATCTTGCTCAAGGAGTCCACTGCCACTGA[A/G]TACCATTGCCATGATATGGCGTGTACCACAACAAG	0.716	0	100	0.714	0	-100
Affx-1059386081	cmr2_8567:38	ddRADseq_cmr2	GATTTCTGGCTATCGCTAGACAATCTAGTGGGTTT[A/C]ATCACTCAACATGTGTCCAGATGATCCTCATAAAC	0.712	0	100	0.69	0	-100
Affx-1059386082	cmr2_8578:83	ddRADseq_cmr2	TATATCAGAGAAAAACCATCAGAATATTCAGTCTA[A/G]ACAATGTATCATAGGAAAATTAGATCGGAAGAGCA	0.74	0	100	0.628	0	-100
Affx-1059386083	cmr2_8579:87	ddRADseq_cmr2	AACATAGTTTAACTTTGACCCTCAACCCACCAGCT[C/T]GATTTTAAACACTGAAAATTAGATCGGAAGAGCAC	0.688	0	100	0.644	0	-100
Affx-1059386083	cmv_56129:87	ddRADseq_cmv	AACATAGTTTAACTTTGACCCTCAACCCACCAGCT[C/T]GATTTTAAACACTGAAAATTAGATCGGAAGAGCAC	0.688	0	100	0.644	0	-100
Affx-1059386089	cmr2_8633:66	ddRADseq_cmr2	ATAAAACACTGTGTATTAGACTATAGATTAGATAT[C/T]ACTATTACTATACATATTATTATATACTAGTATAC	0.778	0	100	0.734	0	-100
Affx-1059386090	cmr2_8634:90	ddRADseq_cmr2	GGGGATATAGTGACCTCTTTGGAGGAAATCTGTAG[C/T]TGCACACAATGTACAGAAGAATAATTAGATCGGAA	0.642	0	100	0.622	0	-100
Affx-1059386093	cmr2_8660:59	ddRADseq_cmr2	TCTTCACCATTTTCTGATTTCCATAAAAATAACAC[C/T]GTTCTTATGGATGTGTTTCTGTGTGTTTTGAACAA	0.728	0	100	0	1	-4
Affx-1059386096	cmr2_8668:57	ddRADseq_cmr2	AAAGATGATATAACAGCACCGCAGGCACATGAAAA[C/T]GACCAGTTTGAGGGATTAGAGCAGTTCATTTAGCA	0.7	0	100	0.582	0	-100
Affx-1059386098	cmr2_8704:40	ddRADseq_cmr2	AGTTTGTTTCCATCTCTGTAGAAAAGCCAATAGAA[C/T]GGGATGCTCTGGAGGAGATACACATGAGCCTAAGA	0.686	0	100	0.598	0	-100
Affx-1059386099	cmr2_8723:49	ddRADseq_cmr2	CAGGAATGGCGTAAAACAACACTGTTAAAGTCCAG[A/G]AGTGGCCAAGTCAGAGTTCAGATCTCAGTCTAGCA	0.608	0	100	0.548	0	-100
Affx-1059386115	cmr2_8842:56	ddRADseq_cmr2	GCCGGATTATTTTATCTGTAACAACATAGTCCACG[C/T]AGACTGGTTACTCTGCCACCTTCCACCATATTGAT	0.67	0	100	0.652	0	-100
Affx-1059386122	cmr2_8892:83	ddRADseq_cmr2	GGTCTCCTTTTTTTGTTTTCTGTCTATAAATGCGA[A/G]GCAATTAGATCGGAAGAGCACACGTCTGAACTCCA	0.716	0	100	0.666	74	0
Affx-1059386124	cmr2_8921:53	ddRADseq_cmr2	GCACCACTTACACATACACTCCACTGAACGAATGA[C/T]ATACTGTGTGATAGACACGCTCTCAATCCATGGCA	0.7	0	100	0.644	0	-100
Affx-1059386127	cmr2_8939:42	ddRADseq_cmr2	ACTTTATTAGCAGAAGCTTGTTATTTTTCTTTGGC[C/T]GGACAAGGGGGGGGACCCTAAGTGTGGACAGGCGT	0.654	0	100	0.31	0	-100
Affx-1059386133	cmr2_9000:49	ddRADseq_cmr2	GACCTGTTTATGTTCTGCCCACAAACGCATTCAGT[C/T]GTAGAATCAGTTGTGAGGTTGGACCAGCTTTAAAC	0.678	0	100	0.67	0	-100
Affx-1059386135	cmr2_9010:52	ddRADseq_cmr2	GCAAGAGCTATTCTTAAGGTCATGGTAGTGATTAG[C/T]GCACCAGTGTTTTGTAATGCTGCCAAAAACAATTA	0.692	0	100	0.69	0	-100
Affx-1059386138	cmr2_9024:61	ddRADseq_cmr2	CAAATAATAAAGGCAGCATCGTGCCTCTTTTATAT[A/G]GCAATCAGGGGTGCTGAAAGAGGTGGGTGGAAGGT	0.666	0	100	0.37	0	-100
Affx-1059386138	cmv_41015:61	ddRADseq_cmv	CAAATAATAAAGGCAGCATCGTGCCTCTTTTATAT[A/G]GCAATCAGGGGTGCTGAAAGAGGTGGGTGGAAGGT	0.666	0	100	0.37	0	-100
Affx-1059386140	cmr2_9051:73	ddRADseq_cmr2	TTAGATTTACTACTATTTTACCTTTACTAACCACA[C/T]AAAAACTTAGAACTGGTCATTTTTTATTAGTAGAT	0.626	0	100	0.504	0	-100
Affx-1059386141	cmr2_9055:41	ddRADseq_cmr2	TACCTAGCACCACCTGTACCAACATTTATTTAAAG[A/C]ATGGGCTATTCAAATGAGTTCATGAACTTTTTACA	0.738	0	100	0.688	0	-100
Affx-1059386142	cmr2_9075:36	ddRADseq_cmr2	CACATAAGTCAGTAGCATCCATGTCAGAAAAAAG[C/G]ATCAAGATGTCAGTATTCTCTATTGCTGATATCAA	0.764	0	100	0.716	0	-100
Affx-1059386143	cmr2_9081:85	ddRADseq_cmr2	AGCTACTGAAAAGACTTCAGTTCAATCATCCCTTG[A/T]AAGAATTAGATCGGAAGAGCACACGTCTGAACTCC	0.712	0	100	0.762	33	0
Affx-1059386147	cmr2_9097:84	ddRADseq_cmr2	ACTTTGATCTTTCAGAACCTACAAAATATGGGCTA[C/G]AGACAATTAGATCGGAAGAGCACACGTCTGAACTC	0.756	0	100	0.63	12	0
Affx-1059386148	cmr2_9099:73	ddRADseq_cmr2	ATGCTATTTTGACAGTTTGAAGTGTTAAAATGCCA[A/T]CAAGACTGACGTTATTTATTGTTAAGATAAATTAG	0.708	0	100	0.688	0	-100
Affx-1059386148	cmv_69309:73	ddRADseq_cmv	ATGCTATTTTGACAGTTTGAAGTGTTAAAATGCCA[A/T]CAAGACTGACGTTATTTATTGTTAAGATAAATTAG	0.708	0	100	0.688	0	-100
Affx-1059386154	cmr2_9120:68	ddRADseq_cmr2	CGTTGATTAACTCTGTTTTAATATAACATTAGGGT[G/T]CCTTAAACTGGCTTTAATCTCAGAATTAGATCGGA	0.71	0	100	0.68	0	-100
Affx-1059386157	cmr2_9146:77	ddRADseq_cmr2	TGTTTGGGGGCAGGAGCCAGTATATTTATTCCATT[A/G]TAGTGCACTATGTAGGGAGAAGGGAGCAATTAGAT	0.648	0	100	0	0	-100
Affx-1059386158	cmr2_9149:83	ddRADseq_cmr2	GTGGTCCCTGACTTTCATTTATGATCACATCAGCA[G/T]TTGTAATTAGATCGGAAGAGCACACGTCTGAACTC	0.69	0	100	0.732	29	0
Affx-1059386159	cmr2_9152:79	ddRADseq_cmr2	ATGGCAGCAAGCAACGGAGATACAGTTACAAACTG[G/T]TGAATGAACAATAACAGTGAGAATTAGATCGGAAG	0.638	0	100	0.624	0	-100
Affx-1059386163	cmr2_9180:108	ddRADseq_cmr2	ATTCTAACAATAGCAGCAGTCCTTTGGCTCATTGA[C/T]AGGAATTAGATCGGAAGAGCACACGTCTGAAC	0.666	0	100	0.678	20	0
Affx-1059386163	cmv_4865:108	ddRADseq_cmv	ATTCTAACAATAGCAGCAGTCCTTTGGCTCATTGA[C/T]AGGAATTAGATCGGAAGAGCACACGTCTGAAC	0.666	0	100	0.678	20	0
Affx-1059386168	cmr2_9210:85	ddRADseq_cmr2	TAGAAGCTCCATTGACAACTGTGTAAACTGTGGTA[C/T]GTCGCCAATTAGATCGGAAGAGCACACGTCTGAAC	0.654	0	100	0.65	1	-3
Affx-1059386170	cmr2_9229:55	ddRADseq_cmr2	TTTTGTCTTTCTGAAGGACCAAAGGCTGTATCCAC[C/T]AGGCGGGACAAAAAATGCCTTCCGCAATTAGATCG	0.654	0	100	0.626	0	-100
Affx-1059386176	cmr2_9274:67	ddRADseq_cmr2	AGGGCTACTGCCAAACTCTCAGAATGGATCAACAG[C/T]AAAGCAGTACGATTGGGTAAACTAGTGAAACAATG	0.738	0	100	0.732	1	-23
Affx-1059386178	cmr2_9289:68	ddRADseq_cmr2	ATGCACTTGTTTTCGGGTATTTTCTGGACAAAAGC[A/G]GACAGAAAAACAGTCCTTCTGGGCTAACAGAATGA	0.688	0	100	0.668	0	-100
Affx-1059386179	cmr2_9301:94	ddRADseq_cmr2	CATATAAATGCACACAATGGACACCACTCTAAGCT[G/T]GGAGCTAAATTAGATCGGAAGAGCACACGTCTGAA	0.724	0	100	0.652	0	-100
Affx-1059386181	cmr2_9315:38	ddRADseq_cmr2	TGCATCTTCATTCACTCAGCCAGTCTGTTTTAGCT[C/G]AGTGAAAATGTGATATCACTGGTGTGGAGAAGTTT	0.632	0	100	0.592	0	-100
Affx-1059386184	cmr2_9361:93	ddRADseq_cmr2	TCAAAAGTAAAACGTAGGGCTTAGTATATCTGACG[A/G]CCCATATCGAGAATAATGTGTCAATAATTAGATCG	0.742	0	100	0.662	0	-100
Affx-1059386186	cmr2_9377:37	ddRADseq_cmr2	CTTTTTAGTAAAAAAAAGAAGAACTAAAGCAGGTC[A/G]CAGTGGAGACAACAGATTAGCCAATAGCTAACGTT	0.666	0	100	0.598	0	-100
Affx-1059386191	cmr2_9404:43	ddRADseq_cmr2	AGGTCGCTTCAAAGCTTTTCGGCCGGTGTCTTATC[C/T]GAGCCTGTGATGCGCCCAACATTTTTTATTTGAGG	0.696	0	100	0.638	0	-100
Affx-1059386191	cmv_31986:43	ddRADseq_cmv	AGGTCGCTTCAAAGCTTTTCGGCCGGTGTCTTATC[C/T]GAGCCTGTGATGCGCCCAACATTTTTTATTTGAGG	0.696	0	100	0.638	0	-100
Affx-1059386194	cmr2_9415:46	ddRADseq_cmr2	CTAAGCACAGAAAAAATCAAGAGCCACTCTTAAGT[A/G]GAGCTGAACACAGGTGTGACCAGTTGTCTCTAATT	0.716	0	100	0.62	0	-100
Affx-1059386195	cmr2_9421:81	ddRADseq_cmr2	TGTTGCATGTTATATCATAGTCCCAAAAGACAGCA[C/T]TATAATCACAAATTAGATCGGAAGAGCACACGTCT	0.772	0	100	0.718	0	-100
Affx-1059405447	CM59748:50	GBS_cm	CAATGCAATAATAATGTAATAAATGACTGGACTGT[A/G]GTTGAAATA	0.674	0	100	0	0	-100
Affx-1059386203	cmr2_9495:52	ddRADseq_cmr2	AAGGCGCTTATATGATTCACAGAAGCAAATGGCTT[C/T]CATTTGAAACATCCTTTCTCTTCCAGTAAAAGGGA	0.732	0	100	0.66	0	-100
Affx-1059386205	cmr2_9511:41	ddRADseq_cmr2	ACCATTGATTTTAGTGGAATGGTGGACAAGAAAGT[A/G]AACAGATGATGTTTTATTTGGGGGTTCTGCTAACT	0.772	0	100	0.538	0	-100
Affx-1059386207	cmr2_9516:61	ddRADseq_cmr2	TATGTACAACATGCTTTGATGTCATCTATGACTTT[G/T]TCGACCTGGGGGGGTTAATATTTGCCTTCCGAGGC	0.732	0	100	0.466	0	-100
Affx-1059386218	cmr2_9585:95	ddRADseq_cmr2	CTGCGCTCAAATATCTATAAAGTTCAGAACGTTTC[A/T]TTTTTATTAATTAGATCGGAAGAGCACACGTCTGA	0.602	0	100	0.726	1	-5
Affx-1059386218	cmv_28058:95	ddRADseq_cmv	CTGCGCTCAAATATCTATAAAGTTCAGAACGTTTC[A/T]TTTTTATTAATTAGATCGGAAGAGCACACGTCTGA	0.602	0	100	0.726	1	-5
Affx-1059386219	cmr2_9587:88	ddRADseq_cmr2	ATAACCAGGTTTAATAACCAATAGCCAGGTTTCCA[G/T]CCAGCTGTCAAACTGAATTAGATCGGAAGAGCACA	0.674	0	100	0.66	0	-100
Affx-1059386221	cmr2_9635:68	ddRADseq_cmr2	ATCTAGAGGATATTTTTAAAGTGCTCTTGAAACGT[A/G]AACCCAAAAATGTGCCCACATTTTGGTTTCCACAG	0.76	0	100	0.62	0	-100
Affx-1059386225	cmr2_9662:103	ddRADseq_cmr2	GTGGTTTGCAACACTGTATGAGATAAAAATGGATA[A/G]AAGTATGTACAAAATTAGATCGGAAGAGCACACGT	0.768	0	100	0.744	0	-100
Affx-1059386232	cmr2_9702:103	ddRADseq_cmr2	GCTCCTGTTTTGTGTAAAAGCATTATGTTTACGCT[A/G]AAAATTAGATCGGAAGAGCACACGTCTGAACTCCA	0.726	0	100	0.758	137	0
Affx-1059386232	cmv_12276:103	ddRADseq_cmv	GCTCCTGTTTTGTGTAAAAGCATTATGTTTACGCT[A/G]AAAATTAGATCGGAAGAGCACACGTCTGAACTCCA	0.726	0	100	0.758	137	0
Affx-1059386233	cmr2_9711:68	ddRADseq_cmr2	GCTAAGTCATTTGAAGCTGTGCTGGTCTGAAACGA[C/T]GGCAGCCAGCGTGAGAAAAGGCCTCAGAGTGAATT	0.67	0	100	0.568	2	-1
Affx-1059386239	cmr2_9799:81	ddRADseq_cmr2	TGTAATAGATATATTAACGAAAAAGTCTGAGCTGG[A/C]TAAAATATTAGAACATATCAGCACACACTGATGTA	0.766	0	100	0.724	0	-100
Affx-1059386242	cmr2_9813:46	ddRADseq_cmr2	CCACAATGTAATCAGTTTTTGGTGACCTGGTCAAG[C/T]CATGCAGCCGCATCACTGAGTTCTCTGAAGTCACA	0.63	0	100	0.626	0	-100
Affx-1059386245	cmr2_9846:47	ddRADseq_cmr2	GATCGGATTACTTGTAGTGTAGCATGTAAACAGAG[A/C]TTTTCCATCAGATTGTTGAGTGGAGTGAGCATATA	0.624	0	100	0	0	-100
Affx-1059405549	CM72556:47	GBS_cm	TCCCCTCAAAACAGATGATTCTTTTTTACAAGCGC[C/T]GTGCTGTCCTCT	0.67	0	100	0	0	-100
Affx-1059386255	cmr2_9920:86	ddRADseq_cmr2	GTTGTGGAAGTATTTCTGATAGTGCAAATCTCACA[C/T]TTTCTTTGGGGGCTGAGCCCCCCCAAGGATAAATT	0.728	0	100	0.39	1	-19
Affx-1059386257	cmr2_9969:56	ddRADseq_cmr2	AGCCCTAGAAAAAAAACAACCTAAATCAGAAAATA[C/T]GGAGGACATGGATGCTGGAAAAACCATTCAAAGCC	0.66	0	100	0.666	1	-1
Affx-1059386258	cmr2_9971:71	ddRADseq_cmr2	AAAATGCAACAGTTCATACTTGATTAAAGTAGCCT[A/C]GTAGTAGTTCATAGTTGTAACTTCTAAATAAAAAA	0.706	0	100	0.67	0	-100
Affx-1059386262	cmr2_10008:80	ddRADseq_cmr2	CAGCAGTGTTTTGTCTCAGCAGTTATGTTCGGGCT[C/G]TGAAATAATTAGATCGGAAGAGCACACGTCTGAAC	0.62	0	100	0.692	7	0
Affx-1059386265	cmr2_10031:68	ddRADseq_cmr2	ATCAAGACAAGCAATCATAAGCAATGACATAACCA[C/G]TGACAAATACAAGCATAACAGGTGACATAACCAAT	0.71	0	100	0.676	0	-100
Affx-1059386266	cmr2_10032:71	ddRADseq_cmr2	ACTTGTCCAAATAACAGCTCCTGCATATTATAGAG[C/T]GGCCAAACCATTGAATTAGATCGGAAGAGCACACG	0.732	0	100	0.628	0	-100
Affx-1059386268	cmr2_10041:87	ddRADseq_cmr2	AGCTGAGATTTAAAGTCAAGTAAAAACAGCACAGC[A/G]ACATAAACCTTGAATTAGATCGGAAGAGCACACGT	0.716	0	100	0.668	0	-100
Affx-1059386268	cmv_47329:87	ddRADseq_cmv	AGCTGAGATTTAAAGTCAAGTAAAAACAGCACAGC[A/G]ACATAAACCTTGAATTAGATCGGAAGAGCACACGT	0.716	0	100	0.668	0	-100
Affx-1059386271	cmr2_10066:106	ddRADseq_cmr2	GAAGCAGTATGTTATCTGAGATTTAAGAAACTTCC[A/G]TCTGTTTTTAATTAGATCGGAAGAGCACACGTCT	0.694	0	100	0.764	1	-1
Affx-1059386272	cmr2_10070:60	ddRADseq_cmr2	TACTTTCTCTGAAACTAGAACGCGTTCAGCAGAAC[C/T]CTCCACCACACTTAACATTCATATGGAAATCACAC	0.772	0	100	0.656	0	-100
Affx-1059386272	cmv_35601:60	ddRADseq_cmv	TACTTTCTCTGAAACTAGAACGCGTTCAGCAGAAC[C/T]CTCCACCACACTTAACATTCATATGGAAATCACAC	0.772	0	100	0.656	0	-100
Affx-1059386274	cmr2_10081:57	ddRADseq_cmr2	CAATGTACCTTGGCAAGAGTTGCTTCTCGGCTCTC[A/G]CTACCACAAACCAAATATAGGCCCAGACAGAGTGT	0.644	0	100	0.622	0	-100
Affx-1059386275	cmr2_10084:72	ddRADseq_cmr2	GTCAATCAGTCACTGTGAACAGAGCAAAGCGGCAG[A/G]AATCAAGGGTTCTGGCCCTCCGGAGGGACACTGAA	0.672	0	100	0.584	0	-100
Affx-1059386277	cmr2_10097:63	ddRADseq_cmr2	AGACGCAGCAGCTCAATGCTAAAGTAACCACAGTC[A/C]GACCAAATCACACAAAAACGACAGCTTGTTTAATT	0.688	0	100	0.68	0	-100
Affx-1059386278	cmr2_10100:87	ddRADseq_cmr2	CTGTCTCTCCCTGAAAACATACATCTTATTAACCT[C/T]AAAATATGATAAGATGAATTAGATCGGAAGAGCAC	0.766	0	100	0.668	0	-100
Affx-1059386280	cmr2_10106:43	ddRADseq_cmr2	GAACCTTTTTAACTACACAAAATATCCATGTTACC[C/T]TGTGTTAGATTGTGCCCCACTCTCCCCTACTGTGT	0.674	0	100	0.528	0	-100
Affx-1059386292	cmr2_10168:77	ddRADseq_cmr2	TAGCTAGTAGCTAATGAAGCGGCAAAGAGAAAGAT[C/T]TAAGACAAACATCGGTAATTAGATCGGAAGAGCAC	0.7	0	100	0.714	1	-13
Affx-1059386293	cmr2_10171:73	ddRADseq_cmr2	GTCACCAGTCATGAATAATAGGTGGTGTAGTTTAT[A/G]ACTTAAAGCCCAGCAAATTAGATCGGAAGAGCACA	0.69	0	100	0.572	0	-100
Affx-1059386297	cmr2_10219:93	ddRADseq_cmr2	TGCTGAAACAGTACTTTGTCCAGATGGACCTGTTA[A/G]GGACAAAAATTAGATCGGAAGAGCACACGTCTGAA	0.656	0	100	0.668	1	-7
Affx-1059386300	cmr2_10231:79	ddRADseq_cmr2	CAGTCAGCGCGGTTAAATGAAACATCAGATTATTA[C/T]TTTTTTTTAATTAGATCGGAAGAGCACACGTCTGA	0.6	0	100	0.722	9	0
Affx-1059386300	cmv_50952:79	ddRADseq_cmv	CAGTCAGCGCGGTTAAATGAAACATCAGATTATTA[C/T]TTTTTTTTAATTAGATCGGAAGAGCACACGTCTGA	0.6	0	100	0.722	9	0
Affx-1059386301	cmr2_10246:89	ddRADseq_cmr2	AGGCTACAGTTCCAGCATCAGCACTCCCTTAAGAT[G/T]CAATCCCAGTGCTCATAATTAGATCGGAAGAGCAC	0.746	0	100	0.68	0	-100
Affx-1059386302	cmr2_10252:42	ddRADseq_cmr2	GTTAAAACGCAGGTGCAGCTGAGTAAGGCCCTTTA[A/G]CTTCGTCCTTCAACACTGCGACAGTGCTGCGCTCT	0.682	0	100	0.418	0	-100
Affx-1059386305	cmr2_10259:58	ddRADseq_cmr2	CCCATTTGTTAAGTTCCTGATTAGTAGGCGGACCC[C/T]ACACTTCACTGCCATTTGGGGCAATTAGATCGGAA	0.666	0	100	0.55	0	-100
Affx-1059386306	cmr2_10263:59	ddRADseq_cmr2	ATCTGATCAATCATGCTTTCACTGGCATTTGAGCT[G/T]AACTAAGAATGAACTAAATAAGCAAATGGCAGCAT	0.686	0	100	0.644	0	-100
Affx-1059386313	cmr2_10307:53	ddRADseq_cmr2	ATCTACTGCTTTTTCTAGACTAAGCAAGATTCCAC[A/T]GTTTATTTTTTTGAAACATGAAAGGATTCTTTGTC	0.612	0	100	0.524	0	-100
Affx-1059386315	cmr2_10322:36	ddRADseq_cmr2	CCATACCCATACCTGATTCATGGTAACTCAGCCA[C/T]ACAACTCATAATCATGAAGGCAGTTGAGAGATTTG	0.718	0	100	0.69	0	-100
Affx-1059386316	cmr2_10336:65	ddRADseq_cmr2	AGAAATACAGTACACCATGGCTTTACACCAAGTTT[A/G]TAGCCAGACAAAGCAGTTATTCACAAATTAGATCG	0.668	0	100	0.59	0	-100
Affx-1059386318	CM67369:57	GBS_cm	CAGTGGGGCTACATAAACTCTAACGAAGCTAAACA[A/G]TA	0.688	0	100	0	0	-100
Affx-1059386324	cmr2_10398:76	ddRADseq_cmr2	CAGTTGAAGGTTGAGTCACAACATGTGGCTGAAAA[C/T]ACACAAAAAAAAAAATGATTTACTTTGAATTAGAT	0.796	0	100	0	0	-100
Affx-1059386327	cmr2_10432:101	ddRADseq_cmr2	TACTGTCATTTTGCAGTACTGTTTAAATGTAATAA[A/C]ACAATTAGATCGGAAGAGCACACGTCTGAACTCCA	0.724	0	100	0.702	105	0
Affx-1059386330	cmr2_10443:38	ddRADseq_cmr2	TGGTGGAAAGGGAACATTTGACCTTCAGTGGAGAC[A/G]TGTGTCTCTGGACATTATGTTCAGTGGTTTTGGAA	0.696	0	100	0.696	0	-100
Affx-1059386330	cmv_60514:38	ddRADseq_cmv	TGGTGGAAAGGGAACATTTGACCTTCAGTGGAGAC[A/G]TGTGTCTCTGGACATTATGTTCAGTGGTTTTGGAA	0.696	0	100	0.696	0	-100
Affx-1059386334	cmr2_10453:104	ddRADseq_cmr2	TTAAGAACCTTGAGGAACTTCTGTTTTTAGAGTGT[A/G]GGCTATAATTAGATCGGAAGAGCACACGTCTGAAC	0.64	0	100	0.69	6	0
Affx-1059386335	cmr2_10460:45	ddRADseq_cmr2	TGTGTGTGGTAAAGACCAGACTTTTATGGTAAAGA[C/G]TCAGGTTGATGTTTTTAAATGGGATAGGGTCAGCC	0.698	0	100	0.676	0	-100
Affx-1059386340	cmr2_10502:48	ddRADseq_cmr2	ATTTACAAGCTTGGATTTGTGGTTTCTAAATGACA[A/G]TGTTTCTGGGATAGAACCCAAAATACTGGAACTAC	0.724	0	100	0.672	0	-100
Affx-1059386341	cmr2_10505:88	ddRADseq_cmr2	ACCACAGAGAAGTGAGTGTCTTTTAGTGAGACGGA[A/G]GGACAAATGAGAATACCACCTCTAATTAGATCGGA	0.726	0	100	0.696	0	-100
Affx-1059386341	cmv_28891:88	ddRADseq_cmv	ACCACAGAGAAGTGAGTGTCTTTTAGTGAGACGGA[A/G]GGACAAATGAGAATACCACCTCTAATTAGATCGGA	0.726	0	100	0.696	0	-100
Affx-1059386342	cmr2_10525:44	ddRADseq_cmr2	CTAAATGACCCACACAATGTGGACAAGCTGAGGGA[C/T]ATGAAAAAAATGGAGAAAAAAGGTGAACAAAGGGA	0.622	0	100	0	0	-100
Affx-1059386348	cmr2_10565:87	ddRADseq_cmr2	GTACAGCATCATTCTATTATCACAAGATTTACATC[A/G]TAACAATAGCAGAACCCTTTTTGGTGCTAGGTAGA	0.816	0	100	0	15	0
Affx-1059386355	cmr2_10596:77	ddRADseq_cmr2	TGTAAAGTAACCACCATTTTGAGGATTCAATCAGG[G/T]AGTGACTGCGCTAGTGCGATGCCTTCAATTAGATC	0.682	0	100	0.668	0	-100
Affx-1059386355	cmv_6024:77	ddRADseq_cmv	TGTAAAGTAACCACCATTTTGAGGATTCAATCAGG[G/T]AGTGACTGCGCTAGTGCGATGCCTTCAATTAGATC	0.682	0	100	0.668	0	-100
Affx-1059386356	cmr2_10597:96	ddRADseq_cmr2	TTGTAGATCTAAAGATGGCCTACACTAGAGGATTT[C/T]TAGCCCAAATTAGATCGGAAGAGCACACGTCTGAA	0.776	0	100	0.752	1	-5
Affx-1059386356	cmv_48:96	ddRADseq_cmv	TTGTAGATCTAAAGATGGCCTACACTAGAGGATTT[C/T]TAGCCCAAATTAGATCGGAAGAGCACACGTCTGAA	0.776	0	100	0.752	1	-5
Affx-1059386358	cmr2_10602:104	ddRADseq_cmr2	AATCAAAAAAGCGTAGACATTGTATATCAAAAGGG[A/G]CCTAATTAGATCGGAAGAGCACACGTCTGAACTCC	0.724	0	100	0.708	16	0
Affx-1059386358	cmv_66433:104	ddRADseq_cmv	AATCAAAAAAGCGTAGACATTGTATATCAAAAGGG[A/G]CCTAATTAGATCGGAAGAGCACACGTCTGAACTCC	0.724	0	100	0.708	16	0
Affx-1059386364	cmr2_10643:45	ddRADseq_cmr2	ATGCAGTATCTGAGGGATAAAAGTTCACTGGCAAC[A/C]AGGGCTATAGTACATGAAACTGCAGTTAATCCAGT	0.72	0	100	0.69	0	-100
Affx-1059386367	cmr2_10682:56	ddRADseq_cmr2	AACTTACAAGTATGCAACACATCCACTTTGACTAT[A/G]GTACCGATATACCAGTATACCAATTAGATCGGAAG	0.728	0	100	0.664	0	-100
Affx-1059386370	cmr2_10702:52	ddRADseq_cmr2	GGAGTGATTTGAGACTCAGTTATACAGAGCTTCAG[C/T]CATGTGCCAAATAGTGCTCCTTTGCCACAAGTCAG	0.706	0	100	0.692	0	-100
Affx-1059386372	cmr2_10737:112	ddRADseq_cmr2	TTTATATTAGTGATTGGTTGCTGTAACTACACTGG[G/T]GTTTGTCACAGTAATTAGATCGGAAGAG	0.642	0	100	0	0	-100
Affx-1059400333	cmf_9540:354	RNAseq_cmf	TTAAGAGCCTAGAGTAAAAACTGGCCCGTTTATGA[A/T]GGGCTTCAGTCCTGGAGGTGCTGAGGGGCTCAACA	0.646	0	100	0.166	0	-100
Affx-1059386387	cmr2_10862:100	ddRADseq_cmr2	CATTTAAACTCCCCTTTTAGCTTTTGATAGGCTAG[C/T]AGGCTACAGGCACTAATTAGATCGGAAGAGCACAC	0.628	0	100	0.626	0	-100
Affx-1059386388	cmr2_10864:114	ddRADseq_cmr2	TCAAACTCAAAGAGAAAATACACTTCTTTGATGAT[A/G]CTAATTAGATCGGAAGAGCACACGTC	0.7	0	100	0	64	0
Affx-1059386391	cmr2_10921:56	ddRADseq_cmr2	TTTAATGTTCTAAAGTTCAGGGCAGAAACCAGGAA[A/G]CATACAACTAGAAGGTACTTAATCTATCTATGGAA	0.786	0	100	0.654	0	-100
Affx-1059386392	cmr2_10923:84	ddRADseq_cmr2	TTGGCCTGGCGTGGTTTTTCCGCCATTTTCTTTGC[A/G]AAATTAGATCGGAAGAGCACACGTCTGAACTCCAG	0.646	0	100	0.662	249	0
Affx-1059386393	cmr2_10924:60	ddRADseq_cmr2	CCTGTTTATTTCAGTACTTTTAGAAGTGATGGAAT[A/G]AACTAAATCAGACTCTTGAGAGATTACTGTTCAAT	0.756	0	100	0.732	0	-100
Affx-1059386394	cmr2_10930:90	ddRADseq_cmr2	GAGGCCCCTTGTGTACTCGGTAGAATATTTCTTGA[A/C]ACAAGAAAAAATGTCTGTCAGTATCATGAGATAAT	0.668	0	100	0.624	0	-100
Affx-1059386400	cmr2_10984:80	ddRADseq_cmr2	GAGGATTCACTCCACTTTGCTTTTTCTTACACACT[A/G]CACCTTTAATGGTGAATTAGATCGGAAGAGCACAC	0.7	0	100	0.644	0	-100
Affx-1059386404	cmr2_11035:51	ddRADseq_cmr2	ACCCATTTCTTCATTTCCTGAGCAGTGAATCTAAC[A/G]AGCAGCTCTGTGTTCTGTAATTAGATCGGAAGAGC	0.702	0	100	0.632	0	-100
Affx-1059386408	cmr2_11055:58	ddRADseq_cmr2	ATTGTTTTGTAAAACACAGCTGCCATTTCTTTCCA[A/C]ATCACTTTTACTCCAGCTGTACTGTCGCAACACTG	0.706	0	100	0.686	0	-100
Affx-1059386410	cmr2_11076:89	ddRADseq_cmr2	AACAACTGAGAGAGAAAAGTGATACCACTCGGCCT[A/G]ATCAATTAGATCGGAAGAGCACACGTCTGAACTCC	0.634	0	100	0.71	35	0
Affx-1059386414	cmr2_11093:57	ddRADseq_cmr2	TCAGTAATATAACGGTGTTGTATTATCATTACATG[A/G]CAGATGCCATAATATTTGATGACATGTCACATGCT	0.698	0	100	0.62	0	-100
Affx-1059386424	cmr2_11160:103	ddRADseq_cmr2	TGTGTTTAAAGGGGAAATCTACCATTAAAAAAAAA[A/C]CCTGCATAATTAGATCGGAAGAGCACACGTCTGAA	0.666	0	100	0.47	1	-6
Affx-1059386429	cmr2_11183:88	ddRADseq_cmr2	TTAAGTCTTTAGTTAGCACAGCCATTGTAATGGTA[A/T]ATAATATATTTTTTACAAATTAGATCGGAAGAGCA	0.654	0	100	0.618	0	-100
Affx-1059386429	cmv_4510:88	ddRADseq_cmv	TTAAGTCTTTAGTTAGCACAGCCATTGTAATGGTA[A/T]ATAATATATTTTTTACAAATTAGATCGGAAGAGCA	0.654	0	100	0.618	0	-100
Affx-1059386430	cmr2_11185:56	ddRADseq_cmr2	TCTTTTGCTCCAGACTTCCACTGATATTGTTTTAT[A/C]TACAGTCAGACCCATGGTCTTTGTGGTTAATTAGA	0.736	0	100	0.478	0	-100
Affx-1059405796	CM70554:51	GBS_cm	TAATGAACAAGCTACTTACTCAGCTAAACTTCTGT[A/G]AAACAGCA	0.704	0	100	0	0	-100
Affx-1059386436	cmr2_11252:50	ddRADseq_cmr2	CTTCATTTACAATATCTCTCCAGAAACTCCCAAAA[A/C]CATTTATGCATTGAAGATTTTTAATATTTGCAGTT	0.78	0	100	0.478	1	-7
Affx-1059386437	cmr2_11254:61	ddRADseq_cmr2	TGGCTGATAAGAATATTACTGACATCAGCAGTCTG[C/T]TACACAAATACACATCCGAACACAGCAGTGTCTCT	0.72	0	100	0.684	0	-100
Affx-1059386441	cmr2_11282:47	ddRADseq_cmr2	CACAAGGTAAGAAAGGATTTTCTGTCATATTGTGC[C/T]GTGAAAGCAAACATTGTGATTGGGGCTAATACCAA	0.644	0	100	0.596	0	-100
Affx-1059386443	cmr2_11284:52	ddRADseq_cmr2	TAAATGTCTATATTTGTATGTTGTCATTGTGCCAG[A/G]ACAAAATGTCCCAGGTTTAGCAGGTTGTATTATTT	0.688	0	100	0.646	0	-100
Affx-1059386445	cmr2_11296:42	ddRADseq_cmr2	ATAGAAAATAGCAACATACAGTGAATATGAGCAAC[A/G]CAATATCAATCAAAAGCCACAATCATTTGATCAAT	0.744	0	100	0.678	0	-100
Affx-1059386448	cmr2_11310:62	ddRADseq_cmr2	CCACAGATTACACTGGTGATTTCGAGTGTTTCTAT[A/G]TGTAAATCTGCAGTATTCACATGTCTGTGTGCACA	0.678	0	100	0.72	1	-10
Affx-1059386449	cmr2_11315:78	ddRADseq_cmr2	GCCTCTATTTTTCCTCTCTTCCTTCCCTTTTCTCC[C/T]GATATTCGGCACAAGTGGCACATCAGAGCCAAGAG	0.634	0	100	0.624	0	-100
Affx-1059386451	cmr2_11323:101	ddRADseq_cmr2	ACCATCTTTCTTAGAGGTCATCTGACAGAGATGAT[A/C]TACAGCACGTGACTAATTAGATCGGAAGAGCACAC	0.722	0	100	0.672	0	-100
Affx-1059386457	cmr2_11355:79	ddRADseq_cmr2	TGGAAGTTGCTCCTCACTATCAGACCTATAAACAA[A/G]TCCTCATTTCAAATAGTCAGGAGGCACTGAATTAG	0.708	0	100	0.67	0	-100
Affx-1059386457	cmv_42254:79	ddRADseq_cmv	TGGAAGTTGCTCCTCACTATCAGACCTATAAACAA[A/G]TCCTCATTTCAAATAGTCAGGAGGCACTGAATTAG	0.708	0	100	0.67	0	-100
Affx-1059386460	cmr2_11376:99	ddRADseq_cmr2	AAGACACCAGAAGCTGTAGTAAATGATGTATTGAC[A/G]TTGGTGTTTTGTACTTGAATTAGATCGGAAGAGCA	0.67	0	100	0.768	1	-17
Affx-1059386461	cmr2_11385:47	ddRADseq_cmr2	GTAGTACACTGTATAGTATCCAGTATACGACAAAA[A/G]TCATGTGCCGTGTTACAGAGTAGGGGCGCGACTGG	0.668	0	100	0.276	0	-100
Affx-1059386461	cmv_15716:47	ddRADseq_cmv	GTAGTACACTGTATAGTATCCAGTATACGACAAAA[A/G]TCATGTGCCGTGTTACAGAGTAGGGGCGCGACTGG	0.668	0	100	0.276	0	-100
Affx-1059386468	cmr2_11413:50	ddRADseq_cmr2	GTCTCAAACAGCATCCAGTTAGATAATCTCAAACA[A/G]ATGTGCTTATGTGGTTTCTGACACTATGACAAACT	0.714	0	100	0	0	-100
Affx-1059386468	cmv_31514:50	ddRADseq_cmv	GTCTCAAACAGCATCCAGTTAGATAATCTCAAACA[A/G]ATGTGCTTATGTGGTTTCTGACACTATGACAAACT	0.714	0	100	0	0	-100
Affx-1059386469	cmr2_11415:69	ddRADseq_cmr2	TCCTGCTACACCACTGAAGTAGAACTAAATACAAC[A/G]TGTGTGCAAGTATAGCGGGGAGAAATTAGATCGGA	0.718	0	100	0.55	1	-5
Affx-1059386473	cmr2_11447:79	ddRADseq_cmr2	AGTTCCAAAGCACATATTTTGCATATTAAAAACAA[A/G]GTGTTTTCAGTCGTTATAGTGGAGGCGCTTAAGAA	0.742	0	100	0.708	0	-100
Affx-1059386475	cmr2_11453:45	ddRADseq_cmr2	CAGGGCAAGTCTAAGTTGCAGAGACAGAATAATGC[A/G]CAACACTGGCTTAGACTTGTCCACTTATCTGTTGC	0.718	0	100	0.684	0	-100
Affx-1059386476	cmr2_11455:98	ddRADseq_cmr2	GACAGTCTCGTAAAACGGTAGATAAATCTGGCAGC[A/G]AGGCACTAGAAGGGCTGGAATTAGATCGGAAGAGC	0.696	0	100	0.684	0	-100
Affx-1059386477	cmr2_11460:48	ddRADseq_cmr2	ACTTTCCAGAAAATGATGGCAGAGATCATTTGAAG[A/G]CATCATTCCCTGCAGTGACTCACTGGAAAAGCAAA	0.712	0	100	0.668	1	-1
Affx-1059386478	cmr2_11468:105	ddRADseq_cmr2	AATAATATAAAAACACAGCAACCCACGTATTTATT[C/T]GAGAATTAGATCGGAAGAGCACACGTCTGAACTCC	0.706	0	100	0.594	26	0
Affx-1059386478	cmv_13270:105	ddRADseq_cmv	AATAATATAAAAACACAGCAACCCACGTATTTATT[C/T]GAGAATTAGATCGGAAGAGCACACGTCTGAACTCC	0.706	0	100	0.594	26	0
Affx-1059386482	cmr2_11496:51	ddRADseq_cmr2	TTAAAGATGGTTAAAGGCCCTGGGGCACATTTACA[A/G]CTGTGCCCCTCCGCACTGGGTAATAACACACATCC	0.664	0	100	0.528	0	-100
Affx-1059386484	cmr2_11506:89	ddRADseq_cmr2	CTGACACTGAATACATTTACAAGCGCAAAACTATC[A/T]GATTACTGCAGAAAATTAGATCGGAAGAGCACACG	0.632	0	100	0.542	1	-8
Affx-1059386492	cmr2_11564:47	ddRADseq_cmr2	CAGCATATGTGTTTGAAGGGCCAGGGTTGTGTACG[G/T]GTGTATGTGTGTGTGTGTTGCCTCGTGTGTTATTT	0.626	0	100	0	0	-100
Affx-1059386505	cmr2_11627:62	ddRADseq_cmr2	TATTGGCTTTCATCATCATGATATCAGCATTGTTA[G/T]TGGTTTTTGGGTGAAGTGCTGCTTTAAAAGTCAGA	0.676	0	100	0.648	0	-100
Affx-1059386507	cmr2_11633:51	ddRADseq_cmr2	CTGAGAAATCAAACCCTCACTGATCATTCTGTGAC[C/T]TATTGTGAAGTTATTAATCTTAAGACTTATTGTTC	0.708	0	100	0	0	-100
Affx-1059386508	cmr2_11638:84	ddRADseq_cmr2	AGCCTGACTCTGAGACACATGCAGAATCGCTCCAT[C/T]GCCTCATCAATTAGATCGGAAGAGCACACGTCTGA	0.686	0	100	0.67	1	-6
Affx-1059386513	cmr2_11657:94	ddRADseq_cmr2	TTTTAGATCACTTATATCTTATGTTGTGACCGTCT[A/T]ATAAATTAGATCGGAAGAGCACACGTCTGAACTCC	0.766	0	100	0.656	45	0
Affx-1059386516	cmr2_11665:45	ddRADseq_cmr2	CTGTTTTTTCAGCAGGGACTGCAGTGGCTTACTTC[A/G]CCAAACAAAGCACTGAAAAGACTCCATGGAGAGTG	0.67	0	100	0.636	0	-100
Affx-1059386521	cmr2_11702:84	ddRADseq_cmr2	AACCAACCCTAGAGATCTGGGCTATTCCTCACTCT[C/G]ATAACTACAGAATTAGATCGGAAGAGCACACGTCT	0.68	0	100	0.624	2	-8
Affx-1059386521	cmv_60459:84	ddRADseq_cmv	AACCAACCCTAGAGATCTGGGCTATTCCTCACTCT[C/G]ATAACTACAGAATTAGATCGGAAGAGCACACGTCT	0.68	0	100	0.624	2	-8
Affx-1059386524	cmr2_11719:47	ddRADseq_cmr2	CAGAGGGGAGCAAGACAGAGATAGACAGCAATAAA[G/T]AAAGAGGCAGGGAGCGAGAGGGTAGAGCGATGCAG	0.688	0	100	0.348	0	-100
Affx-1059386527	cmr2_11745:89	ddRADseq_cmr2	CTCTCACATTCCAGCGAGTCAATCTGGCCATTCCT[C/T]TAGCAACAATCACTCATAATTAGATCGGAAGAGCA	0.68	0	100	0.642	0	-100
Affx-1059386531	cmr2_11759:59	ddRADseq_cmr2	AAATAGATTGATATAATCGATATGATCTGCTCTCA[C/T]GTGAGATTTTTTTTATTGCTTCACCTTTATTTAAC	0.69	0	100	0.688	0	-100
Affx-1059386534	cmr2_11786:64	ddRADseq_cmr2	GCTGAACACATTTAAGAGCCTTTATAATGTTTACA[G/T]TGTATGGAACCAAACGTCAAGGCACTGCCTTCACC	0.72	0	100	0.674	0	-100
Affx-1059386536	cmr2_11790:56	ddRADseq_cmr2	TGGACGTCTCCGGTTGCATTGTATTGGTAACAAAA[A/G]CGACGGGGATTGTTGGGTCGTGTAACATAATTAGA	0.732	0	100	0.464	0	-100
Affx-1059386539	cmr2_11822:41	ddRADseq_cmr2	TGCGTTTACATCCTTTCTAGGAATGGTTATCAGTA[A/T]GTGTGTGAAATCATTTATTGAATGGGTTTAGCAGG	0.79	0	100	0.658	0	-100
Affx-1059386541	cmr2_11829:103	ddRADseq_cmr2	AACCTTGAAGAGCTACATTTTAAGAGTGTCGGCTA[C/T]AATTAGATCGGAAGAGCACACGTCTGAACTCCAGT	0.656	0	100	0.706	317	0
Affx-1059386545	cmr2_11858:91	ddRADseq_cmr2	TTACATATTCATTAAACAGTCTAAAATAGGTTTCT[A/G]AAGAATTAGATCGGAAGAGCACACGTCTGAACTCC	0.7	0	100	0.724	33	0
Affx-1059386549	cmr2_11889:67	ddRADseq_cmr2	AAATGTACCAAGGGAACTTCGTAACCTGAGCAACT[A/G]TTCTCAGTGACCCACCACACAAATTAGATCGGAAG	0.756	0	100	0.652	1	-1
Affx-1059386551	cmr2_11892:93	ddRADseq_cmr2	CACGTTTGGTGGGACTATTTGTTATTAGCCTAAAT[A/G]TATCCAATTAGATCGGAAGAGCACACGTCTGAACT	0.742	0	100	0.748	3	-1
Affx-1059386554	cmr2_11906:68	ddRADseq_cmr2	TCTGTTAAACGATTGGTCAGCATGGCAGAGAAGGA[A/G]AGCCATGCAATATTCAGGTCAATTAGATCGGAAGA	0.732	0	100	0.694	0	-100
Affx-1059386555	cmr2_11923:99	ddRADseq_cmr2	GGTGTCATGCTCTCTAGAGATTTAGCCACTTCAGC[A/C]ACATCTTACTGGATTAAAGTGCCCAATTAGATCGG	0.708	0	100	0.784	1	-3
Affx-1059386559	cmr2_11939:93	ddRADseq_cmr2	GTGATGCTGTTTTGCACAGTAGAAGGTAAAAAAAA[A/C]CCCAAAATCCTTGCAATTAGATCGGAAGAGCACAC	0.668	0	100	0.494	0	-100
Affx-1059386559	cmv_54237:93	ddRADseq_cmv	GTGATGCTGTTTTGCACAGTAGAAGGTAAAAAAAA[A/C]CCCAAAATCCTTGCAATTAGATCGGAAGAGCACAC	0.668	0	100	0.494	0	-100
Affx-1059386560	cmr2_11950:100	ddRADseq_cmr2	CTTGATTGAAAACTCTATCAGGCTAAAACTGGTTT[C/T]GTAATTAGATCGGAAGAGCACACGTCTGAACTCCA	0.626	0	100	0.74	137	0
Affx-1059386560	cmv_8851:100	ddRADseq_cmv	CTTGATTGAAAACTCTATCAGGCTAAAACTGGTTT[C/T]GTAATTAGATCGGAAGAGCACACGTCTGAACTCCA	0.626	0	100	0.74	137	0
Affx-1059386565	cmr2_11969:93	ddRADseq_cmr2	GTTCTTCTTTCCTAGTAATAACTGACCATCCATTA[C/T]AGTTAATTAGATCGGAAGAGCACACGTCTGAACTC	0.748	0	100	0.784	12	0
Affx-1059386567	cmr2_11973:52	ddRADseq_cmr2	ACTAACAAAACCGCATTTGTTAGCGTATGTCATGG[C/T]TGTTAACAGCATTGATTTTCTGTGTGTGTGGCTGC	0.694	0	100	0.58	0	-100
Affx-1059386571	cmr2_11987:43	ddRADseq_cmr2	AACACATATGTGCTTCTCAAAAATCTCAAAAAGAC[G/T]TGTGGTTTCTGACACTCTATGACCTACTGTTCCCA	0.658	0	100	0	0	-100
Affx-1059386576	cmr2_12007:91	ddRADseq_cmr2	TACCACAAAGCTGCTAATGCAGTTTTTAACTTTAA[A/G]AAGCCATCAAATGTAATTAGATCGGAAGAGCACAC	0.716	0	100	0.664	0	-100
Affx-1059386576	cmv_11129:91	ddRADseq_cmv	TACCACAAAGCTGCTAATGCAGTTTTTAACTTTAA[A/G]AAGCCATCAAATGTAATTAGATCGGAAGAGCACAC	0.716	0	100	0.664	0	-100
Affx-1059386577	cmr2_12014:67	ddRADseq_cmr2	TATCAGAGCCAGTTTATAAGAAATCTGGCCTCTTC[C/T]AATTAGATCGGAAGAGCACACGTCTGAACTCCAGT	0.688	0	100	0.666	317	0
Affx-1059386578	cmr2_12015:38	ddRADseq_cmr2	AATGCTTCACAACTAACCGCAACAAAAAGAAAGGC[A/G]CTACAACACGGCTCTACACCAAGTTTATAGCCAGA	0.676	0	100	0.634	0	-100
Affx-1059386580	cmr2_12022:84	ddRADseq_cmr2	GTCTGTGTGAAGGATAACAGCCCAGACTCCATCCC[C/T]CTCGGCACCTCCCCTCAATTAGATCGGAAGAGCAC	0.626	0	100	0.51	0	-100
Affx-1059386583	cmr2_12032:39	ddRADseq_cmr2	CGTGCTGCTGCTATTGAAAATATATGGCACATCAT[A/G]AAGAGGAGAATCAGACAACGATGATCACAGACAGT	0.682	0	100	0.588	0	-100
Affx-1059386595	cmr2_12104:78	ddRADseq_cmr2	TGCACCTATTTTAGTTTTTCACTTGTGGTCAACTT[A/G]TGATACGATAATGCTAATTAGATCGGAAGAGCACA	0.694	0	100	0.672	0	-100
Affx-1059386600	cmr2_12126:66	ddRADseq_cmr2	ATCATTTTGGAGTTATACATTTACAGTCAACAATA[C/T]GAGGCTGAAGCTGGCTTCCTATTCACCGGCTTCTT	0.716	0	100	0	0	-100
Affx-1059386602	cmr2_12129:40	ddRADseq_cmr2	AGTTAAACAAGTAACTGCTGTAGAACAGAGGCGAC[A/C]AGTACTGGTCCTTGAGATCCACCACCCTGAAGAGT	0.628	0	100	0.504	0	-100
Affx-1059386602	cmv_3750:40	ddRADseq_cmv	AGTTAAACAAGTAACTGCTGTAGAACAGAGGCGAC[A/C]AGTACTGGTCCTTGAGATCCACCACCCTGAAGAGT	0.628	0	100	0.504	0	-100
Affx-1059386607	cmr2_12149:57	ddRADseq_cmr2	GTTACATAATAATAACTGATATGGGTAAATATTCA[A/T]TAATACTGTATTTTTCATATGACTGTAATGCAGAG	0.784	0	100	0.59	1	-3
Affx-1059386608	cmr2_12156:52	ddRADseq_cmr2	TTTGTTTTCCTCTGTTGCATCTTAATGCAGAGACC[G/T]TAATGCAGGCCTTTGATAAACTATTAGAGGAAGAT	0.752	0	100	0.726	0	-100
Affx-1059386612	cmr2_12199:84	ddRADseq_cmr2	ACTTATATTAAAGAACACAATGTTGAACAGCGCTC[C/T]ATCAGCACACTACCCCAAAGCAATTAGATCGGAAG	0.69	0	100	0.636	0	-100
Affx-1059386612	cmv_46406:84	ddRADseq_cmv	ACTTATATTAAAGAACACAATGTTGAACAGCGCTC[C/T]ATCAGCACACTACCCCAAAGCAATTAGATCGGAAG	0.69	0	100	0.636	0	-100
Affx-1059386620	cmr2_12243:69	ddRADseq_cmr2	AGTTAGTCATTTTTGCTCAATATTTTGCATACTGC[A/C]CTGAAATAATGCAATTAGATCGGAAGAGCACACGT	0.708	0	100	0.706	0	-100
Affx-1059386632	cmr2_12322:77	ddRADseq_cmr2	TGTGACATAATGTCAAAAATGTTATGTCTTCACAT[G/T]CTGATGATAATTAGATCGGAAGAGCACACGTCTGA	0.728	0	100	0.684	0	-100
Affx-1059386633	cmr2_12325:110	ddRADseq_cmr2	TCTCTCTGCATGGTTGTACCTCAGTTTCCATACTT[A/G]GTGCAATTAGATCGGAAGAGCACACGTCTG	0.708	0	100	0.742	14	0
Affx-1059386639	cmr2_12359:75	ddRADseq_cmr2	TAGTATAAACTATAGACCTGTATAAAAATGTATAG[A/G]AAGCACAATTAGATCGGAAGAGCACACGTCTGAAC	0.69	0	100	0.688	3	-2
Affx-1059386643	cmr2_12370:64	ddRADseq_cmr2	ATCAGCATTTTTGATGCCTTTAAACACGAACACAC[A/G]AACTTCAACTGGAAGTCTCGACTGGTCTCATATAC	0.708	0	100	0.692	0	-100
Affx-1059386645	cmr2_12382:117	ddRADseq_cmr2	CTGACACACTGCTATAAAAACGGACATAACTACCA[C/T]GATTCTGAGCTTAATTAGATCGG	0.734	0	100	0	0	-100
Affx-1059386649	cmr2_12405:82	ddRADseq_cmr2	TAAAATGGTCATTTCATCGTTGACCTTGTCTCGTG[A/G]GGTTCTTTTATTTTCTTTGTTCTAGAGAAAAGTCG	0.622	0	100	0	0	-100
Affx-1059386651	cmr2_12415:51	ddRADseq_cmr2	CGATGTGTTCTCCTCTTTCGTTCTCCTCTATTCAC[G/T]TTGTTCTAGATTGTTCTTCTCAATTAGATCGGAAG	0.698	0	100	0.558	0	-100
Affx-1059386656	cmr2_12433:83	ddRADseq_cmr2	GCCTTTGCAATACCAGAGATTCTAGATCTCCTGAT[A/G]TTTGTACTTATTTAATTAGATCGGAAGAGCACACG	0.694	0	100	0.69	0	-100
Affx-1059386658	cmr2_12443:75	ddRADseq_cmr2	TAGTTATTGCTTGTATATTGTAGTTATCTCAGTAG[A/G]GCTACACTGCATATGTTTTTATATGGCCGTCTTAT	0.748	0	100	0.596	0	-100
Affx-1059386665	cmr2_12488:49	ddRADseq_cmr2	TTCTCTACCCAGGTTCTCAGACTTGTCTTCGCTGT[G/T]ACAGTCATGCAGTCTCTAATGATGCTATTGAATTA	0.658	0	100	0.656	0	-100
Affx-1059386667	cmr2_12498:100	ddRADseq_cmr2	CCACTCTATGAGCGCTCTGCAAGGAAAACAGCGAG[A/C]CTGAATTAGATCGGAAGAGCACACGTCTGAACTCC	0.634	0	100	0.72	29	0
Affx-1059386670	cmr2_12503:91	ddRADseq_cmr2	TATGACACACTGTTCACCTTAAACGTGGGCAAAAA[C/T]ACAGACAAAATGCAGAAATTAGATCGGAAGAGCAC	0.726	0	100	0.558	1	-12
Affx-1059386672	cmr2_12514:104	ddRADseq_cmr2	ACTGATTATTCGTTCATTGACCCAACAGTTTCTCG[A/C]ATATTCAAATTAGATCGGAAGAGCACACGTCTGAA	0.756	0	100	0.67	1	-7
Affx-1059386672	cmv_62145:104	ddRADseq_cmv	ACTGATTATTCGTTCATTGACCCAACAGTTTCTCG[A/C]ATATTCAAATTAGATCGGAAGAGCACACGTCTGAA	0.756	0	100	0.67	1	-7
Affx-1059386673	cmr2_12528:42	ddRADseq_cmr2	ACCTCATGCAGAAAATATTGTAATGTGCTGGATCT[A/G]GCTTGTTCCAGGTGTGCCGTATCTGGGTCCAGCTT	0.706	0	100	0.412	0	-100
Affx-1059386673	cmv_12532:42	ddRADseq_cmv	ACCTCATGCAGAAAATATTGTAATGTGCTGGATCT[A/G]GCTTGTTCCAGGTGTGCCGTATCTGGGTCCAGCTT	0.706	0	100	0.412	0	-100
Affx-1059386675	cmr2_12544:98	ddRADseq_cmr2	GATGATTTGCAGGACCTTCTGTGAAACGAAAAAAT[A/G]AGTGAGAGAAAAGCACCAAGTGATTTAATTAGATC	0.778	0	100	0.722	0	-100
Affx-1059386677	cmr2_12549:37	ddRADseq_cmr2	TAGAGGACCACTAAGTGTAGACACTACCATGACAA[C/T]GAGCATCACGTGAGTCCAGTCAGAGTGAGACAGCA	0.696	0	100	0	9	-1
Affx-1059386678	cmr2_12550:56	ddRADseq_cmr2	AGCAGGTGGTCATAAGGTTTTGTCTCATCGGTGTA[C/T]AACTTTAAAAAGACAAGTGATCCAAAAGAAATCAG	0.728	0	100	0.702	0	-100
Affx-1059386680	cmr2_12555:37	ddRADseq_cmr2	TTATATCAGTGTTATATGACTGTAAAGCTGACACA[A/G]TGGCGCAAACTTCTTCATTCCTGTGATATGAAATC	0.714	0	100	0.71	0	-100
Affx-1059386683	cmr2_12577:62	ddRADseq_cmr2	GTTATTTTAGACTGTCCTCTAGCACGCCCACACAT[A/G]GAAGAGCTTTTTTTCTTCTTCATGTAAAACCTTCT	0.734	0	100	0.56	0	-100
Affx-1059386685	cmr2_12583:60	ddRADseq_cmr2	GTCTCCTCTGGTTCCAGATGCCGGTTGTAAGATGA[A/G]AGGCAGCTCTGAAGACCCTTGGGATCCTCCGCAAT	0.676	0	100	0.52	0	-100
Affx-1059386686	cmr2_12598:49	ddRADseq_cmr2	AGGCATTATTGCATCACCTGTCTAAGATGTTTTAA[C/T]CTGTTTTTCGAACACTTCACAACATTCCTAGACTT	0.736	0	100	0.694	0	-100
Affx-1059386688	cmr2_12619:55	ddRADseq_cmr2	CAAACAAAGCCATAAAGATCAGGGTGACTTCCAGT[A/C]ACGCTGACGTCATACAGATCCAGTGCGTCTGCAGT	0.726	0	100	0.714	2	-2
Affx-1059386688	cmv_46459:55	ddRADseq_cmv	CAAACAAAGCCATAAAGATCAGGGTGACTTCCAGT[A/C]ACGCTGACGTCATACAGATCCAGTGCGTCTGCAGT	0.726	0	100	0.714	2	-2
Affx-1059386692	cmr2_12650:60	ddRADseq_cmr2	CCTAAAGAAATCTTAGTGGGAAAGTTTCTCTACAG[C/T]GAACTACTTCACACCAAAACGCACTAGATGATTTT	0.716	0	100	0.664	0	-100
Affx-1059386696	cmr2_12673:59	ddRADseq_cmr2	CCCAGTGGGCCAGAGTTGGGGTGGGTTTTTTACAA[C/T]ACTATTAAACATTTAAAAGGACCATTAAAAAAAAT	0.684	0	100	0.672	0	-100
Affx-1059386699	cmr2_12705:75	ddRADseq_cmr2	ACTGAAAGAAGCAGGTTACTGCCTGTATGTGAAAA[C/T]GCCACGTTTGCCTATAAAATGGTTAGTTCCAATAT	0.652	0	100	0.618	0	-100
Affx-1059386705	cmr2_12740:53	ddRADseq_cmr2	GAACACTGAATGAAAACATGAATATTATCAAACAG[A/G]TGAGGCTAAGGAGTATACGGCTGAGCTGAATAATG	0.672	0	100	0.638	0	-100
Affx-1059386705	cmv_7036:53	ddRADseq_cmv	GAACACTGAATGAAAACATGAATATTATCAAACAG[A/G]TGAGGCTAAGGAGTATACGGCTGAGCTGAATAATG	0.672	0	100	0.638	0	-100
Affx-1059386706	cmr2_12763:95	ddRADseq_cmr2	TCTGCCAGGGAAGCCCTGTAAGTTTGTACAAACAC[A/G]CGCTCTTTATGTAATTAGATCGGAAGAGCACACGT	0.734	0	100	0.712	1	-8
Affx-1059386706	cmv_19855:95	ddRADseq_cmv	TCTGCCAGGGAAGCCCTGTAAGTTTGTACAAACAC[A/G]CGCTCTTTATGTAATTAGATCGGAAGAGCACACGT	0.734	0	100	0.712	1	-8
Affx-1059386708	cmr2_12770:84	ddRADseq_cmr2	AAGTCATCCTCATCATCAGCCTCTCTTACAGGAAC[A/T]AACGTTGGAATTAGATCGGAAGAGCACACGTCTGA	0.6	0	100	0.536	0	-100
Affx-1059386711	cmr2_12783:42	ddRADseq_cmr2	TTTGCTAGGGAGTTTTAATGCTGATATTCACTTTA[C/T]AGTGCTCTGTCACTCTGTCACATAACACAAAATGC	0.76	0	100	0.632	0	-100
Affx-1059386712	cmr2_12790:49	ddRADseq_cmr2	CTGCAGTGGAGACCTGTCTCTCACTAAAAACCTGC[C/G]GCCCCGTATGGTTAGGCAAGCTGAAGACTTGTATA	0.672	0	100	0.57	3	-12
Affx-1059386714	cmr2_12811:45	ddRADseq_cmr2	CACATGCTTGTCTCAAGCCACGTCAAGGGATTTGA[G/T]TTGTGCCACATGAAATGTGTTTGTTAAAGGGCCCA	0.752	0	100	0.716	0	-100
Affx-1059386717	cmr2_12817:49	ddRADseq_cmr2	TCTCTGTTTGCCCTCTATTGGGACAGCATGTCTTT[C/T]AGATGAGGAAGAGAGTTTGGATGGGTACACACAGA	0.7	0	100	0.602	0	-100
Affx-1059386719	cmr2_12820:98	ddRADseq_cmr2	TAATATATGCTGCGTTCAAGAGGTGTCAGAAATGG[A/G]AAATACCAATTAGATCGGAAGAGCACACGTCTGAA	0.698	0	100	0.68	0	-100
Affx-1059386721	cmr2_12840:46	ddRADseq_cmr2	AAATGGACACATCGGAAGTGGAACATCGCTTGCAG[C/T]TACACGGCTGCCATTTTGGCATCCACCACTTCATT	0.648	0	100	0.558	0	-100
Affx-1059386723	cmr2_12843:81	ddRADseq_cmr2	CATATACATTCCAAAGGCATTCATTTTCACAAAGT[A/G]CTCTCAAGACTTAGAAGAATCTTATAGTTACACAA	0.724	0	100	0.664	1	-9
Affx-1059386729	cmr2_12878:63	ddRADseq_cmr2	CCGAACTACTCAGATTAGCCACTGTAAATCCTTAA[A/G]ATAAAGCTCAAACTGGTATTACAACACCTGTGAAA	0.716	0	100	0.698	0	-100
Affx-1059386731	cmr2_12887:59	ddRADseq_cmr2	CTGTTAACAACAACGAAAAGAGAGATGATACATCA[C/T]GATTCTATGCCACATTTATAGCCAGATTAAACAAT	0.762	0	100	0.656	0	-100
Affx-1059386732	cmr2_12895:94	ddRADseq_cmr2	GCAGAGTGTGACTGTATGCTGGATAACTGAAAAAG[C/G]CTAGGAATTAGATCGGAAGAGCACACGTCTGAACT	0.728	0	100	0.692	1	-2
Affx-1059386733	cmr2_12897:64	ddRADseq_cmr2	TTATGGTAGCAATGTTCCAAAGCTAATATATTCAG[G/T]CCTGTGTACATTTCACCTCTAATGTAACTTGATGC	0.74	0	100	0.686	2	-15
Affx-1059386733	cmv_17361:64	ddRADseq_cmv	TTATGGTAGCAATGTTCCAAAGCTAATATATTCAG[G/T]CCTGTGTACATTTCACCTCTAATGTAACTTGATGC	0.74	0	100	0.686	2	-15
Affx-1059386738	cmr2_12934:50	ddRADseq_cmr2	AAATGGCCTGTTTTTGTAATCAGTAGTGAAACATA[C/G]AGGGAAAAGCCCCTCGGGGTTAGACGCCCCCCTTA	0.662	0	100	0.398	0	-100
Affx-1059386742	cmr2_12961:111	ddRADseq_cmr2	GAGGATCTACTGCTTCAGTGTTAGTTTTTAAAGAG[A/C]TTTTTTAATTAGATCGGAAGAGCACACGT	0.636	0	100	0	14	0
Affx-1059386745	cmr2_12969:97	ddRADseq_cmr2	CTTGAGGCTTCACAGTAAGCGGCTTTCAGACTGTA[C/T]CCATAATTAGATCGGAAGAGCACACGTCTGAACTC	0.654	0	100	0.72	13	-1
Affx-1059386745	cmv_23707:97	ddRADseq_cmv	CTTGAGGCTTCACAGTAAGCGGCTTTCAGACTGTA[C/T]CCATAATTAGATCGGAAGAGCACACGTCTGAACTC	0.654	0	100	0.72	13	-1
Affx-1059386747	cmr2_12997:90	ddRADseq_cmr2	ATATGACAGTTTTGTGGCAGATACCAATACTGATT[A/G]AAAGCTGATCATACTGATCAATAATTAGATCGGAA	0.722	0	100	0.716	0	-100
Affx-1059386747	cmv_35558:90	ddRADseq_cmv	ATATGACAGTTTTGTGGCAGATACCAATACTGATT[A/G]AAAGCTGATCATACTGATCAATAATTAGATCGGAA	0.722	0	100	0.716	0	-100
Affx-1059386751	cmr2_13022:58	ddRADseq_cmr2	AAAACCTTATTTTTGGTTGATACAAAGTAAATACA[A/C]TGCAAAACACAGAAGTCACAGTTTATATTTAGTTA	0.772	0	100	0.588	0	-100
Affx-1059386752	cmr2_13035:86	ddRADseq_cmr2	ATACAAAGCAAAGCTGTATGAGGAGAGAACATGCA[A/C]CTCCCTGCGAAGACATGCCATGCAAAATTAGATCG	0.726	0	100	0.638	0	-100
Affx-1059386754	cmr2_13062:82	ddRADseq_cmr2	GTTCATTTTCAAGTCAAGACACACACTGGACTTTC[C/T]TCCTTTCTTTACTCTGAAAGCACATATTTACATAA	0.714	0	100	0.692	0	-100
Affx-1059386755	cmr2_13073:101	ddRADseq_cmr2	ATTTCAGTAGAGCTCGGAGTGGATCCCAAAAGAGT[C/T]GACTCAATTAGATCGGAAGAGCACACGTCTGAACT	0.662	0	100	0.7	3	-1
Affx-1059386759	cmr2_13109:98	ddRADseq_cmr2	GTGGTTTCATGTAGATCACACAGCTAAAAACATTA[A/G]TGGTAGCCATCTTGAAGCCTGAATTAGATCGGAAG	0.68	0	100	0	0	-100
Affx-1059386760	cmr2_13113:61	ddRADseq_cmr2	TATTAATACGTCTGCACTTGTTATTGTTTGGGGCG[A/T]TGAAAAAAAAACATACTGAATACAGATTCAGTATG	0.654	0	100	0.598	0	-100
Affx-1059386766	cmr2_13163:65	ddRADseq_cmr2	TTGCTGATGACCAGATATGCTGGTCTATTTATTTA[A/T]TGAATTAATTAGATCGGAAGAGCACACGTCTGAAC	0.758	0	100	0.708	1	-2
Affx-1059386768	cmr2_13174:39	ddRADseq_cmr2	CATTCATCAAAACATCTATCCATCTACCCATCTAG[A/C]TACCCATCCATCCATCCATCCATCCATCTATCCAT	0.628	0	100	0	0	-100
Affx-1059386769	cmr2_13189:108	ddRADseq_cmr2	ACAAAGACGGTTTTGCACTATTTTTGCTGAGCAGT[C/T]GAAATTAGATCGGAAGAGCACACGTCTGAACT	0.7	0	100	0.724	56	0
Affx-1059386775	cmr2_13269:90	ddRADseq_cmr2	CTTAGTGAGGACAAGGGGAAAAAGCCCTGAATATA[C/T]TGCTTGCAGGACATGATTAAGCGCAGCAATTAGAT	0.736	0	100	0.628	1	-23
Affx-1059386779	cmr2_13289:43	ddRADseq_cmr2	ATACACTTATCCACATAGATAACAAACATTACTTT[C/G]AAACCCAAGTTGCCCTCTAAATCCAAGTGAGAAGT	0.726	0	100	0.662	0	-100
Affx-1059386782	cmr2_13339:40	ddRADseq_cmr2	CATGTTAATAAAGAACTATTTCACATTGAACTCAT[C/T]TCACCGCAGGTTTATATTAACATGCACCAAGAAAT	0.728	0	100	0.622	0	-100
Affx-1059386790	cmr2_13423:54	ddRADseq_cmr2	ATACCCTTACAGGATGAGATCATCAAATATGGTAA[C/T]GTGGATAAAAATGAACATAAGCAAGTATCCACCAA	0.732	0	100	0.674	0	-100
Affx-1059386792	cmr2_13444:98	ddRADseq_cmr2	TACTTGTCTAATGTATCTCTTAGAAACTGTGAAAT[A/G]GTTCCACATGGCTGACAATTAGATCGGAAGAGCAC	0.768	0	100	0.69	0	-100
Affx-1059386793	cmr2_13456:89	ddRADseq_cmr2	ATGCCTGAGAAATGGCTTGGATAAATAGCAAAAAG[A/G]AAAAAAAAAATCCAAACAATTAGATCGGAAGAGCA	0.776	0	100	0	0	-100
Affx-1059386793	cmv_47736:89	ddRADseq_cmv	ATGCCTGAGAAATGGCTTGGATAAATAGCAAAAAG[A/G]AAAAAAAAAATCCAAACAATTAGATCGGAAGAGCA	0.776	0	100	0	0	-100
Affx-1059386796	cmr2_13479:70	ddRADseq_cmr2	TGAGTTCTAAAGCCTGTCTAACTGCCTGAGAGAGG[C/T]GCTGGCCATGACATGGCTGTCAAGGCATTAAAGCC	0.648	0	100	0.624	0	-100
Affx-1059386798	cmr2_13487:51	ddRADseq_cmr2	TAAACAATAGGTTGTTTTCCCATGGTTTTATTTGC[A/G]TTACACAGTGACAGAACAAACAGTAGACTGCAAAA	0.646	0	100	0.554	0	-100
Affx-1059386801	cmr2_13520:37	ddRADseq_cmr2	AATGTCCTCCCTAAAGTACATGCGTCCATCCTGTC[A/G]TGGCAAGATGCACGATAGGGTGGACAATGACAGGA	0.624	0	100	0.624	0	-100
Affx-1059386803	cmr2_13541:45	ddRADseq_cmr2	TGGGCAGTGTGATCGTATTTATCATAACCATGACG[A/G]AAGTAGCTCGGGAAATACGGTGTTTTCATCGTCGT	0.782	0	100	0.626	1	-10
Affx-1059386804	cmr2_13574:74	ddRADseq_cmr2	TGTTTTCCAAAGCTATGGCCACACACTTTCCGCAT[A/G]AAAAACAGGGCGTTTTCTGTCATTACAGCGGCATT	0.702	0	100	0.64	0	-100
Affx-1059386805	cmr2_13585:47	ddRADseq_cmr2	AGTCAGGGAATCAATGTTAATATATATTAAGGGTG[C/T]GCAAGTTATTTATTTATGACATGTTAATTAGATCG	0.632	0	100	0.586	0	-100
Affx-1059386806	cmr2_13587:69	ddRADseq_cmr2	CAGCTGCTGTGGGCTACCACCAAGAGTGTGTGTTT[G/T]TGTGTCTTAAATATGAGAGTTTGTGTGTGTGTGTA	0.656	0	100	0.652	0	-100
Affx-1059386810	cmr2_13642:59	ddRADseq_cmr2	TTACATTGTTCTCCGTTAGTTTAGACAGTCTGGTA[C/G]TTCCCCTTCTCAAACACACGCACTAAATCTGGCAA	0.694	0	100	0.63	0	-100
Affx-1059386810	cmv_50712:59	ddRADseq_cmv	TTACATTGTTCTCCGTTAGTTTAGACAGTCTGGTA[C/G]TTCCCCTTCTCAAACACACGCACTAAATCTGGCAA	0.694	0	100	0.63	0	-100
Affx-1059386811	cmr2_13643:63	ddRADseq_cmr2	GGGAGAACGGCTGGGAGACAAAGACATTGTCCAAA[G/T]CAAATAAGACTGTCTCAGTATCTACACTAAGCAAA	0.71	0	100	0.656	0	-100
Affx-1059386813	cmr2_13650:63	ddRADseq_cmr2	TTTGAATGCAGCATAATACATGGAAGCCAATCAAA[A/G]CAGACCTTATTAACCCCTTAAATGGCCATGCACCC	0.724	0	100	0	0	-100
Affx-1059386814	cmr2_13662:92	ddRADseq_cmr2	AAGAAGTTCAAGTTCAAGCAAATAAGCAGCAACTA[C/T]GTAAAATATTTTTTTTTTTATTTAGAATTAGATCG	0.624	0	100	0	1	-10
Affx-1059386815	cmr2_13664:103	ddRADseq_cmr2	GAGGAAAAAACTGAAAGGCAGTCAAAGGTTATCAA[C/T]AGGCCTTCAATTAGATCGGAAGAGCACACGTCTGA	0.716	0	100	0.614	0	-100
Affx-1059386816	cmr2_13673:38	ddRADseq_cmr2	TACACCACTCCAGTCAGAGCTTGGCATGGTGCATA[A/G]CAATCTTAGGCTTGTGTGAAGCTGCTCAGTCCTGG	0.684	0	100	0	0	-100
Affx-1059386818	cmr2_13697:62	ddRADseq_cmr2	TGAACTATTATGTATTTTTTGAGCCAAATAGCCAC[A/G]AGGCTAGTTTCTTTGTTCACAAATTAGATCGGAAG	0.674	0	100	0.728	1	-9
Affx-1059386819	cmr2_13699:41	ddRADseq_cmr2	ATTTGAGGATTGTTTATTTTACAGATTGTAAGTGT[C/T]AATGCTCACAACTTCACGATCTTGAGCCTCATTTC	0.714	0	100	0.614	0	-100
Affx-1059386820	cmr2_13719:48	ddRADseq_cmr2	GTCAAAATAGTACCCACAGGTAACATATACTTATA[C/T]AACCTTAGAAGACGTGTAGGTTCTCTGGTGGTTTT	0.65	0	100	0	0	-100
Affx-1059386820	cmv_57596:48	ddRADseq_cmv	GTCAAAATAGTACCCACAGGTAACATATACTTATA[C/T]AACCTTAGAAGACGTGTAGGTTCTCTGGTGGTTTT	0.65	0	100	0	0	-100
Affx-1059386822	cmr2_13724:49	ddRADseq_cmr2	GGAAATAGGCCAACTCATAGAGAATGTGCAGGAAA[C/T]AGAGCCAGCGAGTCGAAGCGTCTCTGAGCCTGTTT	0.76	0	100	0.474	0	-100
Affx-1059386823	cmr2_13725:46	ddRADseq_cmr2	AAAGTGGGCAATAATGTAAACTCGTGATACTTGAA[A/G]ACATTTTACAATAATATTAGTTACATTAAGATATG	0.748	0	100	0.664	0	-100
Affx-1059386829	cmr2_13754:67	ddRADseq_cmr2	TAAAGAGTTACCATAGTAACAGGCATTTTGATTAC[A/G]CTGCTGTAAGGTTGCTTTTCCCACCTGCACACAAC	0.674	0	100	0.662	1	-1
Affx-1059386829	cmv_69801:67	ddRADseq_cmv	TAAAGAGTTACCATAGTAACAGGCATTTTGATTAC[A/G]CTGCTGTAAGGTTGCTTTTCCCACCTGCACACAAC	0.674	0	100	0.662	1	-1
Affx-1059386831	cmr2_13765:62	ddRADseq_cmr2	ATCTCAAACCCGGCTGTGGTATCACTCATCTCACA[C/T]GTTCACCTCCACTGATTACCACTGCTTAGAGAATT	0.71	0	100	0.7	0	-100
Affx-1059386834	cmr2_13783:73	ddRADseq_cmr2	GATGTACAGTGGCTGAGGAGGGAAACGACTATCAG[C/T]AATCTGCCGCTGTTAATGTCTGATAATGCCCCAAT	0.658	0	100	0.658	0	-100
Affx-1059386835	cmr2_13789:49	ddRADseq_cmr2	CAAACTGCAGCATCACCACATATATATTGACATTT[A/T]AATCTAAAGGCTTATGTTTAAATGCCTGACACACA	0.632	0	100	0.302	1	-20
Affx-1059386840	cmr2_13814:63	ddRADseq_cmr2	GTTACATTATTTTGCTTTTGCAAGAGTATGTGGAT[C/T]GTGTGTTTGTAACTGTGTTGGGGTAATTAGATCGG	0.724	0	100	0.518	0	-100
Affx-1059386840	cmv_67710:63	ddRADseq_cmv	GTTACATTATTTTGCTTTTGCAAGAGTATGTGGAT[C/T]GTGTGTTTGTAACTGTGTTGGGGTAATTAGATCGG	0.724	0	100	0.518	0	-100
Affx-1059386843	cmr2_13820:101	ddRADseq_cmr2	AGGTTTATTGTCGCTGTAAGGATAAAAACTCATAT[A/C]TCCAAAATGGTAAACCTTTAATTAGATCGGAAGAG	0.75	0	100	0.724	0	-100
Affx-1059386856	cmr2_13918:86	ddRADseq_cmr2	AGAATGAAATGGTTCAAAGACTGGAGCAAAAATGC[A/T]GCAGGTATTTACTGTTTTAGAAGAGTAATTAGATC	0.606	0	100	0.592	1	-25
Affx-1059386860	cmr2_13952:48	ddRADseq_cmr2	GATAGAGATGTTGGATGTTGCTTTTTGTAATGTCT[A/G]GATATTCTCTGAGGGGCTGTCCTGTCCCCAGTATG	0.63	0	100	0.476	0	-100
Affx-1059386864	cmr2_13978:56	ddRADseq_cmr2	CCTCGCGACAGTCCCGGCCTCCAGTTTTACAACAT[C/T]GACCTCGCTGTCGAGCGCACCACGCTGTTGGTGCT	0.648	0	100	0.352	0	-100
Affx-1059386865	cmr2_13983:62	ddRADseq_cmr2	CAAACAGTTCTTCCAGAAAGACACAGGAGGCAAGA[A/G]TGAAGGAAGACAATTAGATCGGAAGAGCACACGTC	0.724	0	100	0.686	0	-100
Affx-1059386866	cmr2_13992:47	ddRADseq_cmr2	TACTCCTAAGCTTAACCTAAGTTTTTGCACCAAAC[A/G]TACACTAGCGTTCAAAAGTTCATAATCATTTGTCA	0.754	0	100	0.698	1	-23
Affx-1059386869	cmr2_14045:70	ddRADseq_cmr2	TTTAGCTATGCTACATATATTGCTACATATAGTGA[C/T]AAAACTTAATATTTCTGAACTGGTAACTTTATAAG	0.71	0	100	0.652	0	-100
Affx-1059386872	cmr2_14066:86	ddRADseq_cmr2	GTGTGAAATAATATAACGCTGAGTATCATGACTAC[A/T]GCCAACACAAGCAGTCGTGGTTGTTTTCACAAATT	0.658	0	100	0.55	2	-1
Affx-1059386873	cmr2_14116:71	ddRADseq_cmr2	TCATCAAACTGAGGGACACTGCTTATTAAAATATC[C/T]GGAGGCAATTAGATCGGAAGAGCACACGTCTGAAC	0.75	0	100	0.638	0	-100
Affx-1059386874	cmr2_14117:41	ddRADseq_cmr2	CCATTTAGCAACAAATAAAAACATCTCAGCCAGCA[G/T]ATTGAATGACCCCAACTTTCCCACCTGCTGTTATG	0.718	0	100	0.66	2	-1
Affx-1059386876	cmr2_14126:112	ddRADseq_cmr2	AACACCTCAGTACTTGGGACGGGAAATCCTGTCAC[A/G]AACATAAAATTAGATCGGAAGAGCACAC	0.672	0	100	0	0	-100
Affx-1059386878	cmr2_14167:61	ddRADseq_cmr2	TCTGAAGGAGGACAATAACTGTCAGTCACCCAATA[C/T]TGTATATTGCAGTAATTAGATCGGAAGAGCACACG	0.716	0	100	0.708	0	-100
Affx-1059386879	cmr2_14170:62	ddRADseq_cmr2	TAAATATGTATGTCACATTTTACACATTAAACAAT[A/G]TAAACAGTGTTTATTTGATTTTTAGATTTCTTTTT	0.7	0	100	0.622	0	-100
Affx-1059386881	cmr2_14176:94	ddRADseq_cmr2	CTTGAAAAACCATGCTCCTAATCTGTAGAAATAAA[G/T]GCTCGCTGGGTCCCTGCAGAATTAGATCGGAAGAG	0.766	0	100	0.386	0	-100
Affx-1059386882	cmr2_14188:52	ddRADseq_cmr2	GAGTCAGCAAAAAGGCAAATACAGTATCACAATAC[C/T]TCAAGATATTTTCACAATATCTTGACTACAACAGG	0.724	0	100	0.638	0	-100
Affx-1059386886	cmr2_14224:74	ddRADseq_cmr2	TGAGTCTGACCAGAAATATTCTGACTGCTTCTAAA[C/T]GCTGAAAGCTGTGTGGAAATAGCAGCTAATTAGAT	0.738	0	100	0.612	1	-1
Affx-1059386887	cmr2_14227:107	ddRADseq_cmr2	TTCCAAAACAACTTCACTCTTCACAGCACTATGAC[A/G]AAATTAGATCGGAAGAGCACACGTCTGAACTCC	0.734	0	100	0.664	249	0
Affx-1059386887	cmv_65410:107	ddRADseq_cmv	TTCCAAAACAACTTCACTCTTCACAGCACTATGAC[A/G]AAATTAGATCGGAAGAGCACACGTCTGAACTCC	0.734	0	100	0.664	249	0
Affx-1059386894	cmr2_14276:67	ddRADseq_cmr2	ATGATCCAACATAAAGGCCCAGCTTCCCAGATTCA[C/T]CTTATCTCCTCAAACTGCAAGGCTTACACTTCAAT	0.604	0	100	0.7	1	-23
Affx-1059386897	cmr2_14283:97	ddRADseq_cmr2	GATGTGAAACATATCAGCATCATATTATATGCAAA[C/T]GATTTTAAAGGCGAATTAGATCGGAAGAGCACACG	0.674	0	100	0.788	1	-3
Affx-1059386899	cmr2_14300:39	ddRADseq_cmr2	AGATTTAAACAGACAGAAAGGGACCGAATCCCATG[C/T]GACAACAGATACTATAAGCAAATAACAGAGATAAC	0.682	0	100	0.746	1	-18
Affx-1059386899	cmv_25883:39	ddRADseq_cmv	AGATTTAAACAGACAGAAAGGGACCGAATCCCATG[C/T]GACAACAGATACTATAAGCAAATAACAGAGATAAC	0.682	0	100	0.746	1	-18
Affx-1059386900	cmr2_14306:48	ddRADseq_cmr2	ACAGTCTGAGACAACTAAGGATGAAGACATGAAAA[C/T]GGTACCAAGTGCCTTTGAGAATCAGTTGTAAAATG	0.726	0	100	0.546	0	-100
Affx-1059386901	cmr2_14312:86	ddRADseq_cmr2	CATGGTTATAACTTATTTAAAACATCATCAAGACA[C/T]CTGAGACTGAGAAAACGACCACCCTGTTAATTAGA	0.71	0	100	0.654	0	-100
Affx-1059386902	cmr2_14314:105	ddRADseq_cmr2	CTGGCTTAAATCATCATGTGATACTGTTACTGTAT[A/G]ATGAGAATTAGATCGGAAGAGCACACGTCTGAACT	0.676	0	100	0.718	4	0
Affx-1059386902	cmv_43447:105	ddRADseq_cmv	CTGGCTTAAATCATCATGTGATACTGTTACTGTAT[A/G]ATGAGAATTAGATCGGAAGAGCACACGTCTGAACT	0.676	0	100	0.718	4	0
Affx-1059386906	cmr2_14339:102	ddRADseq_cmr2	GGCCGGACAGCCGAGGGGAGAAAGTAGTCTTTTCA[C/G]GCTGAATTAGATCGGAAGAGCACACGTCTGAACTC	0.636	0	100	0.71	11	0
Affx-1059386906	cmv_38753:102	ddRADseq_cmv	GGCCGGACAGCCGAGGGGAGAAAGTAGTCTTTTCA[C/G]GCTGAATTAGATCGGAAGAGCACACGTCTGAACTC	0.636	0	100	0.71	11	0
Affx-1059386908	cmr2_14361:44	ddRADseq_cmr2	GTCCATAAAGGAGACTACAGTGCGATTTATCTTTA[C/T]GACAGTGGTGTAGAAGTGAAATACACTCTGCAACT	0.622	0	100	0.57	0	-100
Affx-1059386908	cmv_6383:44	ddRADseq_cmv	GTCCATAAAGGAGACTACAGTGCGATTTATCTTTA[C/T]GACAGTGGTGTAGAAGTGAAATACACTCTGCAACT	0.622	0	100	0.57	0	-100
Affx-1059386909	cmr2_14365:76	ddRADseq_cmr2	GCAGATACTTTTACATGCATCTTTGCAGAAGAATA[A/G]TCAGCCTTCGCTCAGTTACCTGCCTTCAGTGCCCC	0.75	0	100	0.642	0	-100
Affx-1059386912	cmr2_14374:93	ddRADseq_cmr2	GATCAGAATCCCTGCGCTCTGAATATGATATCAGT[A/T]CCTATAATTAGATCGGAAGAGCACACGTCTGAACT	0.73	0	100	0.78	3	-1
Affx-1059386914	cmr2_14387:110	ddRADseq_cmr2	GCTGATAATCTGGCCTTCGAGATGAAGAAGTTTGA[A/G]GAAAAATTAGATCGGAAGAGCACACGTCTG	0.678	0	100	0.718	17	0
Affx-1059386917	cmr2_14406:97	ddRADseq_cmr2	TATCTGCATTTGTGGTTTAACAACTATGACAAAAC[C/T]CATACCTGGAGAATTAGATCGGAAGAGCACACGTC	0.756	0	100	0.698	1	-9
Affx-1059386917	cmv_61410:97	ddRADseq_cmv	TATCTGCATTTGTGGTTTAACAACTATGACAAAAC[C/T]CATACCTGGAGAATTAGATCGGAAGAGCACACGTC	0.756	0	100	0.698	1	-9
Affx-1059386919	cmr2_14413:68	ddRADseq_cmr2	CCAAGAAATCCATCCCAAAGCAGTCATAGTTTTTC[G/T]GTACATCATCAGAAGGGGTTTTTCTAGTCTTGCTG	0.688	0	100	0	0	-100
Affx-1059386921	cmr2_14428:57	ddRADseq_cmr2	ACTATAGAGTGAATGTCTGAAGTGATGTGTCAGTC[A/T]GTATTTCTGGAGCGATAAAGAACTGCACAGTTTAG	0.642	0	100	0.582	1	-13
Affx-1059386925	cmr2_14435:43	ddRADseq_cmr2	CACACACTAATGTTTACATAAATGAACAGACATCA[A/C]AACTGCTAACATTTTCCCAAAAAGTGAGAAATGTT	0.718	0	100	0.71	0	-100
Affx-1059386925	cmv_34489:43	ddRADseq_cmv	CACACACTAATGTTTACATAAATGAACAGACATCA[A/C]AACTGCTAACATTTTCCCAAAAAGTGAGAAATGTT	0.718	0	100	0.71	0	-100
Affx-1059386926	cmr2_14441:92	ddRADseq_cmr2	GCACACAACAGTGCAAGCCTTCAACTATGCAAAAA[A/G]ACATTGGCCTGCGCATGAATTAGATCGGAAGAGCA	0.626	0	100	0.622	0	-100
Affx-1059386926	cmv_60886:92	ddRADseq_cmv	GCACACAACAGTGCAAGCCTTCAACTATGCAAAAA[A/G]ACATTGGCCTGCGCATGAATTAGATCGGAAGAGCA	0.626	0	100	0.622	0	-100
Affx-1059386928	cmr2_14457:103	ddRADseq_cmr2	AGCATCAGCATTAGCTACAGGCAAACCTATGATTT[A/C]AAAAAATTAGATCGGAAGAGCACACGTCTGAACTC	0.682	0	100	0.676	54	0
Affx-1059386928	cmv_18477:103	ddRADseq_cmv	AGCATCAGCATTAGCTACAGGCAAACCTATGATTT[A/C]AAAAAATTAGATCGGAAGAGCACACGTCTGAACTC	0.682	0	100	0.676	54	0
Affx-1059386930	cmr2_14475:38	ddRADseq_cmr2	GTGTGTGTTTCAAGAGAAAGATGTATCTTTGCACC[C/T]GAGCATCCCAAGCACTTATTTCAAAGGCCATGTAT	0.718	0	100	0.628	0	-100
Affx-1059386932	cmr2_14487:105	ddRADseq_cmr2	TTATGTACTGTAGATGGTGTGATATCCAAAGTCTT[A/T]GCAATTAGATCGGAAGAGCACACGTCTGAACTCCA	0.606	0	100	0.686	74	0
Affx-1059386938	cmr2_14514:65	ddRADseq_cmr2	GGAGAGTCTAGTCTTATTTTTAAGAAGACGATTAT[G/T]TTCAAAAGATGACTGTTTGGAAAGTGGAACTAATT	0.728	0	100	0.67	0	-100
Affx-1059386940	cmr2_14543:78	ddRADseq_cmr2	CTGCCAAAGGCGGTATTACTAAATACTGACATAGT[A/G]GAGTCCAAACTTTTGTACATGCCGCAATTAGATCG	0.716	0	100	0.618	0	-100
Affx-1059386940	cmv_6327:78	ddRADseq_cmv	CTGCCAAAGGCGGTATTACTAAATACTGACATAGT[A/G]GAGTCCAAACTTTTGTACATGCCGCAATTAGATCG	0.716	0	100	0.618	0	-100
Affx-1059386943	cmr2_14567:49	ddRADseq_cmr2	ACTGCCTGCCTCTGTCATAATAAAGGACTGCTATC[A/G]TACTTTATAAAGAATATTTCCACCCAGTTATTGCC	0.738	0	100	0.73	0	-100
Affx-1059386945	cmr2_14570:37	ddRADseq_cmr2	GTAAAATGTAATCGAGGTATATCTATCCTGATATT[A/C]AGTTGTGACAATGTCTTCTTGCTGTTCTATGCTCC	0.744	0	100	0.736	0	-100
Affx-1059386945	cmv_48545:37	ddRADseq_cmv	GTAAAATGTAATCGAGGTATATCTATCCTGATATT[A/C]AGTTGTGACAATGTCTTCTTGCTGTTCTATGCTCC	0.744	0	100	0.736	0	-100
Affx-1059406321	CM56425:54	GBS_cm	CAGTGGACTGACCTCTGATAAATAGCAGTGAAACT[A/G]TAGAC	0.708	0	100	0	0	-100
Affx-1059386948	cmr2_14583:49	ddRADseq_cmr2	TGAACTACCAAGTTTTACTTGAGTCACTTGTCACT[A/G]ATAATATTCAGTTTATTCAATAAAACTTATACTGT	0.732	0	100	0.502	0	-100
Affx-1059386950	cmr2_14588:89	ddRADseq_cmr2	AACACAAATGTTTAAGGCATTAGCGGATGTATGCT[A/T]GCTGTCTAGGTTAATTAGATCGGAAGAGCACACGT	0.67	0	100	0.616	0	-100
Affx-1059386950	cmv_11397:89	ddRADseq_cmv	AACACAAATGTTTAAGGCATTAGCGGATGTATGCT[A/T]GCTGTCTAGGTTAATTAGATCGGAAGAGCACACGT	0.67	0	100	0.616	0	-100
Affx-1059386952	cmr2_14597:96	ddRADseq_cmr2	ACTTGTTATATCATTAAGTGATCACTGGCAGAGCT[A/C]GACTGGCTTTAATTAGATCGGAAGAGCACACGTCT	0.746	0	100	0.74	0	-100
Affx-1059386956	cmr2_14615:99	ddRADseq_cmr2	CGTAGCACGAAGAGGACAAGTCAAAGAGCTCCATT[C/T]GGACAACGGTACAAATTAGATCGGAAGAGCACACG	0.698	0	100	0.618	0	-100
Affx-1059386957	cmr2_14617:50	ddRADseq_cmr2	CCAAGCAATCACTGGGAATCCCAACAAATCCTGAA[C/T]GCTAGTCACTGATATAAAGACAAATGATGCTAGCT	0.744	0	100	0.658	0	-100
Affx-1059386960	cmr2_14639:39	ddRADseq_cmr2	GATATTATATTTTTAAATAAAGGCTTTGGAAGATC[C/T]GGATGCGGATCGCGTGCCGAAATGCGTCTCGGCAC	0.638	0	100	0.45	1	-17
Affx-1059386969	cmr2_14667:91	ddRADseq_cmr2	AAAACCAAAGTCTTCCAAACTCGATTAACTTTCCA[C/T]GCCTGGGCCGGCCTCCAATTAGATCGGAAGAGCAC	0.772	0	100	0.446	0	-100
Affx-1059386972	cmr2_14703:109	ddRADseq_cmr2	GTAATGTGAATGTAAATCACCAGGTGTGTCCGTCA[A/G]AGTTAATTAGATCGGAAGAGCACACGTCTGAA	0.664	0	100	0.742	12	0
Affx-1059386975	cmr2_14733:58	ddRADseq_cmr2	TTGTATGTGCTGTATGGGAATAACTTAAACCCACT[C/T]ACAATGCCCCTTAGCTCCTTTCCTGCTGGAGAGGC	0.678	0	100	0.574	0	-100
Affx-1059386976	cmr2_14735:78	ddRADseq_cmr2	GCCATAGTGAGAATGGCAATAATAGAAACTTACAT[A/G]TACTAAATAGTTGCACAGTGTTCACCCTCACCTCT	0.762	0	100	0.618	0	-100
Affx-1059386988	cmr2_14807:86	ddRADseq_cmr2	GGTCCAGTCAAAGTGAGATGAGTTTTAGTTGGCGC[A/G]CTTGTGTTTTTAATTAGATCGGAAGAGCACACGTC	0.66	0	100	0.636	15	0
Affx-1059386991	cmr2_14821:89	ddRADseq_cmr2	GAGTAAAACTAAAGCAGAGTGAAATGCACCCAAAT[A/G]TGTTTAATCCTAATTAGATCGGAAGAGCACACGTC	0.77	0	100	0.674	0	-100
Affx-1059386997	cmr2_14858:103	ddRADseq_cmr2	AGAGTAGCGGTTCTTTTTAGGTAGCTAATCTACAT[A/T]AAATTAGATCGGAAGAGCACACGTCTGAACTCCAG	0.634	0	100	0.592	249	0
Affx-1059387002	cmr2_14905:51	ddRADseq_cmr2	TGGAGTTTCACTGACTGTGCTACATTATCCAACCA[C/T]TACACATCTGTCAACACAAACATCTGGGCCTACAC	0.69	0	100	0.662	1	-3
Affx-1059387002	cmv_37945:51	ddRADseq_cmv	TGGAGTTTCACTGACTGTGCTACATTATCCAACCA[C/T]TACACATCTGTCAACACAAACATCTGGGCCTACAC	0.69	0	100	0.662	1	-3
Affx-1059387004	cmr2_14912:95	ddRADseq_cmr2	AAAGTACAATGACATGCTCAGTGCACTTTATCTAA[C/G]ACAACAGAGGGGCTCAGCACATGTAATTAGATCGG	0.722	0	100	0.528	0	-100
Affx-1059387005	cmr2_14920:80	ddRADseq_cmr2	TTTTGAATGGAGTTGAAAGTCCTGCATTAGTAGTT[G/T]TCTCTCGATAAGAAATTAGATCGGAAGAGCACACG	0.686	0	100	0.648	0	-100
Affx-1059387007	cmr2_14932:69	ddRADseq_cmr2	ACCCACAGTATGTTATGTTTATAAGGAATAAACAC[A/C]GAGATATAATAACAGGATAATGAGTGGATTTAGGT	0.72	0	100	0.718	0	-100
Affx-1059387017	cmr2_15000:92	ddRADseq_cmr2	ATGTGCGGACTGTATGAGGCTTGTTTACTTGTTGA[G/T]TGACATAAATTAGATCGGAAGAGCACACGTCTGAA	0.666	0	100	0.68	1	-4
Affx-1059387039	cmr2_15132:68	ddRADseq_cmr2	GAGTCTGAAGCAGAGTTTGTTTTTTATGTCACATT[G/T]TATCTTTTTGATTTTGTTGGTTTCACACTGCAATG	0.69	0	100	0.642	2	-15
Affx-1059387044	cmr2_15147:92	ddRADseq_cmr2	TGCATATGGTTTCCATATGAACATATTCAATCAAA[A/G]AATTAGATCGGAAGAGCACACGTCTGAACTCCAGT	0.708	0	100	0.706	317	0
Affx-1059387047	cmr2_15156:54	ddRADseq_cmr2	AAAACTATTCTTTTAACTGAGCCGAAGAACCTTTT[C/T]AAAGTTTGAACCTGTAAAGGTTCTACACCAATTAG	0.75	0	100	0.566	0	-100
Affx-1059387047	cmv_52777:54	ddRADseq_cmv	AAAACTATTCTTTTAACTGAGCCGAAGAACCTTTT[C/T]AAAGTTTGAACCTGTAAAGGTTCTACACCAATTAG	0.75	0	100	0.566	0	-100
Affx-1059387050	cmr2_15172:37	ddRADseq_cmr2	CCTAGCTTTTAGACCAGTGCATGGAAGTGCAAATA[A/G]ATACAACAGTATACATCAGACCTTTTCATCTAAAG	0.78	0	100	0.734	0	-100
Affx-1059387054	cmr2_15187:72	ddRADseq_cmr2	AATGATGCCAGCAGAGAACAAAATCATCACCAGTT[C/T]GCATCATCAAATGACATTGTGATAATTAGATCGGA	0.69	0	100	0.68	0	-100
Affx-1059387054	cmv_52325:72	ddRADseq_cmv	AATGATGCCAGCAGAGAACAAAATCATCACCAGTT[C/T]GCATCATCAAATGACATTGTGATAATTAGATCGGA	0.69	0	100	0.68	0	-100
Affx-1059387056	cmr2_15196:69	ddRADseq_cmr2	AGACTGTTCACCCACTTCTCTGAATATGTTCTAAT[A/G]ATAAGGTCATGGTGAGATGGCAGATGACAGTGTCC	0.736	0	100	0.61	0	-100
Affx-1059387058	cmr2_15203:86	ddRADseq_cmr2	TGATTTGACGTTTTGATAACCAATAATATCAGTCA[A/G]TGTGATATAAAAGTCTGATGGTTTTAATTAGATCG	0.718	0	100	0.692	0	-100
Affx-1059387060	cmr2_15224:51	ddRADseq_cmr2	CGCACTGCATGACTGTGGGCATGATACAATCAACA[A/G]TCTGACATATCAACAATCTGATTGGTCGAAACTCA	0.73	0	100	0	0	-100
Affx-1059387063	cmr2_15241:60	ddRADseq_cmr2	TCAAGATCCCACCTTTCGGCATGAACATCAAAGCC[C/T]TTAAGCCAGAAGACAACCCTCCCCCATTAAAATAA	0.656	0	100	0.646	0	-100
Affx-1059387064	cmr2_15244:60	ddRADseq_cmr2	AAATATCTCCTTATTTAAACCTAATCTGTATAACT[G/T]TACAATAAGGCTACAATAATAAACGGCTTATGATT	0.746	0	100	0.654	1	-24
Affx-1059387064	cmv_8652:60	ddRADseq_cmv	AAATATCTCCTTATTTAAACCTAATCTGTATAACT[G/T]TACAATAAGGCTACAATAATAAACGGCTTATGATT	0.746	0	100	0.654	1	-24
Affx-1059387065	cmr2_15248:85	ddRADseq_cmr2	TGACTCTGACACTCTTCACAGCTCTAACACATAAT[A/G]CTGAACATAAGCTTCCCGGACAAAAAATTAGATCG	0.742	0	100	0.698	0	-100
Affx-1059387065	cmv_44452:85	ddRADseq_cmv	TGACTCTGACACTCTTCACAGCTCTAACACATAAT[A/G]CTGAACATAAGCTTCCCGGACAAAAAATTAGATCG	0.742	0	100	0.698	0	-100
Affx-1059387066	CM9076:50	GBS_cm	AATCTGAAGAACACATCCATATGAACAAAAACTAT[G/T]GGCAGTAAC	0.66	0	100	0	0	-100
Affx-1059387068	cmr2_15267:52	ddRADseq_cmr2	ACAAGAGTCTTTGGACAAAGCTTCTAATGCTACAT[C/T]CCCATCTGTAATGTGATTAAAACCACTAGTCGCTC	0.694	0	100	0.634	0	-100
Affx-1059387070	cmr2_15276:74	ddRADseq_cmr2	TGCAGTGACCACAAAGTGTTTACACTAAATCATTA[G/T]GAATGTGCTGACTGAGACATAATTAGATCGGAAGA	0.66	0	100	0.658	0	-100
Affx-1059387071	cmr2_15277:54	ddRADseq_cmr2	ACACAGAACAGATGTAGGACTGGACGATTATCTTC[C/T]AAGACAGATGAATGGTACTTCCCAATGCAGCGGAG	0.71	0	100	0.622	0	-100
Affx-1059387074	cmr2_15289:81	ddRADseq_cmr2	AGAAAACACTGCACAAGTTGGTGGAAGAATGGATT[C/G]CACTAAATATCAGCAAATTAGATCGGAAGAGCACA	0.718	0	100	0	0	-100
Affx-1059387074	cmv_31213:81	ddRADseq_cmv	AGAAAACACTGCACAAGTTGGTGGAAGAATGGATT[C/G]CACTAAATATCAGCAAATTAGATCGGAAGAGCACA	0.718	0	100	0	0	-100
Affx-1059406424	CM21147:49	GBS_cm	GAGCATTCATGCATGGAAGAGCTCATGGATGAAGC[A/G]TGGCTTTGTG	0.714	0	100	0	0	-100
Affx-1059387078	cmr2_15332:80	ddRADseq_cmr2	TTGACACAGCCTCTGATAGGTTAACAAGTCAGGAA[C/T]ACAGCCCCTAATTAGATCGGAAGAGCACACGTCTG	0.778	0	100	0.652	0	-100
Affx-1059387083	cmr2_15346:114	ddRADseq_cmr2	GTTTTAAATATTTTGAGCATAGCGAAGACCCATGT[A/G]TAATTAGATCGGAAGAGCACACGTCTGAACTCCA	0.754	0	100	0.588	261	0
Affx-1059387084	cmr2_15360:82	ddRADseq_cmr2	TTTCCATGCCAGTAGACTGTGCTAGGTTAGCAAAC[A/G]ACATATTGAAGTGACAGCCAAATTAGATCGGAAGA	0.694	0	100	0.634	0	-100
Affx-1059387087	cmr2_15374:115	ddRADseq_cmr2	TTGTTTGTTTATGTTTTGATATTTTCCTACTGGCT[A/G]TGGAATTAGATCGGAAGAGCACACGTCT	0.6	0	100	0	23	0
Affx-1059387093	cmr2_15406:46	ddRADseq_cmr2	GATTTATGGACTTTTACATGGAATCCAAAGCAAGT[A/G]TAGTTACAGGTAAATGCCATGATAGCACTAAACTG	0.788	0	100	0.698	0	-100
Affx-1059387096	cmr2_15422:44	ddRADseq_cmr2	TGGATCTGACTAGATTTCCTGTTATCTCCTGACGC[A/G]AAGATGAATCAGCCCCTTTTTCCACTCGCAACACT	0.668	0	100	0.6	0	-100
Affx-1059387098	cmr2_15441:85	ddRADseq_cmr2	CAATAGATGGAGTAGCTATCCAAAGTCTAGAAAAC[G/T]GAATATTGTGGTTTTGAAATATTCAGCATTTAAAG	0.706	0	100	0.608	0	-100
Affx-1059387101	cmr2_15446:102	ddRADseq_cmr2	ACGAGTAGCAGCGTGCTACCTGAGTTTTCAGATGC[C/T]GTGTTTTTAATTAGATCGGAAGAGCACACGTCTGA	0.628	0	100	0.702	8	0
Affx-1059387102	cmr2_15450:80	ddRADseq_cmr2	TCCTAACTTTTGCCTCACAAGAAAACCGCATGTCT[A/G]TTAATTAGATCGGAAGAGCACACGTCTGAACTCCA	0.684	0	100	0.656	130	0
Affx-1059387106	cmr2_15484:66	ddRADseq_cmr2	CACACTTTTACTTTCACTATACGCTACAGTGAAAC[G/T]TTCCGCAGATTTGCCTTTGATCCTGTCTGGCCTTT	0.746	0	100	0.668	0	-100
Affx-1059387106	cmv_44232:66	ddRADseq_cmv	CACACTTTTACTTTCACTATACGCTACAGTGAAAC[G/T]TTCCGCAGATTTGCCTTTGATCCTGTCTGGCCTTT	0.746	0	100	0.668	0	-100
Affx-1059387107	cmr2_15488:62	ddRADseq_cmr2	CAGATGTAGCAAGTCGAGGCATTGCAAATCTGCTT[A/G]CTGTGCATTATGAGGATGTTGCTTACATGTAATTA	0.686	0	100	0.646	0	-100
Affx-1059387109	cmr2_15506:43	ddRADseq_cmr2	ACAAGGCGTGTTTCAACCCAGACTACTTTTAAAAC[C/G]AGGCACAATACAGAGCAGCCAATCAGAACAGAACC	0.67	0	100	0	0	-100
Affx-1059387110	cmr2_15517:39	ddRADseq_cmr2	TGTGCAGCTGATCCTGGCAAGGATTATTCTACACT[A/G]AAGAAATGGAGAGTAGCTCTGTAAATAATCATTAC	0.756	0	100	0.698	0	-100
Affx-1059387111	cmr2_15524:77	ddRADseq_cmr2	TACAGATTGTAAAACCTCAACATATCAGCTAATAC[C/T]GATACCAATATTTTGTCTTTAAAAACTACTAATCT	0.746	0	100	0.692	0	-100
Affx-1059387120	cmr2_15563:36	ddRADseq_cmr2	GTCAGTTGTATTGAGAAGTCAAAACTTGGGAAAC[A/G]ATAAGTGCTTTGTAAAGTGTGTATGTGTGGATGTG	0.81	0	100	0.63	0	-100
Affx-1059387120	cmv_62067:36	ddRADseq_cmv	GTCAGTTGTATTGAGAAGTCAAAACTTGGGAAAC[A/G]ATAAGTGCTTTGTAAAGTGTGTATGTGTGGATGTG	0.81	0	100	0.63	0	-100
Affx-1059387125	cmr2_15585:105	ddRADseq_cmr2	AAGTTCGGAAAATGAGTTTATACATGATAATGGCC[A/C]TTCAAATGAAATGATAGGATGAATTAGATCGGAAG	0.74	0	100	0.606	2	-1
Affx-1059387129	cmr2_15617:38	ddRADseq_cmr2	TACACAATGCCCTCTCCAATCATGATCTAAACACA[A/G]GACAATCACTCAGACAGAACATCCAAACCACAGAA	0.684	0	100	0.636	0	-100
Affx-1059387131	cmr2_15623:85	ddRADseq_cmr2	ATTTAAGGGATCGAGGATAACAGGAAATCTCTAAC[C/G]AATGTATTGTACTTCATTGACAATTAGATCGGAAG	0.776	0	100	0.698	0	-100
Affx-1059387140	cmr2_15668:84	ddRADseq_cmr2	AATACCATCACTTAGCGCATATTCCAGAAAAAAGG[C/T]TAAGTGGTCATAATTAGATCGGAAGAGCACACGTC	0.688	0	100	0.684	0	-100
Affx-1059387140	cmv_38497:84	ddRADseq_cmv	AATACCATCACTTAGCGCATATTCCAGAAAAAAGG[C/T]TAAGTGGTCATAATTAGATCGGAAGAGCACACGTC	0.688	0	100	0.684	0	-100
Affx-1059387143	cmr2_15674:40	ddRADseq_cmr2	TTGCGCCTGCACATGCCACCTCCTCTGTTAGAAAG[C/G]ACATTTTTTGTTGCTGCGAATATTGTTGTTTGTTA	0.604	0	100	0.68	1	-18
Affx-1059387145	cmr2_15682:64	ddRADseq_cmr2	CGTTTTTTCTGCGTTGTTGAGCCAAAAAACTATTT[A/C]TGGAGTTTTGTCGGATTTTATCAGTGATTTAAAGT	0.712	0	100	0.704	0	-100
Affx-1059387146	cmr2_15705:40	ddRADseq_cmr2	TGGAATAATGCTTATTAGCAGGCCTATGTGACAGA[C/G]AGATGTAATCAGTAATCGGCACTGATTGACAATGC	0.7	0	100	0.67	0	-100
Affx-1059387149	cmr2_15726:92	ddRADseq_cmr2	ACTCATAAAATCAACTAATATGGCCATAAACTAGT[C/T]CAAATTAGATCGGAAGAGCACACGTCTGAACTCCA	0.61	0	100	0.628	80	0
Affx-1059387156	cmr2_15783:86	ddRADseq_cmr2	ACCACTCACTGACATCATTAAAGCAAGTCAAAAGT[A/G]TCAATTAGATCGGAAGAGCACACGTCTGAACTCCA	0.706	0	100	0.698	83	0
Affx-1059387158	cmr2_15789:107	ddRADseq_cmr2	TAATAAAGAAAGTTTTTTATCCGGACCGTTCCTTT[A/G]AGAAATCCCTCATAATTAGATCGGAAGAGCACA	0.692	0	100	0.66	0	-100
Affx-1059387160	cmr2_15803:98	ddRADseq_cmr2	GAACAATCTACTAATATTGCGTAGGGCCTCCCTTT[A/G]CTCTCAAAACAGCCTCAATTAGATCGGAAGAGCAC	0.634	0	100	0	1	-1
Affx-1059387161	cmr2_15805:38	ddRADseq_cmr2	CATTAATAGGGCTGGGCAAAATGGGAATCTTTGTT[C/G]GTTGCGTTCACTCACTGAGATTGATCATTCTCATC	0.666	0	100	0.732	1	-5
Affx-1059387163	cmr2_15812:74	ddRADseq_cmr2	CTCTTTCTTTTTATTTTCTTCCTTTTTCTACATTG[A/G]CCTCATGAGCCAATTAGATCGGAAGAGCACACGTC	0.628	0	100	0.614	0	-100
Affx-1059387164	cmr2_15813:39	ddRADseq_cmr2	CCCTTTCTTATACACCCTATTTCCAAAAGTTGGAC[A/G]CCTGCTTTTGGAATGAAGGGTATTAATATGGAGTT	0.656	0	100	0	1	0
Affx-1059387173	cmr2_15847:86	ddRADseq_cmr2	AGCCTGTTGACTGTGAGCTGAAATAGACCATTGCT[A/G]CATCCTGTTGCCTCTAATTAGATCGGAAGAGCACA	0.716	0	100	0.684	0	-100
Affx-1059387175	cmr2_15868:81	ddRADseq_cmr2	GACATTAAAATGCCTAACGATGCAGCCACAATCTA[C/T]CAGTCGTCCAGGTAGTAGCAACCAAGAAATTAGAT	0.76	0	100	0.622	0	-100
Affx-1059387175	cmv_13209:81	ddRADseq_cmv	GACATTAAAATGCCTAACGATGCAGCCACAATCTA[C/T]CAGTCGTCCAGGTAGTAGCAACCAAGAAATTAGAT	0.76	0	100	0.622	0	-100
Affx-1059387176	cmr2_15869:56	ddRADseq_cmr2	TGATGTAGGCACTGTTAGATAGATTACAGTAGTAC[A/G]GCTTAGATAAATACACATATATATCCACCCATTTT	0.726	0	100	0.664	1	-12
Affx-1059387178	cmr2_15890:38	ddRADseq_cmr2	AACATCACTGGGACATTGCTTGGATATAATCAGAT[G/T]AGACTAGAGATGCATCGACACCATTTTTTTTTTAC	0.836	0	100	0.714	0	-100
Affx-1059387180	cmr2_15909:82	ddRADseq_cmr2	ACTGCAGGTGACTATTTTTATTCTTTCTACAGGAT[A/G]ACATCCAATAGGGCCATATCGCAGCCTGTCGAGAA	0.716	0	100	0.634	0	-100
Affx-1059387181	cmr2_15911:78	ddRADseq_cmr2	GACTCAGGTTGAAGTTTTTTTAAACAGGATTGGGT[C/T]AGTCACACACACACCTGATTGCCATCCAATTAGAT	0.664	0	100	0.52	0	-100
Affx-1059387181	cmv_27072:78	ddRADseq_cmv	GACTCAGGTTGAAGTTTTTTTAAACAGGATTGGGT[C/T]AGTCACACACACACCTGATTGCCATCCAATTAGAT	0.664	0	100	0.52	0	-100
Affx-1059387186	cmr2_15947:111	ddRADseq_cmr2	GAGAGAAGAGAAGATGCTGATGTGGTGTCATGCAG[C/T]GCAATTAGATCGGAAGAGCACACGTCTGA	0.642	0	100	0	74	0
Affx-1059387187	cmr2_15952:93	ddRADseq_cmr2	GGACCCAAAGAGTAGCAGAAACTGAGATGCGGTCA[A/T]AGACAATTAGATCGGAAGAGCACACGTCTGAACTC	0.638	0	100	0.658	12	0
Affx-1059387189	cmr2_15958:43	ddRADseq_cmr2	TTTATCTTTATAGCAAGTTTACCCAGCTGTTGTCA[C/T]ATAATCTAAACATTGCCAAGAGTGGAGCTGCAGAG	0.662	0	100	0.636	0	-100
Affx-1059387190	cmr2_15967:92	ddRADseq_cmr2	TTCAAAGGGGACAGGTCAGTAAAACTGCCTGAGAA[A/G]CATAATTAGATCGGAAGAGCACACGTCTGAACTCC	0.642	0	100	0.722	65	0
Affx-1059387193	cmr2_15993:44	ddRADseq_cmr2	GTACAACCTCAAATCACTGAGTAGTTTTGTCCAAA[A/C]AGGCGTGATTTTCGTCTGAAGTTTACTGCTGGCCC	0.718	0	100	0.698	0	-100
Affx-1059387205	cmr2_16033:54	ddRADseq_cmr2	CCCATGGTTATCATTGGTAAATACTAAATACTTTT[A/G]TCCACATGCTCATTTTTCTTCTTTCTATATTCACC	0.684	0	100	0.602	1	-7
Affx-1059387208	cmr2_16048:97	ddRADseq_cmr2	AGTAAGTACATATTAGGGAGACTCTGGAGATAGCA[A/G]GGATGCACCGATATGGAATTAGATCGGAAGAGCAC	0.704	0	100	0.57	0	-100
Affx-1059387209	cmr2_16055:36	ddRADseq_cmr2	TAAAATATTACATGCTTGGCTAAACTACATGAAG[C/T]TGATAAAATGTGTAGTGTCTGACACTGCAGAACAT	0.796	0	100	0.67	0	-100
Affx-1059387214	cmr2_16094:75	ddRADseq_cmr2	TCCTTTAGCTGTGCCCTCGTAAAAAAAAAGAAATA[C/T]ATTTGCACGACATGCCGAATTAGATCGGAAGAGCA	0.692	0	100	0.752	2	-3
Affx-1059387219	cmr2_16144:79	ddRADseq_cmr2	AGCTGAGCGCTCCAAGCTAAGGTAGTTTACACAGC[A/G]TCCTCGGATCGCTGGCTTTATGGGAAAATAAAGAC	0.69	0	100	0.708	1	-25
Affx-1059387221	cmr2_16176:51	ddRADseq_cmr2	ACATTCTGCTCTGAGCATACTTATCAGTAATAAGC[C/T]TCTTTTGAGACATGCTTGTGTTGGGGCAGGGCCTG	0.748	0	100	0.524	0	-100
Affx-1059387225	cmr2_16231:51	ddRADseq_cmr2	AACACTATCTCTACCAAACATCAGCTACTCATACA[C/G]TTAAACAGACATAATACAGCCTAATCTAATCATGA	0.766	0	100	0.738	1	-2
Affx-1059387227	cmr2_16250:75	ddRADseq_cmr2	AGCACATAAAATAGATGTGTCGAAGGTTACACAAG[A/G]GAATAAAGCGGCTGATGAAGCTGCAAAAGCAGTTA	0.776	0	100	0.638	1	-11
Affx-1059387232	cmr2_16280:82	ddRADseq_cmr2	ACGATGAAGATAAAGCAGTATATTTTATATGCAAG[A/T]GCCTTTAGTGGCGAATTAGATCGGAAGAGCACACG	0.786	0	100	0.668	0	-100
Affx-1059387232	cmv_48744:82	ddRADseq_cmv	ACGATGAAGATAAAGCAGTATATTTTATATGCAAG[A/T]GCCTTTAGTGGCGAATTAGATCGGAAGAGCACACG	0.786	0	100	0.668	0	-100
Affx-1059387233	cmr2_16286:62	ddRADseq_cmr2	ATGATATATAAGCTTCCACCTTTATAAAGCTAAGT[A/G]ACACCACCAGCTTTGGTGTAAGGTTAAGTTAATTA	0.67	0	100	0.594	0	-100
Affx-1059387234	cmr2_16287:100	ddRADseq_cmr2	AATCATTCCGTTAAGGCTGAGCATCATTATTTCCC[A/G]GGCTTGTTAATTAGATCGGAAGAGCACACGTCTGA	0.726	0	100	0.716	0	-100
Affx-1059387235	cmr2_16293:100	ddRADseq_cmr2	GGATTTCTGGCAGAACTTTGGGTTGATTTAACTTA[A/G]TGCCAAATGCTAGCTAGCAATTAGATCGGAAGAGC	0.76	0	100	0.724	0	-100
Affx-1059387237	cmr2_16314:71	ddRADseq_cmr2	TAGAGTGACAGGAGATGCTGAGTTAGCTACAGTCC[A/G]TGGGGACAGCACAGCCATAGTGCACACTAGTCAGA	0.666	0	100	0.494	0	-100
Affx-1059387239	cmr2_16325:65	ddRADseq_cmr2	AACACATAAAGGCTATGCTGGCACCACAGGAACAT[C/T]TCAACAGCTCATGTTATTGAAAGGGGTCCCAATTA	0.716	0	100	0.528	0	-100
Affx-1059387241	cmr2_16334:48	ddRADseq_cmr2	GGACTGAGGTTAGATGGTTTCTGGCATCTGGAAAA[A/G]CTACAAAACTCCGTGAGACAGGGATGACACAGATA	0.76	0	100	0.546	0	-100
Affx-1059387245	cmr2_16342:92	ddRADseq_cmr2	GCACGATCTGAGACTGTATATGTTTCCACATTTTA[A/G]CAGTGCAATTAGATCGGAAGAGCACACGTCTGAAC	0.74	0	100	0.694	8	-2
Affx-1059387250	cmr2_16368:78	ddRADseq_cmr2	ACAGGGGAGTTTCTACTAGTCAGTAGGTTATTATA[G/T]GTAAATACTGTAACAGAGTTGCACAATATGGGAAA	0.756	0	100	0.658	0	-100
Affx-1059387253	cmr2_16398:67	ddRADseq_cmr2	GATGACCAGCTTATTTGCTCCATATTTCAAATGTT[A/T]CAGCAAAGTACATTTGCCAGAAGTATGATGGTGGA	0.742	0	100	0.682	0	-100
Affx-1059387253	cmv_60055:67	ddRADseq_cmv	GATGACCAGCTTATTTGCTCCATATTTCAAATGTT[A/T]CAGCAAAGTACATTTGCCAGAAGTATGATGGTGGA	0.742	0	100	0.682	0	-100
Affx-1059387256	cmr2_16406:39	ddRADseq_cmr2	TTCCAAAATATAAACTTGTGATTGGGTCTTTAGCC[A/G]TGATGTTATTCGCGATAACACATGACCTCGAGAGT	0.664	0	100	0	0	-100
Affx-1059387257	cmr2_16407:59	ddRADseq_cmr2	TAATACAAGGTTCTGTCTCACTGCTTTCTCCATGA[A/C]AAAATGAGTGGAGAAACATAAGAACTGCAGATGCT	0.634	0	100	0	0	-100
Affx-1059387264	cmr2_16419:36	ddRADseq_cmr2	TTCTTTCTGAGTCAGATTTCGCTGCACTGTAACC[C/T]GACGAGCGGTGAGGTGAAGTTGCAAGTGGATGTGT	0.738	0	100	0.34	0	-100
Affx-1059387268	cmr2_16457:54	ddRADseq_cmr2	GTTACGATAAGATGCTGAACAAAACTGATGGACAT[A/G]TTTGCACATGAGTATGTGGGATGACCGAGGAGTCA	0.73	0	100	0.696	0	-100
Affx-1059387268	cmv_11392:54	ddRADseq_cmv	GTTACGATAAGATGCTGAACAAAACTGATGGACAT[A/G]TTTGCACATGAGTATGTGGGATGACCGAGGAGTCA	0.73	0	100	0.696	0	-100
Affx-1059387269	cmr2_16464:101	ddRADseq_cmr2	CCTTTATACAGACTCGTAGAAAATCTCAAAAGGGC[A/C]CTGGAAATTAGATCGGAAGAGCACACGTCTGAACT	0.694	0	100	0.704	4	-1
Affx-1059387270	cmr2_16469:92	ddRADseq_cmr2	TGTCATCTTGGTTGCCATGTATAATAACTGTTTTA[C/T]AGATCTGTTTTAATTAGATCGGAAGAGCACACGTC	0.682	0	100	0.638	0	-100
Affx-1059387276	cmr2_16535:67	ddRADseq_cmr2	TATCCTTCAGTTAGAGTGTTAAAGATGATTCTATA[C/T]ATCACAGCTATTCCAGAATTAGATCGGAAGAGCAC	0.746	0	100	0.676	0	-100
Affx-1059387281	cmr2_16581:91	ddRADseq_cmr2	ATACTATTTTTTTTCCATATTGCCCATCCACATCA[A/G]CAAATATGTGCTTTAAATAATATAATTAGATCGGA	0.694	0	100	0.58	0	-100
Affx-1059387282	cmr2_16584:68	ddRADseq_cmr2	TGCTAAACAGGAGTTTCACATCTATGCACTTTACA[G/T]ACTGATAATGAGGTGTTTTATCATTCTTGTGTTCT	0.666	0	100	0.63	0	-100
Affx-1059387282	cmv_47885:68	ddRADseq_cmv	TGCTAAACAGGAGTTTCACATCTATGCACTTTACA[G/T]ACTGATAATGAGGTGTTTTATCATTCTTGTGTTCT	0.666	0	100	0.63	0	-100
Affx-1059387285	cmr2_16607:61	ddRADseq_cmr2	AAGATTAGGGGTGGAAATCTCTGATTATGATTCTT[G/T]AAAGCTGCACTACAGACAATTAGATCGGAAGAGCA	0.654	0	100	0.636	0	-100
Affx-1059387289	cmr2_16643:104	ddRADseq_cmr2	TTGAGCCATGTTAAACCAGAAGACAGAAAATCTGG[A/G]TTTTCTTTAATTAGATCGGAAGAGCACACGTCTGA	0.624	0	100	0.766	1	-7
Affx-1059387289	cmv_62881:104	ddRADseq_cmv	TTGAGCCATGTTAAACCAGAAGACAGAAAATCTGG[A/G]TTTTCTTTAATTAGATCGGAAGAGCACACGTCTGA	0.624	0	100	0.766	1	-7
Affx-1059387294	cmr2_16666:57	ddRADseq_cmr2	AAAAAGTCAGATAAAGGGCATTGGACCGCAGGTAA[C/T]GGAACACCTCACTAACCAGGGCCCTGCCTGGATGG	0.606	0	100	0.462	0	-100
Affx-1059387300	cmr2_16687:65	ddRADseq_cmr2	TTCTATTTTTGTGGCCACAGATGCTTATTTTTGGC[C/T]CGATTAGTGGCCCGAGTTGCCAGTGGGAGAATTAG	0.648	0	100	0.536	0	-100
Affx-1059387302	cmr2_16698:66	ddRADseq_cmr2	TGATCAGCATATTAACCCTCTTGTTATCCTCATAT[C/T]TGCTAACATCTTTTATCCTTGTGGCCAATTAGATC	0.798	0	100	0.752	0	-100
Affx-1059387305	cmr2_16720:94	ddRADseq_cmr2	TGCCAGCTCAACCTTGTCTGCATCTCAACAGAACC[A/G]TCCGTGTGACTCAAGAGACTACAGCCTGTAATTAG	0.696	0	100	0.658	0	-100
Affx-1059387306	cmr2_16721:102	ddRADseq_cmr2	AAATGAAGGTGCCTGGTATCTAGTTCACGCAAATA[A/G]GCAGTTAGAAAAATACCTAAAACAATTAGATCGGA	0.788	0	100	0.754	0	-100
Affx-1059387311	cmr2_16746:56	ddRADseq_cmr2	GTAACAGACTTCCAGAGCAAATACATTTGTGAACA[A/G]AACTTCATATTTAGTTCACTTTTGGTGAACTCTGA	0.726	0	100	0.686	0	-100
Affx-1059387313	cmr2_16752:91	ddRADseq_cmr2	CTAAAAGTCTGCATGTGAGTCGTTATACACGAAAA[A/C]AATTAGATCGGAAGAGCACACGTCTGAACTCCAGT	0.696	0	100	0.508	317	0
Affx-1059387315	cmr2_16783:39	ddRADseq_cmr2	GTAAAGCAAGAGTAAAGTCATAATGAATGTTGTTC[A/G]TAAACCCACTGAGACCATTAAGCTCCTTTCATGCT	0.732	0	100	0.674	0	-100
Affx-1059387317	cmr2_16794:69	ddRADseq_cmr2	TGAATGTGACCTCAAGCTTGAGAAGCCTCATAATG[C/T]GTAATACCTCACGCATTATTAGAGCAATTAGATCG	0.662	0	100	0.666	1	-12
Affx-1059387319	cmr2_16810:53	ddRADseq_cmr2	TCATGTCCGATATTGCAAAGACAAGGGAAATCTAA[A/G]CCTCTGTAGGGGTTTATGCTAGTTGTCTAAAGGCC	0.768	0	100	0.602	0	-100
Affx-1059387322	cmr2_16853:106	ddRADseq_cmr2	TACAAATAGGCATCCTTGCAAAACATATAAGCAAA[G/T]TAATTAGATCGGAAGAGCACACGTCTGAACTCCAG	0.728	0	100	0.672	261	0
Affx-1059387322	cmv_13250:106	ddRADseq_cmv	TACAAATAGGCATCCTTGCAAAACATATAAGCAAA[G/T]TAATTAGATCGGAAGAGCACACGTCTGAACTCCAG	0.728	0	100	0.672	261	0
Affx-1059387323	cmr2_16855:45	ddRADseq_cmr2	AGTTTGAGCTCCAGCTGTGATCAAAAGATGTACCT[G/T]GGGGAGCTGTAAAAGTGAGATCCTGTCCTTGATAG	0.676	0	100	0.468	0	-100
Affx-1059387325	cmr2_16869:89	ddRADseq_cmr2	AAATCATTTATGTTCCAAGCAAATCATCAAGGTAC[C/T]TTTAATTAGATCGGAAGAGCACACGTCTGAACTCC	0.712	0	100	0.656	71	0
Affx-1059387326	cmr2_16883:65	ddRADseq_cmr2	GACTAGTGAGTGATCGGGAGGGAATGCATATTCTC[A/G]AATCAGACAATGGACCTCTCAGGAGATTATACTGA	0.628	0	100	0.596	0	-100
Affx-1059387330	cmr2_16897:72	ddRADseq_cmr2	ACCTTTCAGTACAATCAAAATAAATGCTCCATTCA[A/G]GAGATTTTACTGTTATATAAGAGGGACAATTAGAT	0.708	0	100	0.71	2	-4
Affx-1059406704	CM36673:57	GBS_cm	CCAATCAACGTGACTATGAAGCTGTTTTACAGTTC[A/C]GT	0.668	0	100	0	0	-100
Affx-1059387331	cmr2_16899:60	ddRADseq_cmr2	CTGGATACTTAAAGATACTTAGATACTTTAGAAAA[C/T]GACACTTAGATACTTTAGACACGTTACTGTGCAAA	0.784	0	100	0.644	0	-100
Affx-1059387335	cmr2_16913:50	ddRADseq_cmr2	TCATGTCGGTGGTGTTGTTTGGCCAGTGAATAGAT[A/G]CTTTATGATGTGGAGTCCCTGCTGTGATGTATGGC	0.678	0	100	0.664	0	-100
Affx-1059387336	cmr2_16920:107	ddRADseq_cmr2	ACACAGAGCTTTTGCTACTCTTTAGTATTGAGACT[C/T]GAATTAGATCGGAAGAGCACACGTCTGAACTCC	0.766	0	100	0.692	179	0
Affx-1059387337	cmr2_16925:104	ddRADseq_cmr2	GATGCGTGTGCTTGCAGTCTAAAGTCTGCAGAAAA[C/T]ATCATGCTAATTAGATCGGAAGAGCACACGTCTGA	0.768	0	100	0.698	0	-100
Affx-1059387338	cmr2_16929:111	ddRADseq_cmr2	GATGTTGTGACCCAGTGGAGGAACCACTCCAGTAT[A/G]GCAGCAATTAGATCGGAAGAGCACACGTC	0.658	0	100	0	2	-1
Affx-1059387339	cmr2_16933:51	ddRADseq_cmr2	TCATTTTGTGTACAAAAAACATGACTAATATTATA[G/T]GTGCTTAAACAATGAAGCAAGTGCAGCACCTGAAT	0.672	0	100	0.576	0	-100
Affx-1059387340	cmr2_16938:51	ddRADseq_cmr2	GGGAAACGTAGTTTGTCATTTGTGTTCCTTAGAAA[A/T]CCGCTGTTCTACTGTAGAACACCGTTTATTTCTTT	0.74	0	100	0.712	0	-100
Affx-1059387340	cmv_63066:51	ddRADseq_cmv	GGGAAACGTAGTTTGTCATTTGTGTTCCTTAGAAA[A/T]CCGCTGTTCTACTGTAGAACACCGTTTATTTCTTT	0.74	0	100	0.712	0	-100
Affx-1059387343	cmr2_16962:43	ddRADseq_cmr2	ATCACATACTTTTAAGTTCTAGGTATTTACCAGGC[A/G]AGGGTGAGGTAAAAACATAAAGCACTAGATAACCG	0.672	0	100	0.678	1	-23
Affx-1059387345	cmr2_16980:70	ddRADseq_cmr2	AAATGTCTTTGACACAACATTAGAACTGCTATTTC[A/T]TCACATTCTGTTGATGGTTTTTGTTAATTAGATCG	0.778	0	100	0.634	0	-100
Affx-1059387347	cmr2_17000:49	ddRADseq_cmr2	CCACCCACCAACAAGGATTTCGTTAATGCCATGGA[C/T]GCAAGCTAGCATGGCTTAAAAGTCCTCCCCAAAAA	0.758	0	100	0.59	0	-100
Affx-1059387347	cmv_79501:49	ddRADseq_cmv	CCACCCACCAACAAGGATTTCGTTAATGCCATGGA[C/T]GCAAGCTAGCATGGCTTAAAAGTCCTCCCCAAAAA	0.758	0	100	0.59	0	-100
Affx-1059387351	cmr2_17043:47	ddRADseq_cmr2	TAATGCTAATGTGTGGCTATTTGCTATCACTCACC[A/G]TTTGCCACATTAGCATTTTACCTCAACTACTCCTT	0.696	0	100	0.68	0	-100
Affx-1059387357	cmr2_17069:102	ddRADseq_cmr2	CGGCTGTGTAATAGTTGTACAGATAATGAATACAC[A/G]TGCATTAATTAGATCGGAAGAGCACACGTCTGAAC	0.606	0	100	0.732	5	-2
Affx-1059387365	cmr2_17105:109	ddRADseq_cmr2	GTAAAATACCATTTAGTTTACATATAGTGGATAAC[A/G]CACGTTATGGTACCATTTGTAATTAGATCGG	0.784	0	100	0.726	0	-100
Affx-1059387379	cmr2_17217:76	ddRADseq_cmr2	AAGAACCCTTAACAAACCCTTGAGAGTGTAGCTAT[G/T]TATTATGTGTGCAGTGTGTAATATCAATTAGATCG	0.732	0	100	0.57	1	-10
Affx-1059387382	cmr2_17230:60	ddRADseq_cmr2	AGGGGTCAAAGTTCATGAGCATTTCCTGAGTCTTT[C/T]GACGATATTATGCACTGTATAGGGTGAAATACTCA	0.668	0	100	0.514	0	-100
Affx-1059387396	cmr2_17327:48	ddRADseq_cmr2	CTGTTGTCATAAACATTTGATCTTTTTTGCATATA[C/T]AGGGTTGGGCAAACTACTTAAAGTAATGGCTGTCC	0.704	0	100	0.61	0	-100
Affx-1059387398	cmr2_17331:101	ddRADseq_cmr2	TAGTGTGCCATACTGCTGTTGTACATTTCATTGCT[A/T]CAATTAGATCGGAAGAGCACACGTCTGAACTCCAG	0.712	0	100	0.598	183	0
Affx-1059387400	cmr2_17338:71	ddRADseq_cmr2	AGCCCTAACATCTTAAGGAGTTTGAGGAAGTGTGG[C/T]GAACGGAAACAGACACTAGTGAATTAGATCGGAAG	0.67	0	100	0	3	-2
Affx-1059387402	cmr2_17365:67	ddRADseq_cmr2	CTGTATGCTAATCGAATCATGTACAAAATACAATC[A/C]ATAAACCAATTAGATCGGAAGAGCACACGTCTGAA	0.73	0	100	0.714	0	-100
Affx-1059387403	cmr2_17379:90	ddRADseq_cmr2	CAGAGGACAGCTTTAGCAATATTCATTTAGTACAC[A/T]TCCAAAGTCAACGGCAAAATTAGATCGGAAGAGCA	0.622	0	100	0.72	1	-16
Affx-1059387403	cmv_31710:90	ddRADseq_cmv	CAGAGGACAGCTTTAGCAATATTCATTTAGTACAC[A/T]TCCAAAGTCAACGGCAAAATTAGATCGGAAGAGCA	0.622	0	100	0.72	1	-16
Affx-1059387405	cmr2_17413:88	ddRADseq_cmr2	TCGTTGGTGGTGGGGAGGTAATATAATAGATAATC[A/G]TTGGCTTTCGACTAGAAAATCTTGTGCTAATTAGA	0.704	0	100	0.698	0	-100
Affx-1059387411	cmr2_17465:71	ddRADseq_cmr2	AACACACAAACCAAAGATGCACCTTAAACCTAACA[A/G]GCTTTTCACAGAGTCATATGTATCAACTGGGTTTA	0.716	0	100	0.694	0	-100
Affx-1059387416	cmr2_17495:89	ddRADseq_cmr2	CCTCCCCTGTGATATACAGGTTACTTTATGAGCAG[A/G]CCATAATGCAATTAGATCGGAAGAGCACACGTCTG	0.748	0	100	0.692	0	-100
Affx-1059387419	cmr2_17504:67	ddRADseq_cmr2	CTGTAAAGAGTGGTTCTAAATACATGACTGGAATA[A/C]GGTATTTATGATATCCGCCTTAGTTGGAGTTTTGC	0.778	0	100	0.77	0	-100
Affx-1059387425	cmr2_17524:74	ddRADseq_cmr2	ATCCATTTTATTAGCTCTACTAGCCATATAGGAGC[A/T]CTTTTTAGTTCTACAATTAGATCGGAAGAGCACAC	0.742	0	100	0.452	0	-100
Affx-1059387429	cmr2_17540:73	ddRADseq_cmr2	TTTTGTATAGAGGCACTGACCATAAATCGTTTAAG[A/T]ATCTTTACAGCGATTTCTTTACAGCCATATTGGAC	0.836	0	100	0.728	0	-100
Affx-1059387431	cmr2_17553:40	ddRADseq_cmr2	ATCCTGTCTAAGATCTGAAGGACTTGCACTTCTAG[C/T]CTGCTGCACTCTGGCCATCTTAGTGGTTTTACAAA	0.714	0	100	0.642	0	-100
Affx-1059387432	cmr2_17558:48	ddRADseq_cmr2	CATGTCTTTCTTGCTGTTTCGTCTGGTTCTGAGCC[C/T]TCCTTCTGAACTGTGACCCTTGTGGATAGCAGCAG	0.676	0	100	0.582	0	-100
Affx-1059387438	cmr2_17604:69	ddRADseq_cmr2	TAGACGTCTCAGACATAAAGTCAAAACTGTTATTT[C/T]GTCACAGTATGTTAATAACTTTAGTTAATTAGATC	0.676	0	100	0.662	0	-100
Affx-1059387444	cmr2_17639:76	ddRADseq_cmr2	ATGATTATGACAAAACTCACACCTTAAGAAGAATC[C/T]GAACCAGTATACTGCCCACTACTAGTTTAGAGGAA	0.748	0	100	0.55	0	-100
Affx-1059387450	cmr2_17685:37	ddRADseq_cmr2	AGCATACTCTTTATAATAGACTGGGATTCAGCATC[A/G]TATACAGTACTGTGCAAAAGTCACAGACCACATGT	0.616	0	100	0	1	0
Affx-1059387453	cmr2_17712:62	ddRADseq_cmr2	GTGTTATGAGGTGGGTATAGTGAACTGCAGCTACA[A/G]AAGGGGAAAATCCAAGGTTACATGCCAAAATCTTT	0.656	0	100	0.602	0	-100
Affx-1059387458	cmr2_17761:66	ddRADseq_cmr2	ACCCCTTAAACTCTAAGGAGCTGTTTAAGTGCTCA[C/T]GATTCAACTCTTCTCAGAACTGCATTACTCACTTA	0.74	0	100	0.662	0	-100
Affx-1059387459	cmr2_17765:98	ddRADseq_cmr2	TGTATGTGCCATACGTGTGGTCACCTAAAAATCAT[C/T]GTACGCTGACCTCAATTAGATCGGAAGAGCACACG	0.74	0	100	0.692	0	-100
Affx-1059387460	cmr2_17768:40	ddRADseq_cmr2	GAACATTTTGCAATATCAGTTGTGCTTTGGATGAA[A/T]CAGACATTTGCGAGTGAGTTGAAAGAGGATTCAAA	0.682	0	100	0.652	1	-12
Affx-1059387461	cmr2_17770:68	ddRADseq_cmr2	ATTTATTCATTTACTATGTGTAGTCTTTGTCTACT[C/T]ACATTAGCACTAATTAGATCGGAAGAGCACACGTC	0.7	0	100	0.634	0	-100
Affx-1059387463	cmr2_17774:57	ddRADseq_cmr2	GAGGAGCGCAACCAAGGTGGCTTTTGGCTTTTTGG[C/T]GGGGTTGGGGTGGATTGACGAAGAAGATTAGGCAA	0.614	0	100	0.48	0	-100
Affx-1059387466	cmr2_17791:63	ddRADseq_cmr2	TGAGGGGACAATGAAGACAGACTATGATAAATGTC[A/G]GTTGCGTCTGTTCATTTATTTCTTCTCTAATTAGA	0.732	0	100	0.68	0	-100
Affx-1059387468	cmr2_17804:77	ddRADseq_cmr2	AAGTTATAAGAGGTGTTTAAATCTGCACCGCGTTT[A/T]GAATGAGGCACACAGCAGCCAATCAGAATAGAACT	0.636	0	100	0	0	-100
Affx-1059387469	cmr2_17810:52	ddRADseq_cmr2	AACATGCTGGAACACAGAGACCAGAGATTCATCAC[A/G]TTCAGCCCTCGATCGTACCAGCGCTTTATTCACGG	0.712	0	100	0.626	0	-100
Affx-1059387470	cmr2_17833:38	ddRADseq_cmr2	GTATGCTGTGCGCTTGGTATATTAACATATTAACA[A/T]TAACATATAAACGCAAGGCACATATTCATATTCAG	0.688	0	100	0.632	1	-12
Affx-1059387472	cmr2_17861:88	ddRADseq_cmr2	AGTTTGTAGAGTCATTACTGCCATTAAGCTATTCT[A/T]TTTAAATGTAATCTACATCATTACTATATAATTAG	0.652	0	100	0.422	0	-100
Affx-1059387479	cmr2_17879:78	ddRADseq_cmr2	CACAAGGAGACAGACAGTAAAAGAGAAAAATGCGC[A/C]GGGGAGAAATGAAATGAATTAGATCGGAAGAGCAC	0.622	0	100	0.494	0	-100
Affx-1059387480	cmr2_17883:70	ddRADseq_cmr2	CCAGGACTTCCCTGAAAAAAGGCATCATCTTTACT[C/T]TACAGTGCACATTGTCGCTGTCCAAAGAAAAGTAT	0.686	0	100	0	0	-100
Affx-1059387481	cmr2_17895:73	ddRADseq_cmr2	TAAGCAAAGCAAGCATCAGTTAAACAGCTCTCTCA[C/T]ACAACAGAACAACCTCCAGACTAAAGTGTTTAATT	0.692	0	100	0.61	0	-100
Affx-1059387481	cmv_32444:73	ddRADseq_cmv	TAAGCAAAGCAAGCATCAGTTAAACAGCTCTCTCA[C/T]ACAACAGAACAACCTCCAGACTAAAGTGTTTAATT	0.692	0	100	0.61	0	-100
Affx-1059387484	cmr2_17903:107	ddRADseq_cmr2	CAGATTACAAAGGGAACTATAAACCTTTAAAATGT[C/T]TGACACAGGGGGAATTAGATCGGAAGAGCACAC	0.694	0	100	0.534	0	-100
Affx-1059387486	cmr2_17913:63	ddRADseq_cmr2	GTCAGGTGTATGAAAATACAGCATCCTGGACAGAA[A/G]GCTGTAACACAAGGCTGTACCAAATACAGCAGGTT	0.726	0	100	0.538	0	-100
Affx-1059387490	cmr2_17950:52	ddRADseq_cmr2	CGTGCTTTTCTCTGTGGTATAACAGTTTATTTGTT[C/G]ACTGCTCATCTCCTTCCACAGCCAATAACTGTCCA	0.716	0	100	0.676	0	-100
Affx-1059387493	cmr2_17961:70	ddRADseq_cmr2	GTGTTGTGTAGTTTTTGTAAAATAGGTAAAAATGT[G/T]TATGTCAATATTTGTAAATGTATTGAATTAGATCG	0.656	0	100	0.636	0	-100
Affx-1059387496	cmr2_17971:56	ddRADseq_cmr2	ATCACTAAAGCTTTATATTTCACCTTTAAGACAAC[C/T]TCTTATAACACCACCCTAAAGCTACTTTTACAATT	0.748	0	100	0.65	0	-100
Affx-1059387497	cmr2_17974:47	ddRADseq_cmr2	AAAGGTTGAGAGATGGGCTATGAGAAACTTGTGCA[A/T]GTGTTTATTATGGTAAAACAAAGAACCACCTGTCA	0.642	0	100	0.608	1	-18
Affx-1059387498	cmr2_17975:64	ddRADseq_cmr2	AGGCTAAATGGGGCCTTCTCAGTCATAAAGGTAAA[C/T]AGATCCTGGGGAAATGTGATTTGAAGAACTGAAGT	0.748	0	100	0.56	0	-100
Affx-1059387503	cmr2_17982:73	ddRADseq_cmr2	TGTTAACTTGTTGCATTTGCCCTGCTTCACAGACA[A/G]TAATGCAGCTCAGCAGCTCTTTTAATGTTTAATTA	0.716	0	100	0.646	0	-100
Affx-1059387507	cmr2_18001:42	ddRADseq_cmr2	CTGTATCGTGAAACAATACCTCAGTCATCCGGCAG[A/C]ATATTCATAAACATTTCATGCAATAACTTTGTTAT	0.666	0	100	0	0	-100
Affx-1059387512	cmr2_18044:64	ddRADseq_cmr2	TTGGGTGCAACTCTATAATAGGCTTTTTTCAATAC[C/T]CAAAATAGGCTTGAAAAAGGAACGCTTTGGGCAAT	0.712	0	100	0.654	0	-100
Affx-1059387515	cmr2_18055:74	ddRADseq_cmr2	TTTTGTGAATCCAGTCTGGTGTTTCCAGAAGCCTT[C/T]TTGTTCAATCTCTTGTACAGGAGGACAATTAGATC	0.71	0	100	0.732	1	-8
Affx-1059387518	cmr2_18085:47	ddRADseq_cmr2	GCCCATATTCTATATTTTTCTTGTATCTCATTATA[C/T]CCCACTGAGGTCCACTTATGATATATGCATGGTGT	0.66	0	100	0	0	-100
Affx-1059387530	cmr2_18145:77	ddRADseq_cmr2	CCAAAGATTATAACTGCCTGTCTTCTTATCCATGC[C/T]GCTCCTCTGTTCCCTGATGTTCTTCCATCTCTCTC	0.654	0	100	0.604	0	-100
Affx-1059387535	cmr2_18166:102	ddRADseq_cmr2	TCCTCATGTTTTGAACAAGATTTGAGATTTATAGC[A/C]CAAATTAGATCGGAAGAGCACACGTCTGAACTCCA	0.678	0	100	0.634	80	0
Affx-1059387535	cmv_31337:102	ddRADseq_cmv	TCCTCATGTTTTGAACAAGATTTGAGATTTATAGC[A/C]CAAATTAGATCGGAAGAGCACACGTCTGAACTCCA	0.678	0	100	0.634	80	0
Affx-1059387536	cmr2_18168:94	ddRADseq_cmr2	AGTGGATCTTGGAGCTTTGTAGCATCCTTAATCCT[A/T]GCCTTAATTAGATCGGAAGAGCACACGTCTGAACT	0.74	0	100	0.722	4	-1
Affx-1059387536	cmv_56891:94	ddRADseq_cmv	AGTGGATCTTGGAGCTTTGTAGCATCCTTAATCCT[A/T]GCCTTAATTAGATCGGAAGAGCACACGTCTGAACT	0.74	0	100	0.722	4	-1
Affx-1059387546	cmr2_18247:77	ddRADseq_cmr2	GACTTTATATGGGAGGATATGAACTGGTGTATTTT[A/T]AGAGGCTTAGATGTAGCACTGCGTTAGAAAGTACC	0.636	0	100	0.51	0	-100
Affx-1059387550	cmr2_18260:108	ddRADseq_cmr2	TGAGTGTGTGTGCATATTCACATAGCTGAATGTGC[A/G]TGGAATTAGATCGGAAGAGCACACGTCTGAAC	0.714	0	100	0.686	23	0
Affx-1059387552	cmr2_18265:73	ddRADseq_cmr2	AGCACAGTTGCCTGTGTTTACATGTCTTTTATGTA[C/G]GATCACATCACCATGCGGCCCAATGCCTGAATGAA	0.656	0	100	0.64	0	-100
Affx-1059387554	cmr2_18272:94	ddRADseq_cmr2	CCAGGCTTCAAGTTTCCTCCTTCTCTTTAAAGTTG[A/C]ATGTAATTAGATCGGAAGAGCACACGTCTGAACTC	0.628	0	100	0.766	27	0
Affx-1059387555	cmr2_18277:43	ddRADseq_cmr2	CTGTGGGTCTGTGAAGGGCTCGCTGCTTTTATTTC[C/G]ACTAGCACCTCTTGTGCCTGTTTGCTCTGCTAGTT	0.624	0	100	0.594	0	-100
Affx-1059387556	cmr2_18283:113	ddRADseq_cmr2	GGGTGAGTATTCTAAAAGTCTTCCTAAAATGTAAA[A/G]GGTAATTAGATCGGAAGAGCACACGTCT	0.734	0	100	0	24	0
Affx-1059387559	cmr2_18295:41	ddRADseq_cmr2	CTCCTGTATTTATCAGTGCAGCCTTTTGTATCAAT[A/G]CAGTGAAAGTTTACTTTCCATTTTTTGTGCTGTTA	0.802	0	100	0.702	0	-100
Affx-1059387559	cmv_3502:41	ddRADseq_cmv	CTCCTGTATTTATCAGTGCAGCCTTTTGTATCAAT[A/G]CAGTGAAAGTTTACTTTCCATTTTTTGTGCTGTTA	0.802	0	100	0.702	0	-100
Affx-1059387561	cmr2_18309:83	ddRADseq_cmr2	ACTGAACAACTGTTTCAGGCAACAAGTACACCTTT[A/C]AGCAGCTGAATTAGATCGGAAGAGCACACGTCTGA	0.72	0	100	0.648	0	-100
Affx-1059387562	cmr2_18327:36	ddRADseq_cmr2	ACTGTCATTGTACCCTTTCTGGGTGTCTGTTCAA[A/G]CTCTCACAAGAACAAACAGACTGTTAACGTCATGT	0.756	0	100	0.61	0	-100
Affx-1059387562	cmv_30163:36	ddRADseq_cmv	ACTGTCATTGTACCCTTTCTGGGTGTCTGTTCAA[A/G]CTCTCACAAGAACAAACAGACTGTTAACGTCATGT	0.756	0	100	0.61	0	-100
Affx-1059387565	cmr2_18347:64	ddRADseq_cmr2	AGATGCAGTTGTGTTTCAATGCAATGAACCTTATT[C/G]ATCACAGTTATGTACTAGGCCTGGGTGATAATGTG	0.752	0	100	0.542	0	-100
Affx-1059387569	cmr2_18361:65	ddRADseq_cmr2	TGCTGCATATAATATGTTGAATGATACTCATTGTA[C/G]TCAGCTTTTGATAGTATTTTTTAGAAGTAGGGCTG	0.668	0	100	0	0	-100
Affx-1059387575	cmr2_18399:111	ddRADseq_cmr2	TAGCAACTCAGTGACCTGGAAGCCTTTGAAAACAA[A/G]TAATTAGATCGGAAGAGCACACGTCTGAA	0.748	0	100	0	261	0
Affx-1059387575	cmv_63736:111	ddRADseq_cmv	TAGCAACTCAGTGACCTGGAAGCCTTTGAAAACAA[A/G]TAATTAGATCGGAAGAGCACACGTCTGAA	0.748	0	100	0	261	0
Affx-1059387576	cmr2_18402:50	ddRADseq_cmr2	AAGGAACACTGATGAGTGAAAATATGAACAAAAGA[C/G]ACTGCTACACTACACAACACTGCATAACAAATGAC	0.642	0	100	0.56	1	-21
Affx-1059387577	cmr2_18413:66	ddRADseq_cmr2	AGGGGCAAGCTGCCTAATGTCGATACACGGTGGTC[A/G]GCACAGTCAGAGGGAAAACAGAGCCCCTCCAGGAA	0.628	0	100	0.496	0	-100
Affx-1059387581	cmr2_18432:80	ddRADseq_cmr2	AACAGCTCTTCGGCCAACCATCTAAAGAATGTCTC[A/G]TCTTTTTTTGCTTTTTTGTAAATTAGATCGGAAGA	0.696	0	100	0	0	-100
Affx-1059387583	cmr2_18442:59	ddRADseq_cmr2	CTCTTAGTGATAGAGGAAAACTGCCAGCTCAGAAC[C/T]TTTGCCAGTTCACCCCACTTCATCGGAGGAGGGTT	0.694	0	100	0.66	0	-100
Affx-1059387588	cmr2_18468:56	ddRADseq_cmr2	GAAGAATGGCCTTTGATTTTCTCACAGCAATGTAA[C/T]GTACATTGAAGCTTGAAACAGAAACAACTATTTGC	0.748	0	100	0.684	0	-100
Affx-1059387588	cmv_40255:56	ddRADseq_cmv	GAAGAATGGCCTTTGATTTTCTCACAGCAATGTAA[C/T]GTACATTGAAGCTTGAAACAGAAACAACTATTTGC	0.748	0	100	0.684	0	-100
Affx-1059387590	cmr2_18482:88	ddRADseq_cmr2	CGGTGACATTCTTTGTTTGAAGGACACTGGCAGAC[A/G]TCCAAGAGCCTCCACTCACCTCTCGTGCCCTTTAA	0.704	0	100	0.428	0	-100
Affx-1059387597	cmr2_18544:90	ddRADseq_cmr2	AGTATACATTGAAAACCAGCGTAAAAGCTGGTACA[A/T]TCCAAATTAGATCGGAAGAGCACACGTCTGAACTC	0.67	0	100	0.768	6	-2
Affx-1059387606	cmr2_18579:47	ddRADseq_cmr2	ACGCTTCGATTAGTTAACTACAATAGCCTCAAAGC[C/T]GCAGTGCTAAAACTAAAGAAGCAAACTTCAAAACT	0.752	0	100	0	0	-100
Affx-1059387607	cmr2_18586:95	ddRADseq_cmr2	CGCAGCTCCTTTGACGCTCTGAATCCAAGACTGGA[C/T]GCTATCGACATCCCCTGCTAATTAGATCGGAAGAG	0.688	0	100	0.666	0	-100
Affx-1059387608	cmr2_18591:71	ddRADseq_cmr2	TCACTATGACAGTATCTTAAGCCTCATATCTAGTG[C/G]TGCATGATATATCAATGGCTAATTAGATCGGAAGA	0.726	0	100	0.724	0	-100
Affx-1059387608	cmv_13456:71	ddRADseq_cmv	TCACTATGACAGTATCTTAAGCCTCATATCTAGTG[C/G]TGCATGATATATCAATGGCTAATTAGATCGGAAGA	0.726	0	100	0.724	0	-100
Affx-1059387609	cmr2_18594:101	ddRADseq_cmr2	GATGATCTGAGAAAGCAAAGCCGACTGGCTGATTT[A/T]GGAGAGACAGAAAGCCAAATTAGATCGGAAGAGCA	0.662	0	100	0.414	1	-11
Affx-1059387615	cmr2_18641:54	ddRADseq_cmr2	AAAAAAACTGGATACAATGTTTGAGGAAAAGAATA[G/T]CAGACTATTTCTGTAACATACTTCATAAAAAGTGT	0.766	0	100	0.74	0	-100
Affx-1059387618	cmr2_18672:47	ddRADseq_cmr2	GCCAGCAACTCCTATAGAGAATAAAGGAAAATGAA[A/T]GTGGACTAAAGCAGGACAGAGGCTTGGCCGTGCTC	0.634	0	100	0.492	0	-100
Affx-1059387620	cmr2_18684:62	ddRADseq_cmr2	GAACTAGGCTACATTTTCTTGCCGGAGATTAGTTT[G/T]TGTCAGTTTTGCAGTTAGATGCTTTCACGTACAAT	0.724	0	100	0.678	0	-100
Affx-1059387621	cmr2_18686:91	ddRADseq_cmr2	AGTCACCACAATATTTATGGATATGGGGATATTTA[C/T]GGATGCAGCAGAGGGGTAAAAATTAGATCGGAAGA	0.686	0	100	0.486	0	-100
Affx-1059387628	cmr2_18741:53	ddRADseq_cmr2	ACAAGAATATCTTGTTTTCTAAAACGTTCTCGTGA[A/G]GTGGTTAGAAGAACACAGATTTGGTTCCTCCTCTT	0.72	0	100	0.556	0	-100
Affx-1059387630	cmr2_18768:38	ddRADseq_cmr2	TTAGCACAATGCTAAGCTTGCAGTCATGAGCTCCC[A/G]TTACCTGTTAGATACATTAGCCTTGTAGCTCCAGT	0.726	0	100	0	0	-100
Affx-1059387631	cmr2_18778:85	ddRADseq_cmr2	TGTTGCTTGGCAATCATAGCCTACTGTTGACAACC[A/G]AAAGAGCCTGGCAGAAGAATTAGATCGGAAGAGCA	0.724	0	100	0.544	1	-11
Affx-1059387643	cmr2_18866:38	ddRADseq_cmr2	AAATCATCACATACATGCTTCAAACTACATCAAAG[C/T]GTTCAACACTCACAAATAGACTTGCTTATGTGGTT	0.702	0	100	0	0	-100
Affx-1059387653	cmr2_19005:99	ddRADseq_cmr2	TATGTCTGTATAAAGTCTTCCATTTCCAGTACTTT[C/T]ATAATTAGATCGGAAGAGCACACGTCTGAACTCCA	0.646	0	100	0.684	149	0
Affx-1059387655	cmr2_19018:80	ddRADseq_cmr2	TTCTGACATTGCATAGAAGAAATGGACAAGAGTAC[C/T]GTGCATAGCTAAAAACAGTCGTAGCAGCCATCTTG	0.762	0	100	0	0	-100
Affx-1059387658	cmr2_19034:56	ddRADseq_cmr2	TCATGTGAATCAATCGCGTACGTCACGTGCTTCAT[A/C]AGCAAACAGACTAATGGTCAGAACGAGCCTTCACT	0.702	0	100	0.514	0	-100
Affx-1059387668	cmr2_19098:83	ddRADseq_cmr2	GAGGGATGCAATGTCGCACTTACCTAACGTAACAG[A/G]TAACATACTAGTTTTAGGCTGCCCTTTTAAATTAG	0.738	0	100	0.682	0	-100
Affx-1059387672	cmr2_19110:59	ddRADseq_cmr2	CAACTGTAAAGCAGTATTAGCTGCTAATCAACCAT[A/G]CTTAGGAAGCAAGGTGGCTATTCAGCCGATTTGGC	0.73	0	100	0.722	0	-100
Affx-1059387677	cmr2_19157:106	ddRADseq_cmr2	ATGCCTGGTATCTAGTTTAAGCAAACAGGTTTTTA[A/G]ACAACTACCTAAAACAATTAGATCGGAAGAGCAC	0.752	0	100	0.61	1	-11
Affx-1059387678	cmr2_19158:47	ddRADseq_cmr2	ATGCACATGATTTAGTGACAGCATCTAGCTCTCAG[C/T]GTAAACAAGCCAAGAAAGTTGAACATGTTTCTCTA	0.672	0	100	0.668	1	-17
Affx-1059387680	cmr2_19197:79	ddRADseq_cmr2	TTGCCTATCCTAACAGTGCCACCTTTTACACACAC[A/G]CAAAATAATTAGATCGGAAGAGCACACGTCTGAAC	0.658	0	100	0.662	5	-1
Affx-1059387681	cmr2_19198:108	ddRADseq_cmr2	AACTACTTTAAATCCTTAACAGAATGAATCCAACA[C/T]AATGATTGAATTAGATCGGAAGAGCACACGTC	0.758	0	100	0.696	0	-100
Affx-1059387682	cmr2_19203:51	ddRADseq_cmr2	TGCCTCAAAATACTTTTGGTTTTCTGATATTGTAT[A/G]AAATGCTGCTATCTATAAAAATGTAGGAGCATGTT	0.78	0	100	0.65	0	-100
Affx-1059387684	cmr2_19208:115	ddRADseq_cmr2	GGTCTTCAGGAAGACATTGTCTCCGACAGAGGAAC[A/G]CAATTAGATCGGAAGAGCACACGTC	0.662	0	100	0	183	0
Affx-1059387686	cmr2_19220:118	ddRADseq_cmr2	GTTCCATTGTTATAACATGAGGATTAAAGGAATAG[A/T]TTGGCAATTAGATCGGAAGAGCACACGTCTGAACT	0.718	0	100	0.718	2	0
Affx-1059387689	cmr2_19245:87	ddRADseq_cmr2	GTGGCAGTCTGAAATGAAGCAGCCAATGATCTGAA[G/T]TCACTTTCGCAATTAGATCGGAAGAGCACACGTCT	0.776	0	100	0.758	0	-100
Affx-1059387692	cmr2_19257:88	ddRADseq_cmr2	TCAGATTGTTGGGTACAGTTTGCATATAAACACTT[C/T]AGTCTTAATCTGTAATCAGAATGAATTAGATCGGA	0.722	0	100	0	1	-16
Affx-1059387695	cmr2_19308:91	ddRADseq_cmr2	CTGCAGCCCTGCTTTCACTCCTGCTGGAATAAATA[C/G]CCCAATAACGGGCGTTTATTTGTCCAATTAGATCG	0.758	0	100	0.64	0	-100
Affx-1059387699	cmr2_19337:87	ddRADseq_cmr2	CATCAGTTTTTGGTCTAAAAGTCTAATAATATAAA[C/T]AATTAGATCGGAAGAGCACACGTCTGAACTCCAGT	0.668	0	100	0.662	317	0
Affx-1059387699	cmv_27422:87	ddRADseq_cmv	CATCAGTTTTTGGTCTAAAAGTCTAATAATATAAA[C/T]AATTAGATCGGAAGAGCACACGTCTGAACTCCAGT	0.668	0	100	0.662	317	0
Affx-1059387708	cmr2_19411:71	ddRADseq_cmr2	CTGTGTCAGTCTCTGAAAGATGTCCCTACTGAAAA[A/C]ACCTAATTAGATCGGAAGAGCACACGTCTGAACTC	0.67	0	100	0.562	5	-1
Affx-1059387710	cmr2_19434:56	ddRADseq_cmr2	CACTTGCTTTGAGGTGGAAGTGATACAAGATGAAA[A/G]TGCCTCACATCTATAACACTTCATGATGAATGGAC	0.732	0	100	0.696	0	-100
Affx-1059387712	cmr2_19459:107	ddRADseq_cmr2	GACTTACATGTATTTATACCCTTCAAACAAAATAA[C/T]ATGTTTAATTAGATCGGAAGAGCACACGTCTGA	0.744	0	100	0.646	6	-1
Affx-1059387713	cmr2_19465:89	ddRADseq_cmr2	CACTATGCTTACCTACATTTCTCTTTACTGTTGTA[C/T]CCATAAGAATATTGTGTAAAATTAGATCGGAAGAG	0.672	0	100	0.658	0	-100
Affx-1059387714	cmr2_19467:44	ddRADseq_cmr2	TCACATAATGCAGTGCCTACTTAAATCACGTCAGA[C/T]GAATGGGGCCACGTGTATCATACTAATGTTGCTGT	0.742	0	100	0.596	0	-100
Affx-1059387715	cmr2_19471:65	ddRADseq_cmr2	CTTCTGAGTTAAAGAGGCAATGGGGAGCCATTTTT[C/T]GTGTGTGTTTTTTTTAGCAGTGAAAATGTTCAACC	0.614	0	100	0.56	0	-100
Affx-1059387720	cmr2_19497:103	ddRADseq_cmr2	TCCTGTGGAATAGTAGTGTCTGAGTAGTTTACATG[A/G]TAATTAGATCGGAAGAGCACACGTCTGAACTCCAG	0.732	0	100	0.588	261	0
Affx-1059387721	cmr2_19511:37	ddRADseq_cmr2	ATGCCATCTTACCCGTCAGAGTCTATACTGTTCTC[A/G]GTCACCATGGCCTTCAGGGCATCTGTGTTAGCTGA	0.62	0	100	0.54	1	-17
Affx-1059387722	cmr2_19521:56	ddRADseq_cmr2	GTAGATATACAGCTATGTCATGTCTGTGCCTCTAA[A/G]TGAGTGAAAAGCTTAAAGCAGACACATTTACATTG	0.68	0	100	0.672	0	-100
Affx-1059387723	cmr2_19530:61	ddRADseq_cmr2	TCACATTTTTTCCAAGCGGTATTCAAAGTATGTAT[A/G]TGTGTAGTTAATCAGTTTGTGATGATCTGTATATA	0.73	0	100	0.796	2	-1
Affx-1059387725	cmr2_19551:116	ddRADseq_cmr2	AAGCTCAGTTTGTACTATTTATAATCAACAATGCA[A/C]AATTAGATCGGAAGAGCACACGTC	0.696	0	100	0	317	0
Affx-1059387726	cmr2_19556:88	ddRADseq_cmr2	GAAACCTTTTCTGTGTTGCGCACTAAATAACGAGC[A/G]AATTAGATCGGAAGAGCACACGTCTGAACTCCAGT	0.686	0	100	0.65	317	0
Affx-1059387733	cmr2_19598:40	ddRADseq_cmr2	TATTAACAAGTGAGGTTTCCATTTTGAGGCTTAAC[A/C]CGAGGCTTAAGCATTAGACTTCTGTCATAGTCATG	0.726	0	100	0.648	0	-100
Affx-1059387733	cmv_47953:40	ddRADseq_cmv	TATTAACAAGTGAGGTTTCCATTTTGAGGCTTAAC[A/C]CGAGGCTTAAGCATTAGACTTCTGTCATAGTCATG	0.726	0	100	0.648	0	-100
Affx-1059387738	cmr2_19634:79	ddRADseq_cmr2	TCAAACTGAGAAGCTTTGCTAGATGTGACTGTTCA[A/C]AGTAATCTATAATTAGATCGGAAGAGCACACGTCT	0.716	0	100	0.706	0	-100
Affx-1059387740	cmr2_19652:66	ddRADseq_cmr2	AGAGGTGGGCAATATGGTGACAACATTGTATCTCT[A/G]TAGTTCAGGATATTTTCACAATACATACAATTAGA	0.704	0	100	0.64	0	-100
Affx-1059387740	cmv_17138:66	ddRADseq_cmv	AGAGGTGGGCAATATGGTGACAACATTGTATCTCT[A/G]TAGTTCAGGATATTTTCACAATACATACAATTAGA	0.704	0	100	0.64	0	-100
Affx-1059387741	cmr2_19653:44	ddRADseq_cmr2	TTACTTGCCATTCATTAATGATGTGTTTTTGATAT[G/T]AAATCTTAAAAATACCAGTCATAATTAGATCGGAA	0.756	0	100	0.696	0	-100
Affx-1059387746	cmr2_19694:64	ddRADseq_cmr2	CAATAGATTTTAACATGGCAAGTAACTTTATATAG[C/T]CTACTATTAGAAGTGAGCATTAGCAGTTACAAACT	0.784	0	100	0.744	0	-100
Affx-1059387747	cmr2_19695:41	ddRADseq_cmr2	TAAAGCCCTTCAAAATCCACTTAAAGCTGCAGAGG[C/T]TGGAAAACTCCCCAGATGGTGCCTTGGCGTAATTA	0.654	0	100	0.592	0	-100
Affx-1059387751	cmr2_19735:97	ddRADseq_cmr2	TGAGTTTTGAAGCATTCAGTTGAATGTGAATATAG[A/C]CCTGTACACTTCAGAATTAGATCGGAAGAGCACAC	0.748	0	100	0.604	0	-100
Affx-1059387751	cmv_16007:97	ddRADseq_cmv	TGAGTTTTGAAGCATTCAGTTGAATGTGAATATAG[A/C]CCTGTACACTTCAGAATTAGATCGGAAGAGCACAC	0.748	0	100	0.604	0	-100
Affx-1059387752	cmr2_19744:51	ddRADseq_cmr2	CTCTTTTAACATTCCCACCTCTTAAGGTAGCAGAA[A/G]AAGTATGATTTGGCACTTGTTTGAATTAGATCGGA	0.706	0	100	0.68	0	-100
Affx-1059387757	cmr2_19764:68	ddRADseq_cmr2	CATTTAAAAGTCACAGGTGTCATGTCACTCACATC[C/G]TCAGAAGACTTGTCCTTCACCAAGTTCTGACTCTT	0.772	0	100	0	1	-18
Affx-1059387757	cmv_12127:68	ddRADseq_cmv	CATTTAAAAGTCACAGGTGTCATGTCACTCACATC[C/G]TCAGAAGACTTGTCCTTCACCAAGTTCTGACTCTT	0.772	0	100	0	1	-18
Affx-1059387758	cmr2_19793:50	ddRADseq_cmr2	TCATGCCAAGAGGCCGGAAACAAGCCTCATCACTT[A/G]ATCTGTGTGTATGTATGTGGAGTTTTGTGTGTGTG	0.662	0	100	0	0	-100
Affx-1059387762	cmr2_19832:91	ddRADseq_cmr2	AAAACTCTTCTAGTTCTAGTATCAAAAGGATTCTT[C/G]CATATTTGCAATTAGATCGGAAGAGCACACGTCTG	0.756	0	100	0.69	0	-100
Affx-1059387771	cmr2_19869:62	ddRADseq_cmr2	CTCCTGCAGTATGGGGTGATTTCAAGCTCTCTCAA[C/G]TGTGCATCGCGACTGAAAAGCACTCCTCTAGCTGG	0.68	0	100	0.646	0	-100
Affx-1059387774	cmr2_19895:66	ddRADseq_cmr2	GCACAACTACTTTATGAAAACTTTGCTCATCCTTA[A/C]AAATCCGACCAGCTGTAAAATACAGTACTGTACAT	0.748	0	100	0.654	1	-9
Affx-1059387775	cmr2_19917:44	ddRADseq_cmr2	ACAGTCAGTCCAAACAGCTTTATCTTGCCAAGACG[C/G]TAAAGCGTTGAGAGAGTGCGGGGATGTTAAAAGTC	0.66	0	100	0.41	1	-20
Affx-1059387776	cmr2_19972:48	ddRADseq_cmr2	TCTGATAGATTTTGTTAATGTAACTGTGTCATGTT[A/G]CCATTACCAGCAAAGTTATGACAGATGCCCAAATG	0.722	0	100	0.668	1	-24
Affx-1059387778	cmr2_19983:37	ddRADseq_cmr2	TATTCTGGAATAAAAAATATTGTGCTCTTTCAGCT[A/T]TACATTCCTGTTTTGTCCTGCAGAGTAACCTACCC	0.648	0	100	0.582	0	-100
Affx-1059387781	cmr2_19993:46	ddRADseq_cmr2	TTTTTTGGGCATTACAGGGCTCCAAATGTTTTGGG[A/C]ATCGCGTGGGTGGGTTTTCGGGGCACCTCCTGGGT	0.65	0	100	0.266	1	-5
Affx-1059387782	cmr2_20012:86	ddRADseq_cmr2	GAAGCTGGACACATACAGAAAAGTCCACAACCTGC[C/T]GCTTCATGTATGGATTGCCATCACTGCTTCCACAA	0.682	0	100	0.668	0	-100
Affx-1059387786	cmr2_20036:41	ddRADseq_cmr2	ACCAGGGTTGTCCAAACAACTTGTCTTTAAAGTAC[C/T]TATAGTAAAGGTTCCTCCTACATTCAAGAAGCATC	0.772	0	100	0.708	0	-100
Affx-1059387789	cmr2_20062:39	ddRADseq_cmr2	TAAAAACAGTTATGTACATTTACTTTTGGATTCTA[A/G]AGTGATTTGTCATTTTGCTATGCAATATAAATGTA	0.704	0	100	0.69	0	-100
Affx-1059387792	cmr2_20095:82	ddRADseq_cmr2	AGACTGAGCAGATGAATCCATGTGAAAGCTAGAAT[A/G]CCAAATTAATTAGATCGGAAGAGCACACGTCTGAA	0.706	0	100	0.63	0	-100
Affx-1059387796	cmr2_20120:39	ddRADseq_cmr2	TTCATCTACTATGCTAGGTAGTATGCCTGGAACTA[G/T]GACAGCTAAGTTCTCACAACCTGGAGAAACAGTAG	0.742	0	100	0.698	0	-100
Affx-1059387796	cmv_17184:39	ddRADseq_cmv	TTCATCTACTATGCTAGGTAGTATGCCTGGAACTA[G/T]GACAGCTAAGTTCTCACAACCTGGAGAAACAGTAG	0.742	0	100	0.698	0	-100
Affx-1059387798	cmr2_20123:65	ddRADseq_cmr2	TGAGATTCTGCTAGTTAGCTAGTTGTCTGCAGCAA[C/T]AAGAAAACATGTTCAAACCAAAACCTCTGAATTAG	0.698	0	100	0.672	0	-100
Affx-1059387799	cmr2_20128:96	ddRADseq_cmr2	GTTGGTTGCTGTTTACAAAAACGCAGGTTAAAAAT[G/T]AATTAGATCGGAAGAGCACACGTCTGAACTCCAGT	0.77	0	100	0.694	317	0
Affx-1059387799	cmv_2071:96	ddRADseq_cmv	GTTGGTTGCTGTTTACAAAAACGCAGGTTAAAAAT[G/T]AATTAGATCGGAAGAGCACACGTCTGAACTCCAGT	0.77	0	100	0.694	317	0
Affx-1059387803	cmr2_20170:100	ddRADseq_cmr2	GAAAGAGACTAAGGAAGGGAAAGACACAAGTAGGA[A/T]CCAATTAGATCGGAAGAGCACACGTCTGAACTCCA	0.7	0	100	0.684	50	0
Affx-1059387806	cmr2_20179:85	ddRADseq_cmr2	CATTTAAATGCACAATAGAACATATTGGTGGAGGC[A/G]TAAAATGTGGCCTGTGCAAAAGTAATTAGATCGGA	0.682	0	100	0	0	-100
Affx-1059387813	cmr2_20213:74	ddRADseq_cmr2	TGAAGACTCAGGATAATGTTTGTTAAATAGTGTAG[G/T]GTCAGACACACTCACACCTTATTGTCATCCAACTG	0.678	0	100	0.55	0	-100
Affx-1059387814	cmr2_20220:53	ddRADseq_cmr2	AAGAAAAACAGCTGAATGTGTGGTATTTTACTGCC[A/T]CAGTGTATTTTCTCATATACTAAAGTGGCTAATAA	0.688	0	100	0.642	0	-100
Affx-1059387815	cmr2_20227:81	ddRADseq_cmr2	TGTAGGGAACAAAGCACAGGCGTATCAGAAAACAC[C/T]GAAACGAGGGAATTAGATCGGAAGAGCACACGTCT	0.748	0	100	0.582	0	-100
Affx-1059387816	cmr2_20231:36	ddRADseq_cmr2	GCACTCAGCTTTAAGCAGACTAGGCCCAGTTTGA[C/T]GAGGCCTAGGCTTTATTTGTTGTTTTTGTTTTAAA	0.63	0	100	0.608	0	-100
Affx-1059387820	cmr2_20251:69	ddRADseq_cmr2	GAGTCCAACCTTTCTGACGCGTCAAAAGTGTTCTA[A/T]GAATCCTCTCAATTAGATCGGAAGAGCACACGTCT	0.69	0	100	0.784	1	-8
Affx-1059387821	cmr2_20252:92	ddRADseq_cmr2	AATCCAGCCAGCGGACAGTGAATATTGAGTTGCGT[G/T]GAGGTGCTTAATTAGATCGGAAGAGCACACGTCTG	0.674	0	100	0.642	0	-100
Affx-1059387828	cmr2_20313:82	ddRADseq_cmr2	TGAATAATAGGCCTGCAGTATAAAGGGTTAGGAAC[A/G]TGTAGTTATAATTAGATCGGAAGAGCACACGTCTG	0.742	0	100	0.702	1	-7
Affx-1059387829	cmr2_20316:88	ddRADseq_cmr2	CAAGATCTACCTGGACTGAGTTTGGTGAAAAACAG[C/T]AGCTAATTAGATCGGAAGAGCACACGTCTGAACTC	0.658	0	100	0.688	10	0
Affx-1059387829	cmv_49529:88	ddRADseq_cmv	CAAGATCTACCTGGACTGAGTTTGGTGAAAAACAG[C/T]AGCTAATTAGATCGGAAGAGCACACGTCTGAACTC	0.658	0	100	0.688	10	0
Affx-1059387839	cmr2_20412:72	ddRADseq_cmr2	GCAAACATCACCATGACTAACAACACAGTTGATCT[G/T]AAGTTTTCATATTAAACTTAGTCTAGAGCTGAAAG	0.67	0	100	0.646	0	-100
Affx-1059387841	cmr2_20426:72	ddRADseq_cmr2	TTAAAGGTGGACATTGCTTGTTCTTGTCATCACCA[C/T]TGTGAAGAATTAGATCGGAAGAGCACACGTCTGAA	0.668	0	100	0.72	2	-4
Affx-1059387844	cmr2_20455:44	ddRADseq_cmr2	GAAAGGCACTTCTGAGAACTTCAAAGCTGGTTAAA[A/G]GGCTAGCTAACTAAAGGGCTAACTAGGTGAGCTTG	0.698	0	100	0.594	0	-100
Affx-1059387846	cmr2_20470:80	ddRADseq_cmr2	CACCAACCAGCTATATACATTTTATCAGCGCCACT[C/T]ACCATATAGGAGCACTTTATAGTTCTACAATTAGA	0.606	0	100	0	0	-100
Affx-1059387846	cmv_23021:80	ddRADseq_cmv	CACCAACCAGCTATATACATTTTATCAGCGCCACT[C/T]ACCATATAGGAGCACTTTATAGTTCTACAATTAGA	0.606	0	100	0	0	-100
Affx-1059387847	cmr2_20483:100	ddRADseq_cmr2	ATGGGTATGATGTTATATGCAAGTGCATTTAAAAG[A/G]GAATTAGATCGGAAGAGCACACGTCTGAACTCCAG	0.686	0	100	0.694	179	0
Affx-1059387849	cmr2_20487:66	ddRADseq_cmr2	TAAAAGCAAAAAAGAATATGTGAAGGAAACTTGAC[G/T]GAATGAGTCTCCTGACATGCTGAAACTAATTAGAT	0.698	0	100	0.634	0	-100
Affx-1059387850	cmr2_20490:91	ddRADseq_cmr2	CATGCACATGTGTTTTTGAGAGTAATAATGCATTT[C/T]ATTGCATCTTTTTGTTGAATTAGATCGGAAGAGCA	0.756	0	100	0.748	1	-10
Affx-1059387857	cmr2_20530:97	ddRADseq_cmr2	TAATCAGATTGAACTTTGCCTCTCCTGTATCCATA[C/T]AACATTATTTAATGGCATTAATTAGATCGGAAGAG	0.692	0	100	0.704	1	-17
Affx-1059387862	cmr2_20556:100	ddRADseq_cmr2	AAAATATAGCTTCACAGCTCAGATTCAGGATACAA[G/T]TCATAAATTAGATCGGAAGAGCACACGTCTGAACT	0.712	0	100	0.622	3	-1
Affx-1059387867	cmr2_20565:41	ddRADseq_cmr2	TGCGAGGTAGCTTCTTTTCATTTCAGCGTAATAAA[C/G]TTCATATTAACACACATGTCGCTGCTGTTGGAACG	0.762	0	100	0.688	0	-100
Affx-1059387868	cmr2_20569:108	ddRADseq_cmr2	GGTGGTTCATTTTAACATATTCTACAGTCTGAAAA[A/G]AGAATTAGATCGGAAGAGCACACGTCTGAACT	0.772	0	100	0.688	84	0
Affx-1059387878	cmr2_20625:69	ddRADseq_cmr2	TTGTGTTTTGGACAATGCTGGTCAGTAGCAAAGGA[C/T]GCTTTTGTGCTGATGACCACCAAAACCGGCATATG	0.648	0	100	0.61	0	-100
Affx-1059387878	cmv_245:69	ddRADseq_cmv	TTGTGTTTTGGACAATGCTGGTCAGTAGCAAAGGA[C/T]GCTTTTGTGCTGATGACCACCAAAACCGGCATATG	0.648	0	100	0.61	0	-100
Affx-1059387879	cmr2_20639:38	ddRADseq_cmr2	ATAAGGACAAGTTTCAAACAACTCTGCAAGCTTAG[C/T]CTTTGGTAAAGCAGAGGCTATTCTAGGATTTCACC	0.722	0	100	0.684	0	-100
Affx-1059387880	cmr2_20647:77	ddRADseq_cmr2	AGTTAAATATACATTAAAAAGGTTGTCCTGTCTAT[C/G]AGAGGTTGCCCTAATTAGATCGGAAGAGCACACGT	0.67	0	100	0.656	0	-100
Affx-1059387885	cmr2_20689:58	ddRADseq_cmr2	TCAAAGCTAAACAACCTGCATTACACGTGCCAACT[A/G]AAGCGAACAGAGCAAAGATGCCTAAGAATTAGATC	0.742	0	100	0.584	0	-100
Affx-1059387886	cmr2_20692:79	ddRADseq_cmr2	TTAGCCTGTAACATTTATGGTTATGGATGTGGTCA[A/T]TCATTACTGAAGACAGCTTAGCAGTTGCTGTAATT	0.756	0	100	0.742	0	-100
Affx-1059387888	cmr2_20724:60	ddRADseq_cmr2	ACAGCCTTTTTAGACACAGCCAACTTGGACCACAA[C/T]GCACTGTGGTTTCAAATAAACCATGAATTAGATCG	0.732	0	100	0.642	0	-100
Affx-1059387888	cmv_67633:60	ddRADseq_cmv	ACAGCCTTTTTAGACACAGCCAACTTGGACCACAA[C/T]GCACTGTGGTTTCAAATAAACCATGAATTAGATCG	0.732	0	100	0.642	0	-100
Affx-1059387891	cmr2_20756:61	ddRADseq_cmr2	TGACCTTTTCTGCTTACAGTAGACTACAACACACT[A/G]TGGACAGATGAGCGAATAGGAGCTTCTGTAGAACA	0.688	0	100	0.666	0	-100
Affx-1059387895	cmr2_20786:46	ddRADseq_cmr2	CAAGTTCCTATGGACAGAAGCTGTAAAACAAGTTT[A/G]AGATTTTAATGTAGTTTATTTGGCATAGAATGGGC	0.732	0	100	0.666	0	-100
Affx-1059387898	cmr2_20805:68	ddRADseq_cmr2	GGGCTTCCTTCTCTTTGCGTAGGGTTTCATCATGT[C/T]CTTCTGAGATGATATGGGGAACAAAAAAATTAGAT	0.646	0	100	0.612	0	-100
Affx-1059387899	cmr2_20806:90	ddRADseq_cmr2	TGTATTAGTATATTAGGTTTAGTTACAACATGTTA[A/G]CCCTAGGTAGTACTGCTTACCTGAGTTAATTAGAT	0.756	0	100	0.732	0	-100
Affx-1059387901	cmr2_20823:72	ddRADseq_cmr2	GTTCGAATGTGGCTCTGAGTCTCTGCCAGTTTGCT[A/C]AGGGGGAAGGTCAGAGGTTAGCACAACTGCAGAAT	0.67	0	100	0.352	0	-100
Affx-1059387901	cmv_52345:72	ddRADseq_cmv	GTTCGAATGTGGCTCTGAGTCTCTGCCAGTTTGCT[A/C]AGGGGGAAGGTCAGAGGTTAGCACAACTGCAGAAT	0.67	0	100	0.352	0	-100
Affx-1059387902	cmr2_20825:80	ddRADseq_cmr2	CAGACACAGGGTTATAGCTACAAGGCTTTTCACAC[C/T]GTACCAAAAACAGTGGTACACAAATTAGATCGGAA	0.702	0	100	0.65	0	-100
Affx-1059387902	cmv_18198:80	ddRADseq_cmv	CAGACACAGGGTTATAGCTACAAGGCTTTTCACAC[C/T]GTACCAAAAACAGTGGTACACAAATTAGATCGGAA	0.702	0	100	0.65	0	-100
Affx-1059387903	cmr2_20837:111	ddRADseq_cmr2	ATTAAACTATGTTTCAGAATAAAAAAACATGCAGA[C/T]AATTAGATCGGAAGAGCACACGTCTGAAC	0.728	0	100	0	317	0
Affx-1059387909	cmr2_20877:68	ddRADseq_cmr2	TTAGCTCATGGAATCCATTACTTACATGTCCCATA[C/T]GCGCTGTGTGCGGGGACTGTGCCATAGAAGGTAAA	0.692	0	100	0.332	1	-1
Affx-1059387911	cmr2_20918:45	ddRADseq_cmr2	TCTGCTCAATGTAAGTCTATGAGAGAGACGAAAGA[G/T]GGAATAAAACGACAAATGGATGAGTGCGGGTCAAA	0.674	0	100	0.604	1	-17
Affx-1059387916	cmr2_20938:72	ddRADseq_cmr2	ATAGATTTTCAAATATCAGATTCACAGTACCCACT[A/G]TTTGATCAGCATTAAAGGGTTCATTGCATAAAAAA	0.692	0	100	0.642	0	-100
Affx-1059387916	cmv_24860:72	ddRADseq_cmv	ATAGATTTTCAAATATCAGATTCACAGTACCCACT[A/G]TTTGATCAGCATTAAAGGGTTCATTGCATAAAAAA	0.692	0	100	0.642	0	-100
Affx-1059387917	cmr2_20944:43	ddRADseq_cmr2	GACACTGCAAGATACCAGGCAGAAAACAAAGGCTT[C/T]GTACATGAGTAACATTTCAGGTGTGGTTAAGTAGT	0.76	0	100	0.704	0	-100
Affx-1059387926	cmr2_21031:57	ddRADseq_cmr2	CAAGGTGCTTCGATGTGATTAAAACAGAGGGAATG[C/T]GCTGGAAAGCCACTGAGCAAGCCATTCTCTTTAGC	0.722	0	100	0.598	0	-100
Affx-1059387926	cmv_59054:57	ddRADseq_cmv	CAAGGTGCTTCGATGTGATTAAAACAGAGGGAATG[C/T]GCTGGAAAGCCACTGAGCAAGCCATTCTCTTTAGC	0.722	0	100	0.598	0	-100
Affx-1059387929	cmr2_21047:68	ddRADseq_cmr2	AAAGAAGTCAAAGATGCACACATTACATGTGATTA[C/T]GTCACTAGTTAGCCAGATTAGCAATTAGATCGGAA	0.724	0	100	0.684	0	-100
Affx-1059387939	cmr2_21116:103	ddRADseq_cmr2	GGCCAATAAATACTGATATGATATTCTCCTTCTTC[A/G]GAAAAAAAATTAGATCGGAAGAGCACACGTCTGAA	0.64	0	100	0.664	2	-2
Affx-1059387940	cmr2_21143:48	ddRADseq_cmr2	TTGTCCTTGCGTTTCTCCAAGTAAATATGGATTGA[A/G]GAAGATACTGATTTTCCCCGTATTCATAATGCTCT	0.744	0	100	0.714	0	-100
Affx-1059387942	cmr2_21160:73	ddRADseq_cmr2	CACTGGATCTCATACTGTTGCCCTATATGGCCAAA[A/G]GTATGCGGACATGCTTTGTAATTAGATCGGAAGAG	0.736	0	100	0.7	0	-100
Affx-1059387944	cmr2_21176:83	ddRADseq_cmr2	TCTAAATGTCTATTTTGGCTCTTTTAAAGTCCACA[G/T]TTCATAATTAGATCGGAAGAGCACACGTCTGAACT	0.72	0	100	0.65	8	0
Affx-1059387944	cmv_81520:83	ddRADseq_cmv	TCTAAATGTCTATTTTGGCTCTTTTAAAGTCCACA[G/T]TTCATAATTAGATCGGAAGAGCACACGTCTGAACT	0.72	0	100	0.65	8	0
Affx-1059387948	cmr2_21222:50	ddRADseq_cmr2	GAACCATCTGTACGACTGTGTCTAAGTGTGTCAGT[C/G]TACCTCTGCATCACATTCCTGAATCTTCATTTTAC	0.712	0	100	0.684	1	-11
Affx-1059387951	cmr2_21238:72	ddRADseq_cmr2	CTTTGCTAAGGCCACAGGAACTGCAAATCTGAGGG[C/T]CTTTAATTAGATCGGAAGAGCACACGTCTGAACTC	0.626	0	100	0.786	22	0
Affx-1059387954	cmr2_21271:62	ddRADseq_cmr2	TCCATTTCTTGTTAGCTGCATACCTTCATGACTCA[A/G]CACAAACATCTTGGCTAGTGAACTACATTTTGGGT	0.724	0	100	0.708	0	-100
Affx-1059387954	cmv_75578:62	ddRADseq_cmv	TCCATTTCTTGTTAGCTGCATACCTTCATGACTCA[A/G]CACAAACATCTTGGCTAGTGAACTACATTTTGGGT	0.724	0	100	0.708	0	-100
Affx-1059387955	cmr2_21275:68	ddRADseq_cmr2	TTGTTAAAAAGGCACTGTAGCCAAAATGAGAAATG[C/T]TGCCATTGATACAGCCTAATTAGATCGGAAGAGCA	0.716	0	100	0.632	0	-100
Affx-1059387960	cmr2_21295:87	ddRADseq_cmr2	GTACAGATATAGTGACATATAGGAAGAGGTATCTA[C/T]GCAGTGTGGTGATGCCAGAGGAGGTTAATTAGATC	0.708	0	100	0	0	-100
Affx-1059387960	cmv_59089:87	ddRADseq_cmv	GTACAGATATAGTGACATATAGGAAGAGGTATCTA[C/T]GCAGTGTGGTGATGCCAGAGGAGGTTAATTAGATC	0.708	0	100	0	0	-100
Affx-1059387967	cmr2_21357:79	ddRADseq_cmr2	TGACTCGTAAGCTCATCTGTAGTTTGGAGTCAGCT[G/T]GCGAAGAAGCACCTATTACAGCTCAAGATGGATGA	0.682	0	100	0.586	1	-2
Affx-1059387969	cmv_30245:64	ddRADseq_cmv	AGTTTACTAAGGTTTTTAACATTTCACTGATTTTT[A/C]TCCTTCCATCTCCGCAGATCAACGGTTTCCAACAC	0.666	0	100	0.606	1	-13
Affx-1059387972	cmr2_21398:60	ddRADseq_cmr2	AGTGTGCTTTTAAGATGTTTTTGGGTGGATAGACA[A/G]TGTCTATTGCTATTTTTATTTATTTATTTTTTTTT	0.686	0	100	0	1	-2
Affx-1059387974	cmr2_21403:43	ddRADseq_cmr2	TATTGCTGTATCATGACGGACTTATTAGGCTAGAG[C/T]GCTACATCGTCACACTACAAAGCACAGCTCTTTCA	0.742	0	100	0.632	0	-100
Affx-1059387980	cmr2_21480:66	ddRADseq_cmr2	ACTCTGTTTATAAAGCATTTAGCAGTAAAGGCTCA[C/T]CCGGGATTAGATTCCTATGAACATTCCACTGTTTA	0.752	0	100	0.69	0	-100
Affx-1059387981	cmr2_21482:104	ddRADseq_cmr2	AGTGTAGATTTTTCTTTTATTCTGAATATTTGAAA[C/T]GCATATCAATTAGATCGGAAGAGCACACGTCTGAA	0.706	0	100	0.722	1	-1
Affx-1059387983	cmr2_21490:70	ddRADseq_cmr2	AACACAAAGATCAGTTTGGTAGCATCCCTGAGCTA[A/T]TCCAGGAAAAGAGTGCTTCAATTAGATCGGAAGAG	0.768	0	100	0.666	0	-100
Affx-1059387983	cmv_31856:70	ddRADseq_cmv	AACACAAAGATCAGTTTGGTAGCATCCCTGAGCTA[A/T]TCCAGGAAAAGAGTGCTTCAATTAGATCGGAAGAG	0.768	0	100	0.666	0	-100
Affx-1059387985	cmr2_21503:93	ddRADseq_cmr2	TCTAAATGAGGTTTATGCTCTTGATTAAGGGTCAT[A/G]AATTAGATCGGAAGAGCACACGTCTGAACTCCAGT	0.716	0	100	0.654	317	0
Affx-1059387986	cmr2_21515:44	ddRADseq_cmr2	CTAGCATTAGTCAGTGATCAGTTGGGCGGTGGAAT[A/G]GGCAAAGCAAGTGACTTTCAAGTTTTTATTTTAGT	0.668	0	100	0.662	0	-100
Affx-1059387989	cmr2_21520:86	ddRADseq_cmr2	CACGTGTTTGATAGTTACTTAGAAAATATGACATC[A/G]GACAATTAGATCGGAAGAGCACACGTCTGAACTCC	0.762	0	100	0.64	23	0
Affx-1059387989	cmv_64928:86	ddRADseq_cmv	CACGTGTTTGATAGTTACTTAGAAAATATGACATC[A/G]GACAATTAGATCGGAAGAGCACACGTCTGAACTCC	0.762	0	100	0.64	23	0
Affx-1059387992	cmr2_21541:87	ddRADseq_cmr2	GTCCTTATTTGAAAGTGAAGCCGCAAAAGCATGTT[G/T]TTAATTAATTAGATCGGAAGAGCACACGTCTGAAC	0.654	0	100	0.6	5	-2
Affx-1059387998	cmr2_21596:94	ddRADseq_cmr2	TCTTACATGCTTCAAATGCCTGGACTTAATCCAAA[G/T]ATGCCATAATTAGATCGGAAGAGCACACGTCTGAA	0.702	0	100	0.692	2	-1
Affx-1059387999	cmr2_21607:101	ddRADseq_cmr2	CATTCTTGTCTCTATAACATTCAGCCAGCTCATCA[C/T]GGGATGAATTAGATCGGAAGAGCACACGTCTGAAC	0.664	0	100	0.596	0	-100
Affx-1059387999	cmv_44611:101	ddRADseq_cmv	CATTCTTGTCTCTATAACATTCAGCCAGCTCATCA[C/T]GGGATGAATTAGATCGGAAGAGCACACGTCTGAAC	0.664	0	100	0.596	0	-100
Affx-1059388002	cmr2_21624:42	ddRADseq_cmr2	TCTTGGCAACAGTAACTGAAGGCATCTGGAAAGTT[C/T]GGAAAGTTGGTTTGGTATAACAGTGCTCCGAAGTT	0.752	0	100	0.674	0	-100
Affx-1059388005	cmr2_21654:42	ddRADseq_cmr2	AAGCTTTTCAGTTCATTTGCTGAAAACATGATTCA[C/T]GATAAAACAAATGAAGACCACTCAAAAATCGTACA	0.684	0	100	0.672	0	-100
Affx-1059388006	cmr2_21662:46	ddRADseq_cmr2	TTACCATAGCAATGCAGAAAAGAATCTCGCCTAGC[C/T]AGTAGCTAATGAAAATGCAAAGAGAAAGATTTAAG	0.692	0	100	0.592	0	-100
Affx-1059388007	cmr2_21663:65	ddRADseq_cmr2	ACAAAGACTGAAATAAGTGATATTTCCTGCATTCA[A/G]TGTAACCCTAAGCTAGTCTTGTCTTAATGTCTGTT	0.762	0	100	0.704	0	-100
Affx-1059388009	cmr2_21675:81	ddRADseq_cmr2	GAAAACGTCAAAGTTTGAGAGAGGACTCAGCTCAC[C/T]AATTAGATCGGAAGAGCACACGTCTGAACTCCAGT	0.692	0	100	0.658	317	0
Affx-1059388009	cmv_7248:81	ddRADseq_cmv	GAAAACGTCAAAGTTTGAGAGAGGACTCAGCTCAC[C/T]AATTAGATCGGAAGAGCACACGTCTGAACTCCAGT	0.692	0	100	0.658	317	0
Affx-1059388010	cmr2_21679:50	ddRADseq_cmr2	AACCATTATCACAGGAGCCGAAGGGGTTTTAGCTC[A/G]TCTTACAATGCTAATGCTGACCAAACACGCTTTAA	0.7	0	100	0.698	0	-100
Affx-1059388011	cmr2_21685:102	ddRADseq_cmr2	ATACAGGCTGATAAGGCACTCGAGGATGGACTCTT[A/G]AAGCCAATTAGATCGGAAGAGCACACGTCTGAACT	0.658	0	100	0.642	1	-1
Affx-1059388013	cmr2_21691:61	ddRADseq_cmr2	ATTTCTGCGAACACCCTCGGTAAAACACAAAAAAC[A/G]TGGAGGGACTCTTTCAGTTATTCTGCTTCTAAACT	0.682	0	100	0	1	-6
Affx-1059388015	cmr2_21697:45	ddRADseq_cmr2	GAAGAAACCTTTAGTTTGTATAGATCTATTACATC[A/T]TGAGGAAGTTCTTTAAACATTCTTCAGACATTTCA	0.784	0	100	0.546	0	-100
Affx-1059388018	cmr2_21712:76	ddRADseq_cmr2	CAGGCCATTCAGTAAAGGTATAAGCAGCACTAATA[A/G]TAATAGTAATATTAATAGAGCGGCACTAATTAGAT	0.802	0	100	0.628	0	-100
Affx-1059388021	cmr2_21726:61	ddRADseq_cmr2	TGTTTCAAAAACAAGCTATGACTGCTGAGGTAAGT[G/T]GTTTGTACTTATATTGAGCTGTGTGAGCCTAATTA	0.738	0	100	0.722	0	-100
Affx-1059388025	cmr2_21764:74	ddRADseq_cmr2	AACATTGGTCGACTAACCCTACTTTGCACGACGAT[C/G]CCGAAGTTGTCTACCTATTCGCCAGCGTCTTGTTG	0.744	0	100	0.526	0	-100
Affx-1059388025	cmv_52750:74	ddRADseq_cmv	AACATTGGTCGACTAACCCTACTTTGCACGACGAT[C/G]CCGAAGTTGTCTACCTATTCGCCAGCGTCTTGTTG	0.744	0	100	0.526	0	-100
Affx-1059388030	cmr2_21796:78	ddRADseq_cmr2	TCATTTCTGGGTAGAGTTTTCTTTTATTTTATGTC[A/G]AAAAGTCAAAGCTGGCAACAAAAGCGCGGACTTGA	0.634	0	100	0.612	0	-100
Affx-1059388032	cmr2_21799:53	ddRADseq_cmr2	TGACTTGTTAATCTCAGATAAACATGCTCACAGTC[C/G]TGCTTACAAAAGTTTAAACACTCCTAGTCAAATGA	0.69	0	100	0.642	0	-100
Affx-1059388033	cmr2_21803:88	ddRADseq_cmr2	GGTGACAGCATTGCCAATGGATGATTGTCAGAGCA[A/G]AACTTTAGCAGTGTGGATCAATTAGATCGGAAGAG	0.662	0	100	0.652	0	-100
Affx-1059388033	cmv_95898:88	ddRADseq_cmv	GGTGACAGCATTGCCAATGGATGATTGTCAGAGCA[A/G]AACTTTAGCAGTGTGGATCAATTAGATCGGAAGAG	0.662	0	100	0.652	0	-100
Affx-1059388034	cmr2_21807:50	ddRADseq_cmr2	TAGGATACACTTTTATCTACTTCTGTGTTGATTCT[A/G]AACATACTTATAATAGAAGTCACTGTTCAGGTGCT	0.68	0	100	0.616	0	-100
Affx-1059388036	cmr2_21826:43	ddRADseq_cmr2	CTTTTCAAGTGTGTACAAGTCAGAAATGATTAAAC[A/G]AAGTGTAGAAGAGATGCTTCCTGGAATATACATCA	0.712	0	100	0.664	0	-100
Affx-1059388048	cmr2_21924:42	ddRADseq_cmr2	GTTTGTCCCGAATGCATTCAACTACATTATATGTT[C/T]GACATGTGGATGAGTGTTTAGCCAATAAATGCTGG	0.674	0	100	0.702	1	-13
Affx-1059388053	cmr2_21958:83	ddRADseq_cmr2	GGAAAATATGATACGCAGTTTATTCGTTTTCTCAA[A/G]TCACCCAACTGTGTTTCATACTCACTGCTTAATTA	0.73	0	100	0.642	1	-7
Affx-1059388053	cmv_33166:83	ddRADseq_cmv	GGAAAATATGATACGCAGTTTATTCGTTTTCTCAA[A/G]TCACCCAACTGTGTTTCATACTCACTGCTTAATTA	0.73	0	100	0.642	1	-7
Affx-1059388054	cmr2_21963:61	ddRADseq_cmr2	AAAAAAAACAACTAACTTCTCACGGCAAAGGACGT[G/T]TCTGGGGCTGGGCAATATAACAATATTCATCATTA	0.738	0	100	0	0	-100
Affx-1059388059	cmr2_22002:52	ddRADseq_cmr2	CGTATGTTGGTATCTATGTATTTTTTTTATGAGGT[C/G]AAGCACGATAAATGAGCTTAGTATGGGGCCAATAC	0.634	0	100	0.576	0	-100
Affx-1059388067	cmr2_22067:64	ddRADseq_cmr2	CACTGTTTCTGTTGTCTCTTTCTATATGTAACTGT[A/T]GAACTAAAAATAAATGATTATACATAGAAACAACA	0.742	0	100	0.544	0	-100
Affx-1059388068	cmr2_22080:77	ddRADseq_cmr2	AGCTCAACAAATCCTGACCGCTGATGAAGAGGCTA[A/T]CAAGTACCTGTGGTGCTAGCTAGTTAGCAGCATAA	0.668	0	100	0.528	0	-100
Affx-1059388078	cmr2_22156:107	ddRADseq_cmr2	AGTGTATTTAGGAAGAATCAGGAGGAAAAAACAAA[C/T]AATTAGATCGGAAGAGCACACGTCTGAACTCCAG	0.648	0	100	0.688	317	0
Affx-1059388079	cmr2_22161:42	ddRADseq_cmr2	GACACCCAAAGTCCAGTTCATTTGACTAGTGTGAA[C/T]GCTCTCTACCGTGCTCTGTGCCACTTAAAGAGATG	0.706	0	100	0.642	0	-100
Affx-1059388093	cmr2_22294:104	ddRADseq_cmr2	GACTAACAAAACTAACCCATTAAAAAGCTGCTGTT[A/G]TCGCTAGCTGCCTTGCCAATTAGATCGGAAGAGCA	0.71	0	100	0.678	0	-100
Affx-1059388096	cmr2_22340:77	ddRADseq_cmr2	TGTGTTTTGATTTGGTGGAGCAGCCAGGCTGCGAT[A/T]TTGATCTGAACTGAATTAGATCGGAAGAGCACACG	0.652	0	100	0.598	0	-100
Affx-1059388097	cmr2_22342:78	ddRADseq_cmr2	CTTTCACTCCTCAGCCTGTCCCATGCTGGTTTGAA[C/T]ATTGTTTTAATTAGATCGGAAGAGCACACGTCTGA	0.63	0	100	0.758	2	-1
Affx-1059388098	cmr2_22344:62	ddRADseq_cmr2	ATGTTTTGGTGAAGGAGTTCTTCAAAAATCACGAT[A/G]CAACGTCCTCAGATCTTATTAGCATTCAGTAAGAC	0.736	0	100	0.708	0	-100
Affx-1059388102	cmr2_22380:47	ddRADseq_cmr2	GTGAAAAACGTATTGTATATCAAAAACGATACACA[A/G]TCGGCATTTCTGTCAACCTGATGTGGTTGAAGGTG	0.69	0	100	0.66	1	-18
Affx-1059388104	cmr2_22395:56	ddRADseq_cmr2	ACAGGAGCAGTTCAGATTGCTCATCGTGAGGCATC[A/G]TCACACACACAAAGCAACAGCAACCTTCAGTTCAT	0.67	0	100	0.59	0	-100
Affx-1059388104	cmv_44237:56	ddRADseq_cmv	ACAGGAGCAGTTCAGATTGCTCATCGTGAGGCATC[A/G]TCACACACACAAAGCAACAGCAACCTTCAGTTCAT	0.67	0	100	0.59	0	-100
Affx-1059388105	cmr2_22398:78	ddRADseq_cmr2	ACTGTGATCAAACACAGAGCAAACGACACCAGAAT[A/G]GGGGTTAAAGCCATAGTGAGCCAAGCAAATTAGAT	0.732	0	100	0.54	0	-100
Affx-1059388107	cmr2_22419:55	ddRADseq_cmr2	TTATTTCACATGATTTTCTGAGGTAAAGCAACTTG[C/T]ACTAAGTGAGCAGCTAGAGTGCTGGTGTTCAATAA	0.696	0	100	0.634	0	-100
Affx-1059388113	cmr2_22463:92	ddRADseq_cmr2	GATCCATACTGTCTTGCTCAAGTTCATTTGTTTGG[C/T]TAATTAGATCGGAAGAGCACACGTCTGAACTCCAG	0.62	0	100	0.588	261	0
Affx-1059388114	cmr2_22464:84	ddRADseq_cmr2	AAGAACCTTTGATGAACCGTCCCTAAGAGTGTGCT[A/G]AAATGTTCTTTGGAGCACTAAAGAACTTTCCAATT	0.738	0	100	0.724	0	-100
Affx-1059388117	cmr2_22489:39	ddRADseq_cmr2	GGTTCATCACTTCTTTTGTGCATTTCAGTCCATCT[A/T]CCTCAAGTGATTTTGGCCTATGTATGCAAAATAAA	0.742	0	100	0.678	1	-8
Affx-1059388124	cmr2_22526:108	ddRADseq_cmr2	GCGGAACGTTTTGGGTCATTAAGCAGAAAGTATGA[A/C]TCCGTACACTTTAGAATTAGATCGGAAGAGCA	0.764	0	100	0.736	0	-100
Affx-1059388126	cmr2_22535:80	ddRADseq_cmr2	ATAAATAATCAGCTATTTGGCACCAACAGGCACAA[A/T]AGCTATCTTGGATCTTTGAATGCAATTAGATCGGA	0.62	0	100	0.734	1	-9
Affx-1059388140	cmr2_22591:86	ddRADseq_cmr2	AGCAGCAGCAAAAATACTCATGACAAAATCTGTAA[C/T]GTCAATTAGATCGGAAGAGCACACGTCTGAACTCC	0.74	0	100	0.706	23	0
Affx-1059388145	cmr2_22629:88	ddRADseq_cmr2	CCCACTGCCTCATATTTTTTTGCTAATATGAGCTC[A/G]TCCCTGTCATAAAAACCACTGGTGTCTTTAATTAG	0.652	0	100	0.648	0	-100
Affx-1059388146	cmr2_22635:56	ddRADseq_cmr2	TGTTTGAGATCATGGAAAATGATGGATTCAATAAA[A/C]AGGTGCTAAAACAAAGCTCTCTCTAAACCTGACTA	0.758	0	100	0.63	0	-100
Affx-1059388147	cmr2_22652:40	ddRADseq_cmr2	ACAACAACCTAGCAACAACTTGGCATACTGTAGCA[A/G]CCACCTAGCAACACCCTAGCAACCACCTAGCTATA	0.708	0	100	0	5	-5
Affx-1059388149	cmr2_22682:65	ddRADseq_cmr2	ACACTGTATAGTCAGCACTATTCTGAGGACAGAGT[C/G]AAGACGCGACAGAAGCCGAGGATGACAAGATCTTT	0.77	0	100	0.538	3	-7
Affx-1059388152	cmr2_22722:55	ddRADseq_cmr2	TGAGAAAACAAATCTAGAGAACCGGGAAAAAGAAC[C/T]GATACAACAGTCAGTCAACTAAGTCAACATCAATT	0.752	0	100	0.668	1	-25
Affx-1059388152	cmv_19720:55	ddRADseq_cmv	TGAGAAAACAAATCTAGAGAACCGGGAAAAAGAAC[C/T]GATACAACAGTCAGTCAACTAAGTCAACATCAATT	0.752	0	100	0.668	1	-25
Affx-1059388158	cmr2_22739:100	ddRADseq_cmr2	ACTAAATAAGTAGCTTTCACACTCAGTTGATTGAT[A/G]AGACTTAAGGTCAAAATTAGATCGGAAGAGCACAC	0.73	0	100	0.724	0	-100
Affx-1059388162	cmr2_22766:87	ddRADseq_cmr2	TAGTCCGACTGTCAAGCCTAATGAAAAGTGTCACC[C/T]TGAAAATGAGACGTGTCGACCTCACTAATTAGATC	0.688	0	100	0.674	0	-100
Affx-1059388164	cmr2_22779:66	ddRADseq_cmr2	CATCTTAAACAGTGTTGCTGATGCGGTTCCTGATT[A/G]TTATATATAAACATGGATAAAAATAAGTTGCATCG	0.684	0	100	0.61	0	-100
Affx-1059388175	cmr2_22838:55	ddRADseq_cmr2	CACAAAGTTTAAATGACCTTGCACTGTCTGAGGGC[A/G]CTTAGTCTCAGTGGTACTGACACAGCCAGTCAGAG	0.616	0	100	0.602	0	-100
Affx-1059388177	cmr2_22851:65	ddRADseq_cmr2	CAGCGTTAATGATGCAAAATGTCCTTAGTCGTTCA[A/G]TCCTAAATCATCTCTCTCTGTTGCAGGCAATTAGA	0.724	0	100	0.664	0	-100
Affx-1059388180	cmr2_22876:42	ddRADseq_cmr2	CGAACCGGTTTGAAAACAGGGATTTCTAAGGACTT[A/C]AGATGAAATGTAGGCCACATTCTCCATGATAACCC	0.698	0	100	0.642	0	-100
Affx-1059388183	cmr2_22888:68	ddRADseq_cmr2	AATGCCTCTGTAGTTAATGGACTTTCTCTCCTTGC[C/G]ATCACTAGAAACACGACTAGAGGTTTGCACAGGCA	0.678	0	100	0.668	0	-100
Affx-1059388184	cmr2_22909:58	ddRADseq_cmr2	AACCCTTTTTCACAAGCACAGGTTGATACACTGAA[C/G]TCTTGTATGGAACACATACTGATTTATTAGTGAAG	0.726	0	100	0.724	0	-100
Affx-1059388187	cmr2_22929:62	ddRADseq_cmr2	GGCTGTCTCATTTATATGCTGTGTCATCAGCGACT[C/T]TTGATTAGTCTGCAGTCTGTTGTGGTCAGTAAATA	0.658	0	100	0.59	0	-100
Affx-1059388188	cmr2_22937:75	ddRADseq_cmr2	GAAAACAATAAAAATCAAATGGATGAAGCTGAGAG[A/G]GAGTCAAGTCTTGTGTCTCTAACTAAAGCAATTAG	0.706	0	100	0.658	0	-100
Affx-1059388189	cmr2_22938:47	ddRADseq_cmr2	ACAACACTGCTATTTTTTTAAATCATTTGTAAACA[C/T]CAACTGCCCTTTACATTGTGTGAACACTTCATGAC	0.674	0	100	0	0	-100
Affx-1059388190	cmr2_22954:78	ddRADseq_cmr2	TCCAATATCTTAATGCTGCACGAAGCTTTATTATC[A/G]GAAGATAGAATATTCTTATCCCCCCCTCTGTAATT	0.648	0	100	0.646	0	-100
Affx-1059388191	cmr2_22958:50	ddRADseq_cmr2	GGGAAAATACATTTAGACAGCCTTCCAAACTCCTT[C/T]TTAAACCAGTGGCATAGGGTGTACTTTTTGGATAA	0.73	0	100	0.682	0	-100
Affx-1059388199	cmr2_23002:101	ddRADseq_cmr2	GGACCAGGTTAGCTATGTCAAAAAATATCTAGAAC[A/G]TCTGTGCCACTCCCACAGGCATGAATACTGCAAAC	0.732	0	100	0.654	0	-100
Affx-1059388202	cmr2_23012:47	ddRADseq_cmr2	ATCCTTCTTTGATGATTGGCTGGGTTGAAAACATA[C/T]AGGGAAACCGTACTTGCTTTGTATTTTGGGTTGCG	0.758	0	100	0.662	1	-9
Affx-1059388203	cmr2_23015:46	ddRADseq_cmr2	CACCTCTGGTAACACCTTTTTTTGATAGTCTAAGT[A/G]AAGATAAGTTCTCTACAGAGAACACACATCTGCAC	0.686	0	100	0	0	-100
Affx-1059388207	cmr2_23062:57	ddRADseq_cmr2	TTCAGTTCTGATGATTAAATAGCATTCTAGATATA[C/T]GGTGAAATGGGGTGCACTGGGAAAGGTATAGACTT	0.778	0	100	0.382	0	-100
Affx-1059388208	cmr2_23063:54	ddRADseq_cmr2	GAAAAACTGCTGTTTTCCATATGCACTTTTCTTTT[A/G]CCGTCTGGTTCAGGGTTGCTAGATTAGCAGAAATC	0.688	0	100	0.49	0	-100
Affx-1059388210	cmr2_23067:45	ddRADseq_cmr2	CACTGTTGTATGAGAAAGGAGCAAGGAGAAGAGAT[G/T]CTTTCACTGCCAGGGACTGTGTCTATGTTATGGTA	0.722	0	100	0.678	0	-100
Affx-1059388212	cmr2_23074:42	ddRADseq_cmr2	AACTCTCTAAGTTACTGAAAATGTTGAACGGAGTG[A/C]GGAACATTGACTACGGCTGTGTTCACATCACAAGC	0.73	0	100	0.712	0	-100
Affx-1059388217	cmr2_23117:73	ddRADseq_cmr2	AGATCGGATCGGTTAATGCTCATATTAATGCTTGA[C/T]TAATTAGATCGGAAGAGCACACGTCTGAACTCCAG	0.714	0	100	0.61	261	0
Affx-1059388222	cmr2_23140:43	ddRADseq_cmr2	GGCAGTTTGTTGCAGTCGACAGCTGTTATTTTAAC[A/G]TGCTGCATAATGAAGACCAACTGAAGGCCTTTGTG	0.756	0	100	0.724	0	-100
Affx-1059388224	cmr2_23153:90	ddRADseq_cmr2	TTCGTTAGTTTCTGTATAAGCCAGCTAGCAAGAAG[G/T]CATTTTTTTGAACAGCCTGCCCTCAATTAGATCGG	0.74	0	100	0.63	0	-100
Affx-1059388227	cmr2_23157:78	ddRADseq_cmr2	GTTTGCATGTTCTTCTTGTGTATGCGTGGGTCTCC[C/T]GAGTGTTCTCCGGTTTCCTCCCACAGTCCAAAGAC	0.638	0	100	0	0	-100
Affx-1059388229	cmr2_23171:89	ddRADseq_cmr2	CGACAGATTGTGACAGACAAGTGACAGAACAGCCA[C/T]AATTAGATCGGAAGAGCACACGTCTGAACTCCAGT	0.694	0	100	0.658	317	0
Affx-1059388229	cmv_27348:89	ddRADseq_cmv	CGACAGATTGTGACAGACAAGTGACAGAACAGCCA[C/T]AATTAGATCGGAAGAGCACACGTCTGAACTCCAGT	0.694	0	100	0.658	317	0
Affx-1059388234	cmr2_23224:72	ddRADseq_cmr2	AACATTTTACAGTAGTTGATGTATCATTTTGAACA[C/T]AATCAAAAAACCTCTTAAGGATGAATTAGATCGGA	0.77	0	100	0.682	0	-100
Affx-1059388235	cmr2_23229:50	ddRADseq_cmr2	GCGCAGGACACAAAGGGATCAAGGCAACATAGTAT[A/G]CAGTCTAGCAAGTGGCATACTGGCCTCATATGAGA	0.766	0	100	0.608	0	-100
Affx-1059388239	cmr2_23261:109	ddRADseq_cmr2	AAAACAATGCCTCAGACAACCAGAAGCATATTTAT[A/G]ACAATTAGATCGGAAGAGCACACGTCTGAAC	0.726	0	100	0.654	105	0
Affx-1059388241	cmr2_23263:53	ddRADseq_cmr2	TGAATAGTAAATAAACTATATCTGTGTTGGAGACA[C/T]TGTGACCCCTGGTTCCTATCACCACCATAAAGAAA	0.7	0	100	0	5	-1
Affx-1059388243	cmr2_23277:70	ddRADseq_cmr2	GTACATACACACATACAGATTTGTTTTATGCAATG[G/T]AAGAACAAAGTGTTGTTTGCAGTCATATGATAAAA	0.736	0	100	0.72	0	-100
Affx-1059388243	cmv_33171:70	ddRADseq_cmv	GTACATACACACATACAGATTTGTTTTATGCAATG[G/T]AAGAACAAAGTGTTGTTTGCAGTCATATGATAAAA	0.736	0	100	0.72	0	-100
Affx-1059388247	cmr2_23292:121	ddRADseq_cmr2	TCATTGAATATACATTTTAACAAACTTTTCTCTAT[C/T]TAATTAGATCGGAAGAGCA	0.66	0	100	0	0	-100
Affx-1059388252	cmr2_23313:109	ddRADseq_cmr2	TATATTCTGTTACTTTGAGGTCACATCCGGTGTAT[C/T]TGTACAAATTAGATCGGAAGAGCACACGTCT	0.654	0	100	0.558	1	-2
Affx-1059388254	cmr2_23322:39	ddRADseq_cmr2	TGTAATGAGGCTCTTCTATGACTATTAAAAGTTTT[C/T]CATGATATAATATCTTTGTATTAATGATTAAAGTC	0.712	0	100	0.65	0	-100
Affx-1059388257	cmr2_23334:37	ddRADseq_cmr2	CCTTAAAAAACATTGTTTCTCTGCACTGGTAACCA[A/G]TGGGTAATGCATCATTTGTTTTGTATGTTTTGTTG	0.702	0	100	0.624	0	-100
Affx-1059388258	cmr2_23336:120	ddRADseq_cmr2	CACAATAAACCCAACAGTAGACTCTACAGTAGGAC[C/T]GCACCAATTAGATCGGAAGA	0.724	0	100	0	0	-100
Affx-1059388261	cmr2_23382:58	ddRADseq_cmr2	AGAGAGAAAGAGAGGTTCAGGGGGTGCAAAGAGAA[A/G]GAGACAGACAGACAGACAGACAGTCTTGCAGCTGC	0.7	0	100	0	1	-1
Affx-1059388262	cmr2_23394:67	ddRADseq_cmr2	TAATCTGTACTTTCAAAGTTATTAATATTTAAGCA[C/T]TGGAAAAAGCAGAAAACATATTTTACAGAAAATTA	0.712	0	100	0	0	-100
Affx-1059388262	cmv_27590:67	ddRADseq_cmv	TAATCTGTACTTTCAAAGTTATTAATATTTAAGCA[C/T]TGGAAAAAGCAGAAAACATATTTTACAGAAAATTA	0.712	0	100	0	0	-100
Affx-1059388273	cmr2_23544:57	ddRADseq_cmr2	TGACATGGTTCACAGACAGCTTTGACACAACGTCA[A/T]AACTGTTATTTCTTCATATTCTGTTGATACAGTAG	0.698	0	100	0.662	0	-100
Affx-1059388274	cmr2_23546:100	ddRADseq_cmr2	ATGCAAGCAGATCATGCCTACAAAGTCAAGATGCT[C/T]GGGGTAAGATGTAATTAGATCGGAAGAGCACACGT	0.722	0	100	0.586	0	-100
Affx-1059388279	cmr2_23578:66	ddRADseq_cmr2	ATGAATGCATTTAACCCTTTTATTTGCTTTGCATC[A/G]GAGTGTCCACTTGCACTCTTAATACCACACAGAAT	0.636	0	100	0.604	1	-21
Affx-1059388285	cmr2_23600:101	ddRADseq_cmr2	GCCATAACTTGTTTAATGATGATCAAAAGCCGCAT[A/C]TTGCGTTGTCAGAAGTTATGTAATTAGATCGGAAG	0.778	0	100	0.72	0	-100
Affx-1059388290	cmr2_23636:52	ddRADseq_cmr2	CACAACAGGAGCCACGAAAATATAAAGGTTTGTAA[A/G]TACATTTATAGGTGCTAATAGGGGGCCAAGCACCT	0.776	0	100	0.522	0	-100
Affx-1059388292	cmr2_23698:36	ddRADseq_cmr2	AGAGACTTACTTTGTCTTTCCCAGAAAGGGTAGT[A/G]TTGTCCCATTTCAATGGGGGCTCCGGGTCGATCGT	0.63	0	100	0.368	1	-5
Affx-1059388298	cmr2_23750:72	ddRADseq_cmr2	TGTAGGCGCATATGTGATCCTTCTTAAGGGTGTTA[C/T]TTTGTTTATAACAACAGAAACAAAAATTAGATCGG	0.734	0	100	0.688	0	-100
Affx-1059388298	cmv_28941:72	ddRADseq_cmv	TGTAGGCGCATATGTGATCCTTCTTAAGGGTGTTA[C/T]TTTGTTTATAACAACAGAAACAAAAATTAGATCGG	0.734	0	100	0.688	0	-100
Affx-1059388302	cmr2_23819:83	ddRADseq_cmr2	GCACTTACCTGGTGTGTGTTATTTACATCAGAAAA[C/T]CTGCAACACAGATCAGCCAAAACCAAATAATAAAG	0.748	0	100	0	0	-100
Affx-1059388310	cmr2_23885:69	ddRADseq_cmr2	GGGCATACTAATGGACACCTGTGCAGAAGATTAGG[A/G]TGTATAATACACAAATAATAGTCAAAAATAATTAG	0.63	0	100	0.624	1	-24
Affx-1059388312	cmr2_23894:38	ddRADseq_cmr2	CAAAAACACTAAAACAGGAAGGCAATATGAGTGTG[A/T]TGATTGCCTGCGTGCAGGTGTAAGACAGATCCATC	0.734	0	100	0.664	0	-100
Affx-1059388312	cmv_42860:38	ddRADseq_cmv	CAAAAACACTAAAACAGGAAGGCAATATGAGTGTG[A/T]TGATTGCCTGCGTGCAGGTGTAAGACAGATCCATC	0.734	0	100	0.664	0	-100
Affx-1059388314	cmr2_23901:82	ddRADseq_cmr2	TGAGTTTATAACTCTATTTATAAGCTCTACTGTCC[C/T]ATATAAAGACCTGTTTTTTTACAATGATGAAAACT	0.764	0	100	0.658	0	-100
Affx-1059388330	cmr2_24050:70	ddRADseq_cmr2	TATCGCATAAATATTTCATAAATACTTCATCGCCT[A/G]TGTGCCAGTACCAAACATGTTTAGTTGAAAGGAAA	0.71	0	100	0.706	0	-100
Affx-1059388331	cmr2_24053:119	ddRADseq_cmr2	GAATAGAAGAGATAGAGTTTAGGGAGTTGAGTTTG[C/T]ACTTGAATTAGATCGGAAGAG	0.658	0	100	0	0	-100
Affx-1059388334	cmr2_24087:93	ddRADseq_cmr2	GCACCTTTAATACTCACACATTTTCAGACCATTAT[C/G]ACCATGCTGAGAATAATTAGATCGGAAGAGCACAC	0.768	0	100	0.728	0	-100
Affx-1059388335	cmr2_24092:75	ddRADseq_cmr2	TAACTTTTAATGGAGTTAAAATAGTGCTCTGCCTG[C/T]GCTGGCCAATTAGATCGGAAGAGCACACGTCTGAA	0.664	0	100	0.63	0	-100
Affx-1059388336	cmr2_24114:58	ddRADseq_cmr2	TGAGCTGGTAGTCAAAAGCTGGCTTATGTCTTGTC[C/T]ATATCCAAGGGGGTCAAAACAAAGAGTCACAGCTT	0.624	0	100	0.59	0	-100
Affx-1059388336	cmv_1382:58	ddRADseq_cmv	TGAGCTGGTAGTCAAAAGCTGGCTTATGTCTTGTC[C/T]ATATCCAAGGGGGTCAAAACAAAGAGTCACAGCTT	0.624	0	100	0.59	0	-100
Affx-1059388337	cmr2_24121:44	ddRADseq_cmr2	TAAGGTCTTGCCACAGCATATCAATGGGATTTAAG[C/G]AAGGACTTTGGCTCGGCCACTCCAAAACCTTAATC	0.674	0	100	0.534	0	-100
Affx-1059388338	cmr2_24134:61	ddRADseq_cmr2	AAAAAGAAAAGGCATTACACCACAGTTTATAGCCA[G/T]ACAGTGCAATTAGATCGGAAGAGCACACGTCTGAA	0.702	0	100	0.686	5	-1
Affx-1059388344	cmr2_24211:44	ddRADseq_cmr2	TCTATCATTCCTTTCAAGACAAAACCAGTTTTGGC[C/T]GATCGCACTGCTATGACACTTCTTTCAGCCTAAGT	0.648	0	100	0.626	0	-100
Affx-1059388352	cmr2_24262:64	ddRADseq_cmr2	CTCTAAAATATGCTTTACTGATTTAAAGACAAGAA[A/C]AACTCCCTTCTTATGTTATATCTTGAAGGTGGAAG	0.69	0	100	0.684	0	-100
Affx-1059388354	cmr2_24279:82	ddRADseq_cmr2	TGCGGTAAGAGACGCAGTCAGTTGTGTCTGTTCAG[A/G]CATAGTTAGAGCCCTACTAAATTAGATCGGAAGAG	0.626	0	100	0.656	1	-16
Affx-1059388357	cmr2_24306:87	ddRADseq_cmr2	GGGCCCATGCTTAGGCTGGTCATTATATTTAATCT[A/G]ACGATTAATTAGATCGGAAGAGCACACGTCTGAAC	0.778	0	100	0.67	0	-100
Affx-1059388364	cmr2_24374:73	ddRADseq_cmr2	GAGTGCAGCCTGCTGGAAAGGAAAGAGATCAATCA[C/T]ATTTGCCAAACTGACTATTCTGACTGAGGGCCAAT	0.726	0	100	0.648	0	-100
Affx-1059388366	cmr2_24384:55	ddRADseq_cmr2	GGAAGGCCACTTTACCATTAGATAGCTGCACTGAT[A/T]TAGACAGACAGTTCAATAAGCGGTTTTAACTGCAA	0.77	0	100	0.702	1	-23
Affx-1059388366	cmv_85872:55	ddRADseq_cmv	GGAAGGCCACTTTACCATTAGATAGCTGCACTGAT[A/T]TAGACAGACAGTTCAATAAGCGGTTTTAACTGCAA	0.77	0	100	0.702	1	-23
Affx-1059388368	cmr2_24408:55	ddRADseq_cmr2	ACGCTTCAGCACCTTTTCCTTTATTGTAGCCTCTT[C/T]CCCACTGAGACACCACTCTCATTAGCAACCATATG	0.62	0	100	0.584	0	-100
Affx-1059388370	cmr2_24434:68	ddRADseq_cmr2	GACACTTACTTTCAAGACAGGCACATTCATAACAT[C/T]ACAGCCCACAGACCTTCATCAAGGAGAAGACCATG	0.752	0	100	0.63	0	-100
Affx-1059388375	cmr2_24486:55	ddRADseq_cmr2	ACCACCTGACCACTTGTTTGTGTTATACTGGTCAT[C/G]AGTAGCAGAGGAGATAAAATGACAAGAATATTAAT	0.622	0	100	0.704	1	-11
Affx-1059388376	cmr2_24490:122	ddRADseq_cmr2	ACAATATTCATTTCTGGTCGCAAACCACAGTCCAA[A/T]TTAGATCGGAAGAGCACA	0.746	0	100	0	0	-100
Affx-1059388377	cmr2_24501:50	ddRADseq_cmr2	AGCTCAGTTTACAACGAACTGCCTTTAGAGCAGCA[C/T]TGTTCGTCTCTACAAACCCCAAAAAGAACATTTTT	0.746	0	100	0.602	0	-100
Affx-1059388379	cmr2_24526:79	ddRADseq_cmr2	ACGTCGCATATGACATCATAGGCCTGAGAGGGTTA[A/G]CAATAGTAACTTTCCCCACTGAAATTAGATCGGAA	0.708	0	100	0.682	0	-100
Affx-1059388379	cmv_44547:79	ddRADseq_cmv	ACGTCGCATATGACATCATAGGCCTGAGAGGGTTA[A/G]CAATAGTAACTTTCCCCACTGAAATTAGATCGGAA	0.708	0	100	0.682	0	-100
Affx-1059388380	cmr2_24536:36	ddRADseq_cmr2	TCTGATGAGTTTTCTTTTGAAACAGTCTCTGCCC[A/G]TATCATTTCACAAACTAAGCCTCCCAAAGAGCCTG	0.758	0	100	0.65	0	-100
Affx-1059388388	cmr2_24561:69	ddRADseq_cmr2	GAACCACTGTCATTACAGAACCATTGTCAAGAACT[C/T]TTAAAGAGATATATTTTTAAGAGTGAATTAGATCG	0.738	0	100	0.596	0	-100
Affx-1059388389	cmr2_24573:47	ddRADseq_cmr2	ATCTAAAGTGGGATTTCAGAGAGCAGCCAGTACAT[G/T]TCTGATGTCTGAAAATGGACTTTTTTTGCAGTAGC	0.692	0	100	0.616	0	-100
Affx-1059388391	cmr2_24588:98	ddRADseq_cmr2	CAGCTGCTCGTCTCCGTTCCTTACTGCAACACACA[C/T]AAACGCACACACACAATTAGATCGGAAGAGCACAC	0.678	0	100	0.55	0	-100
Affx-1059388393	cmr2_24599:100	ddRADseq_cmr2	CCAAACATATCTTGGCTGGTTAGCTACATTTTGGG[C/T]AAGGGGAAGCCATGATAATTAGATCGGAAGAGCAC	0.7	0	100	0.604	0	-100
Affx-1059388394	cmr2_24603:71	ddRADseq_cmr2	ATGAAATAGTGCCATCTGTTGTTAGAATAGAGTAC[C/T]GCACCACAGTTTCAGAAGAATTAGATCGGAAGAGC	0.744	0	100	0.622	1	-6
Affx-1059388397	cmr2_24630:44	ddRADseq_cmr2	CCTGTCTTCAACTACAAACATGTGGCACATTAAGA[A/G]GTACATAATACAATAAGGAAGGCCTCATTTGTGCA	0.724	0	100	0.728	1	-9
Affx-1059388401	cmr2_24655:86	ddRADseq_cmr2	TGGGATTTTAATGATGAAACTGCACTGATTTTAGT[C/T]AAATTAGATCGGAAGAGCACACGTCTGAACTCCAG	0.768	0	100	0.712	249	0
Affx-1059388406	cmr2_24687:85	ddRADseq_cmr2	ACATTTTGGAAGCTGACATTATGCAGAATCCGCAC[A/T]TTCTATTTCTGAATAATTAGATCGGAAGAGCACAC	0.664	0	100	0.522	0	-100
Affx-1059388406	cmv_3367:85	ddRADseq_cmv	ACATTTTGGAAGCTGACATTATGCAGAATCCGCAC[A/T]TTCTATTTCTGAATAATTAGATCGGAAGAGCACAC	0.664	0	100	0.522	0	-100
Affx-1059388408	cmr2_24695:43	ddRADseq_cmr2	CTTCATATGGAGGCAATAGACAGGGTTGTGATGTA[A/T]CACAATACAAGTATTTGGAAAACATATTCAGAATA	0.754	0	100	0.734	1	-21
Affx-1059388410	cmr2_24699:118	ddRADseq_cmr2	ATTGCACAACATACTGTTATCCATAAACATACACA[C/G]AAAATTAGATCGGAAGAGCACA	0.67	0	100	0	0	-100
Affx-1059388412	cmr2_24712:37	ddRADseq_cmr2	TTACACAAATACATACAAAATGAGATTTTAACTAC[C/T]GCAGTGGCACCGCTGTAGGAGGTGCGTAGTCGTGT	0.726	0	100	0.482	1	-6
Affx-1059388415	cmr2_24727:97	ddRADseq_cmr2	GAAAAATAAGCATAATATTAGTCTACTGGCTTCAG[G/T]CACTGAAAAGCACTATATAATTAGATCGGAAGAGC	0.694	0	100	0.682	1	-11
Affx-1059388422	cmr2_24761:87	ddRADseq_cmr2	GTGCACAAGAATAGACACCGGAAATGTGAGCCCTC[A/G]CAATGCTGGGAATTAGATCGGAAGAGCACACGTCT	0.724	0	100	0.64	0	-100
Affx-1059388426	cmr2_24783:101	ddRADseq_cmr2	ATGTGGTTTCTCAAACTAGATGACAATAAAACATG[C/T]AAAAGTACACCTGAAAATTAGATCGGAAGAGCACA	0.762	0	100	0.664	0	-100
Affx-1059388427	cmr2_24801:43	ddRADseq_cmr2	CTTTTAGGGCAAAAGTCTGATTCTAAAGATTATAG[A/T]AGAGATTTCATAGATTATGAAAGATTATACAAGAA	0.736	0	100	0.744	2	-8
Affx-1059388429	cmr2_24820:41	ddRADseq_cmr2	GAGCGATACATGGATTAAAAATGGAGAAAATGCCT[C/G]AAGTCCACGTATGACAAAGCATGACACTGTTCATG	0.706	0	100	0.706	0	-100
Affx-1059388435	cmr2_24879:85	ddRADseq_cmr2	ATGGACTGAAGTCAGACAACACTTCTCTGAAGCAC[C/T]CCTTTTTTAACTCCTTACCCTGTTACTTGAATTAG	0.71	0	100	0.682	2	-3
Affx-1059388436	cmr2_24884:84	ddRADseq_cmr2	GCTGCAGAAATGTGTGAGTGTGAATATTAACGATG[A/C]CCTTAATTAGATCGGAAGAGCACACGTCTGAACTC	0.6	0	100	0.736	5	0
Affx-1059388437	cmr2_24888:53	ddRADseq_cmr2	TCAGCTTATCAAATGATGCAAACATTCATAAATGA[C/T]GGCAAATGTTCAAAGAATAAATACAAACAAAGGAA	0.664	0	100	0.662	0	-100
Affx-1059388443	cmr2_24948:47	ddRADseq_cmr2	AAAAAGATTAGGGCTGTTATCGGATTTCCAGAAGT[C/T]GGATAAAGAGAGCTGGATTTCAGCTCAGTAATTAG	0.646	0	100	0	0	-100
Affx-1059388445	cmr2_24954:91	ddRADseq_cmr2	TTTGCTATGTTGCCATTTGAGGAGCGGATGTAGCA[C/G]AGAACTAATAACGCTGAAAGTAATTAGATCGGAAG	0.7	0	100	0.666	0	-100
Affx-1059388460	cmr2_25062:91	ddRADseq_cmr2	TGAAAGACTGCATTCACTGAAACCAGATTAGCCAT[A/G]CAATGTGCTAACTTCAACTGTAATTAGATCGGAAG	0.754	0	100	0.68	0	-100
Affx-1059388460	cmv_8203:91	ddRADseq_cmv	TGAAAGACTGCATTCACTGAAACCAGATTAGCCAT[A/G]CAATGTGCTAACTTCAACTGTAATTAGATCGGAAG	0.754	0	100	0.68	0	-100
Affx-1059388464	cmr2_25082:51	ddRADseq_cmr2	GATTATTTGCCAAGTTTACGGTGCTTCCCACGCTC[A/G]CTCTGCACAGCTCATGTTCACAGTCAGAGTCACAC	0.698	0	100	0.376	0	-100
Affx-1059388465	cmr2_25086:37	ddRADseq_cmr2	ACTGTATACAGTTAAAATCAGCTCAACAGTAAAGT[A/T]CTTGCCGCCCACTATCCCACTATCCCTTGTGACTT	0.746	0	100	0.466	1	-8
Affx-1059388466	cmr2_25088:59	ddRADseq_cmr2	GAAACCTTCTACCACTGTGATTTTAAACCAGTCCA[G/T]CAGGAAATAGCCTTTTTAAAAAGTCCTATAATTAG	0.638	0	100	0.622	0	-100
Affx-1059388472	cmr2_25116:59	ddRADseq_cmr2	GCAGTGCATAGTAAGATGAGTAGAGAGATATAATG[C/T]AATGTCCAGCTGGTGCCCACTGAGCATATGACTGT	0.712	0	100	0.674	0	-100
Affx-1059388474	cmr2_25127:72	ddRADseq_cmr2	GTCAGCGGCATAGTGAAGCTTTTAGCACAAAAAGA[C/T]GACTGGAAGAGTATGAAAGGAAATTAGATCGGAAG	0.74	0	100	0.748	1	-19
Affx-1059388475	cmr2_25141:63	ddRADseq_cmr2	TAAATGGTTTCTAGAGGTCTTCTATTTGAAAGACT[A/G]GTTGAAGATACTAAACGGTAGTGACAATTAGATCG	0.726	0	100	0.702	3	-13
Affx-1059388486	cmr2_25203:74	ddRADseq_cmr2	GGTGATTTAAATATATGTCTTAAAGGAACAGCAAC[A/G]AAAACAGCCTGTATAATTAGATCGGAAGAGCACAC	0.728	0	100	0.624	0	-100
Affx-1059407514	CM71464:52	GBS_cm	GCTACATGCATGAAGATTTCCTGGCCAGCGCTAAA[A/G]GAGTCAC	0.754	0	100	0	0	-100
Affx-1059388492	cmr2_25257:62	ddRADseq_cmr2	AGCTAGTAACTTGGTCGTTACTACGAAATAGGATC[A/C]ACTCGACAAGCTTACCCTCACTAATCGACCCAAGG	0.744	0	100	0.656	0	-100
Affx-1059388492	cmv_58559:62	ddRADseq_cmv	AGCTAGTAACTTGGTCGTTACTACGAAATAGGATC[A/C]ACTCGACAAGCTTACCCTCACTAATCGACCCAAGG	0.744	0	100	0.656	0	-100
Affx-1059388494	cmr2_25267:39	ddRADseq_cmr2	AGCATCCTTTAATCCATTCCTTAGAGCAGGGGTCA[A/G]CAACCCACATGTTAAGAAGAGCCATTTAATCCTTT	0.694	0	100	0	0	-100
Affx-1059388495	cmr2_25269:38	ddRADseq_cmr2	GTCACTCAGTGGCCTAAAAGGAAGGACCAGGAGAC[A/G]TCATTAGCTTTAACTGCACAAACTATCTCAACAGG	0.674	0	100	0.656	0	-100
Affx-1059388497	cmr2_25296:74	ddRADseq_cmr2	AAATACTGTCATTTATAATATTACCTGGCAACCTT[A/T]CTTCAAAAGAAAGCTGTAATTAGATCGGAAGAGCA	0.77	0	100	0.652	0	-100
Affx-1059388498	cmr2_25299:75	ddRADseq_cmr2	CTAGCTGTGCACAAGGGGCTAAAGAAGTTCAGTGT[C/T]GTTTTCAGTTTACTTTGTGATGAATTAGATCGGAA	0.688	0	100	0.668	0	-100
Affx-1059388498	cmv_11426:75	ddRADseq_cmv	CTAGCTGTGCACAAGGGGCTAAAGAAGTTCAGTGT[C/T]GTTTTCAGTTTACTTTGTGATGAATTAGATCGGAA	0.688	0	100	0.668	0	-100
Affx-1059388503	cmr2_25315:47	ddRADseq_cmr2	AAGCTGTAGCCAACAGTTGATACCTCAGACATCTT[G/T]AAGTAACATTAACCTGAATGTGATATAGATTTCAG	0.7	0	100	0.688	1	-15
Affx-1059388503	cmv_1798:47	ddRADseq_cmv	AAGCTGTAGCCAACAGTTGATACCTCAGACATCTT[G/T]AAGTAACATTAACCTGAATGTGATATAGATTTCAG	0.7	0	100	0.688	1	-15
Affx-1059388505	cmr2_25348:87	ddRADseq_cmr2	TGTACTGATGTTAATGTCACTACTTAATGACACTT[A/C]ATGGCTGGGTTGCTGTGGTTCCTAAACGCTTCCAA	0.682	0	100	0	0	-100
Affx-1059388507	cmr2_25358:71	ddRADseq_cmr2	TACATAGTGTAGCTTTTCCCCTAGATGTCATTTCG[A/G]CACATAAACAGAAGAAGTGCATATTTTAATGAATA	0.63	0	100	0.642	1	-5
Affx-1059388508	cmr2_25365:74	ddRADseq_cmr2	TCCTCTGATTTGGGAAACTGTGTGAAATATAACCA[C/T]GGTAAACAGCTAAACCAGGTTGGGGGGAAACCGAA	0.704	0	100	0	1	-6
Affx-1059388509	cmr2_25370:38	ddRADseq_cmr2	ATACAACACAGTGCAGCATTCAGGACACATGAATA[C/T]ATGGGCATAGATTTCTGATTGTTTAGGATTACAGA	0.686	0	100	0.68	0	-100
Affx-1059388515	cmr2_25402:86	ddRADseq_cmr2	GAGCTGTACCCATACTCTGTTTGTGGAAATAACGC[C/T]GAGGCTCCAGTCTCCTGACTCTTCCTGCCAAATTA	0.714	0	100	0	1	-3
Affx-1059388518	cmr2_25431:101	ddRADseq_cmr2	GGGCTCAATGCTGCACTAAGGAGCACTACATAACA[C/T]CACAAATTAGATCGGAAGAGCACACGTCTGAACTC	0.708	0	100	0.698	10	0
Affx-1059388519	cmr2_25437:40	ddRADseq_cmr2	AGCTATGTTGTACTACATTGCTTCAGAACAACATT[A/C]GCAGATGTTTCTTATGTGGGGATATCTGTTTTAAT	0.718	0	100	0.586	0	-100
Affx-1059388527	cmr2_25481:43	ddRADseq_cmr2	CCCTTGCACCACGCGTATGCAGCAGTAAGTTACTT[C/T]GGTTATGGGAACAGCAGCAACTGTGTGAGTGGTAG	0.684	0	100	0.578	0	-100
Affx-1059388529	cmr2_25488:51	ddRADseq_cmr2	TTCTTACTAATCTGTATTTGCTTTATATGCTGCTT[G/T]ATTTGGGAAAAAAAATCAAGAAATGTTTATATTTT	0.606	0	100	0	0	-100
Affx-1059388536	cmr2_25559:41	ddRADseq_cmr2	ACCCCCGTATTTGAGGGGTCTCATTTTGGCTGGCT[A/G]CTCCAGCATTGGCTGGCTGCTGACTCACCATAGCG	0.634	0	100	0.264	0	-100
Affx-1059388536	cmv_54487:41	ddRADseq_cmv	ACCCCCGTATTTGAGGGGTCTCATTTTGGCTGGCT[A/G]CTCCAGCATTGGCTGGCTGCTGACTCACCATAGCG	0.634	0	100	0.264	0	-100
Affx-1059388539	cmr2_25587:91	ddRADseq_cmr2	TCCCATTAATAATAAACATTGAAAGAAGAACTCTT[A/C]AAAATTAGATCGGAAGAGCACACGTCTGAACTCCA	0.686	0	100	0.73	137	0
Affx-1059388543	cmr2_25610:44	ddRADseq_cmr2	GACCAATGGGGGCTCAGAGTGCCCAATATCAGCTT[C/T]GTTCAGCACCGCTGCTGTGGTGGCAATGTGATAAT	0.692	0	100	0.566	0	-100
Affx-1059388544	cmr2_25612:96	ddRADseq_cmr2	CCTTTTATAGTTGTTATCGTTCAGAAGAAAAAACA[C/T]ATCCAGATAATTAGATCGGAAGAGCACACGTCTGA	0.776	0	100	0.71	0	-100
Affx-1059388545	cmr2_25614:87	ddRADseq_cmr2	GTGTAGGTATTACACTGTTAGCCACTTTTTATGTT[A/G]TTTTCTTCAGTATTTCCTGGCTCTAATTAGATCGG	0.6	0	100	0.568	0	-100
Affx-1059388546	cmr2_25617:53	ddRADseq_cmr2	AAGTTGTTTAATAATCTCAAATAGAGTTGCTTAAT[A/G]TGGTTTTTAACACTGTATGACAAACTGACGTCTAT	0.716	0	100	0.648	0	-100
Affx-1059388547	cmr2_25619:90	ddRADseq_cmr2	TTGTTATAGTTCTATATAGTTCTGCTATTGGTCAG[A/G]TTCCCCATACAAAGAACAATTAGATCGGAAGAGCA	0.626	0	100	0.638	1	-1
Affx-1059388550	cmr2_25640:96	ddRADseq_cmr2	AGTGCACAACGTGCAGAACCTGACATCTTGAACAA[C/T]ATTAAAGAGGAATTAGATCGGAAGAGCACACGTCT	0.73	0	100	0.712	0	-100
Affx-1059388552	cmr2_25665:69	ddRADseq_cmr2	GCAATACTAAAGCAAACTGTGGTTTCGAGCTGCAT[G/T]GTGATGGGCATCACAGTGCTGAAGCTGCAACAGTT	0.66	0	100	0.55	0	-100
Affx-1059388553	cmr2_25670:77	ddRADseq_cmr2	GCCAGCGTTGTGAAATGAGGCTGATGGGAAGGATG[A/G]CAGACATTAATTAGATCGGAAGAGCACACGTCTGA	0.692	0	100	0.682	0	-100
Affx-1059388555	cmr2_25691:70	ddRADseq_cmr2	AGAAGAACACTTCGAACAAAGATGTCTTGGTGGAT[C/G]ATCTACTGAACCATATCTTTAATTAGATCGGAAGA	0.658	0	100	0.554	1	-14
Affx-1059388557	cmr2_25693:97	ddRADseq_cmr2	AGAGTTTAAAATGTTTAGAAGGTATGGATCCAGAC[A/G]TTAAGGCACTGTCTTTACAATTAGATCGGAAGAGC	0.754	0	100	0.702	0	-100
Affx-1059388558	cmr2_25698:113	ddRADseq_cmr2	GAAAATATTCTTCCCATTCCCAAAAACGAAAAGGG[C/T]AATTAGATCGGAAGAGCACACGTCTGA	0.644	0	100	0	317	0
Affx-1059388558	cmv_24510:113	ddRADseq_cmv	GAAAATATTCTTCCCATTCCCAAAAACGAAAAGGG[C/T]AATTAGATCGGAAGAGCACACGTCTGA	0.644	0	100	0	317	0
Affx-1059388563	cmr2_25751:36	ddRADseq_cmr2	AACTTGTAGCTAACTTGTTTTTTGTCAAAAATGA[G/T]TAATCTTTAGTAATGTTTAGGCAGGGTTTCCCAAT	0.706	0	100	0.698	0	-100
Affx-1059388566	cmr2_25791:53	ddRADseq_cmr2	AACCAGGGCTAAAACAATGGCCTAAAGCGTCCTTG[G/T]TATCTGTTGTGCTTTGTGTTATTAGTCAATGTGGT	0.678	0	100	0.676	0	-100
Affx-1059388567	cmr2_25793:113	ddRADseq_cmr2	CGAAAATCACACCTGTGAATCAATGGATTTGACAA[A/G]ATTAGCAAAAATAATTAGATCGGAAGA	0.804	0	100	0	0	-100
Affx-1059388570	cmr2_25835:75	ddRADseq_cmr2	CTTGTAGTAGCCAATGGTACAGTGATAGTAACCCA[A/G]GCAAAGTCAACAGAAAGAGAAATTAGATCGGAAGA	0.636	0	100	0.59	0	-100
Affx-1059388572	cmr2_25850:66	ddRADseq_cmr2	TGGTTGGGCCACATCTTGTGAATGTACTTATTGAG[G/T]CTCCGTGGGGTGCTTAATCTCATAAAGCAGTGGGG	0.734	0	100	0.626	0	-100
Affx-1059388574	cmr2_25854:62	ddRADseq_cmr2	GATGAAGTTGAATCATCAGGTATAAGAGACAGAGC[A/G]GATTGCGACCTAAAACCCAGCTAATTAGATCGGAA	0.688	0	100	0.75	1	-6
Affx-1059388575	cmr2_25858:99	ddRADseq_cmr2	TAACTGAGATATGAGGTATGATGTTTTGTGCACAT[A/G]GCAATTAGATCGGAAGAGCACACGTCTGAACTCCA	0.656	0	100	0.65	74	0
Affx-1059388576	cmr2_25864:67	ddRADseq_cmr2	AAAGTGTTAGCATTTCCATTAACCAAGACCATATA[A/C]ACAAGAATAACTTTTCATCAAATTAGATCGGAAGA	0.724	0	100	0	0	-100
Affx-1059388577	cmr2_25867:70	ddRADseq_cmr2	CTTTTTTCTGAAATAGTTTCAAGTAGTATGTATAT[A/C]GCTGCTCATATCTCCATTTTTGTGGTTTTTCAGTT	0.758	0	100	0	2	-8
Affx-1059388587	cmr2_25973:54	ddRADseq_cmr2	AGATTTGTCTTTATACGATGTCAGGACGTAGGCTC[A/T]TAGGCTTATTTGTATGTGCGTATATATGTATGGTG	0.728	0	100	0.556	0	-100
Affx-1059388587	cmv_112969:50	ddRADseq_cmv	AGATTTGTCTTTATACGATGTCAGGACGTAGGCTC[A/T]TAGGCTTATTTGTATGTGCGTATATATGTATGGTG	0.728	0	100	0.556	0	-100
Affx-1059388589	cmr2_25980:98	ddRADseq_cmr2	ATTTTCAGCATTGAAATCAAGGATAGTAAAGAAGT[C/T]GTGAATTAGATCGGAAGAGCACACGTCTGAACTCC	0.796	0	100	0.656	28	0
Affx-1059388592	cmr2_26006:63	ddRADseq_cmr2	GGCAGGCATACCCAGCCTTAGTTAGCACTAGAGTA[C/T]TTCCTGGACATGCTGCTGGTGGAGGAATTAGATCG	0.644	0	100	0.524	0	-100
Affx-1059388592	cmv_21855:63	ddRADseq_cmv	GGCAGGCATACCCAGCCTTAGTTAGCACTAGAGTA[C/T]TTCCTGGACATGCTGCTGGTGGAGGAATTAGATCG	0.644	0	100	0.524	0	-100
Affx-1059388593	cmr2_26012:83	ddRADseq_cmr2	TGAAGTGTAGCAGTGCCTGTTGTTGCATTTGGCCT[C/T]AGAGAAAAAGGGGAAGGGGGAAGCACCCTCTTAAT	0.622	0	100	0.352	0	-100
Affx-1059388597	cmr2_26037:55	ddRADseq_cmr2	TAGCACCCATCCGCAATACATTAATAGGCTATAAG[A/G]ACCATGTTATTAGGTCATTCTGTGCTTGCTTTGAA	0.734	0	100	0.662	0	-100
Affx-1059388598	cmr2_26044:56	ddRADseq_cmr2	AAGCATTCGAGAATCTCTAAACAAAGTGTGACAGA[G/T]AGCCACTGATCTACAGGCTAATAAATACATCTGTG	0.674	0	100	0	2	-14
Affx-1059388605	cmr2_26094:103	ddRADseq_cmr2	AAAAACACTGTATTCCTTTAAGACTTATTATTTGG[G/T]ACCTACTTTTAATTAGATCGGAAGAGCACACGTCT	0.632	0	100	0.762	1	-9
Affx-1059388611	cmr2_26139:94	ddRADseq_cmr2	GTCAAACCAACCAGAGCATCCAGGTGAAAGCCTTT[C/T]GCTACTCTAGTCACCAAAAGAAGCAATTAGATCGG	0.682	0	100	0.726	1	-20
Affx-1059388612	cmr2_26143:79	ddRADseq_cmr2	TGATGTTCATTTTAAGGACCTAAAATGTAAAACCC[A/G]ATAATGATAGCAGACACAATTAGATCGGAAGAGCA	0.674	0	100	0.672	0	-100
Affx-1059388617	cmr2_26197:49	ddRADseq_cmr2	ATGTTAGAGGTGTTGGGCAAAGACAGTGTTTTGCT[C/T]TCTTAGCTGTGCTCTGTTAGTAAGGAAATCTTGAT	0.704	0	100	0.658	0	-100
Affx-1059388618	cmr2_26198:90	ddRADseq_cmr2	ACCATTGTGAATCCCTCAGAGTGTGTCACTTTGCA[C/G]CGCAACACCTTCCCCCTCAATTAGATCGGAAGAGC	0.668	0	100	0.634	0	-100
Affx-1059388623	cmr2_26229:65	ddRADseq_cmr2	TCACACAGAGGTAGTCAACACTGAGTTAAAGGCTA[C/T]GTTCACATTACCAGGTTGAAGTGACACAAATTAGA	0.778	0	100	0	0	-100
Affx-1059388625	cmr2_26246:75	ddRADseq_cmr2	AACAGTCTATCGGACAGCAGCTACACCTCATTTCT[A/G]CACAATTAGATCGGAAGAGCACACGTCTGAACTCC	0.666	0	100	0.636	44	0
Affx-1059388630	cmr2_26278:63	ddRADseq_cmr2	TTATGGTACGTTTTATGACATTCTCAGACTACAGC[A/G]TCAGGTTTCAGCTCTCATATAATTAGATCGGAAGA	0.748	0	100	0.738	0	-100
Affx-1059388633	cmr2_26296:80	ddRADseq_cmr2	ACAAGTTCTGCGTTCACACAAAAAATAAATGCTCA[C/T]GAATTAGATCGGAAGAGCACACGTCTGAACTCCAG	0.704	0	100	0.684	179	0
Affx-1059388636	cmr2_26314:52	ddRADseq_cmr2	GTCATAGATAGCATAGTGTATTCCACAGCAGGTCT[A/T]ATCATATTTGTCGATTGTATTATTTGAATAATGCA	0.73	0	100	0.63	0	-100
Affx-1059388636	cmv_8960:52	ddRADseq_cmv	GTCATAGATAGCATAGTGTATTCCACAGCAGGTCT[A/T]ATCATATTTGTCGATTGTATTATTTGAATAATGCA	0.73	0	100	0.63	0	-100
Affx-1059388642	cmr2_26359:102	ddRADseq_cmr2	TAGTGCCATGTTGACAAGTTTGGATCGAAGCTGTT[C/T]GATCTCAATTAGATCGGAAGAGCACACGTCTGAAC	0.704	0	100	0.528	1	-1
Affx-1059388646	cmr2_26370:45	ddRADseq_cmr2	CATCACACTGCTGGTACAACTCTTTTAGGTACACC[C/T]CTCTGAGCCAGGTGTCTTGGTAGCAATTAGATCGG	0.682	0	100	0.62	0	-100
Affx-1059388648	cmr2_26374:50	ddRADseq_cmr2	TTAGCTGTTGCCTGTGTTAGACACATGTAAGCACA[C/T]GTTTGCTTTAGCACTGAAGAAACAATTAGATCGGA	0.716	0	100	0.678	0	-100
Affx-1059388650	cmr2_26377:60	ddRADseq_cmr2	TACAACAGCAAAATGAGAGTGCAAGTATGTCTTAG[C/T]TGATCATTTAGGTTGATCACATTCTGAAGAATTAG	0.712	0	100	0.556	0	-100
Affx-1059388651	cmr2_26385:83	ddRADseq_cmr2	AACTGTCCCATTCACAAAAGCTACCATGAGTAACA[C/G]GGACATGCAATTAGATCGGAAGAGCACACGTCTGA	0.732	0	100	0.67	0	-100
Affx-1059388660	cmr2_26418:57	ddRADseq_cmr2	CAGTTAATGTTGACATATTTTCACTTTGTAAGTTA[G/T]GTTTTGATTGTGTAAAACAATTAGATCGGAAGAGC	0.732	0	100	0.586	0	-100
Affx-1059388666	cmr2_26453:42	ddRADseq_cmr2	TTTTGTATATCTTACTGCTAACTGTGAAAGAACTT[C/G]TTTCAAGCATAACAGTTTTATTACCAGAAAGGTAA	0.754	0	100	0.68	1	-19
Affx-1059388676	cmr2_26530:71	ddRADseq_cmr2	TTTATCCTATACATAACCTCAGACTCTCTATAGAA[G/T]GCGCACTCAATCCTCCATAACAGTCCTCTGTCACA	0.796	0	100	0.578	0	-100
Affx-1059388677	cmr2_26538:38	ddRADseq_cmr2	AAATGATTTCAGTTCTAGTTACATTTTCCAAGTAA[C/G]ATTTTGTAAAAGCAGTGTTGGGAGTAAACTTACTT	0.772	0	100	0.712	2	-15
Affx-1059388679	cmr2_26568:80	ddRADseq_cmr2	CAAACAGGCCAGGAAATGGCAAACAACACTAGCTT[C/G]CAGCAGTGAATTAGATCGGAAGAGCACACGTCTGA	0.714	0	100	0.638	2	-5
Affx-1059388682	cmr2_26585:48	ddRADseq_cmr2	GTGGTGGTACCCACTGATATATCAGCCCGTTATGT[A/G]GGGAAATGGTGCTTGGGCCCCTAACTGATAACCAA	0.662	0	100	0.602	0	-100
Affx-1059388691	cmr2_26637:106	ddRADseq_cmr2	TCGCTTTTTAATAACTCTGTAAATGTCTGAACCGT[G/T]ATAATTAGATCGGAAGAGCACACGTCTGAACTCC	0.756	0	100	0.692	149	0
Affx-1059388692	cmr2_26639:122	ddRADseq_cmr2	TCCTCTCTCTTTCCACCACTTCAGTATATTTTTTA[C/T]GCACAATTAGATCGGAAG	0.666	0	100	0	0	-100
Affx-1059388694	cmr2_26643:47	ddRADseq_cmr2	GAGAACTATTGCATGACAAGCAGAAGTATTACTCA[C/G]TACACTGTACTGATGATATGTGAGTCTGAAAAACT	0.742	0	100	0.63	0	-100
Affx-1059388698	cmr2_26662:90	ddRADseq_cmr2	CTCAATATACTTCATTGAAATCTGTAAATAATGTC[A/G]ACATGAATAAATTAGATCGGAAGAGCACACGTCTG	0.69	0	100	0.686	0	-100
Affx-1059388709	cmr2_26717:103	ddRADseq_cmr2	AACTAACTACTAAACAAGTTAACAAATATCAGACT[A/C]ATCCTTAATAATTAGATCGGAAGAGCACACGTCTG	0.772	0	100	0.748	0	-100
Affx-1059388714	cmr2_26741:56	ddRADseq_cmr2	CTGATTATACTGAAATCACTTCATTTAGAAATGAC[A/G]TTGGAGCTCATAATGAATGAAAGAAAACAAGCAGG	0.7	0	100	0.664	1	-1
Affx-1059388720	cmr2_26766:88	ddRADseq_cmr2	ATGTACTAGTGCATAAGATAAGTGATCTTATATCC[C/T]GTACTGGAATATGAAGTCTGCTGGGGCAAATTAGA	0.728	0	100	0.45	1	-16
Affx-1059388722	cmr2_26776:85	ddRADseq_cmr2	TGGTTTGGTTTGAAAGTGTAGAATCTATTTTCAGT[C/G]AATCTTAAAAATTTAGATCGGAAGAGCACACGTCT	0.656	0	100	0.724	1	-12
Affx-1059388723	cmr2_26789:86	ddRADseq_cmr2	GCAATGAAGCCACTGAGCATCAACTATCGCCTTTA[G/T]AAATCCTAAAGAAGACACCCACACACGCCTACATG	0.728	0	100	0.59	0	-100
Affx-1059388726	cmr2_26813:41	ddRADseq_cmr2	AAAGTAATCCACAACACTCTGATCTACATTTCTAT[A/G]GTCCAGCCATCTTCTCCATTGGCAGGTGGCAAAAC	0.736	0	100	0.428	0	-100
Affx-1059388727	cmr2_26814:81	ddRADseq_cmr2	CTAGGTACATGACAGGAAGGTGTATTTTGTGATTC[C/T]CAGATTTCTAGTGCCTTCAGTGTAGAATATGGGAA	0.736	0	100	0.692	0	-100
Affx-1059388728	cmr2_26818:97	ddRADseq_cmr2	ACGCATTCTGATGCTCTGAATGCAGCTCACTGCTC[C/T]TCCTAATTAGATCGGAAGAGCACACGTCTGAACTC	0.624	0	100	0.738	9	0
Affx-1059388728	cmv_45779:97	ddRADseq_cmv	ACGCATTCTGATGCTCTGAATGCAGCTCACTGCTC[C/T]TCCTAATTAGATCGGAAGAGCACACGTCTGAACTC	0.624	0	100	0.738	9	0
Affx-1059388730	cmr2_26827:55	ddRADseq_cmr2	GGATTATAACTGGCTACTATCGTATCTGCAACAAC[C/T]ACCACAACCTTGAAAAATGTTTGTCACAGGTTAAA	0.736	0	100	0.608	0	-100
Affx-1059388730	cmv_44358:55	ddRADseq_cmv	GGATTATAACTGGCTACTATCGTATCTGCAACAAC[C/T]ACCACAACCTTGAAAAATGTTTGTCACAGGTTAAA	0.736	0	100	0.608	0	-100
Affx-1059388741	cmr2_26865:89	ddRADseq_cmr2	CATAAGAACGTTAGATTCAGATTCCTATCATGAAC[A/G]TTTAATTAGATCGGAAGAGCACACGTCTGAACTCC	0.614	0	100	0.662	71	0
Affx-1059388742	cmr2_26872:62	ddRADseq_cmr2	TACGTTTTTTTTATTAACAATATGAAAATGAGTGA[C/T]GCATCCTCTACAGAGAACACACAGTTACTGTTTAG	0.642	0	100	0	1	-10
Affx-1059388742	cmv_18186:62	ddRADseq_cmv	TACGTTTTTTTTATTAACAATATGAAAATGAGTGA[C/T]GCATCCTCTACAGAGAACACACAGTTACTGTTTAG	0.642	0	100	0	1	-10
Affx-1059388744	cmr2_26879:76	ddRADseq_cmr2	TAAAGTGAACAAGAACTCACAGTTGCTGAAACCCA[G/T]CTTTAATTAGATCGGAAGAGCACACGTCTGAACTC	0.734	0	100	0.774	22	0
Affx-1059388745	cmr2_26882:46	ddRADseq_cmr2	GTACTTGATATTGTTTTGTTGCTTTGAAGTAGGTA[A/G]GTAGGTAAGATGATGACTGTGTAGCTGTCAGCAAC	0.674	0	100	0.634	0	-100
Affx-1059388747	cmr2_26905:92	ddRADseq_cmr2	CTAAAGTCCTGGTGTTTTTCAGTCATGTTACTTCA[A/T]TAGTATCCATATCTAAATTAGATCGGAAGAGCACA	0.724	0	100	0.652	0	-100
Affx-1059388749	cmr2_26916:111	ddRADseq_cmr2	AGAGCAAAGTGTTGCAGTACCTTGCAAATACTACT[C/T]AGTATTCAATTAGATCGGAAGAGCACACG	0.694	0	100	0	0	-100
Affx-1059388750	cmr2_26917:59	ddRADseq_cmr2	AGCTACTGGAAACATACTTAGACTTTAAGTGCCAC[C/T]ACAGTACAAAATGTTTAAGTGAGTTAAAAGGAACG	0.698	0	100	0.708	1	-16
Affx-1059388753	cmr2_26955:84	ddRADseq_cmr2	TTGGTTCTCAACTGACTTGCTACAGAGAGATAGCC[A/G]ATCCAAAAATGAATGAATTAGATCGGAAGAGCACA	0.752	0	100	0.686	0	-100
Affx-1059388758	cmr2_26968:79	ddRADseq_cmr2	TCTTCTTTGCACTCATAGAAATGTGATTCTTACAC[A/G]CTGCTTGCTCAAACATGCACGACACAGTACAAGCA	0.696	0	100	0.606	0	-100
Affx-1059388762	cmr2_26979:45	ddRADseq_cmr2	GAATGGGAGGGGTATTGAGTCATCAAGGCTGTGTG[A/G]AAGCGTTTCTTTTCACCGCCGTGCCCCCGTTTTGG	0.664	0	100	0.574	1	-5
Affx-1059388763	cmr2_26991:73	ddRADseq_cmr2	ATCTTCTCTCGAAGTGTTCGGTTATTTGCCTGCAA[C/T]GACAGTGCAGCAGTACTATGAGTGTTAACATTTTA	0.694	0	100	0.692	0	-100
Affx-1059388763	cmv_54427:73	ddRADseq_cmv	ATCTTCTCTCGAAGTGTTCGGTTATTTGCCTGCAA[C/T]GACAGTGCAGCAGTACTATGAGTGTTAACATTTTA	0.694	0	100	0.692	0	-100
Affx-1059388771	cmr2_27107:58	ddRADseq_cmr2	TAGTTTAGATTCTACCTGACTAAAAAGCCTCAACA[C/T]CTTTCTAAAAAGCTCCATGACCAGAGACTTTGTAA	0.752	0	100	0.578	0	-100
Affx-1059388773	cmr2_27120:90	ddRADseq_cmr2	GTCCAGTGTTTTAACCCTTAAAAATCACAGTTATC[A/G]CCAGTGATGACAAAGGCATGACATATTTTGAATTA	0.678	0	100	0.674	0	-100
Affx-1059388775	cmr2_27126:82	ddRADseq_cmr2	CACTGTTCTTAACGTACTATTACAGCATTAGATAA[G/T]GTGGCACTGACAGATCTAGAAAATTAGATCGGAAG	0.752	0	100	0.662	0	-100
Affx-1059388775	cmv_69601:82	ddRADseq_cmv	CACTGTTCTTAACGTACTATTACAGCATTAGATAA[G/T]GTGGCACTGACAGATCTAGAAAATTAGATCGGAAG	0.752	0	100	0.662	0	-100
Affx-1059388777	cmr2_27140:92	ddRADseq_cmr2	GGCATACAGTGGTTTTGTTTCTAACATTGTGCTGC[A/T]CTAATTAGATCGGAAGAGCACACGTCTGAACTCCA	0.686	0	100	0.596	64	0
Affx-1059388780	cmr2_27152:94	ddRADseq_cmr2	GACCCCAAGATGTCTCTTTTTTCTGTATCTCTCCA[A/G]CGGTGATCTTTGGGGAATTAGATCGGAAGAGCACA	0.668	0	100	0.56	0	-100
Affx-1059388780	cmv_7734:94	ddRADseq_cmv	GACCCCAAGATGTCTCTTTTTTCTGTATCTCTCCA[A/G]CGGTGATCTTTGGGGAATTAGATCGGAAGAGCACA	0.668	0	100	0.56	0	-100
Affx-1059388785	cmr2_27168:63	ddRADseq_cmr2	GCACAGTTTGAATAAAATATTTTAGAACAGACTCT[G/T]CCAGCCATCCACATTCAGTGCACTTTGCTGTCTCA	0.692	0	100	0.586	0	-100
Affx-1059388788	cmr2_27179:45	ddRADseq_cmr2	TGTCCTAACAAATCAGCAACTGCTGGCTATTCCTA[A/G]TGCTGAAAAAAAAGAATAAAGAGAAATACTACCAA	0.63	0	100	0	0	-100
Affx-1059388789	cmr2_27183:58	ddRADseq_cmr2	ACAGATCTTCAGTATATGGTATTCATTTCTGGGGA[C/T]GGTGAAGGCCATTACAAAACCTAAACCTTTCGTTT	0.672	0	100	0.67	0	-100
Affx-1059388790	cmr2_27184:48	ddRADseq_cmr2	GTTATTTTTTTGGTACATTCTTAAGTCATATGAAC[C/T]ACACCACTTATTTGGTGACACCAGGGTTCGAATGG	0.758	0	100	0.656	0	-100
Affx-1059388798	cmr2_27244:97	ddRADseq_cmr2	TTGCATTTACATGTGAAAAATGTGATTATTAGTTT[A/G]ATAGCCAACAAATAAACAAACATTAATTAGATCGG	0.65	0	100	0	0	-100
Affx-1059388799	cmr2_27252:52	ddRADseq_cmr2	TTCCTCAGACGAGTCAAAATATCTCAAACAGACAG[A/C]TATGTAATGTATGTAATCATCAAAAATTAATTAGA	0.726	0	100	0.534	0	-100
Affx-1059388802	cmr2_27272:62	ddRADseq_cmr2	TAGTGGTGTAATGGGCCATGGATAATCTGTGATCC[A/G]TGTGGATCACCCCTCACGGTTCAGTACGCATGTGA	0.696	0	100	0.554	0	-100
Affx-1059388808	cmr2_27308:65	ddRADseq_cmr2	CAGTGTTGTAGTCAAATAAATGTCCTTCAAATCAC[A/G]TCTAGTTATGAAAGGATATTTCACACTTTTCAAAA	0.632	0	100	0.628	0	-100
Affx-1059388811	cmr2_27333:105	ddRADseq_cmr2	ATTAAACGTTTCAAATGTCTGGAACTTCTTAATAA[C/T]TTAACCATTTAATTAGATCGGAAGAGCACACGTCT	0.794	0	100	0.724	0	-100
Affx-1059388811	cmv_1744:105	ddRADseq_cmv	ATTAAACGTTTCAAATGTCTGGAACTTCTTAATAA[C/T]TTAACCATTTAATTAGATCGGAAGAGCACACGTCT	0.794	0	100	0.724	0	-100
Affx-1059388813	cmr2_27342:69	ddRADseq_cmr2	TTCAAAAGACAGGTCATCAGGGTTTAAGAACTAGC[G/T]CCAACACAATGACTTCAGGCTTTTAATTAGATCGG	0.748	0	100	0.626	0	-100
Affx-1059388818	cmr2_27377:118	ddRADseq_cmr2	TTGCAGAAGACAAGCTGTGTAACCATGTGACCATG[G/T]GAATTAGATCGGAAGAGCACAC	0.676	0	100	0	0	-100
Affx-1059388819	cmr2_27381:49	ddRADseq_cmr2	ATCGCTGTTATTAAGCTTATTACCCGTCCACTACT[A/G]AGGAGACTGTTCAGTTCAGTCATACCTCAATGGAG	0.736	0	100	0.528	0	-100
Affx-1059388825	cmr2_27421:92	ddRADseq_cmr2	TCAAAACTAACACTGAAAAGCAGGACACATTAGGC[C/T]GAAAACTGATAGAAAAAAAAAATTAGATCGGAAGA	0.65	0	100	0.61	0	-100
Affx-1059388829	cmr2_27467:99	ddRADseq_cmr2	TTAATGCATTATTTTTTGTGTTATGTGTCATAGAA[A/G]CATTCGAAATTAGATCGGAAGAGCACACGTCTGAA	0.77	0	100	0.744	1	-6
Affx-1059388829	cmv_26623:99	ddRADseq_cmv	TTAATGCATTATTTTTTGTGTTATGTGTCATAGAA[A/G]CATTCGAAATTAGATCGGAAGAGCACACGTCTGAA	0.77	0	100	0.744	1	-6
Affx-1059388831	cmr2_27493:87	ddRADseq_cmr2	TCAGCTAAACACTCTATAAGCCAATCAGGGCAGAA[C/T]ATATGTTTCAGTTAGCAATGGAAATTAGATCGGAA	0.706	0	100	0.734	1	-16
Affx-1059388831	cmv_52395:87	ddRADseq_cmv	TCAGCTAAACACTCTATAAGCCAATCAGGGCAGAA[C/T]ATATGTTTCAGTTAGCAATGGAAATTAGATCGGAA	0.706	0	100	0.734	1	-16
Affx-1059388832	cmr2_27497:53	ddRADseq_cmr2	TTGATGGAAAATGTGCTGTAACGTTAGATGGTTCT[A/G]TATCGCTGCTGTCAGAAGAAAACCTTGCATCTCCA	0.666	0	100	0	1	-18
Affx-1059388836	cmr2_27557:62	ddRADseq_cmr2	GTGCAACACTGCACAAAAATAAAGTTACTACTGTG[A/C]TGCACAAGACTACGGAGATCCACACCACGGGTGAT	0.648	0	100	0.552	0	-100
Affx-1059388839	cmr2_27567:80	ddRADseq_cmr2	GTGTTTTGGAGCTGAAGGGCAATCTTCCAAGTATA[C/T]GAGCGGTGAATTAGATCGGAAGAGCACACGTCTGA	0.744	0	100	0.528	0	-100
Affx-1059388843	cmr2_27589:39	ddRADseq_cmr2	ACACTTTATAGCCATTGAGAACTGCTAACATAATG[C/T]ATTAAGTAGTGTTCATAACTTGTACCACTTATATT	0.726	0	100	0.598	0	-100
Affx-1059388845	cmr2_27599:72	ddRADseq_cmr2	AGCCACTAGGGTGGTAAAAATGCACTGACATGCAA[C/T]GATTTGACTTCACAGAAACAATGAATGTAATTAGA	0.718	0	100	0	0	-100
Affx-1059388849	cmr2_27643:53	ddRADseq_cmr2	ATTTATCAGGGTGATAGGTTTTGTCTCTACTTCAA[A/G]AAGTCTCAACAGTTGCTTTTGTACTCAAATGAAGA	0.704	0	100	0.644	0	-100
Affx-1059407728	CM20209:48	GBS_cm	GCTGTTTACGGTGCTGTTTGTGAGGGGTGTATGCA[A/T]GTTTTCAGCTG	0.692	0	100	0	0	-100
Affx-1059388850	cmr2_27656:109	ddRADseq_cmr2	TCCTCACAACTACCTCCACAACTAAGACACAAAGT[C/G]TGATCTAAAACTGTTAATTAGATCGGAAGAG	0.708	0	100	0.684	0	-100
Affx-1059388852	cmr2_27668:80	ddRADseq_cmr2	TGCAGGGAAAAATGTGTAATGTAGGCTGTAGTAAT[A/G]AACAATCAAGATGCATTGAATTAGATCGGAAGAGC	0.716	0	100	0.63	0	-100
Affx-1059388854	cmr2_27724:85	ddRADseq_cmr2	TTGATACAGTTTTGCGTCACCACATGGTGGATGCA[C/T]TGGAATAGGTAGGGTGACGACAGAAAAATTAGATC	0.684	0	100	0.692	2	-13
Affx-1059388855	cmr2_27733:63	ddRADseq_cmr2	GTGCGCACGTAGACTAAGATTTACCATCAGATTGT[C/T]GAGTAGAGTGTGCATATAAACACCTCAGTCTTAAT	0.66	0	100	0	1	-11
Affx-1059388858	cmr2_27788:58	ddRADseq_cmr2	CGGGCTTTGCCTGGTATTTCATGTCATGAACTAAA[C/T]CATTTGGAAAAAAGGAAGAGTTTTGCGAAAAATCA	0.75	0	100	0.67	0	-100
Affx-1059388864	cmr2_27848:37	ddRADseq_cmr2	ATTAGCGATATTTTAATGCTTTTTACGAAGAAAAC[C/G]ACCGTAATACATTGAAACGACAGTAAACTAAGATA	0.73	0	100	0	1	-4
Affx-1059388867	cmr2_27872:81	ddRADseq_cmr2	TTTCAATAATACCAAGTTTGGCAAGAAGGAAACTG[C/T]TGGCAAAATGGGCGTTTTCAGAAACGTAATTAGAT	0.76	0	100	0.688	0	-100
Affx-1059388867	cmv_52619:81	ddRADseq_cmv	TTTCAATAATACCAAGTTTGGCAAGAAGGAAACTG[C/T]TGGCAAAATGGGCGTTTTCAGAAACGTAATTAGAT	0.76	0	100	0.688	0	-100
Affx-1059388869	cmr2_27889:119	ddRADseq_cmr2	TGGAGAAAATACCCATTGGCTGTAGGTAAGAAAAA[A/T]TTAGATCGGAAGAGCACACGT	0.742	0	100	0	0	-100
Affx-1059388872	cmr2_27913:51	ddRADseq_cmr2	GGACATAAATCTCCATTTCATTACACTTAGCTCAA[A/G]ATCAAATGAGTTAACATTAACAAAGACAGTTATTT	0.778	0	100	0.652	1	-1
Affx-1059388875	cmr2_27922:60	ddRADseq_cmr2	TCACTGTTATGCAGTAGCTGCAGGTGAAGTGGTAC[A/C]CAGAGTGTGTCAAGGGGGCCTAATTAGATCGGAAG	0.658	0	100	0.48	0	-100
Affx-1059388876	cmr2_27929:82	ddRADseq_cmr2	ACTTAACAAAAACTCCCACAGAGTGTAGCTTTAAC[C/T]AACAGTAATTAGATCGGAAGAGCACACGTCTGAAC	0.652	0	100	0.676	5	-1
Affx-1059388876	cmv_44074:82	ddRADseq_cmv	ACTTAACAAAAACTCCCACAGAGTGTAGCTTTAAC[C/T]AACAGTAATTAGATCGGAAGAGCACACGTCTGAAC	0.652	0	100	0.676	5	-1
Affx-1059388877	cmr2_27936:53	ddRADseq_cmr2	ACAAAACCAGTAGACTGCAGCATCACGGTTCTGAT[G/T]CTAAACGAGACAGAGCCAGTAGAGTTTGAGAACGT	0.652	0	100	0.602	0	-100
Affx-1059388882	cmr2_27993:98	ddRADseq_cmr2	ATGTGTGCATTAGTGAGTTGTTGGTTAGTTGAGTT[C/T]ATGATTTGTGATGTAGCCAAATTAGATCGGAAGAG	0.638	0	100	0.668	1	-16
Affx-1059388884	cmr2_28003:85	ddRADseq_cmr2	ACACTAAACAAAACATCCATTGCGCTGTACCACCT[C/T]TTCTCAATCTATGAATTAGATCGGAAGAGCACACG	0.66	0	100	0	0	-100
Affx-1059388887	cmr2_28027:89	ddRADseq_cmr2	AGTTTGTATCCTTGCATATGTCTTAAAAGGTTAAG[A/T]AGGAATAAATGTCAGATTATTAAAGACTAATTAGA	0.708	0	100	0.638	0	-100
Affx-1059388891	cmr2_28062:55	ddRADseq_cmr2	TTTTTAGGGATCTGTTGAATGTTGTGAGAAGATAC[C/T]TCAGCAGACAGATTTCCTAAATGGGAAGAACTTTG	0.678	0	100	0.568	0	-100
Affx-1059388893	cmr2_28080:69	ddRADseq_cmr2	GTTTTGCTGACATTCTTTAAATCTTCTAACCAAGA[A/C]TAACCTTAACCTTCATGTACAGAGAGTAATGCAAA	0.75	0	100	0.706	0	-100
Affx-1059388893	cmv_36105:69	ddRADseq_cmv	GTTTTGCTGACATTCTTTAAATCTTCTAACCAAGA[A/C]TAACCTTAACCTTCATGTACAGAGAGTAATGCAAA	0.75	0	100	0.706	0	-100
Affx-1059388896	cmr2_28088:90	ddRADseq_cmr2	AACCCTTGAAGAATCTTTTGGTAAGAGTCTGCTTT[A/G]CCCACTTAATTAGATCGGAAGAGCACACGTCTGAA	0.716	0	100	0.668	1	-3
Affx-1059388898	cmr2_28105:50	ddRADseq_cmr2	TTTGTGTGTGTTTTACAGAGGCAGTGTGAGAAAGA[C/G]AACAAGAGTGAGAGTGTACTAAAGTTAATCTACTG	0.722	0	100	0.682	0	-100
Affx-1059388902	cmr2_28142:48	ddRADseq_cmr2	CCTTTTATAATGACTTTGTATTTACAGCAAATATG[A/G]GTTTTGCGCTGGGGCTACGAGGCTAATGTGGCTAA	0.73	0	100	0	2	-5
Affx-1059388904	cmr2_28151:106	ddRADseq_cmr2	ATTTAAAAAATCATTTTACTAAGGCTAGCAAATGA[C/T]TGAAATAATTAGATCGGAAGAGCACACGTCTGAAC	0.682	0	100	0.682	7	0
Affx-1059388908	cmr2_28187:46	ddRADseq_cmr2	AAACAGTCTGGGGGCTCGCTCTGAAGTTATTTAGT[A/T]CAAGGCGCAGTTAAAGAAGGGCCTGTGACTTTCTG	0.662	0	100	0.56	0	-100
Affx-1059388912	cmr2_28201:56	ddRADseq_cmr2	TATTGTTCGGCAGCTCAACCAACCAATCTATATAC[A/C]CATACAGGCAAAAATGTGCAACAATTAGATCGGAA	0.676	0	100	0.668	0	-100
Affx-1059388917	cmr2_28221:44	ddRADseq_cmr2	TTATATTACAGTTCCATTGTCACATATTGTTGCCA[C/T]ATGGCAACAAAATACAGTTTTTTTTTCAAAAATTA	0.68	0	100	0.588	0	-100
Affx-1059388924	cmr2_28296:66	ddRADseq_cmr2	CAGAAATCTGCTTTCTTTCTGGGTGTCGTTTACAA[C/T]ACTGTATAGGACAAAACAGCCTAAACAAATTAGAT	0.674	0	100	0.696	1	-20
Affx-1059388933	cmr2_28388:58	ddRADseq_cmr2	CTCTGCAGATATGCTATATTGTCGCCTTTTACAGT[A/G]CTCACATCCTTGCAGTCACCCGCTGCTCTCCAGAT	0.718	0	100	0.494	0	-100
Affx-1059388934	cmr2_28391:74	ddRADseq_cmr2	AGGTTTGCTTCCACAGTCTGAAGATATGCAGTCGG[A/G]CCAATTAGATCGGAAGAGCACACGTCTGAACTCCA	0.654	0	100	0.654	50	0
Affx-1059388939	cmr2_28444:46	ddRADseq_cmr2	ATTGGCTTTATAGAGGTTAATAAGGGCATAATAAC[A/G]GACACCTAAAGTGTTGTGCAAAAGATCATGATGTA	0.686	0	100	0.658	0	-100
Affx-1059388948	cmr2_28525:92	ddRADseq_cmr2	CTCTTAATATCTGGCAGTGGGATGATTGAAACAAA[C/T]GTGAGGCAATGTCAGGACCTCAGTCACCATGTAAT	0.712	0	100	0.71	0	-100
Affx-1059388950	cmr2_28535:44	ddRADseq_cmr2	TTCTTTATTGAGTGTTCTAGTTTACCAGCTTCACT[C/T]AGCATGGTAGCTACTGTATGATTTGCTGACATGGT	0.702	0	100	0.644	0	-100
Affx-1059388951	cmr2_28538:40	ddRADseq_cmr2	AAGACTAAGACTGACTTAATGACCGAAAAGGACAC[A/G]AAAATGGGCAACAAATAAACCCAGTTTGTCTTATA	0.772	0	100	0.594	0	-100
Affx-1059388957	cmr2_28618:60	ddRADseq_cmr2	ACTAAGCCTGTTAGAATATATTGATTTTGTATTAC[A/G]ACAGCCAACATATACATCTGCATATATCAGCAAAT	0.73	0	100	0.658	0	-100
Affx-1059388958	cmr2_28641:43	ddRADseq_cmr2	CGCCTAGTTTTCATCTTTGACATTGGCTTCTACGG[A/C]AAATGAGAGACACATCGGAGTGAAGGTGGGGCGCC	0.656	0	100	0.554	0	-100
Affx-1059388958	cmv_30620:43	ddRADseq_cmv	CGCCTAGTTTTCATCTTTGACATTGGCTTCTACGG[A/C]AAATGAGAGACACATCGGAGTGAAGGTGGGGCGCC	0.656	0	100	0.554	0	-100
Affx-1059388959	cmr2_28648:70	ddRADseq_cmr2	TGATAAAACATTATTTAATGGAAGTTAGTGTGACC[A/G]GATGTTTTCCAAGTAATTAGATCGGAAGAGCACAC	0.714	0	100	0.666	0	-100
Affx-1059388960	cmr2_28657:81	ddRADseq_cmr2	CTGTTTATAAAGACTGTCATCTGAGCAGCTATTAC[A/G]GAGACTAAACTGAGAAATGTGCTCCTTCCTTCGTT	0.672	0	100	0.658	0	-100
Affx-1059388961	cmr2_28665:72	ddRADseq_cmr2	ATTATTATCGGGTTTTGTGGACAATACAGCAGAGC[A/G]AAAATAAAACAGAGAGAGAATACGAAATTAGATCG	0.74	0	100	0.564	0	-100
Affx-1059388963	cmr2_28676:62	ddRADseq_cmr2	AGAAAAATGCGAAATATTGCAAAAAGGCAAAAAGA[G/T]AAATATTGATTTTTTTTATTATTTCAATTAGATCG	0.714	0	100	0	0	-100
Affx-1059388971	cmr2_28713:83	ddRADseq_cmr2	AGATGCTTCTCTTGTCTATAACATACATACTACAT[C/T]CATACATACAACTAAATATCTGCTGAATTAGATCG	0.782	0	100	0.694	1	-1
Affx-1059388971	cmv_31682:83	ddRADseq_cmv	AGATGCTTCTCTTGTCTATAACATACATACTACAT[C/T]CATACATACAACTAAATATCTGCTGAATTAGATCG	0.782	0	100	0.694	1	-1
Affx-1059388973	cmr2_28737:70	ddRADseq_cmr2	TGCAGCACAAGTCAAATGAGAGAAAACTACACCAC[C/G]ATCAAGAGAGAGTATAAATGATAAGTTCACAGACA	0.704	0	100	0.616	0	-100
Affx-1059388974	cmr2_28743:61	ddRADseq_cmr2	TGGAATGTTTGTTTTTGCTGTAGTGGATGCAGTAC[C/T]GAATGGAGTGCAAAACAATCAGCCTTTCTTCATTA	0.692	0	100	0.65	0	-100
Affx-1059388974	cmv_53217:61	ddRADseq_cmv	TGGAATGTTTGTTTTTGCTGTAGTGGATGCAGTAC[C/T]GAATGGAGTGCAAAACAATCAGCCTTTCTTCATTA	0.692	0	100	0.65	0	-100
Affx-1059388978	cmr2_28760:113	ddRADseq_cmr2	ATGAGGCTAGTGTTAATATATCACTAAAGAAAATG[A/G]TGTATTGAATATAATTAGATCGGAAGA	0.73	0	100	0	0	-100
Affx-1059388979	cmr2_28763:72	ddRADseq_cmr2	CCGTGTCGCTCACGCCTCGCAGTCATAGTATGTGT[C/G]AATCAGGCATTATGCACAGAAACAGATGGACTACA	0.63	0	100	0.564	0	-100
Affx-1059388981	cmr2_28773:49	ddRADseq_cmr2	AGTATTTATCTTTGCTCATAATGTGTTAATCGCAC[A/C]GTCCTGTTTAATCTAAGTTAATTAGATCGGAAGAG	0.676	0	100	0.66	0	-100
Affx-1059388986	cmr2_28789:116	ddRADseq_cmr2	CACCGTCATCCTCCATCCCATCTTCACAATAACAT[C/T]AACGGTAATTAGATCGGAAGAGCA	0.706	0	100	0	0	-100
Affx-1059388989	cmr2_28822:56	ddRADseq_cmr2	ACACACACAAAACATAAAGCATGGTCGCTGCTTTT[C/T]TGTGGCAGAGAAACGGCACAAAATGAGCAGGAACG	0.626	0	100	0.556	0	-100
Affx-1059388990	cmr2_28823:57	ddRADseq_cmr2	CAGCAAGCTGGTTAGAGACATTAACTGGTCTGGAC[C/T]GGCCTGTTGAGCGGCTGAGCAGTTTTTGTGAAGAC	0.688	0	100	0.546	0	-100
Affx-1059388991	cmr2_28828:82	ddRADseq_cmr2	AGCAATAAGACAGATATTTCTCGAGATCTCGAGTG[A/G]GAAATCGTGAGAGTCAGGAGAATTAGATCGGAAGA	0.724	0	100	0.64	0	-100
Affx-1059388991	cmv_22779:82	ddRADseq_cmv	AGCAATAAGACAGATATTTCTCGAGATCTCGAGTG[A/G]GAAATCGTGAGAGTCAGGAGAATTAGATCGGAAGA	0.724	0	100	0.64	0	-100
Affx-1059388992	cmr2_28843:40	ddRADseq_cmr2	ATGAGAAGATCTATATTTCATTATATATTCCATAT[C/T]GCTGCTGTCGAAACAAAACCTCATATTTCCATTTT	0.632	0	100	0	0	-100
Affx-1059388993	cmr2_28845:100	ddRADseq_cmr2	CTAACAGATACATCCTCAAGCCAGCATTAGTTATA[C/T]AGGACAAACCTTAATTAGATCGGAAGAGCACACGT	0.706	0	100	0.634	0	-100
Affx-1059388999	cmr2_28874:66	ddRADseq_cmr2	TCAAGTCCCACAGTCGTGCTTTATAACAAAAGACC[G/T]TTGTTGGCAAGGCAGGTAGACATGACTCCACGCAG	0.76	0	100	0.68	0	-100
Affx-1059389003	cmr2_28891:43	ddRADseq_cmr2	TCTTTAAACGCTCATTGTTTTTATTGAACTATTGT[C/G]TTTACTTAAAAACCCTTGAAGGGCCATCTTTTTTT	0.63	0	100	0.67	1	-9
Affx-1059389006	cmr2_28907:79	ddRADseq_cmr2	TACATATAATGATCCTCTTTGCTGTTCTGACTTTG[C/T]GCTGAGTTTGGCTCGTTCTTGTGAGGTGGAGGAAT	0.644	0	100	0.556	0	-100
Affx-1059389013	cmr2_28929:55	ddRADseq_cmr2	AGAATGGAGGATTCTTTTAAAACTAAGAACCTGAA[A/G]AGACTCTGGGACGTTATATAGAACATGATGGGAAT	0.696	0	100	0.612	0	-100
Affx-1059389014	cmr2_28935:60	ddRADseq_cmr2	CTGTCAGTTTATTGTGGACGGTGGAAAGTATCTAG[A/T]TAAGTCAAGCTGGATATTTAGGGGCATCCATGCGT	0.748	0	100	0.532	0	-100
Affx-1059389015	cmr2_28975:71	ddRADseq_cmr2	CGCCCACACAAGTACAGCAGGTAAAGGTACAGAAT[A/G]CAAGGCAGACCCACATGCAACACCAACCGGTCGCA	0.772	0	100	0.558	0	-100
Affx-1059389015	cmv_54733:71	ddRADseq_cmv	CGCCCACACAAGTACAGCAGGTAAAGGTACAGAAT[A/G]CAAGGCAGACCCACATGCAACACCAACCGGTCGCA	0.772	0	100	0.558	0	-100
Affx-1059389018	cmr2_28995:38	ddRADseq_cmr2	GCCTGCCTGTGGAGTGCTTTTGGAGGACAGCAATG[C/T]ACTCTGCCAAATATTCATTTAAAAAAAGCACAGGT	0.66	0	100	0.634	0	-100
Affx-1059389027	cmr2_29069:63	ddRADseq_cmr2	TCTAAAGCTCTGTTGCCAGATTCAATAACACTTTA[C/T]CTGAACTCTGTTACATAACATTGACATGTATTGTA	0.682	0	100	0	0	-100
Affx-1059389027	cmv_44221:63	ddRADseq_cmv	TCTAAAGCTCTGTTGCCAGATTCAATAACACTTTA[C/T]CTGAACTCTGTTACATAACATTGACATGTATTGTA	0.682	0	100	0	0	-100
Affx-1059389028	cmr2_29079:41	ddRADseq_cmr2	ATTTTAGTGCATTCACCTACTGTGTGTCAGTACAT[C/T]GAGGCCCTACAGGACAGCAGCACTCAATCCACCAG	0.692	0	100	0.514	0	-100
Affx-1059389029	cmr2_29081:99	ddRADseq_cmr2	GAATCCTCTCCTCGGCTTGTCTGACGTTTGTTTGG[C/G]CTTCTCATGCCATTGGACCCTGGGAATTAGATCGG	0.692	0	100	0.638	0	-100
Affx-1059389031	cmr2_29097:52	ddRADseq_cmr2	GTGATGAAGCTGTATCAACAGTCGGGTATAACAGA[C/T]GGAGTAGTTTGTAAAGTAAAGCCCAGTAAATTAGA	0.744	0	100	0.688	0	-100
Affx-1059389034	cmr2_29109:95	ddRADseq_cmr2	CATTGTTTAACAGAGAGCATATGTATCTTCTTCCA[A/G]GACAAAATTAGATCGGAAGAGCACACGTCTGAACT	0.732	0	100	0.648	8	0
Affx-1059389035	cmr2_29117:92	ddRADseq_cmr2	AGCTTCTCCTGTAATGGGTGACGTCATTACTTCAC[C/G]TAAAATTAGATCGGAAGAGCACACGTCTGAACTCC	0.694	0	100	0.726	27	0
Affx-1059389037	cmr2_29129:56	ddRADseq_cmr2	TGCAGCTCAGTAAAAAATGATCCATTGCTGTGACA[C/T]AAAATCCAGTGTTAGACTGAACTAAGCCTAATTAG	0.722	0	100	0.656	0	-100
Affx-1059389039	cmr2_29137:76	ddRADseq_cmr2	ATACCATGCAAATATTGACATTGTTGGTTTGAATA[A/T]TATTTAAATAGCTGGTGTGTTTTCATCCCTTCAGT	0.722	0	100	0.6	0	-100
Affx-1059389040	cmr2_29153:45	ddRADseq_cmr2	AGTGGATTTAAGTTTTATTATTGTAAAATGTAGCT[A/G]TTAAACACTTTTTATTAGAAGTCTTTAACAAAGCA	0.694	0	100	0.66	0	-100
Affx-1059389040	cmv_60737:45	ddRADseq_cmv	AGTGGATTTAAGTTTTATTATTGTAAAATGTAGCT[A/G]TTAAACACTTTTTATTAGAAGTCTTTAACAAAGCA	0.694	0	100	0.66	0	-100
Affx-1059389041	cmr2_29154:59	ddRADseq_cmr2	CTGAAAGGATGTAAGTTTTGCTTTTGCTACATACA[C/T]GGTAGTGCAGTGTATGTTTTAGACCTGTACCATAA	0.69	0	100	0.658	0	-100
Affx-1059389042	cmr2_29162:69	ddRADseq_cmr2	GCCAAGCACAGGCAGTACACTGCATACATATGACA[C/T]AGCAGTTGCTAACACCATGGCCTGCAGCTAAAGTT	0.65	0	100	0.63	0	-100
Affx-1059389044	cmr2_29174:69	ddRADseq_cmr2	ACACTTTGAAATGCAAAACAAAATGCAAAATACCT[C/T]CAGAGCGTCAAAGTAGCGATGGACAGTTTGATGAT	0.616	0	100	0.576	0	-100
Affx-1059389045	cmr2_29183:42	ddRADseq_cmr2	AATCACACTCATCTCAAACCATGTTAAGTAATCTC[C/G]TATGGACTTGCTTACGTGGTTTATGCCACTATATG	0.654	0	100	0.612	0	-100
Affx-1059389048	cmr2_29215:101	ddRADseq_cmr2	CTCCCTGTGAGTTCAGGAGTTTTCACATGTTTATG[A/G]ATATAATTAGATCGGAAGAGCACACGTCTGAACTC	0.724	0	100	0.664	16	0
Affx-1059389049	cmr2_29221:116	ddRADseq_cmr2	GTGTTTTCATAAAAATCGATAAGTTTTCCATCTTC[A/G]AACATTTTAATTAGATCGGAAGAG	0.7	0	100	0	1	-1
Affx-1059389050	cmr2_29235:106	ddRADseq_cmr2	GAAAGTAACAAAAATAACTGATGAAAATGAGAAAA[A/G]TGTTTGTGAATTAGATCGGAAGAGCACACGTCTG	0.652	0	100	0.586	0	-100
Affx-1059389052	cmr2_29261:85	ddRADseq_cmr2	TTGTCTGAAAGTGTGGCCATACAAAAAAAAAGTTG[C/T]ATAAAGAGAAATACAGAAAAAATTAGATCGGAAGA	0.686	0	100	0	0	-100
Affx-1059389052	cmv_24633:85	ddRADseq_cmv	TTGTCTGAAAGTGTGGCCATACAAAAAAAAAGTTG[C/T]ATAAAGAGAAATACAGAAAAAATTAGATCGGAAGA	0.686	0	100	0	0	-100
Affx-1059389060	cmr2_29305:67	ddRADseq_cmr2	ATCCCCAGAACTTACATAGTTTAGCTTTGTCACAT[A/G]CTTCAGAGGAAACAGACTTGATGATGAAATGATAT	0.708	0	100	0.68	1	-9
Affx-1059389065	cmr2_29314:94	ddRADseq_cmr2	GCATGGCACCAACAAAAAATGACACTATATCTACT[A/G]AAATAGTTTTTTCTCACAACAATAATTAGATCGGA	0.734	0	100	0.648	0	-100
Affx-1059389072	cmr2_29348:108	ddRADseq_cmr2	TAGTTTGGGTCGTCAAAGTGAATCTTGAAGCAACT[A/C]AGTCAAATTAGATCGGAAGAGCACACGTCTGA	0.66	0	100	0.66	5	0
Affx-1059389074	cmr2_29363:36	ddRADseq_cmr2	CCCTCTGGCCATACCTGTGTGACTCCCAAAAAAA[A/C]CCACTCCACCCAAAGCATTTGTAGTTTTCCAAAGG	0.608	0	100	0.494	0	-100
Affx-1059389078	cmr2_29369:49	ddRADseq_cmr2	TCAAAGGAAGAAGAGAGTTTCTAAAGTGTTTAATG[A/G]CACACGAAAGAAGCAGAAGGGACTCTAATAAGAAA	0.7	0	100	0.612	0	-100
Affx-1059389078	cmv_35091:49	ddRADseq_cmv	TCAAAGGAAGAAGAGAGTTTCTAAAGTGTTTAATG[A/G]CACACGAAAGAAGCAGAAGGGACTCTAATAAGAAA	0.7	0	100	0.612	0	-100
Affx-1059389082	cmr2_29409:47	ddRADseq_cmr2	CCTTCAGAGATGCCGTACCTGTACGTTTTCTCCTT[C/T]CCAGCGTGGCCTTCTTCTGCAGAGAGGTCATGGAA	0.616	0	100	0.438	0	-100
Affx-1059389085	cmr2_29420:112	ddRADseq_cmr2	ATGGCGTTTTGTTTTCTCCATATCTAATATTGTGT[A/T]GTAATTAGATCGGAAGAGCACACGTCTG	0.728	0	100	0	137	0
Affx-1059389088	cmr2_29434:54	ddRADseq_cmr2	AATAAAGTGAATAAGTTGTATCAGCAGCTGTGAAT[A/G]ACAGATGGAGTAGTTTGTAACACAAAGTCCAGCAA	0.694	0	100	0.546	0	-100
Affx-1059389089	cmr2_29435:36	ddRADseq_cmr2	TGCGTACTATTCAACAGATGGTACAAGTGCAAGA[C/T]GGAAATGTGAGCTATGCAAGAAGGCTGGAGAACAA	0.68	0	100	0.622	0	-100
Affx-1059389090	cmr2_29436:64	ddRADseq_cmr2	CATTTTGGAAAAGCAAACTCAGAACAGACAGTTTC[A/G]CCAAATCATTCAGAAGTGGGACCTTTATGATTGCT	0.712	0	100	0.61	0	-100
Affx-1059389091	cmr2_29445:102	ddRADseq_cmr2	AGGGCTGATATCAGTGTGTCTGACACAGGGTAGTT[C/T]TAAATCAAATTAGATCGGAAGAGCACACGTCTGAA	0.676	0	100	0.704	2	0
Affx-1059389094	cmr2_29464:67	ddRADseq_cmr2	TGTTTTACTTTTGATACTGCTATACTTACATACAC[A/C]AATACTCGTATTTATATGTAATGCCAATCCAATCC	0.726	0	100	0.644	0	-100
Affx-1059389095	cmr2_29466:82	ddRADseq_cmr2	TGAACCTAGAAGAAGTATATCCTATTTTACAGTCA[C/T]ATGCAAATGTTTGAGCACCGCTGGTCAAATTAGAT	0.684	0	100	0.52	0	-100
Affx-1059389095	cmv_40785:82	ddRADseq_cmv	TGAACCTAGAAGAAGTATATCCTATTTTACAGTCA[C/T]ATGCAAATGTTTGAGCACCGCTGGTCAAATTAGAT	0.684	0	100	0.52	0	-100
Affx-1059389097	cmr2_29468:95	ddRADseq_cmr2	CTACCGAGTAGGACTATTCTATTGCAGCGAATCAA[A/T]ACTCGGCAGGTTTGAAACAGCAATTAGATCGGAAG	0.764	0	100	0.726	0	-100
Affx-1059389101	cmr2_29480:56	ddRADseq_cmr2	GTTGACAACGAAGTGAAGGTTTGAGGTACTAACAG[A/T]TAGGAACAGTTTGATTGGAGGGCTGAGAAAGTAAG	0.71	0	100	0.508	0	-100
Affx-1059389101	cmv_849:56	ddRADseq_cmv	GTTGACAACGAAGTGAAGGTTTGAGGTACTAACAG[A/T]TAGGAACAGTTTGATTGGAGGGCTGAGAAAGTAAG	0.71	0	100	0.508	0	-100
Affx-1059389106	cmr2_29510:55	ddRADseq_cmr2	GTTTTTCATTTAGGCCGGAGCGTCCATTTAACATG[C/T]GCACTCACAAAGGTAAATGCCTCTTACGTGTAACG	0.766	0	100	0.648	0	-100
Affx-1059389110	cmr2_29546:68	ddRADseq_cmr2	CACAGTCCTCTACGTTTCTTATCTAACTCATTGTC[A/C]AGCACACATTTCTTGGCCTATGTTCAGCCCAAGGA	0.74	0	100	0.652	1	-3
Affx-1059389111	cmr2_29547:67	ddRADseq_cmr2	TTAGCGCTTTCTGAGGCTGGAAGACTTAACAACCA[G/T]GCTGAAGGGATACGTTTGGGACTAGATATTAAGTC	0.706	0	100	0.64	0	-100
Affx-1059389112	cmr2_29549:92	ddRADseq_cmr2	GGTTCTTTAAAACTTTATTTCTTGTCATGAAGGTA[C/T]ATAATTAGATCGGAAGAGCACACGTCTGAACTCCA	0.744	0	100	0.718	149	0
Affx-1059389116	cmr2_29590:94	ddRADseq_cmr2	GAACAGATAGTAAGAGCAGTAACGAGTAATAGTCA[A/G]TAAGAGCACGAGTAAATTAGATCGGAAGAGCACAC	0.756	0	100	0.632	0	-100
Affx-1059389128	cmr2_29652:108	ddRADseq_cmr2	ATGTATAAATGGACAACAGCGTGGGAGAGTGGGCA[C/T]AATGAATATATAATTAGATCGGAAGAGCACAC	0.646	0	100	0.704	1	-3
Affx-1059389131	cmr2_29659:36	ddRADseq_cmr2	CACATCTTAATCAGTAAGGTCATGTGAACGAATC[A/G]TGTGCCATGAACAGCAAACAAACTAACAAGCAGAA	0.714	0	100	0	0	-100
Affx-1059389132	cmr2_29660:47	ddRADseq_cmr2	TATAAATCCATAAATGATGATTATCAGGTTCTTCA[A/G]TGGTTCTTTAGTAAAAGCAACGGTGATATTTAGAA	0.704	0	100	0	0	-100
Affx-1059389135	cmr2_29670:37	ddRADseq_cmr2	ATGGCAAGTTAGCACTTATGTTGTGAGGTTAAGAG[G/T]GTGCTCCATTGGTTTTAGGCTGGGGATAAGAGGTC	0.672	0	100	0.57	1	-12
Affx-1059389135	cmv_6193:37	ddRADseq_cmv	ATGGCAAGTTAGCACTTATGTTGTGAGGTTAAGAG[G/T]GTGCTCCATTGGTTTTAGGCTGGGGATAAGAGGTC	0.672	0	100	0.57	1	-12
Affx-1059389136	cmr2_29676:78	ddRADseq_cmr2	TTGTAATGGTATTTTCGGCTTTATGCATATGTGCA[C/T]ATGATGTGTGTCAGAGTGCAATTAGATCGGAAGAG	0.716	0	100	0.706	0	-100
Affx-1059389143	cmr2_29712:110	ddRADseq_cmr2	AGAGTTTGTATAGAACAGCAAGAACCATTTGCAAA[A/G]AATCAATTAGATCGGAAGAGCACACGTCTG	0.62	0	100	0.69	17	0
Affx-1059389144	cmr2_29715:75	ddRADseq_cmr2	ATCCAGAGCCTTAAGTCTTATATGATTAAACGTAT[A/T]TAACAGCCCATGGGCTTAATTAGATCGGAAGAGCA	0.684	0	100	0.664	0	-100
Affx-1059389150	cmr2_29749:60	ddRADseq_cmr2	TGTTAAAACAGAAACAAGTTGAAATCGCAATATGT[C/T]ATAACTTTGATTTAGATCTTTTTGTCTTGGCATGT	0.73	0	100	0.726	0	-100
Affx-1059389159	cmr2_29816:99	ddRADseq_cmr2	CAACTACTGCATACCATACGGAAAGCAAATATCCA[A/C]AAGAAAACTATTTTACCAAATTAGATCGGAAGAGC	0.744	0	100	0.67	0	-100
Affx-1059389163	cmr2_29829:61	ddRADseq_cmr2	ATACATGTTTTGTTGATTCAAATGAAAATGAGAAC[A/G]CACCATTTACAGAGAAAACACTTTTTTGCTAATTA	0.694	0	100	0.534	2	-3
Affx-1059389170	cmr2_29845:75	ddRADseq_cmr2	CTGACACACTGTTATCTATAGACATGAACAAGTAA[A/G]GAACATAAAGCCTGAATTAGATCGGAAGAGCACAC	0.73	0	100	0.586	0	-100
Affx-1059389173	cmr2_29865:79	ddRADseq_cmr2	TTGTGGATATGACTGACCTTGTTGTGGCTGAAAAC[C/T]GATTCCAGTACTAGCATCCATAAACAATTAGATCG	0.732	0	100	0.72	0	-100
Affx-1059389177	cmr2_29887:55	ddRADseq_cmr2	TGGGATATTTTTAACATGCGTTTCCGAAAAATGGA[A/G]GACAAAAAGAAAATATCTCTAAAGAGGATGATGTA	0.698	0	100	0.588	0	-100
Affx-1059389178	cmr2_29890:75	ddRADseq_cmr2	GTAAGACTGTAAGACATTTCTTTAGCGCCGTGTTT[C/T]CCGTTTCTTTAGGTGAATTAGATCGGAAGAGCACA	0.636	0	100	0.726	1	-2
Affx-1059389188	cmr2_29989:44	ddRADseq_cmr2	TTTAGACAACAGTATGTTGTGTTGACTGCCCATCA[C/T]GTGCACTCATGTCATGTAGGCATATAGATACTACA	0.68	0	100	0.554	0	-100
Affx-1059389190	cmr2_30000:83	ddRADseq_cmr2	ACTAGTTACATCAAAGTTTAACTATAGTAAACAAT[A/G]CAATACTTTCAATTAGATCGGAAGAGCACACGTCT	0.664	0	100	0.724	1	-10
Affx-1059389199	cmr2_30063:51	ddRADseq_cmr2	ACCTCCCATAGCTTATCTACATTAGCATTGTAGAT[C/T]CAGTGCAAACCAGTGGCTGACCGAATACATCTGGG	0.646	0	100	0.622	1	-1
Affx-1059389202	cmr2_30085:60	ddRADseq_cmr2	CTATATATTGTTCAGTTGTTTTTACCTCTTTTGCA[C/T]AATGATAATAGTTAACACTTACTTTAGTAGTTAAA	0.704	0	100	0.652	0	-100
Affx-1059389205	cmr2_30101:39	ddRADseq_cmr2	ATACAATACTTTCATCACTGTTCTGTCAAAATCTT[G/T]ACCTTTTTTTGTTGTTTTTTTTTACATCATCTAAA	0.778	0	100	0	0	-100
Affx-1059389205	cmv_943:39	ddRADseq_cmv	ATACAATACTTTCATCACTGTTCTGTCAAAATCTT[G/T]ACCTTTTTTTGTTGTTTTTTTTTACATCATCTAAA	0.778	0	100	0	0	-100
Affx-1059389207	cmr2_30116:76	ddRADseq_cmr2	AAAAAGTTCAGTTAAGAGCCCTAAAGCTACAATCC[C/G]TTATTACCTTTCATATATTTTCCAAACTACGGCTG	0.738	0	100	0.68	0	-100
Affx-1059389210	cmr2_30126:53	ddRADseq_cmr2	GATGAGGAACTTCGTGGAGAATCAAGCATTAACGC[C/T]GGCCTAATCGAGTTCTTCGTCTTCCGACCGCTTGT	0.682	0	100	0.5	0	-100
Affx-1059389211	cmr2_30132:39	ddRADseq_cmr2	TAGCGATTTTTTTATGCTTGAAAACGATCATAATA[C/T]ATTGAAATAACATTAAACTAAGACAATACGATGGT	0.666	0	100	0	0	-100
Affx-1059389217	cmr2_30162:102	ddRADseq_cmr2	GCACTCTTGTCATGACTCGTGATGTATTTGTTTGT[A/G]TCTTCCTCACATAATTAGATCGGAAGAGCACACGT	0.634	0	100	0.522	0	-100
Affx-1059389220	cmr2_30174:72	ddRADseq_cmr2	ACTGATTATTATAGCATTCCAACACAGGCCTGTGA[C/G]AGGGTGTAAAACAGGGTGTAGTAACTCTTTCAATT	0.672	0	100	0.656	0	-100
Affx-1059389223	cmr2_30197:91	ddRADseq_cmr2	TGCAAGAATACTTGTGAAAAAGATGGATGACCTAC[C/T]CAATTAGATCGGAAGAGCACACGTCTGAACTCCAG	0.706	0	100	0.652	183	0
Affx-1059389224	cmr2_30205:80	ddRADseq_cmr2	ATGATTCAATACATCATGAATCTTAAATGTACCAC[C/T]ATTCATTTAATTAGATCGGAAGAGCACACGTCTGA	0.716	0	100	0.71	2	-4
Affx-1059389227	cmr2_30222:64	ddRADseq_cmr2	AAATAGACAACTAATATGTTAGCTTAGCCAGTGAA[C/T]GCTAAGTTGTATATTGTTTTTGAGCATTATTGGCT	0.758	0	100	0.698	0	-100
Affx-1059389230	cmr2_30237:101	ddRADseq_cmr2	AGGAGTGTTTCTGCCTGCACTGCTTTTCTAACAAG[G/T]GCAGCAAATCAGAATCAAGCTAATTAGATCGGAAG	0.754	0	100	0.678	1	-1
Affx-1059389234	cmr2_30276:85	ddRADseq_cmr2	TGTCACTGTATGACATAAAAGTATCTCACATAGCC[A/G]AAATAGTAATGTTTTTACCTTAGAAGCTTTAAATT	0.748	0	100	0.656	1	-8
Affx-1059389235	cmr2_30285:56	ddRADseq_cmr2	CTGGACTAGCCTGTGATCTGTCTGGTATTGTCTAA[G/T]GTAAGCACGTTTTCAAAAATGTGTATGAGGAATAG	0.712	0	100	0.656	1	-14
Affx-1059389237	CM54179:56	GBS_cm	GGCACTGTATATAGCTAAATCTTTCTATACCAGTT[C/T]TGA	0.716	0	100	0	0	-100
Affx-1059389238	cmr2_30295:43	ddRADseq_cmr2	TGCCGTCCACGACGATGTAAGTCAGGATGTCGATT[A/T]GAGTGCACTTTTCCTGCTGTGGAGTAAATGGAATG	0.708	0	100	0.586	0	-100
Affx-1059389238	cmv_65742:43	ddRADseq_cmv	TGCCGTCCACGACGATGTAAGTCAGGATGTCGATT[A/T]GAGTGCACTTTTCCTGCTGTGGAGTAAATGGAATG	0.708	0	100	0.586	0	-100
Affx-1059389241	cmr2_30323:48	ddRADseq_cmr2	ATTACTATAAAAACGAAACTCTTATTCAGCTCACT[C/T]AATCGCTTCATATGGCAGATGATGTTTTGTACAAG	0.73	0	100	0.684	0	-100
Affx-1059389241	cmv_60156:48	ddRADseq_cmv	ATTACTATAAAAACGAAACTCTTATTCAGCTCACT[C/T]AATCGCTTCATATGGCAGATGATGTTTTGTACAAG	0.73	0	100	0.684	0	-100
Affx-1059389245	cmr2_30338:39	ddRADseq_cmr2	CAGAGGGAGTATTTTTAGATGAAAAGGTACTCAGC[C/T]TCAGTTTTTCTGGGGCCTTTGTTTGCCTTGGCTGG	0.69	0	100	0.622	1	-1
Affx-1059389249	cmr2_30405:77	ddRADseq_cmr2	GGCTACATTAGACCAAAAACTAAACAATCAAACTT[C/T]GAACACCAAAGACGTCTTGGCTGATCAACTATCAA	0.712	0	100	0	0	-100
Affx-1059389249	cmv_49079:77	ddRADseq_cmv	GGCTACATTAGACCAAAAACTAAACAATCAAACTT[C/T]GAACACCAAAGACGTCTTGGCTGATCAACTATCAA	0.712	0	100	0	0	-100
Affx-1059389250	cmr2_30406:42	ddRADseq_cmr2	GATCGCGGCATCAGGGCTGTTTGAAACAAAAAGAC[A/G]GGTAGCAGCCTGAACACCGCACACTCGAACTCCCT	0.672	0	100	0.51	0	-100
Affx-1059389252	cmr2_30419:115	ddRADseq_cmr2	TGCAAAGATAGAACATATGGGTGGGGCTAGAAATG[A/G]TGCACTAATTAGATCGGAAGAGCAC	0.738	0	100	0	2	-4
Affx-1059389259	cmr2_30467:76	ddRADseq_cmr2	AACACAACTACAGAACGCCACTGCTAAAACTCTCC[C/T]GGTAGGGCTGCACAATAGCGTTAATTAGATCGGAA	0.656	0	100	0.6	0	-100
Affx-1059389263	cmr2_30515:43	ddRADseq_cmr2	TCTGGCCTAATGCGGTTTTTGTTGTTATAGACTGG[A/C]CAAGAGGGAGCATACTAGCACCAATAGACTTGCCC	0.696	0	100	0.588	0	-100
Affx-1059389265	cmr2_30533:92	ddRADseq_cmr2	TCTTTCTGTTTCATTGACATTTCCATACGTCTTTA[A/C]ACGTCTGGAACCAAATTAGATCGGAAGAGCACACG	0.734	0	100	0.606	0	-100
Affx-1059389266	cmr2_30536:106	ddRADseq_cmr2	ACTGTGGTCTAGTATGATTTTTAGAAGAATGCTTG[A/T]AAAATTAGATCGGAAGAGCACACGTCTGAACTCC	0.612	0	100	0.688	137	0
Affx-1059389267	cmr2_30538:60	ddRADseq_cmr2	CCCACAGAAGATCTGGCTGGATGGATTTGTCGCTA[C/T]GGGCACAGCAGATCTGTTTACAGTTGCTAGTGTGA	0.622	0	100	0.572	0	-100
Affx-1059389268	cmr2_30547:110	ddRADseq_cmr2	TTATACTATTGGATTCAGAGGTCAAAACACTTTCT[G/T]TACAATTAGATCGGAAGAGCACACGTCTGA	0.672	0	100	0.7	37	0
Affx-1059389270	cmr2_30569:52	ddRADseq_cmr2	ACCTTGTTCTTTGTTTCCATTTTTCTATTTTGTAT[A/G]TGCTTTGAAAATGTTTCACTTTCTCAGCCATACAG	0.696	0	100	0.688	0	-100
Affx-1059389271	cmr2_30579:86	ddRADseq_cmr2	TCTCTCTCCAGTGGAGGTGGAGGTCACTTTCTTAG[C/T]ACAAAAAGAAGCCTTTGATAAATTAGATCGGAAGA	0.618	0	100	0.598	0	-100
Affx-1059389274	cmr2_30611:106	ddRADseq_cmr2	AACAACTGTGCCAGCACCTGGTTAGACTCTATAAT[A/C]AAAAAAATACAGATTAATTAGATCGGAAGAGCAC	0.796	0	100	0.656	0	-100
Affx-1059389280	cmr2_30648:113	ddRADseq_cmr2	TGTCTTAAAATCTATAGTTAAATATTTTAATCTGC[C/G]TGTATTTTAAGCAATTAGATCGGAAGA	0.654	0	100	0	0	-100
Affx-1059389281	cmr2_30654:46	ddRADseq_cmr2	CTTACCAGAAGGTAGGAGGATGAAAACTCTGTGAG[C/T]GAGATGAAGGGTCTGAGATGCTGTGGGCTTTTCTC	0.676	0	100	0.638	0	-100
Affx-1059389282	cmr2_30660:64	ddRADseq_cmr2	TTGTAGATTATCTGGACCATCTTTAATGTTTAAAA[C/T]GCACCAAACAGGGGTTTTGTTTACTCAAATACTAT	0.75	0	100	0.476	0	-100
Affx-1059389282	cmv_35595:64	ddRADseq_cmv	TTGTAGATTATCTGGACCATCTTTAATGTTTAAAA[C/T]GCACCAAACAGGGGTTTTGTTTACTCAAATACTAT	0.75	0	100	0.476	0	-100
Affx-1059389283	cmr2_30662:41	ddRADseq_cmr2	AACCATGAACGAATCACTGAATATTTGTATTCACA[C/T]ATTATAAAGACACACAATGAAGTGGTAGACTATTT	0.74	0	100	0.688	0	-100
Affx-1059389284	cmr2_30666:51	ddRADseq_cmr2	ACAGCTAGTTCTTACTGTAACGATTCACATTTACT[G/T]CATTAGTGTTTTATATTATAATGTAATGTTTGCAT	0.63	0	100	0.582	0	-100
Affx-1059389285	cmr2_30672:94	ddRADseq_cmr2	TCTGGTAGCGCTCATTAACCAAAGTGGACACCATG[C/T]ACTTTAAATTAGATCGGAAGAGCACACGTCTGAAC	0.716	0	100	0.712	3	-2
Affx-1059389289	cmr2_30707:50	ddRADseq_cmr2	GATGTGGTTTGTATATTTGATTTCTTTAAATAGTA[A/G]TAATAATAATAATAATAATAACAATACTATTTTAG	0.696	0	100	0	2	-22
Affx-1059389293	cmr2_30760:103	ddRADseq_cmr2	TAAACCTGGCGCAGCTACAAGCTGTAAAAGAAAAG[C/G]CTTACAGTAATTAGATCGGAAGAGCACACGTCTGA	0.754	0	100	0.644	0	-100
Affx-1059389295	cmr2_30766:40	ddRADseq_cmr2	TAGGACCACTCAACGGGTAGGACAAACTGTTAGAA[C/T]ACCTGTCGCATTTTACCTTGCAGTAAACAGGCATT	0.722	0	100	0.694	1	-1
Affx-1059389295	cmv_55718:40	ddRADseq_cmv	TAGGACCACTCAACGGGTAGGACAAACTGTTAGAA[C/T]ACCTGTCGCATTTTACCTTGCAGTAAACAGGCATT	0.722	0	100	0.694	1	-1
Affx-1059389297	cmr2_30795:88	ddRADseq_cmr2	GTTGTAATGGTCGTATCTGGCTATGCAAACTCTGC[A/T]AGATAACTATACAGCCAAAAGCTGTGGAATTAGAT	0.644	0	100	0.608	0	-100
Affx-1059389299	cmr2_30807:91	ddRADseq_cmr2	GAGGTCAAGGTTAGCGTTAGGTGTAGGGTTAAGCT[A/T]AAGAAATTAGATCGGAAGAGCACACGTCTGAACTC	0.734	0	100	0.682	12	-1
Affx-1059389300	cmr2_30808:93	ddRADseq_cmr2	AGGATAGATCTTTACTAATATTTGTAATGACATAT[C/T]AACAGGATAAGTAATTAGATCGGAAGAGCACACGT	0.732	0	100	0.702	0	-100
Affx-1059389308	cmr2_30865:101	ddRADseq_cmr2	GAAACGAAGACGTTTCTCAAAAATGCCTACTTTAT[G/T]GCAGAAAACAAATTAGATCGGAAGAGCACACGTCT	0.688	0	100	0.676	0	-100
Affx-1059389309	cmr2_30866:59	ddRADseq_cmr2	CAGCCCTGAAAAAATGATGCACTGAATGTACTTTA[A/T]TGTTTCTACATAAATATGATATATTACATCAACAC	0.618	0	100	0.606	0	-100
Affx-1059389311	cmr2_30874:92	ddRADseq_cmr2	CAGCACATTATCATTACTAGGCTAGGCCAAGTTAA[A/C]CTAACAATTAGATCGGAAGAGCACACGTCTGAACT	0.712	0	100	0.704	1	-2
Affx-1059389315	cmr2_30944:96	ddRADseq_cmr2	TGGTGTTAATGAAATCCAGACACCAGTAGTTTTAT[A/G]AATTAGATCGGAAGAGCACACGTCTGAACTCCAGT	0.618	0	100	0.654	317	0
Affx-1059389315	cmv_71274:96	ddRADseq_cmv	TGGTGTTAATGAAATCCAGACACCAGTAGTTTTAT[A/G]AATTAGATCGGAAGAGCACACGTCTGAACTCCAGT	0.618	0	100	0.654	317	0
Affx-1059389319	cmr2_30953:49	ddRADseq_cmr2	AGACAGACTAAAGCACACTTCATGATATATCTGTT[A/C]ACAAAAATGAAGCATTTATATTGTGAACAGTATGT	0.662	0	100	0.652	0	-100
Affx-1059389324	cmr2_31000:83	ddRADseq_cmr2	CACTGTATAACAGTGTTAGATGGATGGCTTGACAT[C/T]TATTGAATTAGATCGGAAGAGCACACGTCTGAACT	0.704	0	100	0.668	4	0
Affx-1059389330	cmr2_31029:62	ddRADseq_cmr2	TCAGTCATGTTAGAGCGTTTATGCATCTGAAGAAC[A/C]CTTTAATCATGCAATGGGTTTTTGAGTGTTCATGG	0.728	0	100	0	0	-100
Affx-1059389331	cmr2_31031:43	ddRADseq_cmr2	CGTTTTGCCAGGCTTCCCTGGTACAAAAGGCTACA[C/T]TGATCAACATCATATCACGTTGAAGTAGCTGCATT	0.7	0	100	0.56	0	-100
Affx-1059389331	cmv_45982:43	ddRADseq_cmv	CGTTTTGCCAGGCTTCCCTGGTACAAAAGGCTACA[C/T]TGATCAACATCATATCACGTTGAAGTAGCTGCATT	0.7	0	100	0.56	0	-100
Affx-1059389334	cmr2_31037:85	ddRADseq_cmr2	TTCCTTCACTGCCTTGTGTTAGTTTAAATGCTTGG[C/T]ATAATAAGCAGGAATGCAACAGACACTTGCCTGAA	0.706	0	100	0.684	0	-100
Affx-1059389338	cmr2_31055:39	ddRADseq_cmr2	TCTCCAGGTGCAAATAATAGCTTTGATCAGGCTCC[C/T]AACCCCCCCACTGCACCCACCTGACTAGCAGCAAA	0.672	0	100	0.476	0	-100
Affx-1059389349	cmr2_31118:42	ddRADseq_cmr2	TAACAAATAAGTATGGTACTGATGTCTAGATTTTC[C/T]TGACTACTAAAAGACATTCTGAATCTCTAAAAACG	0.738	0	100	0.698	0	-100
Affx-1059389355	cmr2_31176:88	ddRADseq_cmr2	ATATGACACTTTACTTGGCCTGAATGGGACAAAAC[G/T]TTCTGCAATTAGATCGGAAGAGCACACGTCTGAAC	0.676	0	100	0.746	2	-2
Affx-1059389363	cmv_16137:46	ddRADseq_cmv	TAGATAGTTCAGAGGCTTTTATGTTGCTATTGTGT[C/T]ACAGTTTTTTAGCATCAGAAGGGTTTATATGAAAT	0.664	0	100	0.67	1	-22
Affx-1059389371	cmr2_31386:94	ddRADseq_cmr2	GAAGCACATTTGTTGCTTTCCTTCACTCACTTGTA[C/T]GGTGTGACCAAAAAAATGAGCCAATTAGATCGGAA	0.672	0	100	0.654	0	-100
Affx-1059389378	cmr2_31465:38	ddRADseq_cmr2	ACACATTATAAATGACTTATTCTGTGTCAGAGCTT[C/G]AAGGCCTTCTCTGTTCCTCAGCCGAAGCCATTCTT	0.686	0	100	0.536	0	-100
Affx-1059389387	cmr2_31512:64	ddRADseq_cmr2	ACAACCAGTAGTGGCATATATTGATCCCTTAAATA[G/T]CCAGGGCCTGTCGGCAGTAACTGCCTTAGTATGTA	0.784	0	100	0.448	1	-9
Affx-1059389393	cmr2_31535:67	ddRADseq_cmr2	TATGTGGCTTCTGACACTGTGATTATTTTAATATG[C/T]GTTTTGCACAATGCTAATTAGATCGGAAGAGCACA	0.684	0	100	0	0	-100
Affx-1059389395	cmr2_31538:94	ddRADseq_cmr2	CCCTGTGTAGAGCCAAATGAAGAGCCATTTAAAAC[C/T]GAGCCCATCCTGAACCTGTGAATTAGATCGGAAGA	0.716	0	100	0.672	1	-9
Affx-1059389398	cmr2_31548:63	ddRADseq_cmr2	CTGTGGCTCCATTTCTATCTGTAATAAATAAAGTA[A/C]TGTGAAAGTGTTATCTTATACCTAATTAGATCGGA	0.742	0	100	0.714	0	-100
Affx-1059389400	cmr2_31560:74	ddRADseq_cmr2	AAGCCAGAGGTGATAAATACAGCCTGTACTTTCAC[A/G]AGAACTGACAACACAAATAACCACCAAGGACATTA	0.638	0	100	0.616	1	-8
Affx-1059389406	cmr2_31614:48	ddRADseq_cmr2	TGCCTTTGGTTACAAGCCTTGTGTGTGAGTGAAGA[A/G]CAGGTTCAAGAATGCTGCTCTGTTTGCTTATTTAC	0.708	0	100	0.702	0	-100
Affx-1059389409	cmr2_31631:100	ddRADseq_cmr2	TAAGTGATGAGTTAAAGTGGTTTGTGGATTGCTAA[A/G]ATGTGAATTAGATCGGAAGAGCACACGTCTGAACT	0.76	0	100	0.784	6	-1
Affx-1059389409	cmv_51754:100	ddRADseq_cmv	TAAGTGATGAGTTAAAGTGGTTTGTGGATTGCTAA[A/G]ATGTGAATTAGATCGGAAGAGCACACGTCTGAACT	0.76	0	100	0.784	6	-1
Affx-1059389410	cmr2_31632:102	ddRADseq_cmr2	TCTGTTTCTCTCTCTCAGTAGTTGCAAAAGATACA[C/T]AGGATTGTTCAATTAGATCGGAAGAGCACACGTCT	0.694	0	100	0.646	0	-100
Affx-1059389412	cmr2_31645:87	ddRADseq_cmr2	TTTAGTTTATTTCATACTCCAACAGCAAAAAAAGC[A/T]TGTCAATTAGATCGGAAGAGCACACGTCTGAACTC	0.698	0	100	0.642	10	-1
Affx-1059389414	cmr2_31672:86	ddRADseq_cmr2	AAGATTTTTAGGTGGGTAATATGACAGCATCATTA[C/T]TGTAATGAATTAGATCGGAAGAGCACACGTCTGAA	0.748	0	100	0.724	0	-100
Affx-1059389418	cmr2_31737:81	ddRADseq_cmr2	AGTTTCCACGTTGAATATAACAAAATAGAATACTA[C/T]TGGATCTCATTCACCAATAATTAGATCGGAAGAGC	0.698	0	100	0.694	0	-100
Affx-1059389420	cmr2_31745:46	ddRADseq_cmr2	ATGTGGATGCATTCTCCGACGGCAGTAAATGTTTG[A/T]ATGGGACTTAAATACAGTCTCTCCTGTCACAGTGC	0.702	0	100	0.748	1	-9
Affx-1059389422	cmr2_31769:52	ddRADseq_cmr2	TTACCTAAATCCTGATGCACATGCACGCTCACATC[C/T]ATGCACTTGTATACACATCCTTGCACCAAGTGCCT	0.73	0	100	0.662	0	-100
Affx-1059389428	cmr2_31789:120	ddRADseq_cmr2	TTGTGTTAGCTGGCATTAGTGATATAACACTAAAC[C/T]CAATTAGATCGGAAGAGCAC	0.706	0	100	0	0	-100
Affx-1059389430	cmr2_31804:59	ddRADseq_cmr2	CACAAAGACAAAAATGCTCTCTGACATCCTCCAGC[A/C]ATAGAGCAAGCATTTACATGTTTGTGAAATCCTCC	0.634	0	100	0.612	0	-100
Affx-1059389436	cmr2_31863:55	ddRADseq_cmr2	GTTGATAACATTATGCTGCACTGTGCATCAAATGC[A/G]AAAGGCCCACAACTGAATATAAATGCAGCAGATAC	0.756	0	100	0.572	0	-100
Affx-1059389447	cmr2_31916:71	ddRADseq_cmr2	CAGTTATACACTTTCTCTAAGAGATGGCTTTTTGT[C/T]CGTACCAATTAGATCGGAAGAGCACACGTCTGAAC	0.666	0	100	0.636	1	-6
Affx-1059389449	cmr2_31925:66	ddRADseq_cmr2	TTAAAATAAATGTAAATGTCGGTGAAATAAAGACA[A/G]TAATGTGTTTTCGTAAATTAGATCGGAAGAGCACA	0.812	0	100	0.76	0	-100
Affx-1059389450	cmr2_31927:94	ddRADseq_cmr2	TGACAGCCTAAAAACAACCAAGTTGTGTTTGGACA[C/T]GACAGAGAATTAGATCGGAAGAGCACACGTCTGAA	0.626	0	100	0.658	1	-7
Affx-1059389453	cmr2_31931:65	ddRADseq_cmr2	TGAACTGTATCCAAATGGTCTTGTGCTACCACAAC[A/G]ACATCATGTTCTCTAGATAATGTGTGAATTAGATC	0.782	0	100	0.644	1	-16
Affx-1059389457	cmr2_31959:82	ddRADseq_cmr2	TTGCATGATTAGGATTATTAAGAACATGTGATAAG[C/G]TTAATATACAAGCTTTTTTCCTCAATTAGATCGGA	0.702	0	100	0.646	0	-100
Affx-1059389457	cmv_13275:82	ddRADseq_cmv	TTGCATGATTAGGATTATTAAGAACATGTGATAAG[C/G]TTAATATACAAGCTTTTTTCCTCAATTAGATCGGA	0.702	0	100	0.646	0	-100
Affx-1059389459	cmr2_31968:67	ddRADseq_cmr2	AGGAAGGATGCCATTTGGCTTCCATTAGTGACGTA[A/G]GATGCGGGTAGACTCCGCTACAGTCCGCCTCTAAT	0.662	0	100	0.386	0	-100
Affx-1059389460	cmr2_31981:37	ddRADseq_cmr2	GCACACCAGTATAAATGATATGTGTGTGACAAACA[A/G]TAAACTTATAAGATCCCTGTTATTACACAGTTTAT	0.73	0	100	0.686	0	-100
Affx-1059389463	cmr2_32001:72	ddRADseq_cmr2	AGAATACAGTATAGATATTAAGGCATATGGGTCCT[G/T]TAAAAAAAAATCTATACATGAGCCAAAGAGGCAAT	0.69	0	100	0.678	0	-100
Affx-1059389465	cmr2_32037:67	ddRADseq_cmr2	GGTAAGTCTGCCTCATCAGGGCATGTTTTCTGATC[C/T]ACTCTGGCAGCAGTCATAATGGCTTCTGCTGTAAC	0.66	0	100	0.624	0	-100
Affx-1059389471	cmr2_32077:63	ddRADseq_cmr2	GAGGTTTGATGTTCCTAGGTTCTACGTGGAGTGTG[C/T]AAGTTCTCATTCTGACTCGTCTGTAGTGTAACTGC	0.636	0	100	0.7	1	-7
Affx-1059389472	cmr2_32078:74	ddRADseq_cmr2	TACAACAAATCCAGCAATCTGGAAACTATCCAAGC[A/T]GTCAGAGTTGAAGAAATGCTCCTGTTTTCAAATTA	0.664	0	100	0.59	0	-100
Affx-1059389472	cmv_15257:74	ddRADseq_cmv	TACAACAAATCCAGCAATCTGGAAACTATCCAAGC[A/T]GTCAGAGTTGAAGAAATGCTCCTGTTTTCAAATTA	0.664	0	100	0.59	0	-100
Affx-1059389474	cmr2_32092:101	ddRADseq_cmr2	GAGTCATGTGGAAAATACTTTATTTGATCAAATCC[A/G]TTACAAATATCTTAATTAGATCGGAAGAGCACACG	0.734	0	100	0.676	1	-7
Affx-1059389476	cmr2_32102:87	ddRADseq_cmr2	CTGACAACTCACTAGCTGTGCTAATGCTAGTTTCA[A/G]TGGCAGCAAAATGGTCCCTCATTTGGCACAATTAG	0.68	0	100	0.648	0	-100
Affx-1059389477	cmr2_32117:69	ddRADseq_cmr2	ATCCTGGAAATGACAAGCGTTTGTGCTGTTCATTA[C/G]AGCAGCTTTAGTAATTAGATCGGAAGAGCACACGT	0.66	0	100	0.634	1	-4
Affx-1059389479	cmr2_32130:43	ddRADseq_cmr2	CAAACCAGTCTATGTCAAGTATACGGAGACGCAAC[C/T]CACATTCGTGATGATGTCAAGACGTAGGTATGTCA	0.718	0	100	0.7	1	-17
Affx-1059389480	cmr2_32139:83	ddRADseq_cmr2	GGGCGAGTATATCTTTACTCATCAATACACTGTAA[G/T]GCTGATATTCAGATTTAGCAGTGTTGATAGATAAT	0.7	0	100	0.678	0	-100
Affx-1059389484	cmr2_32156:88	ddRADseq_cmr2	TTATCTACAGAAATACACTGAGTGAAGCTAAAACA[C/G]TATTAGCATCATGAATTAGATCGGAAGAGCACACG	0.772	0	100	0.672	0	-100
Affx-1059389489	cmr2_32203:99	ddRADseq_cmr2	CTGAAAGTGAGTGTTCATACCAAATACAGTGTGTT[C/G]AAAATTAGATCGGAAGAGCACACGTCTGAACTCCA	0.682	0	100	0.716	137	0
Affx-1059389491	cmr2_32210:58	ddRADseq_cmr2	ATATTCTACCGAATGTGTTTGCAGCATTGATGTCA[A/G]CTTTGCTGACTCAGAAACAAGCTAAAACTCCGGAA	0.69	0	100	0.642	0	-100
Affx-1059389492	cmr2_32217:93	ddRADseq_cmr2	TGAGTAGCTTTACATGTGATTTTCTCAGATTACAC[A/G]GAATTAGATCGGAAGAGCACACGTCTGAACTCCAG	0.69	0	100	0.684	179	0
Affx-1059389497	cmr2_32262:66	ddRADseq_cmr2	TCCACCAAAAAATGGAATGTTTTAGGGAGAGATTT[C/G]CCCGTTTTTAATTAGATCGGAAGAGCACACGTCTG	0.716	0	100	0.698	1	-4
Affx-1059389502	cmr2_32284:75	ddRADseq_cmr2	TAGCCATGGCTTGCTATTAATGATCATTCACCATC[A/G]TCGCCGATAAGATCACAATTAGATCGGAAGAGCAC	0.682	0	100	0.656	0	-100
Affx-1059389503	cmr2_32297:60	ddRADseq_cmr2	ACATGCTGAGGGCTTCTGTGTATAGAATACACTAC[A/C]TAAGTATTCCCTGCCAGACTGAATCATCCATTCAC	0.71	0	100	0.672	0	-100
Affx-1059389504	cmr2_32301:56	ddRADseq_cmr2	GTTTGTCATTCGTTAATACTGACACAAATGGAAAA[C/T]AGAACTGCACACTCATATATGTTGATTTATTATGT	0.726	0	100	0.566	0	-100
Affx-1059389509	cmr2_32344:61	ddRADseq_cmr2	GTGTTTGCCATTGTTATAGCAGCACTTTTAGCTAT[C/T]AATGCCCGGGAAACCATGAAGTTTTACATTTTGAT	0.692	0	100	0.61	0	-100
Affx-1059389511	cmr2_32363:47	ddRADseq_cmr2	TGTACACTCTGTTGTTTTATTGTAGTATATTATGG[C/T]AATCTTTTCTTTTACAGTGGCTTAAGTTCCTTGTA	0.724	0	100	0.722	0	-100
Affx-1059389511	cmv_8178:47	ddRADseq_cmv	TGTACACTCTGTTGTTTTATTGTAGTATATTATGG[C/T]AATCTTTTCTTTTACAGTGGCTTAAGTTCCTTGTA	0.724	0	100	0.722	0	-100
Affx-1059389514	cmr2_32393:61	ddRADseq_cmr2	TCTGTATTTTATTCCTCACCTCTAAAAACAAAATA[C/G]ACTGTTTCAAAGTTTCAGTCGTCCACAAGCAAGAT	0.742	0	100	0.746	1	-3
Affx-1059389521	cmr2_32434:78	ddRADseq_cmr2	ATAGCTAAAAATAACAGTAGTAGCATCTACAGAAG[C/T]CTGAAGATATATGAATTAGATCGGAAGAGCACACG	0.714	0	100	0.648	0	-100
Affx-1059389523	cmr2_32446:73	ddRADseq_cmr2	TTTAAACTATCCAGTATTGTGAGAGTATTTACCAA[C/T]GGTGAACAATGACTATTAGAACTAGGCCTTCAATT	0.72	0	100	0.544	0	-100
Affx-1059389526	cmr2_32483:45	ddRADseq_cmr2	AGAGAGAAAAAGGCTCAGAAACTGTACAGTATTGG[A/T]GGACATTCCTATACAGTAGAGTTTCTGTACTGGTG	0.648	0	100	0.636	0	-100
Affx-1059389527	cmr2_32486:48	ddRADseq_cmr2	CCCAGTTATGGACCTCCAAGACAGATAGTTGATTT[C/T]TATGGTAAGTAGAAGACAATGTTGGCTTCCTTTTG	0.722	0	100	0.702	0	-100
Affx-1059389529	cmr2_32509:86	ddRADseq_cmr2	TCATTTTCAAATGGTGCAATAAAGTAAGTATAGTA[A/T]GTAAAATATGAGGCAGCTAACTGTGAGATCAGGAA	0.8	0	100	0.74	1	-21
Affx-1059389532	cmr2_32530:58	ddRADseq_cmr2	TTGATGAACAAAAACAAATCACGAACTTGGTCCAA[A/T]CAATGAGGCTGAGGGATGCAATGCTGCACTAAAGA	0.708	0	100	0	0	-100
Affx-1059389536	cmr2_32552:94	ddRADseq_cmr2	TTAAACTAAGAGAATAAGATGATTATTGTCATTTT[C/T]AACTGACAAAATTAGATCGGAAGAGCACACGTCTG	0.718	0	100	0.678	1	-7
Affx-1059389540	cmr2_32599:63	ddRADseq_cmr2	GGTAATGACTGGCTTGTTCTTCATTGGATAATGCG[C/T]ACCATCGCACTCCCCTACCCCCAGTTTGAGCTCTG	0.732	0	100	0.44	0	-100
Affx-1059389540	cmv_46654:63	ddRADseq_cmv	GGTAATGACTGGCTTGTTCTTCATTGGATAATGCG[C/T]ACCATCGCACTCCCCTACCCCCAGTTTGAGCTCTG	0.732	0	100	0.44	0	-100
Affx-1059389541	cmr2_32603:43	ddRADseq_cmr2	AGCAAATAAATAGAAGTTGAGCAGAAGCATATTTA[A/C]GTGTGTTCCCTGTAGGGGATGCTTGAACTTATTTT	0.678	0	100	0.49	1	-16
Affx-1059389548	cmr2_32643:74	ddRADseq_cmr2	CGGCCCTCTCTCAAAGGTGATGAAAAACACACAAA[A/C]AAACACACAGTGGAATGATTTATTAATATGGAAAT	0.658	0	100	0.516	0	-100
Affx-1059389549	cmr2_32654:56	ddRADseq_cmr2	TCAACACTGTGTCTGCACCTATTTACCACCAGAGA[C/T]GGGCAAGTACTACACTTCACACACCAATTAGATCG	0.716	0	100	0.65	0	-100
Affx-1059389550	cmr2_32660:92	ddRADseq_cmr2	TGAACAGAAATCCAGGTCAAACCATAACCTGGACC[A/G]ACTGGAAAGCCTGACTGAAATTAGATCGGAAGAGC	0.68	0	100	0.61	0	-100
Affx-1059389553	cmr2_32688:47	ddRADseq_cmr2	CTTAGTGTAGATATTACCGTAACAATGAGCATCAC[A/G]TGAGTCCAGTCAGAGTGAGATGAGCAGCAGTGAGC	0.73	0	100	0	14	-2
Affx-1059389560	cmr2_32751:73	ddRADseq_cmr2	ATCTAAAAATGAAAAAGCTCATAGGTATTTCCTGC[A/G]CGATGATGAAATCTGCCTCCTGTTCCATACTGGAG	0.692	0	100	0.682	0	-100
Affx-1059389561	cmr2_32752:44	ddRADseq_cmr2	CTCATGCTGGCATTAGCATATCTACAACATATAAG[A/C]GAAGAGTTTATTTCAGTAACATACAGTGATATGCA	0.732	0	100	0.658	0	-100
Affx-1059389561	cmv_30352:44	ddRADseq_cmv	CTCATGCTGGCATTAGCATATCTACAACATATAAG[A/C]GAAGAGTTTATTTCAGTAACATACAGTGATATGCA	0.732	0	100	0.658	0	-100
Affx-1059389563	cmr2_32755:57	ddRADseq_cmr2	CCCATTCTTCCACACAAATACTCTTCAAGATTCCT[A/C]AAGATTCCACGGGCTCCTTCTATGAACTCTGAGCT	0.684	0	100	0.518	1	-9
Affx-1059389565	cmr2_32765:94	ddRADseq_cmr2	TGTGGCTGAAAAACTGTGGACAATAAACTGTAAAC[A/G]ATAATTAGATCGGAAGAGCACACGTCTGAACTCCA	0.788	0	100	0.702	149	0
Affx-1059389565	cmv_63460:94	ddRADseq_cmv	TGTGGCTGAAAAACTGTGGACAATAAACTGTAAAC[A/G]ATAATTAGATCGGAAGAGCACACGTCTGAACTCCA	0.788	0	100	0.702	149	0
Affx-1059389567	cmr2_32777:60	ddRADseq_cmr2	TCTCATAGTATGATTTAAGTCCTGTAACTCCATTA[C/T]AGACAGGTGTCAAATCTACCTTTCATTGGAAAAGT	0.708	0	100	0.558	0	-100
Affx-1059389567	cmv_48648:60	ddRADseq_cmv	TCTCATAGTATGATTTAAGTCCTGTAACTCCATTA[C/T]AGACAGGTGTCAAATCTACCTTTCATTGGAAAAGT	0.708	0	100	0.558	0	-100
Affx-1059389568	cmr2_32778:58	ddRADseq_cmr2	CCACTAATCGGCAAGATTTTCGCAGTTCTACATAG[C/T]GGCTATTTTCATGGTTAGCCATGTTAGCATTCATT	0.728	0	100	0.544	1	-3
Affx-1059389574	cmr2_32793:106	ddRADseq_cmr2	GATTTTATCAGTGATTTCAAATATCTTTTGGAAAC[A/G]TTAATTAGATCGGAAGAGCACACGTCTGAACTCC	0.672	0	100	0.648	130	0
Affx-1059389574	cmv_32778:106	ddRADseq_cmv	GATTTTATCAGTGATTTCAAATATCTTTTGGAAAC[A/G]TTAATTAGATCGGAAGAGCACACGTCTGAACTCC	0.672	0	100	0.648	130	0
Affx-1059389575	cmr2_32794:62	ddRADseq_cmr2	AACAGGACAGTGAACATATTTCAGTCAATACAGGT[G/T]TTTCAATCCTGTTTGCATCACTGAAACCTAGAAAT	0.67	0	100	0.594	0	-100
Affx-1059389580	cmr2_32821:53	ddRADseq_cmr2	AGACCTGCAAACTTTTCAGAGAGCTGTAAAATATG[A/G]AAAGTCATCCAACCACATTTCCTCCTGTTTAATTA	0.784	0	100	0.676	0	-100
Affx-1059389584	cmr2_32842:66	ddRADseq_cmr2	AATAGGTCCTGCCTACTGTTTTCCAACTATTTTAA[A/C]AGTTAACACGCAACACTGAGTGCATATCTTTTCTC	0.694	0	100	0.616	0	-100
Affx-1059389595	cmr2_32912:55	ddRADseq_cmr2	CAACGTGGCAAAGAAATGCATATAAATGGGTCAAT[A/C]AGACTCTGTTTCTTACTGTAAGAGAGACCAGTAAT	0.702	0	100	0	1	-12
Affx-1059389595	cmv_15024:55	ddRADseq_cmv	CAACGTGGCAAAGAAATGCATATAAATGGGTCAAT[A/C]AGACTCTGTTTCTTACTGTAAGAGAGACCAGTAAT	0.702	0	100	0	1	-12
Affx-1059389598	cmr2_32921:82	ddRADseq_cmr2	AGTCTCGCGTTTTGCCTCTCTCTCCAAGAGTTAAA[A/G]GGGAATTAGATCGGAAGAGCACACGTCTGAACTCC	0.64	0	100	0.626	21	0
Affx-1059389600	cmr2_32933:65	ddRADseq_cmr2	AGCTATACGAAAGCTTCAGCTCAAGGCTCAAACGA[A/C]ACCACATATCAGGGCGTTGCCCTCAGTCATGACAA	0.694	0	100	0.584	0	-100
Affx-1059389602	cmr2_32939:102	ddRADseq_cmr2	CTACTTATCAACTCCTATATAAAATATATCAACTT[A/C]TCCCTAATTAGATCGGAAGAGCACACGTCTGAACT	0.654	0	100	0.678	1	-3
Affx-1059389603	cmr2_32940:36	ddRADseq_cmr2	CAGACAGCGGTTGCTATGAGTAGGGCAGGTATGT[A/G]CACAGGGGGAAACTGTGGGCCGATCCTGGGGGTAT	0.626	0	100	0.252	0	-100
Affx-1059389603	cmv_33176:36	ddRADseq_cmv	CAGACAGCGGTTGCTATGAGTAGGGCAGGTATGT[A/G]CACAGGGGGAAACTGTGGGCCGATCCTGGGGGTAT	0.626	0	100	0.252	0	-100
Affx-1059389609	cmr2_32968:99	ddRADseq_cmr2	CTTAGTTGAAATAGTATGCGTACTTTAAAAAAGAA[G/T]CATGTTTAATTAGATCGGAAGAGCACACGTCTGAA	0.72	0	100	0.784	3	-1
Affx-1059389612	cmr2_32981:92	ddRADseq_cmr2	ACGATAAAACAGTGATTATCGCATTTTTTAACAGA[G/T]AAAATTAGATCGGAAGAGCACACGTCTGAACTCCA	0.65	0	100	0.716	137	0
Affx-1059389613	cmr2_32987:77	ddRADseq_cmr2	AGCAAAACAGTCCCATTTACATGGCATTAATGACA[A/G]AGTGGCTCGCATCCATTGATCTCCCCATGCAAATG	0.782	0	100	0.54	0	-100
Affx-1059389616	cmr2_33008:83	ddRADseq_cmr2	ACGGGCGCAATGACAAGATGCTACACGTCTGTCAA[C/T]GAGATTACGCTGCTGTTTGGTATTTTGAGCGCAAA	0.706	0	100	0.704	0	-100
Affx-1059389624	cmr2_33059:92	ddRADseq_cmr2	ATCCCCCTCTTCTATTTAGTTACCTTAAATACCTT[C/T]AGGTCTACACATGGCGCTCAATTAGATCGGAAGAG	0.722	0	100	0.7	0	-100
Affx-1059389625	cmr2_33061:93	ddRADseq_cmr2	TGAGATTACCACCAATAAAGGACTTTCCTTTCTTA[A/C]ATATGAGTTCACATACTTCTTGAATTAGATCGGAA	0.716	0	100	0.692	0	-100
Affx-1059389628	cmr2_33079:72	ddRADseq_cmr2	GGACACGTAATCTGCTCGTTTTAACATCTGACTCT[C/T]GCTGGATGCTCATCATTCCTGCAGCTTGAGCTAAT	0.66	0	100	0.536	0	-100
Affx-1059389637	cmr2_33116:103	ddRADseq_cmr2	CTGATCTATAATACACACAGCCAAAGTACCATTAG[C/T]GTAATTAGATCGGAAGAGCACACGTCTGAACTCCA	0.73	0	100	0.732	137	0
Affx-1059389639	cmr2_33141:71	ddRADseq_cmr2	GATGTCTATGACATAACATCAAAACTGTTATTTGT[C/T]CACCTTCTGTTGATAACTTTAATTAGATCGGAAGA	0.712	0	100	0.686	0	-100
Affx-1059389640	cmr2_33143:69	ddRADseq_cmr2	AGCTGGATACATGGCAGTACACCGTCACGTGTTGA[A/G]CAACTTTAGCACTATGTACTTCCTCATGTGTATTT	0.688	0	100	0.64	0	-100
Affx-1059389643	cmr2_33160:94	ddRADseq_cmr2	GACAAAGGAGACCACAAACTGTTGAAAAGTGAAAA[C/T]GTTTCACTTTTAAAACTATAGCAATTAGATCGGAA	0.742	0	100	0.546	0	-100
Affx-1059408150	CM51234:55	GBS_cm	GCTGACTAGACAAAAATGACACAGTGTGTGTTTAA[A/C]CCAT	0.712	0	100	0	0	-100
Affx-1059389649	cmr2_33201:42	ddRADseq_cmr2	TGTGTCTCTGACAATGGTCCTAGTTTCTTTGGGCC[A/G]GAGCGGGTGCTGAGCCCTTGCCTTTGTCCACTGAT	0.622	0	100	0.428	0	-100
Affx-1059389651	cmr2_33209:119	ddRADseq_cmr2	CACTTGCCATGCTATTGGTTTTAGATAAAGATGTC[A/G]TTAATTAGATCGGAAGAGCAC	0.708	0	100	0	0	-100
Affx-1059389653	cmr2_33229:47	ddRADseq_cmr2	CCCTCAAACTGTGATGAGCTGTGATCTCTTATAGA[C/T]TTGCTTATGTCGTTTCTGACACCGTATGACACTGT	0.698	0	100	0.57	0	-100
Affx-1059389656	cmr2_33278:52	ddRADseq_cmr2	TTTTCAAACGCCTTCTGCTTTTCACCTCTTCATCA[C/T]GCCTCCCGATGTCCTTGCCACAATCGCTCTCGCTG	0.672	0	100	0.48	0	-100
Affx-1059389659	cmr2_33317:56	ddRADseq_cmr2	GCCCTGCTCATATTTGGTTTTCCTGCTCTTAAACA[C/T]CCAGTTCAACTTATGAAGGGCTTTCTAATTAGATC	0.72	0	100	0.718	0	-100
Affx-1059389660	cmr2_33321:83	ddRADseq_cmr2	AGAAAATCAAAACATATTGTTAAGGATTTATGCTC[C/T]GAGTTTAATGGTGTTTTTTTAAGTGTCTTGTGAGT	0.702	0	100	0.656	0	-100
Affx-1059389671	cmr2_33398:80	ddRADseq_cmr2	ATATGTACAAACATTTACCTTTACATATTTCCATT[C/G]TGTATGTATTAAAAGTTTAGAATCCACACTTCCAA	0.672	0	100	0	2	-7
Affx-1059389680	cmr2_33465:92	ddRADseq_cmr2	GAACAAATGTGAACCATCATACCAGAAAGATTGGA[C/T]CTGAGCAAAGAATTAGATCGGAAGAGCACACGTCT	0.78	0	100	0.684	1	-10
Affx-1059389691	cmr2_33522:65	ddRADseq_cmr2	TTCTTAACCTATGACGAAAGACAAATGTAACACTA[A/G]TGCTGCTTATTCAGTGAAACTCAGTTGAGCAACTT	0.694	0	100	0.648	0	-100
Affx-1059389691	cmv_32441:65	ddRADseq_cmv	TTCTTAACCTATGACGAAAGACAAATGTAACACTA[A/G]TGCTGCTTATTCAGTGAAACTCAGTTGAGCAACTT	0.694	0	100	0.648	0	-100
Affx-1059389692	cmr2_33523:61	ddRADseq_cmr2	CTAGTGAGGTGTTGCTAATAACCAGTGACTGTAGT[C/T]CTCTTGTTCAAATACAGCTTTAAGACAGTAAATTA	0.694	0	100	0	0	-100
Affx-1059389695	cmr2_33551:52	ddRADseq_cmr2	CACAGCAATCATCAGCAATCTCATTTAATAGGGGA[C/T]TTTGGGTGCACTATTTCTGGAGCACCGGTGCTGCC	0.676	0	100	0.616	0	-100
Affx-1059389700	cmr2_33578:70	ddRADseq_cmr2	ACGGCCTTTGATCACGTTAGGGTGATTCCGAAGGC[C/T]GAAGGTCAGTGTCCGAGCCCTGATCTCCTCATGTT	0.632	0	100	0.546	0	-100
Affx-1059389703	cmr2_33649:57	ddRADseq_cmr2	ACTACAGGCCCAAGAACCAACTAGACCAACAAGTA[C/T]TTGTTGTATCCACATTATTAAAGTTACACTATGTA	0.754	0	100	0.726	0	-100
Affx-1059389705	cmr2_33691:54	ddRADseq_cmr2	TGAACTGATCCATTTTGTTTATTAGGAGTTCTTTT[C/T]TAATATTGCTATTTAATAGGGTCTTGAATAGACCA	0.704	0	100	0.678	0	-100
Affx-1059389706	cmr2_33701:105	ddRADseq_cmr2	TTAAAGCGATAGTTTAGGGGAAAATATTCTAATCT[A/G]CAGAATTAGATCGGAAGAGCACACGTCTGAACTCC	0.746	0	100	0.632	35	0
Affx-1059389708	cmr2_33745:101	ddRADseq_cmr2	GCCTCTGCCTTTTCCAGTAACTACATGCACACCAG[G/T]GAAAGCAAGGCAAAAAAAATTAGATCGGAAGAGCA	0.674	0	100	0.602	0	-100
Affx-1059389714	cmr2_33781:37	ddRADseq_cmr2	GCTCTTCTTTCACACATCTCTGCATCTCTCCAATA[A/G]CCTGTACTCGCCACTGCACCTCTTCTGAGAAAGAC	0.644	0	100	0.512	0	-100
Affx-1059389718	cmr2_33790:44	ddRADseq_cmr2	ATCCACCTCAAAGCACTGCAGTTACATCATCAGAA[G/T]GGGTTTTTCCTAGTCTTTAAATAGAAAAAAACTCC	0.64	0	100	0	0	-100
Affx-1059389722	cmr2_33820:62	ddRADseq_cmr2	TGCAAAGCTAAGGCAGAGATTTTCTAATGAAGTGA[C/T]GACTTGCAGGCCATCAAACCTCTGTATTTCAATAC	0.746	0	100	0.656	2	-1
Affx-1059389727	cmr2_33882:97	ddRADseq_cmr2	TGACAAAGAAGGAAGGGTTTTTAGTTTTATATAGT[C/T]TTCGTGAATTAGATCGGAAGAGCACACGTCTGAAC	0.694	0	100	0.748	4	-3
Affx-1059389727	cmv_55746:97	ddRADseq_cmv	TGACAAAGAAGGAAGGGTTTTTAGTTTTATATAGT[C/T]TTCGTGAATTAGATCGGAAGAGCACACGTCTGAAC	0.694	0	100	0.748	4	-3
Affx-1059389735	cmr2_33925:60	ddRADseq_cmr2	TCAAAATGGCCAGTAAAATGTATATCTTTCTTTGT[C/T]GCAGCCTCGCTTCTGGAACGCAGCTTCAGAATTAG	0.65	0	100	0.376	0	-100
Affx-1059389737	cmr2_33931:36	ddRADseq_cmr2	GTGAGAGTGCGGATAAACATCAAGCTGATGCTCA[G/T]TTATAGATCTAATCATATAGAACTCATTTAATAAA	0.714	0	100	0.744	2	-5
Affx-1059389739	cmr2_33949:67	ddRADseq_cmr2	AGGCTCGAGGCCTGTGTGAAAAATGCTGTCAATAA[G/T]CTGTCTTCATAATAAGTCCTCTCTGCACTGACTTA	0.652	0	100	0.648	0	-100
Affx-1059389742	cmr2_33967:40	ddRADseq_cmr2	AAGAGAAGGTAAAAATAGTAGCAATGGATTACACG[C/G]ATTTTAGTGATTGTGCTTGATTTAGTTTCTGTTTT	0.806	0	100	0.694	0	-100
Affx-1059389742	cmv_25678:40	ddRADseq_cmv	AAGAGAAGGTAAAAATAGTAGCAATGGATTACACG[C/G]ATTTTAGTGATTGTGCTTGATTTAGTTTCTGTTTT	0.806	0	100	0.694	0	-100
Affx-1059389743	cmr2_33970:58	ddRADseq_cmr2	GATATGTATTACTTATCAGAAGGCTAAATAAAAAG[C/T]GCATTAAGACCACTGCGATGTTGCCTAATGTTAAA	0.758	0	100	0.712	0	-100
Affx-1059389750	cmr2_34008:53	ddRADseq_cmr2	GTATTTAAATCTGTGGGCCAAAACATTCTCAAAAC[G/T]GTCACTAAACAAAGTCTCAGGCATCAGGTGGCATA	0.658	0	100	0	0	-100
Affx-1059389751	cmr2_34016:38	ddRADseq_cmr2	TTGGGGCAGACTCATGCACAACGCAGGCTTTACAT[A/G]TGCCACCCTCAGAGTGTCAATCATACTCTTTGTTC	0.682	0	100	0.668	0	-100
Affx-1059389754	cmr2_34025:72	ddRADseq_cmr2	TAAGAGAGTTGAGGAGAATATCCCAGTTTAATGTT[C/G]TGTCCCAATTAGATCGGAAGAGCACACGTCTGAAC	0.658	0	100	0.742	1	0
Affx-1059389756	cmr2_34038:47	ddRADseq_cmr2	TATGAGCTCCACTTCGAGAGCTTCACTTACCTTAT[A/G]GATCAACTATATATACACATAATGCTGCTGTCGGA	0.63	0	100	0.574	0	-100
Affx-1059389757	cmr2_34042:53	ddRADseq_cmr2	CATTTGTTACACCAAAAATACATACGTCCTTCCTT[G/T]TTTCATGAAATATGTGCTTCCAAAGTAAAATATGG	0.652	0	100	0.63	0	-100
Affx-1059389764	cmr2_34124:66	ddRADseq_cmr2	AATACATGAATACATCAACCAACAAAAAAACAGAC[C/T]TATCAGAACTGAAAGAGATGATTTTACATAATGAG	0.732	0	100	0.674	0	-100
Affx-1059389766	cmr2_34136:77	ddRADseq_cmr2	ATATCGGAATAAATGTACTATTACATTGTGCTGTA[A/G]CTTGAGTTAAATCAAATCAAGTCACATTATGAACA	0.676	0	100	0.674	0	-100
Affx-1059389767	cmr2_34140:52	ddRADseq_cmr2	TCTGTATGTCTCAGTTTTTTAGTAACTCCCTCACC[C/T]GCTGGTGGGGGTCCGAAGCACAACCGACATTACAA	0.658	0	100	0	0	-100
Affx-1059389770	cmr2_34194:39	ddRADseq_cmr2	AAGGCCTAAAGCGTACTCTCCCAAAAGTCTCTCTC[C/T]CCTCCCTGCGAGCTAGAACACACTTTCAAACTTAC	0.666	0	100	0.538	0	-100
Affx-1059389778	cmr2_34323:54	ddRADseq_cmr2	AGTAATCTGTGACCTGCCAAAATCAGATTATGATC[A/G]CCTTATACATGTGCATGTAAACAAACTCAGCAATT	0.626	0	100	0	0	-100
Affx-1059396973	cmv_13863:54	ddRADseq_cmv	AATAATCTGTGACCTGCCAAAATCAGATTATGATC[A/G]CCTTATACATGTGCATGTAAACAAACTCAGCAATT	0.626	0	100	0	0	-100
Affx-1059389780	cmr2_34333:115	ddRADseq_cmr2	TAAAACTCAGACACCAGTGGGTTCACTGTTGCTTT[G/T]GGATTGCAATTAGATCGGAAGAGCA	0.654	0	100	0	0	-100
Affx-1059389781	cmr2_34342:50	ddRADseq_cmr2	TTAATGCTTCTGCTTTTCTTTGATTATGGATTTGG[A/G]CATCATACAGTGTTTACACTGTGAGCCAAGATTTG	0.668	0	100	0.622	0	-100
Affx-1059389784	cmr2_34355:79	ddRADseq_cmr2	GCGTGTTGAGAAAGATGTCCGACTATTGGCCTTAT[A/G]TGGAGAATTAGATCGGAAGAGCACACGTCTGAACT	0.714	0	100	0.656	5	-1
Affx-1059389790	cmr2_34401:57	ddRADseq_cmr2	AAACTTCAGACTACAAGTGATTTCCGAAGCCATGT[C/T]CATGTGCTTTCCACATGAAAAATAAGGCATTTTCC	0.696	0	100	0.61	0	-100
Affx-1059389796	cmr2_34458:100	ddRADseq_cmr2	TATCCAGCCTCCTAGAAGTAATATCACCTAGCGGG[A/G]AAAAAAATTAGATCGGAAGAGCACACGTCTGAACT	0.638	0	100	0.67	34	0
Affx-1059389796	cmv_5598:100	ddRADseq_cmv	TATCCAGCCTCCTAGAAGTAATATCACCTAGCGGG[A/G]AAAAAAATTAGATCGGAAGAGCACACGTCTGAACT	0.638	0	100	0.67	34	0
Affx-1059389797	cmr2_34463:89	ddRADseq_cmr2	TCATAGTTTGCCCTGCTTCCCTGAACAAACAGTGC[A/G]CTAATTAGATCGGAAGAGCACACGTCTGAACTCCA	0.694	0	100	0.592	64	0
Affx-1059389801	cmr2_34486:48	ddRADseq_cmr2	TCTTCTTGATGTCACTAACATGCTCTTTGCATTAT[G/T]CAATAGCTGTCACATTTCGAGGTAAGCTTCAGCAC	0.702	0	100	0.674	0	-100
[truncated: 21,741 more rows]
