# Supplementary material for: Development of a multi-species SNP array for serrasalmid fish Colossoma macropomum and Piaractus mesopotamicus
Source: Sci Rep. 2021 Sep 29;11:19289. doi: 10.1038/s41598-021-98885-x (PMC8481427; doi:10.1038/s41598-021-98885-x)
Supplement: Supplementary file 4 — Supplementary Table S2. [file 41598_2021_98885_MOESM4_ESM.xlsx]

## Sheet: validated_list_pacu
Table Title: Description of validated SNPs and the flanking sequences for pacu provided by Affymetrix, including: the source of sequencing and the classification based on p-convert values and wobble criteria
affy_snp_id	snpid	source	axiom_71mer	pconvert_fwd	wobble_count_fwd	wobble_distance_fwd	pconvert_rev	wobble_count_rev	wobble_distance_rev
Affx-1054828436	pmv1_36426_c4_g1_i2:1642	RNAseq_pmv1	GTTCAAAAACACAGTTGATGAAGGAATGCAAAGAT[A/G]GGGGAATTAATGCATCACCTTCTGCAGCCAAGGAA	0.742	0	100	0.582	0	-100
Affx-1054828441	pmn_7116:257	ddRAD_pmn	ATAAGATTTATAAAATGTGCAGTTCCATTCCAGTT[C/T]TAAAATCTAATT	0.708	0	100	0	0	-100
Affx-1054828445	pmn_24305:252	ddRAD_pmn	GGTGAAAGAAACAGATGTAGAGAGAAGGAGAGCAC[C/T]TCACTTCAGGAGAATT	0.714	0	100	0	0	-100
Affx-1054828447	pmn_28514:259	ddRAD_pmn	TCTTTTTTAAGAACCTTAAAGATCTTTTTTGTGTA[A/G]ACTATAATT	0.652	0	100	0	0	-100
Affx-1054828451	pmn_53959:256	ddRAD_pmn	GCCCACCCTCCTAGGACACAGTTTACTCTAAGCAT[C/T]ACAAGTACAATT	0.722	0	100	0	0	-100
Affx-1054828452	pmn_59684:264	ddRAD_pmn	ACCAGGTAGGGGCTGTCTGGTATGTGCTCGTCATT[A/G]AATT	0.608	0	100	0	0	-100
Affx-1054828459	pmv2_101:43	RAD_pmv2	AGGCCCTGTCACAGAAATAAGAAAATGATTAAGAA[C/T]ATATACATTTAAGACTCAAATAAATGCTCAAGTAT	0.764	0	100	0.728	1	-25
Affx-1054828471	pmv2_335:228	RAD_pmv2	TCTCAGCTCACAACAGCACACAGACATACACACAC[A/T]GACACACTGTCTTTTGAAGTCTTCCTCTAGGGAGC	0.554	0	100	0.706	0	-100
Affx-1054828486	pmv2_733:48	RAD_pmv2	TCTGCAGTAACGGTAATGAGACGAGCTCAATCAGA[C/T]TCAGAGTCAGAGTTACGGCTCGCCTACCAACTTGG	0.728	0	100	0.71	1	-2
Affx-1054828489	pmv2_858:179	RAD_pmv2	CTAAAAAGCTAGCATTTTTATGATGAATGAATGTT[A/G]CAATTAAATAGATCGCATCAATGAGTAACCTTGCT	0.708	0	100	0.692	0	-100
Affx-1054828491	pmv2_1022:181	RAD_pmv2	AGTCACATTAAAAGGCAGTTTGAAATGCTCATTAC[A/G]CTTCACATCATGCTTAGCAACACCCCTTTATGAAT	0.716	0	100	0.668	0	-100
Affx-1054828497	pmv2_1137:119	RAD_pmv2	AATTCTTTTATTCAGCACTGTCCTATTATTAGTGG[C/T]CTTATTTCACAATTCAGAGCGCATCCGTAGATCCT	0.706	0	100	0.756	1	-21
Affx-1054828500	pmv2_1244:83	RAD_pmv2	CACCTCGTGTTAGGCGTTAAACCAGTGTAGCTGAC[A/T]TTATTTATGTATGTCCGGTGAGGCTCTACGGTGAA	0.704	0	100	0.744	0	-100
Affx-1054828502	pmv2_1270:141	RAD_pmv2	TTTAGAATCTACAACTTTGACAAAATTTCTCTGTT[C/T]TTGTCTCTGATCTGAGTGAGAAATCATCACAATAA	0.696	0	100	0.724	0	-100
Affx-1054828505	pmv2_1369:86	RAD_pmv2	TACTGTAAAGCCCTACATGGTCTTGGTCCACCTTA[C/T]GTAACTGAGGTTCTCAATCCCTACACCCCTGCCCA	0.64	0	100	0.678	1	-24
Affx-1054828506	pmv2_1416:83	RAD_pmv2	TCAAAGAAATCCCAAACACATTAAGGTTCATGTTG[C/T]GGTCTGGACTCTAGGGTGGTCTGTTCATTGTTCTC	0.632	0	100	0.604	0	-100
Affx-1054828507	pmv2_1435:267	RAD_pmv2	TTACCTGATTAAAGTAGATTAAAGTGGCTAAGCTG[A/G]CCGGCGTTTAGTTACACAGTGAGTTGTATTGTGTC	0.676	0	100	0.698	0	-100
Affx-1054828520	pmv2_1776:99	RAD_pmv2	TCATAACCACCATGATTGCACTTTACAGTAACAAT[G/T]ATAAATGTCCAAGGTTATATGCATGTAGGTGTCAG	0.776	0	100	0.68	0	-100
Affx-1054828523	pmv2_1855:88	RAD_pmv2	TGCCCCGACAGAGAAACAGCTCTTGTGCGAAAGTC[A/G]TTTGTGCTTATGTCAAGCCGCCAAGACGCTGAATG	0.672	0	100	0.734	0	-100
Affx-1054828524	pmv2_1860:92	RAD_pmv2	GTAGGGGGCCTCCGGAGTGTGTCACTCGATGACGT[A/T]TGTCGATCCTGTGAAACGTAAATCAAACCTCCGTG	0.34	0	100	0.786	0	-100
Affx-1054828525	pmv2_1869:87	RAD_pmv2	ATACCAGTGCAGTAATATTTCACAGAATTTTTAAA[A/G]TTGCAAATGTGAGCATTTTACAGTACTTTGTAACC	0.638	0	100	0.65	0	-100
Affx-1054828526	pmv2_1876:140	RAD_pmv2	GGGGAAAAAGAGACTGGAAAGTGTAGAATATAAAA[A/G]CACTTTCATTTCCAAAGTATGGACATTCAGAATGT	0.73	0	100	0.62	0	-100
Affx-1054828527	pmv2_1899:131	RAD_pmv2	TAGATAATCTATAGCCTGTTATCTTGGAAATGTGG[C/T]ATGATTCCATGGAAACAGAAAATTCAGCCTACAGA	0.682	0	100	0.73	0	-100
Affx-1054828528	pmv2_1916:98	RAD_pmv2	ATGCTACATTCACTTAGCGGTGGTTTTCCTCAAAG[C/T]GTAGGCCTCCTAAAGCCTGCATTAAGCACCTATGT	0.7	0	100	0.634	0	-100
Affx-1054828529	pmv2_1953:97	RAD_pmv2	CTCATTACAAACCCTAATAGAAGTTTAAAAGGACT[A/G]TGATGGTTGACTGTTCATTAAAATCTCTGGTAGAT	0.73	0	100	0.718	0	-100
Affx-1054828530	pmv2_1955:74	RAD_pmv2	CTCAGCTAATCAAAGATCTTCTGCAGGAAGTTAGA[C/T]GTCCAGAAGCAGGGTTGGTGACCACTGCCTTTAAA	0.73	0	100	0.558	1	-1
Affx-1054828534	pmv2_1997:190	RAD_pmv2	TTTTTTGATATACACACTTTTTAACATACAAATCT[C/T]ACGTAAAAAGCATAAACTGCTATGATGCAGACACA	0.702	0	100	0.686	0	-100
Affx-1054828537	pmv2_2030:78	RAD_pmv2	TATGAAGGTTTTTGAGTGCATATTGGGAAAATAGT[A/G]GTTAAAGATAGTGTCTGTTGATTTGTCCTGATGGC	0.71	0	100	0.752	0	-100
Affx-1054828544	pmv2_2115:334	RAD_pmv2	CGATCAACGATGTTCCAAACGTAAACGGCGCCAGC[A/G]CTAATCCCGTGATGGTAGTGATGCTACCAGCTACA	0.61	0	100	0.748	0	-100
Affx-1054828545	pmv2_2117:116	RAD_pmv2	AGATATCCACAAATGTTTATCTCTTCTCCATTGCA[C/T]TGCAAATCATCATTACTAGGCCCTGCCAACTATCA	0.75	0	100	0.62	1	-3
Affx-1054828546	pmv2_2122:226	RAD_pmv2	GCTTATTTAGAAAGAACAAGAAAAAAATGATAAAT[A/G]GAGATGAAAGTAAGAAGTGAAGTCTCCACCTCCTC	0.706	0	100	0.686	0	-100
Affx-1054828548	pmv2_2151:127	RAD_pmv2	TAATCGGCATCATTATGTATAGTTCATTGTGCTAA[A/G]TAGCCACTGGCCTTATGATTTCAGTGTAGCACTTG	0.692	0	100	0.736	0	-100
Affx-1054828549	pmv2_2161:60	RAD_pmv2	GGGAAAACATACTGAAATGACCTCTCATAATATCT[A/G]ATTAACTCACAAACACATGCACACACACACACACA	0.728	0	100	0.702	0	-100
Affx-1054828550	pmv2_2164:95	RAD_pmv2	ATGGAGAACACGCTGTCTAACGGTCTTTTTGGAGA[A/G]AATGTTGGTGAACTCATCTAATGGCAGATATATTG	0.62	0	100	0.67	0	-100
Affx-1054828552	pmv2_2180:60	RAD_pmv2	AACATACAACAGTCATCTAAAAGATTCATAATCAT[G/T]TCCCAGAGTCATTACAAGTGAAATTGTGCCACTGC	0.752	0	100	0.7	0	-100
Affx-1054828561	pmv2_2302:107	RAD_pmv2	CTTATCTACATGAGCAACATTGATTTATCATAACA[A/T]CCGCCATTATAAAATGCTTACCAATGTGAAGCAGA	0.744	0	100	0.644	0	-100
Affx-1054828569	pmv2_2402:179	RAD_pmv2	CTGTCAATACAGCAGAAGCTGAGATACAACAGATC[A/G]TACAGTCCTATAGTCAGACAAATACAAACGTTCTC	0.75	0	100	0.702	1	-11
Affx-1054828570	pmv2_2420:244	RAD_pmv2	TCTTGTGAGGATGAACTATTAGCCAATCCTAGCCA[A/G]GATGAGCGGAGCTGTGCTGAAAACGGGTGGGAAAT	0.684	0	100	0.502	1	-18
Affx-1054828572	pmv2_2428:225	RAD_pmv2	TGAGTGGATGCAGTATGTGACATGACACGGGGAAA[A/C]ATCCCCTTTTCAAAGCGGACAGCTGGCTGCCCTAC	0.712	0	100	0.592	0	-100
Affx-1054828573	pmv2_2447:79	RAD_pmv2	GCTGATACCGTATGGAATCATGACAGCTTTTCTTA[A/G]ACAGTACAGCAACAATTCTGACTGTGAGTTCTAGG	0.676	0	100	0.622	0	-100
Affx-1054828575	pmv2_2460:71	RAD_pmv2	AGGGTAAGGGCTTTGATGCAGCACTGGAGCAGCTT[A/G]TCGATCGACTGCAGGCTGAAGTTCCTGAAAGAGAC	0.676	0	100	0.55	1	-15
Affx-1054828576	pmv2_2468:83	RAD_pmv2	GGTTCTTTAAAGAAAGATTATTTATGGATTCAAAA[G/T]ATCATGGAACCAAATGCTCTCCATTGACAAGTTCT	0.714	0	100	0.646	0	-100
Affx-1054828577	pmv2_2483:47	RAD_pmv2	TGGTTGGATAATAAAATTTGCGTTACAGACATCAT[A/G]ACCCCTGGTTCCTATCACCACCATTAGGAAAATCA	0.742	0	100	0.61	1	-13
Affx-1054828578	pmv2_2499:310	RAD_pmv2	ACAGTGTAAATTGTGAAATGGAAGTGCTTTGATAT[C/T]GTTTTACAGCTGTTTTGTAGCCTTTTCAAACCTGC	0.7	0	100	0.766	0	-100
Affx-1054828580	pmv2_2505:227	RAD_pmv2	GAAAGGGAGGGGCCCGTAGCGGATTCATTTACACA[A/G]TTCAGCTCTTCAGTTCGAGGAGGCAATATTTTAAT	0.598	0	100	0.734	0	-100
Affx-1054828582	pmv2_2525:105	RAD_pmv2	CGTCTGTTTCTATGTATCATGGGAGCGTGAACGTT[C/T]GCTCAAAGGGCTGTGGAATGTCTCACTCAGCTTAC	0.614	0	100	0.714	0	-100
Affx-1054828583	pmv2_2528:178	RAD_pmv2	TAGTCACCAAATTTAACTACCTGCTGTTTGCACTC[A/G]TCATCAGTTGGCAGATTTTTCATACAGAGTTTAGT	0.608	0	100	0.738	0	-100
Affx-1054828584	pmv2_2541:46	RAD_pmv2	CCAGACATGCCATGTTTTTTTCAAAAGTCTAGCTT[C/T]CAAAGCAGCAGGACCAATCCATTAGGAGCTTTGAA	0.66	0	100	0.654	0	-100
Affx-1054828587	pmv2_2574:57	RAD_pmv2	TATATGCAGTGTTGATAATATTAAAATAGTGGTCT[A/T]TCTGAAAAAATGCATTTTCTTTTGGGGGGCTATTT	0.754	0	100	0.542	0	-100
Affx-1054828591	pmv2_2618:130	RAD_pmv2	GAAAACTGTGGGAATTAGATTTGTTTCCCACCAAA[C/T]TGTCACTTTTCATGTCGATGACCTGCTGGTTGGTC	0.606	0	100	0.742	0	-100
Affx-1054828597	pmv2_2689:91	RAD_pmv2	CCGCAGCTCGTCTACCAGAATGGTTCTTAATGATG[C/T]AATCGAATACTATGTATTGAGAGCTGTGAGGAGAA	0.696	0	100	0.678	0	-100
Affx-1054828598	pmv2_2690:89	RAD_pmv2	CAGCTTCACCAATCAGATCTCAAACATGACAGATT[C/T]ATTATATGATACAAATTGGATTTATCTCTTTGCTG	0.73	0	100	0.686	0	-100
Affx-1054828603	pmv2_2750:126	RAD_pmv2	TTAATAAGAGTCAGGGTTCTCTTCAAAGGTGCTTT[A/T]TAATGTACGCATGAAATGGTTTCTATAAATGATAT	0.768	0	100	0.652	1	-1
Affx-1054828605	pmv2_2753:185	RAD_pmv2	TCTTGAGTGGGAACAAGCACATAATCAAGCAGAAA[A/C]TGTGTCTAGCATCTGACTTTTCGCTCAGTCGAAGA	0.722	0	100	0.65	0	-100
Affx-1054828606	pmv2_2761:100	RAD_pmv2	CACGTACAGCACTCAACCTGACAGGAGATTTAGTG[A/G]AGAGAAAGTCAATTAATTCAAATAAACATTTCAAA	0.726	0	100	0.732	0	-100
Affx-1054828607	pmv2_2764:119	RAD_pmv2	CACATCTCAACTGACAGATCTATCAATCTGTTCCT[C/T]TGTCTGTCTGAAAATGTGAATGACCATGTATGTCT	0.678	0	100	0.728	0	-100
Affx-1054828608	pmv2_2769:221	RAD_pmv2	ACAACCCAGACCTGCATGCTAAGTCTTCCTCGGGT[A/G]AAATCAATCACCTCATGGAATTTTCAAACCGCGTC	0.588	0	100	0.702	0	-100
Affx-1054828609	pmv2_2775:107	RAD_pmv2	GGAAATATGATTTACAGCATATGCAGAAACCTAAA[A/C]CAGCCAAATGTACAGCTTAACAGTGGGTGGAT	0.774	0	100	0.46	0	-100
Affx-1054828611	pmv2_2786:137	RAD_pmv2	GAGGAAATCCCACGCATGGTCAGTCCTCAGTGTCC[A/T]CCTGTCCATCACCATATAAACAACATATACAAAAC	0.454	0	100	0.74	0	-100
Affx-1054828612	pmv2_2821:201	RAD_pmv2	CCCTTTAAAATGCTCCCTGGTTCACACAAAACATC[A/G]CTCTGTTTGTTGTGCTTTTGTGATGAATACAGCAC	0.734	0	100	0.734	0	-100
Affx-1054828613	pmv2_2850:89	RAD_pmv2	ATGTAATTAACAGTAAATATAAACTAGACCCACTC[A/G]TCCCACTGTTTTCAATGGGGACAAGGAGAGGACAA	0.728	0	100	0.562	0	-100
Affx-1054828615	pmv2_2861:114	RAD_pmv2	GCCAACTGCAGAACTAGTAAAAAAATCAGTCAGAA[A/C]AGATGAGGAGGGACAAAATGTCAATGTCGGAAGCC	0.694	0	100	0.6	0	-100
Affx-1054828617	pmv2_2879:211	RAD_pmv2	CATAACACTATGACTACCATAGCTTTCACTGAAAT[G/T]TATGTGTGCACACATGGTTTCTCTCAGGTGATTCA	0.754	0	100	0.69	0	-100
Affx-1054828618	pmv2_2895:108	RAD_pmv2	CACTCTATCTATTAGCTGTGGGCGATTGCTAAGTC[A/G]GATCACTAAGTCCTGAGATAGAATGTGAAGAGCGG	0.67	0	100	0.64	0	-100
Affx-1054828619	pmv2_2936:212	RAD_pmv2	CTTCAAATCTTACCTTAAGAAACCTTTACCTTAAA[A/G]GGGCCTATTATTCTCTTTTTCAATGTTCACAGTTC	0.734	0	100	0.656	0	-100
Affx-1054828623	pmv2_2945:135	RAD_pmv2	TCCTGTCAAAGTAGCCAGTTCTTCACCACATTAAA[C/T]GACAAAACGCACCAGACTCTCTGACAATAGGCTGT	0.69	0	100	0.55	0	-100
Affx-1054828624	pmv2_2970:232	RAD_pmv2	GACGTTGAATACATATCTTTGCCGTATTGCTAATA[G/T]CTGACTAAATTGTCATTTAAGATTATGCATGTGTT	0.744	0	100	0.718	0	-100
Affx-1054828627	pmv2_2998:281	RAD_pmv2	CCCAAAATTCCTCCACACTGATGTGACAGACTGAT[A/C]TCCAGTTATAGGAAGAGTCTGGTTGCAGCTGGTGG	0.704	0	100	0.716	0	-100
Affx-1054828632	pmv2_3017:212	RAD_pmv2	TAATGTTTTCTCATTCTCTCAGATTCGGCACTTCA[A/G]CTTCATGGATGTCGTCTGTGAAGTTGTGATGTTCC	0.698	0	100	0.544	0	-100
Affx-1054828636	pmv2_3062:110	RAD_pmv2	TATTTAGTTGGCTTTAGGTGGTGATTCTGAATAAG[C/T]TTTAGAGAAGGAGGAATGGAATGAGAATAACCACC	0.75	0	100	0.766	1	-11
Affx-1054828638	pmv2_3086:284	RAD_pmv2	GACCCAGTGACCTCAATCAGGTAGCCAGAGATGTA[A/G]ACCATTAGCAGACCTGTAGAGATCACACACATTTG	0.722	0	100	0.646	0	-100
Affx-1054828641	pmv2_3106:107	RAD_pmv2	AAGTAGATTTATCATTGAAAAAGAGGAAACACCAG[C/G]ATGACCTCACAGACCACACACATAACAATGTGCAG	0.708	0	100	0.634	0	-100
Affx-1054828645	pmv2_3144:306	RAD_pmv2	TACTTTCCCAAAACCAGATTGACTACTATTAACTA[C/G]TATTACCTGCTACTAGGACAGCTCTACACACCATA	0.802	0	100	0.726	0	-100
Affx-1054828648	pmv2_3177:178	RAD_pmv2	GGCGGGCTCTCCTGAGAAAGCCGTCCAGCTCTGGG[A/G]CTCTTATTGACCATGAGGCCTATCCACAAGTCTGC	0.494	0	100	0.722	0	-100
Affx-1054828649	pmv2_3190:71	RAD_pmv2	AGCTGGGATACAAAGCTGTACCGTTGTCCCAACTT[C/T]GGCCCTTTGCAATTAACAAGAGCTGTAGATATTAG	0.642	0	100	0.73	1	-5
Affx-1054828653	pmv2_3217:137	RAD_pmv2	AGCAGCAGCGGCCTGATACTGACTGCTCGATCTCT[C/T]TTGACCATGAGACTGTGGAACGTTACATCTTTGTT	0.564	0	100	0.75	0	-100
Affx-1054828654	pmv2_3218:200	RAD_pmv2	CTATTCCTCTTTCTCAGGAACAGCTTTTGATGTTG[A/G]GGTCTGGACTCTGGGGTGGACAGTCTATAGTTCTG	0.604	0	100	0.434	0	-100
Affx-1054828658	pmv2_3236:241	RAD_pmv2	TAGTTTACTGAACTTTTAAAGTTTCATCTAATTTG[C/T]GTGTTTAGAGCCATTCCAGATTCAAAATGTTCCTG	0.676	0	100	0.748	0	-100
Affx-1054828659	pmv2_3242:72	RAD_pmv2	GGGCAGCTGTTCTGAAATTGTACCTCATTATAAAA[A/G]CAGTCCAGGCTAAAATACTCTTAGCTTCAGTGTGA	0.736	0	100	0.644	0	-100
Affx-1054828661	pmv2_3265:251	RAD_pmv2	GGACATATGCAGCTGGCCATTCCGCAGATCACATG[C/T]CTTAAGTCAAAGAGCACTATTTTTCTACATTCATA	0.68	0	100	0.528	0	-100
Affx-1054828663	pmv2_3273:70	RAD_pmv2	GATAAGATCTTTCGGACATCAGGCCACAGAAAGAC[C/T]CACATTGCCTCGCATTTCAAAAACATTCAGCAGAA	0.714	0	100	0.698	0	-100
Affx-1054828664	pmv2_3278:227	RAD_pmv2	AGAAATGTATCATACAAAAATAAATGTATGTAAAT[A/G]TGCTTATCGGATAGATTTTAAAACAGCCAAAATCC	0.652	0	100	0.732	0	-100
Affx-1054828668	pmv2_3305:257	RAD_pmv2	GTTTCTTTAAGTTCAGTCAATGAAAAGGGCCATTT[C/T]GAGAATATAGCTCCTTTTATTTAACATTTTGCCCT	0.73	0	100	0.716	0	-100
Affx-1054828669	pmv2_3343:206	RAD_pmv2	GCTGAAGGCATGGCCCAAACTCACAAATAACTGTT[A/G]TATACATACATAATCATAAAACATAAAATGTGGCC	0.712	0	100	0.7	0	-100
Affx-1054828670	pmv2_3352:284	RAD_pmv2	TAAGAATAATCTGATCTGAGCATTGTGTTTACAAT[A/G]GTGTGCAAATGTCAGGGACCACTATTTTTAATTTC	0.674	0	100	0.7	0	-100
Affx-1054828671	pmv2_3353:168	RAD_pmv2	ATGTGCAGCAACTCTGAAAACTCTAGTAAGTAATT[A/C]ATTTATATGTATTTCTTGAAAGTAGTACTGATATA	0.708	0	100	0.726	0	-100
Affx-1054828674	pmv2_3415:89	RAD_pmv2	ACTGACGGGTCAAGCTACCGCCCAGAAAATCTCCT[A/G]GAACTCCTGTTAAACAGTCCAAGCCTGGAGGGGCT	0.58	0	100	0.726	0	-100
Affx-1054828677	pmv2_3452:181	RAD_pmv2	CACGTAGCTTGGCTGCTGTGATCGACTTTCTTTTC[A/G]TTTTGCTGCTCCTCTAGCTTTGAATTGATAGACGG	0.606	0	100	0.76	0	-100
Affx-1054828683	pmv2_3517:128	RAD_pmv2	TCTAATATAAATGTTTTCGAGTAGTTTAATGTGAA[C/T]TCATCATGCTTAAAATTGCAAAAGTATTTCTTTTA	0.788	0	100	0.764	0	-100
Affx-1054828684	pmv2_3519:107	RAD_pmv2	CTGCGTGAGCTGGAAGACGGCAGAGACAGAGACTA[C/T]CTCTCTGGAGATCTGGGCCAGGACCA	0.656	0	100	0	0	-100
Affx-1054828685	pmv2_3554:115	RAD_pmv2	TTTCAGCACAGCCGCACCGGCCTTAATGCCATGTA[C/T]GGAAAAAAGGTTCACGGTTTGCCGAATCTTTCCTT	0.468	0	100	0.664	0	-100
Affx-1054828687	pmv2_3599:170	RAD_pmv2	TCCACATCACACACAGCGTCGCCGGCTTACAAGGT[A/G]AGGGCTGTGTTAGTGTCAGATTTGACTGGATTTGG	0.528	0	100	0.712	0	-100
Affx-1054828688	pmv2_3601:68	RAD_pmv2	TTAGCACTGAGTCTTATGCTTCTTTACCAAACGAA[A/G]GCATCTAAAGCAACTCATTGCAGTGCTTTTAGTGA	0.772	0	100	0.724	0	-100
Affx-1054828692	pmv2_3629:67	RAD_pmv2	TCATTACATAGCCAACATACCACATCAAAAGCAAA[A/G]AACAGGGAACATGCAGGGTAAATGAGAAGGGCCAA	0.794	0	100	0.556	0	-100
Affx-1054828693	pmv2_3638:110	RAD_pmv2	CCATATAAAAGTAGATTTAACAATATAATGGCTCT[C/T]TATATGTGCTATATAGGTGAATATAATGTGGCAAT	0.696	0	100	0.658	0	-100
Affx-1054828695	pmv2_3641:50	RAD_pmv2	TACTCTTGCTGCGGTATTCATTTCAGTGTGTCCTG[C/G]ATCTTTCTTTTTTGCACAGTTTAGAAACCCTGCCT	0.6	1	24	0.766	0	-100
Affx-1054828696	pmv2_3650:378	RAD_pmv2	TCTAAATATATACATAAAGAGTGTTTCTAATCAGT[C/T]TTGTTTGTTGTGATGCACTCAAGTTTAGTTCCTGA	0.704	0	100	0.696	0	-100
Affx-1054828700	pmv2_3687:78	RAD_pmv2	TCGGAAAACCTAGAGACCACAGCTGCACAACATAT[C/T]GTATTTTTATCATCACCATGGTGGGAGTTTTAGTG	0.742	0	100	0.81	0	-100
Affx-1054828701	pmv2_3688:86	RAD_pmv2	TGCTACCAAAAGCCTTTAAAACCTCTTCTTTAAAA[C/G]ATGTAATGCTGTGAAGTTCTTTTTTCAATCCAAAA	0.744	0	100	0.752	0	-100
Affx-1054828708	pmv2_3754:198	RAD_pmv2	TGTATTCCACACAGTCACTGAGCTCTTACACACAC[A/C]CTTTTTCTTCGGTTTGAGAAATGAGTCACAGTTCA	0.658	0	100	0.704	0	-100
Affx-1054828709	pmv2_3767:45	RAD_pmv2	TTTTATGACATCCTATTCTAAATCCATAGGCATTA[A/C]TACGGAGTTGGTCCCCCCTTTGAGGCTATAACAGC	0.756	0	100	0.578	0	-100
Affx-1054828711	pmv2_3788:232	RAD_pmv2	AGCCTATAATCGGTCAGTTTTATCTAGGCAAACCA[C/T]TAGTTTACCACTCAGCAGTTATCCCCTTAAAATCC	0.75	0	100	0.67	0	-100
Affx-1054828718	pmv2_3849:84	RAD_pmv2	GCGCCGTTCTTGGCCACGAAGCGCGCCTTGCGCTG[C/T]TTCGTCTTGAATTTAGGCTGCAGGACATCTTCAGC	0.466	0	100	0.808	0	-100
Affx-1054828719	pmv2_3852:198	RAD_pmv2	GTCCCATAGGCTCCCAAACCTGCATACAGAAAGTT[C/T]TAGGAAAAAAAAGGATCTTCACCGCAGATGATAAA	0.764	0	100	0.668	0	-100
Affx-1054828729	pmv2_3931:244	RAD_pmv2	GCTGCAGCTGTCTGTCCTGACAACACAGGCAACAC[A/G]TGACTGGTTTTGCATCTGCATTGTGGGGGAAGAAA	0.602	0	100	0.578	0	-100
Affx-1054828732	pmv2_3944:234	RAD_pmv2	GGCTTGATAGCTTGGACAGTGGCTGTCGGGTTACC[C/T]TGCAGACTACAGAAGTACATCAGACACTGCAGGCT	0.572	0	100	0.63	0	-100
Affx-1054828735	pmv2_3981:82	RAD_pmv2	GACCATGAAAAAGATGAAATGATGTGTTAACACTT[A/T]AGAGTTGGGTCTCCAGAAAAACGCTAACCTAGGTT	0.66	0	100	0.678	0	-100
Affx-1054828737	pmv2_4018:204	RAD_pmv2	GCAAAGAAATACATGCAAAATGAATTTATCAAATG[A/G]TCAAAAGTCTTTTGTGTACTTTAGTGTTTAGAATA	0.75	0	100	0.718	0	-100
Affx-1054828739	pmv2_4033:105	RAD_pmv2	GCACACCTGGTTGCATATACAACTAACACTGCTGC[A/C]TGGCAGATTATCTCATATCCGTGTATTTT	0.722	0	100	0	1	-20
Affx-1054828741	pmv2_4060:50	RAD_pmv2	ATTGTGCCTTTAAGAGCTGTACAGTAAGCATCCTT[C/G]GAACATAGCGTCATGGTTTTGCTCTGTCCCACATT	0.684	0	100	0.64	0	-100
Affx-1054828742	pmv2_4063:260	RAD_pmv2	AGGCTTTCCAGTGCATGGTCTATGGCGACGATGCT[A/G]CTGCAGAGCGTTTTTTCCCACCTGCACAGCAGAGC	0.654	0	100	0.474	0	-100
Affx-1054828743	pmv2_4100:113	RAD_pmv2	ATCTCTGCTCTATTTAAGCCCAGCCTGAGTCTTAC[A/G]CTCGCAGAAAGCTCCGCGTTTATTCTCTTTCAGCT	0.658	0	100	0.636	0	-100
Affx-1054828744	pmv2_4107:97	RAD_pmv2	GAAATGTAATGTAGCCAGCAGAGGGCGCTGATAGA[C/T]ACGGAATACATTTGGCTTTTCATAGTGCTTCAGAC	0.586	0	100	0.72	0	-100
Affx-1054828747	pmv2_4111:300	RAD_pmv2	TAGGCATGGTGAAAAACAACCAGTGCGTGCGTGTG[C/T]GTGTGTGTGTGTGTGTGTATATAATATTTTAAAAG	0.584	0	100	0.714	0	-100
Affx-1054828748	pmv2_4116:119	RAD_pmv2	TGTAGGGTGAAGTTTGTATTTATGTTTATTTACTT[A/G]TGATTTATATATATTTATCTTTACTTATATATGTT	0.764	0	100	0.662	0	-100
Affx-1054828749	pmv2_4118:212	RAD_pmv2	TCACTCTAGAACTGTATATTCCGACAGATCATCGC[A/G]CAGAATTTTTAATTAACCTGTAAAATGTGCAGTTA	0.702	0	100	0.666	0	-100
Affx-1054828751	pmv2_4130:190	RAD_pmv2	AGGAAAATTTTGTGGCGGATACTGATTTTAGGGGA[C/T]TAAAAATTCCAGTAGCCGATAATAGCGGCTGAAAT	0.708	0	100	0.668	0	-100
Affx-1054828752	pmv2_4132:150	RAD_pmv2	CAGTGAAATAAACAGAGTCCTCTCCTGCCTCTCAA[C/G]AGCCACTGAACACTAATCCTGCCTGGAATTGATGC	0.7	0	100	0.66	1	-1
Affx-1054828753	pmv2_4135:86	RAD_pmv2	CAGGTCAAAGGTCACCATGCTGTCCCCGCAGGCGT[A/G]CCGGATTAGAGTTCTCTCGGACTTGGCAAACAAAC	0.41	0	100	0.646	0	-100
Affx-1054828759	pmv2_4166:42	RAD_pmv2	CACACATACACATTCAGTCTTTAGCTCACAATAAA[A/G]AGAGAACAAAAACATTATAGGACACTATGGAACGT	0.774	0	100	0.612	0	-100
Affx-1054828760	pmv2_4173:244	RAD_pmv2	TGCTGTGCTAATCCAAAAAAACAAAGTGATCTCTG[C/T]GTCTAATCTCTACTTAAAAATACCTTAATGTGTTG	0.646	0	100	0.69	0	-100
Affx-1054828761	pmv2_4177:113	RAD_pmv2	TAAAATGTTAGTTTCTATCATGCCATCTAATGAAC[C/G]ATTTATTGCAGGTAATCTCCTAAGAGTGAGGAGGA	0.772	0	100	0.732	0	-100
Affx-1054828764	pmv2_4206:71	RAD_pmv2	CGGCCATTGGCCATTTCCAACCGCTGTATTGCATA[A/G]TCACACAGGTGTGACCCAAAATGAAGAGGTGGAAC	0.728	0	100	0.588	0	-100
Affx-1054828767	pmv2_4231:76	RAD_pmv2	CAATAACTAGTCATCCAGAGTCACACCAAGACTTA[C/T]TGCATCTTCAGAGGGAATGACCAAGGGAAGAATCG	0.714	0	100	0.726	0	-100
Affx-1054828768	pmv2_4234:69	RAD_pmv2	GCTCCATCAGAGCTCAGAGTTACAGCTCACCTGCC[A/G]ACATGGCAGTGTGATCTTCTTAATGATTGTAGTGC	0.608	0	100	0.688	0	-100
Affx-1054828772	pmv2_4282:46	RAD_pmv2	TGGTCACTCGTCAGCAACCCCACAATCCCTGGGTC[A/G]CGGTGATGGAACTACAAGAAACAAAAAGCATTGTA	0.298	1	0	0.642	0	-100
Affx-1054828775	pmv2_4306:197	RAD_pmv2	CGTCATCTGATGCACAGTGAATTATATTTACATGT[A/G]TATATAAGAGCTAAAAAAAGGTTAGTTAACAATGG	0.63	0	100	0.638	0	-100
Affx-1054828776	pmv2_4316:72	RAD_pmv2	ATTAAATATGAGATGAATGAGGGCAAGGTGCAATT[A/G]AAACCCAAGTAAAAAAATGATTTTCTAGATTGCCA	0.73	0	100	0.624	0	-100
Affx-1054828777	pmv2_4317:85	RAD_pmv2	TGTTTACTCAGCTTTGGACTCTTTAGCAGTCGGAG[A/G]AGTTATTTTCACACTCGTTTCACTGCATTTCTGTG	0.682	0	100	0.764	0	-100
Affx-1054828778	pmv2_4340:280	RAD_pmv2	GATTCCTTCACTGACTGATCTGCATCAGTAGCAGT[A/T]ACAATACTTTACACACTCGAACAAATAAAACCAGT	0.672	0	100	0.736	0	-100
Affx-1054828779	pmv2_4350:76	RAD_pmv2	CATCACAGAAGTCAACATCTGAAATATGCACAGAG[C/T]CATCTAAGCTAGAGGCATTTTAGAAATGTGTTGTG	0.688	0	100	0.754	0	-100
Affx-1054828782	pmv2_4368:53	RAD_pmv2	AGACTAAAGGACATGAATTTGAATGGTTGCGCAGA[A/G]AGCATCGAGAACAAGTACTGCACTGAGGCCTAAAC	0.714	0	100	0.702	0	-100
Affx-1054828783	pmv2_4379:117	RAD_pmv2	GAAATAAATCTACGTTAATTCCGTAGCAGCAGCAA[C/T]AAAAGTCTTGGAGCATGTTACAACGCTCCAACATG	0.676	0	100	0.672	0	-100
Affx-1054828785	pmv2_4404:60	RAD_pmv2	AACGTATTTTATGTATTTCTGTATTTTAGCAGAGA[A/T]TGACTTCATCTACAGTGCTGAATTCATTAAAGCTT	0.788	0	100	0.672	0	-100
Affx-1054828787	pmv2_4458:139	RAD_pmv2	CTGGAATATAAAAGAACACAACCGCACATTTATAC[A/G]TATCATGTCACAAGACATTTCTGCACAAACACATG	0.766	0	100	0.702	0	-100
Affx-1054828788	pmv2_4465:82	RAD_pmv2	ATCTGCTGTGGTCCCAGTCCTGTCTCTCTGTTTTT[C/T]CCTCCTTAAATCAAGTTTATGGAATAACTGTAGGG	0.55	0	100	0.704	0	-100
Affx-1054828792	pmv2_4509:50	RAD_pmv2	GAGACGACAGAACATCAAACAAAAGGCTGCAGAGA[A/G]GAAGTGAAAAAAAGAAAAAAGAATCCATGGTTTTA	0.776	0	100	0.666	0	-100
Affx-1054828793	pmv2_4528:119	RAD_pmv2	AAAGAAGCGAGTCGGTTTTGGACTGTGTGGGATTA[C/T]TTGGTGCTGCGCTGTTTGAAGGTGTTTCCAGACTA	0.698	0	100	0.642	0	-100
Affx-1054828796	pmv2_4586:74	RAD_pmv2	CAGTGTGAATGCAGGCAGTGTATGCACTTTCAGAG[C/T]TGTCTCTTGTCGAGAAAATGCTATATATATCCCAT	0.732	0	100	0.74	0	-100
Affx-1054828797	pmv2_4590:55	RAD_pmv2	AATAAGCTTGAGGTCGCTCTGACTAACGAGAATCT[G/T]TCTGTGGAGGTGGTGTCTCACTGTCTGCTCTGTCT	0.696	0	100	0.562	0	-100
Affx-1054828798	pmv2_4591:212	RAD_pmv2	AACATTAGTGTCTTTCGTTCAATTTCACAGATGGC[C/T]GAAGTGAAACCGTTTCCCACAGCCTGTTAATGGGA	0.682	0	100	0.692	0	-100
Affx-1054828799	pmv2_4597:239	RAD_pmv2	GGTGGTCCCGATCTGCAGTGGAATTCCAGCCTGTT[C/G]GCCTTTTCCTAAACAGCAGAGTTCCTGTGACGGGG	0.646	0	100	0.692	0	-100
Affx-1054828804	pmv2_4666:251	RAD_pmv2	GTTATCCTTTGGGGTTGTATGGCAGCCAGTGGGAC[A/G]GGAAAAAATGATGGAAAAATGGATTTTACTAATTA	0.546	0	100	0.68	0	-100
Affx-1054828806	pmv2_4676:73	RAD_pmv2	CAGACGTTTTTCCCCTCCGGTTTCTGCTCTCGTTT[C/G]CCTATTTCTTATTAAAACTCCTGTGGCGGAGGGCT	0.552	0	100	0.762	0	-100
Affx-1054828807	pmv2_4688:292	RAD_pmv2	GCTCATATCATAAAAAAGATGTTTTTCTTGGTTTA[C/T]TGCAATTAAAATATCTGATGTTATCATTTTTAAGT	0.634	0	100	0.716	0	-100
Affx-1054828808	pmv2_4698:42	RAD_pmv2	CCTCATTTAGCTGAGCTCATACATTACATACATAT[A/G]ATTTTGACTATAACGAATACTAAGATGAAACCTGT	0.748	0	100	0.76	3	-14
Affx-1054828810	pmv2_4710:157	RAD_pmv2	CCTCCGCTCTCTTTAATGGGAGCACTCCAGAGATG[A/G]AGGGATGCTGGAAGGCAGCGGAAGGAGGAAGCAAT	0.658	0	100	0.526	0	-100
Affx-1054828811	pmv2_4734:180	RAD_pmv2	GTGGTGTGTGATTGGCACGTTACGGAGTTTACACG[A/T]CAGCAAACGAAACTCACCTGAAGAGCAGCCGGCCA	0.626	0	100	0.594	0	-100
Affx-1054828813	pmv2_4759:103	RAD_pmv2	GCCTGGCCCCCGCAGGATCAGACTGCTATTACTTC[A/G]TTTCCCTGACTGGCTGGTCTATCACCCAGACTG	0.342	0	100	0.668	0	-100
Affx-1054828815	pmv2_4763:75	RAD_pmv2	GGTTTCTGTAATTTTAACAGGGCTGAAAATGAATT[G/T]AATAGAATATAACTGGGCAGAAACATTATTGTTAA	0.79	0	100	0.662	0	-100
Affx-1054828818	pmv2_4818:219	RAD_pmv2	TGTTTCAGGAAGAGGTTAGAAACACACACACACAC[A/G]AAAATGTAATCTGATCACTCGCAATTAGCAGGGCG	0.708	0	100	0.712	0	-100
Affx-1054828822	pmv2_4837:45	RAD_pmv2	AAAGAGCTTGTACAATGGAAGGTTTTAAAACGCCA[A/C]AACTGACAGTCTTACTTTAGTTGGAGCAGCCAAAT	0.706	1	9	0.748	0	-100
Affx-1054828823	pmv2_4861:184	RAD_pmv2	TCGTTTGATTAGCGGCGTATTTACATATTTCAGCC[A/G]CGGAAGCTGTTGGGGTGTCGGGAACACTTGAAGTG	0.636	0	100	0.312	0	-100
Affx-1054828825	pmv2_4868:89	RAD_pmv2	GTACAGAGTGTAATTTCAATGGTATAGAAATGAGT[C/T]CCTTTTTATTGATGCCCACTAGCACTCCATTCCAT	0.706	0	100	0.742	0	-100
Affx-1054828827	pmv2_4872:94	RAD_pmv2	TCTGCTGTCTTTGAATCCTTGTTTGAAACTGAGAT[C/T]GACAATAATGTTAGGAAAGTTTTAGCAGTGACTGA	0.65	0	100	0.724	0	-100
Affx-1054828828	pmv2_4873:188	RAD_pmv2	TTTGATTTGCATATTTTCTCCTTGTCTAGTTCCTT[C/T]TCTCAGTAATGCTACACATCTTTTCAGACCCGTAG	0.644	0	100	0.712	0	-100
Affx-1054828829	pmv2_4891:93	RAD_pmv2	AGATTTACAGTTTTCCACTTAACCCAGACGAGCCG[A/T]CATACGTCCAAACTGCTTCTGTAGTTCAGAGCTGG	0.596	0	100	0.728	0	-100
Affx-1054828831	pmv2_4904:281	RAD_pmv2	CGTGTCTGGGTATGCCAGCTCTCACCTTCAGCTTG[A/G]TGACTGAGTCTAGAATGCAGAGGCACATATGTGAC	0.57	0	100	0.788	0	-100
Affx-1054828832	pmv2_4906:104	RAD_pmv2	GACCTTTGACATGTTATTACAGCACTGTGCGGCAA[C/T]AGTGAATACATATTATTATTAACCTCTTGTTCCTT	0.768	0	100	0.67	0	-100
Affx-1054828834	pmv2_4916:272	RAD_pmv2	AAGTTAAAGGAATGAGAATGTTAAAGGATTCATAT[C/T]ATTATGTTGTTCTATATTTTTAGGCAATAATATCA	0.804	0	100	0.764	0	-100
Affx-1054828836	pmv2_4936:207	RAD_pmv2	GGAACTACAGTTTAGCTCAGCTTGACAGGTCTATT[A/T]TATTTTGTTAAAAATGAAGTAAAATAAATGTCAAG	0.8	0	100	0.566	0	-100
Affx-1054828837	pmv2_4944:243	RAD_pmv2	AGCAACAGCAGCTCTGAGACTTTAACCCTTAGGAG[A/G]CCGGAGTTACTGTCCTGTTCCTGTACGTTTACTTT	0.68	0	100	0.692	0	-100
Affx-1054828838	pmv2_4946:209	RAD_pmv2	CTTTGTGCCATCGTGCCTTACAAAAAGTGAGCCTT[C/T]TTTTGAATCAGATTTTATGTGGTCAGTAAAAGCTT	0.552	0	100	0.702	0	-100
Affx-1054828841	pmv2_4968:307	RAD_pmv2	TTCTGCCCATGTCAGAAAGCTTTGATTGCTGCAGG[C/T]CATTCTTCATGCCACTTCTTAGACTGTGTGACACT	0.634	0	100	0.708	0	-100
Affx-1054828842	pmv2_4976:58	RAD_pmv2	ATGACAAATAGTACCAGGGCTGGAACTAAAGATTA[C/T]TTCTAATCAGTTAACTTATTGACGAATTATCTGAT	0.794	0	100	0.756	0	-100
Affx-1054828843	pmv2_5028:90	RAD_pmv2	ATTCTTAGCTGTTCTAGATTAACCATTTCACAAGT[A/G]TCAGCCTACAATGGCCTGGAAGGTCATTTTTCTCA	0.762	0	100	0.672	1	-19
Affx-1054828847	pmv2_5072:183	RAD_pmv2	TTCATGAGACAAAACTGTTTTCAAAATGTACAAAA[C/T]ATGGAAACTAAGCTGTGAAAACAGCCTGTTTTGAA	0.692	0	100	0.658	1	-22
Affx-1054828849	pmv2_5079:249	RAD_pmv2	ACAAAGTATTTCCCTCTTCCTCTCCACAGGAGCTG[A/C]AGCAATTAGAGCATATTTTGACGCTGAGCCGGAAT	0.634	0	100	0.72	0	-100
Affx-1054828853	pmv2_5105:44	RAD_pmv2	TAGCTCATCACAGCAGGGACATCAGACGTCGTTCT[C/T]TGAGGAAAAAGAAGAAAAGCAGCTGCAGTAGAGAT	0.614	0	100	0.656	0	-100
Affx-1054828855	pmv2_5110:222	RAD_pmv2	AGCGCGCCCGTGGCAGGTTAGTCTATTTTTATCAG[C/T]GCAGAAATCCTCCTGGTAAGGGCCTTGGTGGGCTA	0.648	0	100	0.606	0	-100
Affx-1054828856	pmv2_5117:199	RAD_pmv2	GCACAAACATCCAGTTAAACGCCATGGCAGGGAAC[A/G]ACAACTGGACAGATGTTAATATTGGAAAGACTGCA	0.654	0	100	0.684	0	-100
Affx-1054828857	pmv2_5118:194	RAD_pmv2	AAGCACAGGCATAAACACTCCTGCAGTTTTACGAG[A/G]AACAAATCTGGCGGAGACAGGAGTGATTGGATTAT	0.69	0	100	0.58	0	-100
Affx-1054828859	pmv2_5165:107	RAD_pmv2	ATTTCACACTCAGTTTATTCCAATCATAATAAGTC[C/T]ACATTCCCACCCACATTTTGCCCAAAATACTCTCA	0.766	0	100	0.68	2	-12
Affx-1054828860	pmv2_5166:93	RAD_pmv2	CATTGAAAACAGTCTCATACTCATTAGAGTCTTGC[A/G]ATAGGGGGTTGAGTTGTCCAGAGCAGCAAGACAAT	0.732	0	100	0.388	0	-100
Affx-1054828861	pmv2_5167:54	RAD_pmv2	ATACATGAGTGGTGGTGCACCATTCTACAGCGTTT[A/C]TTGCAAAAACATGATCTGCATGAAAAAGTCATCAA	0.64	0	100	0.622	0	-100
Affx-1054828867	pmv2_5261:186	RAD_pmv2	GGCCACGGCCATAGCACAGAAAACAAAACAAAACA[A/C]TACAGAAACCAACTCCCAGCATCCACCACATCATC	0.736	0	100	0.672	0	-100
Affx-1054828869	pmv2_5278:111	RAD_pmv2	AAAGCATCAGACTGGTCGAAAACAATGTTCTTCTG[C/T]GTAAAGTGGACTGG	0.706	0	100	0	0	-100
Affx-1054828870	pmv2_5284:195	RAD_pmv2	ATAAGATAAACAAAAACAAAATTCAATGAGCTCCA[C/T]ACAGGTTACCCTGCCTTGTTTGTCTACAGTTTATA	0.688	0	100	0.64	0	-100
Affx-1054828871	pmv2_5286:55	RAD_pmv2	GGATAAGAGTAATCTGGACTAGAGCAGGCCGCAAA[A/G]CTGAGATTAAAGTTTGGGTTAAAGCTACAAAAGGC	0.666	0	100	0.746	0	-100
Affx-1054828872	pmn_3773:246	ddRAD_pmn	TTCTTTTGGCCAGACAGATGAAAATCGCTGGTTTC[A/G]GTGAAGAAAATGTCCTGAAATT	0.702	0	100	0	0	-100
Affx-1054828875	pmv2_5295:72	RAD_pmv2	GCATTTCTGGACAGCATATAAGCAGTTGTATTTGA[G/T]AATTTTCTTGGGAAGCCAAATCTTGTCTTCACTTC	0.63	0	100	0.744	0	-100
Affx-1054828876	pmv2_5301:67	RAD_pmv2	ACAGCGGTTGAAGAGCACACTTTTAAATGTAAATA[C/T]TGGGTTTAAACTGAGTTGAGTAGCTGACGATACAA	0.754	0	100	0.716	0	-100
Affx-1054828879	pmv2_5348:60	RAD_pmv2	CTGTTCTCTGTCTTCACTGCAGTTACTGTCAGGAC[C/T]TGTGAAGCAAAATCTGGCATCAGCCGGCAGCTGGT	0.732	0	100	0.668	0	-100
Affx-1054828880	pmv2_5374:115	RAD_pmv2	TTAGTTAAACGCAAATTCCCGGTGTGAAAAGCGTC[C/T]CAGGAAGTCATTTATTC	0.71	0	100	0	0	-100
Affx-1054828881	pmv2_5399:119	RAD_pmv2	CTCCGTCTGCTCGGCTAGGAAAACATGACTTTTGC[C/T]GCCAGGTTCCAGTTATTA	0.698	0	100	0	0	-100
Affx-1054828885	pmv2_5461:67	RAD_pmv2	TCTTAATTGTTCAGATCTAACTAAATGCCTCCAAA[G/T]TTATTGGACAATGCATCACCTTGCAAAATAGACTG	0.778	0	100	0.706	0	-100
Affx-1054828886	pmv2_5473:267	RAD_pmv2	AGAAGTTATCAAGAAAAAAAGTTACAGAAAAAAAA[A/C]CCAAAAACAAAACTTTGACTCAGCAATACAGCCAA	0.616	0	100	0.476	0	-100
Affx-1054828887	pmv2_5484:195	RAD_pmv2	CCACTCCCCTTGCTCTGTTCCTGTTTGCCTCCTTC[A/G]CTCCATATCCCTTTTTCTGTCCCTCTCTGTCGCCT	0.404	0	100	0.664	0	-100
Affx-1054828888	pmv2_5485:101	RAD_pmv2	TTATTTAGTTAACATAAAATCATGGCAAACTACTT[C/T]ATTTCGAATTTTATATAATTAAATTACCTTTTTTG	0.736	0	100	0.61	0	-100
Affx-1054828889	pmv2_5496:159	RAD_pmv2	CACAGCTATGCTCAAAGCTATTAAACTGTGAAAGA[A/G]GTGCCAGAAAATTACAATAGATTTAACATCTTGGC	0.758	0	100	0.68	0	-100
Affx-1054828890	pmv2_5502:289	RAD_pmv2	ACTCGTTTCACACCCCCTGACTCCGACAGCACGGC[A/G]GAAACTTGCTGCATGAGAGCAAGAAGCTGCCTTTT	0.356	0	100	0.676	0	-100
Affx-1054828898	pmv2_5567:96	RAD_pmv2	AAGTGGGTCAAACACACCACACTGGCTTTATATCA[G/T]ACAGTCTAGGACAATGTGAAGAATAAGATTACTAT	0.764	0	100	0.694	1	-10
Affx-1054828899	pmv2_5569:258	RAD_pmv2	TCCAAAAAACCTTTACCAAAGGTTCAGTTTCTGTG[C/T]GCTAGAAGTCTAAATAAAGTTTGTCTTTTGCGGAT	0.654	0	100	0.664	0	-100
Affx-1054828905	pmv2_5631:84	RAD_pmv2	AGCATGGACACATTAATACTGCAATATTTGACATT[C/T]TATTTATTTGTTGAGGCCTGTGTACAATTTTCTTA	0.756	0	100	0.764	0	-100
Affx-1054828906	pmv2_5636:109	RAD_pmv2	CCAGTGATCACACCACTGACTGTTGACCTCAGCAC[C/T]GTCCAGTTTATACACACAGAAAGAGTACCTCCCAT	0.596	0	100	0.682	0	-100
Affx-1054828908	pmv2_5644:200	RAD_pmv2	CACACACACAGAAGATGGCATTTTACCTTTGAGCA[C/T]TTCCGCCACTTAGCTTTAGGTCTTTATGGGCCAGC	0.694	0	100	0.734	0	-100
Affx-1054828912	pmv2_5704:54	RAD_pmv2	ACATTTTTTTTTCTCGTCAAAGCAAAATAAGTAGC[A/T]TCTACTTTATGGGGGTGTTGACTGGAAAGTAACTG	0.75	0	100	0.346	0	-100
Affx-1054828916	pmv2_5760:81	RAD_pmv2	TAAGAAACAGAGCATGTATTGATGACAAAGTTTTA[A/G]GAAACATCTCCAGTTTTATACAGCACAGCTGGCTG	0.714	0	100	0.632	0	-100
Affx-1054828919	pmv2_5774:88	RAD_pmv2	GGCTCACTTTGGGGATGATTCTGCTGAACTGGGTC[A/T]GAGTTGAAAACATTGTTTTTCGGACTTTTAGCTGA	0.59	0	100	0.618	0	-100
Affx-1054828920	pmv2_5775:50	RAD_pmv2	GAAGAGCTTTGTGATATCCTTCAGTTGTGCTAAGC[A/G]CGCTCAAAGGATTCCATGACTAGGAATGAGCCAGT	0.736	0	100	0.678	0	-100
Affx-1054828922	pmv2_5790:79	RAD_pmv2	ATGCCTTACATACCGTGTGACCTCAAAGAAGACAC[A/T]AAGACTGAAAACCTGCTCTGCCATCTTCACATATA	0.718	0	100	0.678	0	-100
Affx-1054828925	pmv2_5830:98	RAD_pmv2	GGCCCATATGTTTTGACTGGGTTAAGACTCTACCC[A/G]CTGGCAGCACCAATCGGCCAGGTTAAAAAATCAAT	0.606	0	100	0.528	0	-100
Affx-1054828930	pmv2_5939:79	RAD_pmv2	CCTTGTATTGACTATAGAGGGTTGAACAATATCAC[C/T]AAAGCCTATCCTTACCCCCCTTCCTTTAGTACCAG	0.726	0	100	0.7	0	-100
Affx-1054828931	pmv2_5962:210	RAD_pmv2	ACAACTGCTTGTACCACTTTTGTACCACTTGGTTC[A/G]CCTGCTGTGTCATGAACTACGTTCATTGTATGTCA	0.682	0	100	0.676	0	-100
Affx-1054828935	pmv2_6030:66	RAD_pmv2	TTGTCTGGCGCTGTTTATGCCATCAACAAAGTCAC[A/G]TCTACCAGGCCACAGTGTCTGCCAGCCAAGTTCAA	0.738	0	100	0.43	0	-100
Affx-1054828937	pmv2_6047:378	RAD_pmv2	GTTCACATCCTGAACAACAGGCTTTCTGTCACTCA[A/G]CGTGGATTGAGCAGACGTGCTTCGGACAGATGATG	0.718	0	100	0.61	0	-100
Affx-1054828943	pmv2_6128:68	RAD_pmv2	TTCCTCTCTCTGGCCTTTAAGCTGCTGATCCTGCT[C/T]CTGGCAGGCTGGGCGGTGTTTCTGCGGCGGCCGCG	0.618	0	100	0.414	0	-100
Affx-1054828944	pmn_5930:246	ddRAD_pmn	AATGACCAAAACCACACCTCACACAGCAAACCTGA[A/G]ACCTGTGTCACCTCAGAAAATTT	0.634	0	100	0	0	-100
Affx-1054828946	pmv2_6151:107	RAD_pmv2	TCTACACACACTGGAGAACGTTCATCGAGGAGAAC[A/G]CCAACAAACCGTCGATAGAGGTCCGACTGTGATTA	0.624	0	100	0.668	0	-100
Affx-1054828948	pmv2_6164:257	RAD_pmv2	TGTAAAGTTGTTATTAAGTACTGATTTGTCATGCG[C/T]TGATTGCTGCCTTAACATTCACTTGATACGATGTT	0.714	0	100	0.732	0	-100
Affx-1054828949	pmv2_6200:94	RAD_pmv2	CAACAAAAGTGTGCATTCGTCCTTGCAGTTTCTCT[C/T]TATTAAATAAGTCATATTAGCATTGCACATTGGA	0.594	0	100	0.75	0	-100
Affx-1054828951	pmv2_6208:138	RAD_pmv2	ACACTTTTAATGGCCTATGGACGGTTTCATTAATC[C/T]ACATCTTAAAATGCCTCCACATGCTGGATAGTGTT	0.712	0	100	0.676	0	-100
Affx-1054828955	pmv2_6233:75	RAD_pmv2	ACGAGATGTAGAGCCTTCATCTCGCTCTCTTTCTC[C/T]CCCTCTCTCTCTTTTTTCCCCATCCCTCTGTCCAC	0.636	0	100	0.57	2	-20
Affx-1054828957	pmv2_6240:131	RAD_pmv2	TCTTTGCTTAAGGAACGACTTCAAGCAGTTATTAA[A/T]CAAATGTGAACACAGTTAAGTTACTCACAGCTGAT	0.766	0	100	0.658	0	-100
Affx-1054828959	pmv2_6245:58	RAD_pmv2	GCAGAATTTATGCTTCTGTCAATTATAGCAATTCA[A/G]CCAGGCAGTAAAGCACCAAAGTATCCCCACACCAT	0.76	0	100	0.614	1	-22
Affx-1054828960	pmv2_6261:120	RAD_pmv2	TTTGTTGTTAAAGTTGACAGTAAGTCATACTGTGC[A/T]CTAATCTACTTTTGGACGGTTATTTTGCTGTAGAA	0.738	0	100	0.706	0	-100
Affx-1054828963	pmv2_6305:96	RAD_pmv2	GAAAAGTGAATAACTTGTACGTATTGACTGTTTTG[A/C]CTAGAAGATGATGAAACAAAGGTGAAGGTCTCACT	0.652	0	100	0.708	0	-100
Affx-1054828965	pmv2_6310:111	RAD_pmv2	ATTAGCTTAAGTTTATTCCCCCACATAAAGGTGGA[A/C]GTAATGCTGTTTATGAGGCTATCTGCGTAGATCTC	0.57	0	100	0.738	0	-100
Affx-1054828966	pmv2_6318:111	RAD_pmv2	TTAACACATTTCGGTTCGGTGTTTCATCTGACATT[C/G]CTGGATCCAGCATCCAGATGCTAATGTCAACACTT	0.7	0	100	0.48	0	-100
Affx-1054828967	pmv2_6329:58	RAD_pmv2	GAGCACTACAGTAAGTGTGGGTACAGCGTGGCTCT[G/T]GGGACCAATGGCTTCGCCTGGGAGCAAGTCAACAC	0.606	0	100	0.446	0	-100
Affx-1054828969	pmv2_6339:306	RAD_pmv2	AAAAAAGATGGTTCTTCAAGATAATGGTTCTATAT[C/G]ACCAAAAATGTTCTTCTATTGTTATGATCTCAGGC	0.736	0	100	0.726	0	-100
Affx-1054828970	pmv2_6341:149	RAD_pmv2	AAATATCGCAAATGTGAAGATGGGGTAGAGTTACT[G/T]TAACGTGAATGGGCAGGTGGGCGGTCAACAGTGCA	0.698	0	100	0.572	0	-100
Affx-1054828971	pmv2_6353:108	RAD_pmv2	CTTAACAAAACACAGATTTTCACTGGTATTTGAGT[C/T]GTGCTGGTTTTGTAAAGGAAGGCAAATGTGACCTA	0.736	0	100	0.688	0	-100
Affx-1054828972	pmv2_6356:100	RAD_pmv2	TGGAGTGACACGTTTCAGCTCCTCTCGTTACACTC[C/T]GTCAGCACACCGTCACCATGGCGGCACAGCTCTGA	0.602	0	100	0.406	0	-100
Affx-1054828973	pmv2_6371:133	RAD_pmv2	TAATGATTAGCTGTGACACGACAACAGAATCCAGA[C/T]ATGCTCGCGGAGAAGCGGTTCAAAAAAGGGCTAAA	0.738	0	100	0.556	0	-100
Affx-1054828974	pmv2_6383:224	RAD_pmv2	ATTTGAGACCTTTATCAACTTATATCTCAATAAGT[C/T]CACTTTATATTCCTAAACTATGAATGATAATAAAA	0.666	0	100	0.716	0	-100
Affx-1054828979	pmv2_6435:245	RAD_pmv2	TACTTTGTTAAAACTAGCAGTAGATTTGAGTGGAT[C/T]ATTCTTCTACAACTGTCAGTCAAGTGTCAATTTAT	0.716	0	100	0.794	1	-5
Affx-1054828983	pmv2_6452:283	RAD_pmv2	AACTGCAGGGATAATAGCAGTTATCTTATAGGTGC[C/T]ACATGGCATTCTAGCTCGGAAATAATAGAAATGCT	0.67	0	100	0.684	0	-100
Affx-1054828985	pmv2_6472:88	RAD_pmv2	GATTTAGGTTATGAAGGGCTCAGTGACATTAGGAA[C/T]GTAAAAACTCATCAGTACATTATGATGTACGGTAA	0.77	0	100	0.708	0	-100
Affx-1054828986	pmv2_6477:62	RAD_pmv2	ACAAAGCACTCCAAAGCGAACAGCACAGCGAGTGG[C/T]TCCTTAGGTAGCGTCTCTACTGAAAACCCACACCT	0.456	0	100	0.72	0	-100
Affx-1054828987	pmv2_6478:90	RAD_pmv2	AGGGCATGCAGGAGATAGATAGAACCACAAGGTGT[C/T]CACAGCCTCACAGAAACATGTTAGGCTTTATCACA	0.69	0	100	0.648	0	-100
Affx-1054828990	pmv2_6518:49	RAD_pmv2	TTCCACACCTCCAAAGTTCAGTCTTAGAAGTTGGT[C/T]GCATTTTCTGCTTCTCGTGATCAAATTAAACCCAA	0.666	12	2	0.698	0	-100
Affx-1054828992	pmv2_6531:224	RAD_pmv2	AGTGTAAATCTGTCGACTTAACACTCCCAAACTCA[A/G]TCAAATTTACGACTGAATCAAGAACCAGCACCCCT	0.77	0	100	0.712	0	-100
Affx-1054828993	pmv2_6576:86	RAD_pmv2	GGACTGACTGTGGGTAACACACATACACAAAATAT[C/T]ATTCTGTTCAATCTAATATTGTTGTTATAAGACAG	0.758	0	100	0.77	0	-100
Affx-1054828994	pmv2_6584:137	RAD_pmv2	GAGGCCCGTTCTTCAAGCAGTGTTCCTCAAAATCT[C/G]TTTTTCCCTACATACAGAAGCAAAAATCTGACCTT	0.736	0	100	0.566	0	-100
Affx-1054828995	pmv2_6590:237	RAD_pmv2	ATCCCTGATTTACTACCTGGATATTAAAAACGCTT[C/T]GTACTTCCATTCACTGGACACTCTGTGAGCTCCTC	0.688	0	100	0.654	0	-100
Affx-1054828996	pmv2_6602:125	RAD_pmv2	GATATTTTATTCGATTCGAATTTGATGAAAATGTA[G/T]TACATACAGTCAGGCTTGTTTTTTTTTGGCTTCCT	0.746	0	100	0.68	0	-100
Affx-1054828997	pmv2_6606:65	RAD_pmv2	GGGCGCAGTTTTCAGGAGGAAGGATTACAGCGGCT[C/T]ACACTAGGATCATTCATCGCCGTGGCGACTGATTA	0.668	0	100	0.644	0	-100
Affx-1054828998	pmv2_6616:286	RAD_pmv2	TACTAGCTTTTATTAGCATTTACTTAATTGCTTTG[G/T]GACTGGTTGTTTATTACAGTTCATTAAAGTAAAGC	0.738	0	100	0.724	0	-100
Affx-1054829006	pmv2_6698:45	RAD_pmv2	GAGATTCAAATTCAAAAGAGTGTAAAGGATACGGA[C/T]AGGATTTAGGGTTTGATTTCTTTAATCTGTCTTTC	0.75	0	100	0.748	0	-100
Affx-1054829007	pmv2_6714:238	RAD_pmv2	GATGGCAAATCTCGATACATGAAATTGCTGTTGTC[A/G]GAGGAAAACCTCGTATCTCCAAAATGGTAACTTTA	0.69	0	100	0.636	2	-12
Affx-1054829008	pmv2_6734:47	RAD_pmv2	TATTGTTTTTATTATTATGTTTTTATTTATTTATT[C/T]TGTTGTTTTTTATTAAAAAGAGCAATGTGTGCTTA	0.784	0	100	0.692	0	-100
Affx-1054829009	pmv2_6768:80	RAD_pmv2	ATGCCCCACACACCCTACTGATGAGACTGGCCCCA[A/T]TCATAGACACTGTTCACCTACCTCACACTATACTG	0.328	0	100	0.684	0	-100
Affx-1054829013	pmv2_6848:145	RAD_pmv2	TACTTTTCACCGAATGTGAAGATCGGCAGCCCGAC[C/T]GCGACTCATCTCGCTAATTAGTCTTAATACCCGCA	0.49	0	100	0.662	0	-100
Affx-1054829015	pmv2_6861:48	RAD_pmv2	AATAAAACATAAGTAGCTGAGATGAAGCCCACAGA[A/G]AAAGGAGGGAGAGAGAGAGAGGGAAGGAAAGACAG	0.766	0	100	0.614	1	-15
Affx-1054829016	pmv2_6878:45	RAD_pmv2	AGACAGATACGCTTAATTTTATAGTTCTTGTTTGC[A/G]TTGGCTCAAATCATTTTAAACACTAATCCAATAAG	0.634	0	100	0.768	0	-100
Affx-1054829019	pmv2_6893:150	RAD_pmv2	TTTGTTCCGCCTAATGTCATCTGACAAATGTGATA[C/T]GGCAGTGAGGTCATTACGCTCGTTAGGGCCTGCGT	0.71	0	100	0.554	0	-100
Affx-1054829021	pmv2_6911:277	RAD_pmv2	TCTGGGACAACTGTGTCACCGGTGTTTTGTATGTA[C/T]ATCAGGAGTGTCCGATCTCATTGGCGGCCCACGTT	0.646	0	100	0.54	0	-100
Affx-1054829024	pmv2_6923:157	RAD_pmv2	GCATGATGCTCTTAATCGAATGGAATACTGTGTCC[C/T]GTCTTCCAAAGAGCCTCACTTTCACGTATCTCTTG	0.654	0	100	0.71	0	-100
Affx-1054829028	pmv2_6935:166	RAD_pmv2	TAATGGGCAGCCCTTTCAACCCTGGTTGCCATAGT[A/T]ACACTACACTCATTTTCATAGATACTGTACATATT	0.588	0	100	0.79	0	-100
Affx-1054829029	pmv2_6969:62	RAD_pmv2	AAGATATTAGGCTGGCTGTATATTACATTAGCCTT[C/G]ATATAATAACTTCTGCTAAACGGTTCATCTCCTAA	0.704	0	100	0.758	0	-100
Affx-1054829030	pmv2_6973:189	RAD_pmv2	CAAGAAGAAATGCCTGTGGGTTGTGCATTAACCAA[C/G]TAAGTGCTTTGCCATATAGTGAAGTCCAATTCCAA	0.702	0	100	0.706	0	-100
Affx-1054829031	pmv2_6978:96	RAD_pmv2	ACAAGTGAGAGGCAATTAATAATCTCTGCAGCACT[C/T]TTAGAAAAAAGGTATGAAACTGTCACTGGGGTGGT	0.652	0	100	0.7	0	-100
Affx-1054829036	pmv2_7054:107	RAD_pmv2	CAGAAAAAACACTGAAAGTCGCTGATACTGACAGC[A/G]TGAATGACGGTGATGTTTACTGAACAATGTGACGT	0.706	0	100	0.71	1	-22
Affx-1054829041	pmv2_7118:91	RAD_pmv2	CTCCGGTTCTGGAAATTCCTGTTTTTTTTTTTTCA[C/T]TTTTACATTTCCTTTGACTCACCACCTCCTTACGC	0.612	0	100	0.744	0	-100
Affx-1054829043	pmv2_7147:71	RAD_pmv2	TTCTTTCTGGGAGTGTTTGACGTGAAGTTTCGTGG[A/C]GAGTACAACCGGAATGCCCTGCAGTGGATGGAGAG	0.622	0	100	0.542	0	-100
Affx-1054829044	pmv2_7151:216	RAD_pmv2	ACTGTGCATCAACAGATGGACAACCGTCTCTAACT[A/G]TACACCAGCAAAGTGGAACTACAAGTTGAGTTTCT	0.718	0	100	0.65	0	-100
Affx-1054829046	pmv2_7177:337	RAD_pmv2	TGCTTTGGGACAATTTCTGATGTAAAAGAAGCTTA[C/T]ACAAATATAAAGGAAGTGAGTGCATGACTCACAAA	0.732	0	100	0.678	0	-100
Affx-1054829048	pmv2_7185:257	RAD_pmv2	TTTTGTTCAGGTGTTCTCCTTTTTTTTCCTGCATT[C/T]GTTGCATTTAATCAGGCTACTGAGCTGGTGCACCC	0.594	0	100	0.76	0	-100
Affx-1054829049	pmv2_7187:240	RAD_pmv2	TGCAACAATCCAGTGCTCACTGCATATTAATCTTC[A/G]TCTTGTCCTCTTCCTACATTCAAGGCTGGTAAAAC	0.618	0	100	0.732	0	-100
Affx-1054829050	pmv2_7241:211	RAD_pmv2	AGGAGCTACATAAGAAACTGTTATTTGTTAATGAC[A/G]GTCTCTTTTTGCATAATAATTTTCTTAAGTTATTT	0.694	0	100	0.718	0	-100
Affx-1054829052	pmn_11692:143	ddRAD_pmn	TAG[C/T]GATGATGTGAAGATGATGAAGGAGACTCCGCTGAC	0	0	100	0.684	0	-100
Affx-1054829060	pmv2_7326:206	RAD_pmv2	GATGGACTACAGGACTCTCCTGTCGCTTTCTGGAG[A/C]TTTCTCTCGCGGGGAGCTGACTTGGTCATGACAAA	0.662	0	100	0.512	1	-11
Affx-1054829062	pmv2_7337:106	RAD_pmv2	CTAAACAAACTGAAATCGGCCAGAAATCAACACGA[C/T]ACAACTCAGCCAAGTGTGAAATGCTAACTTTACAG	0.78	0	100	0.65	0	-100
Affx-1054829064	pmv2_7356:96	RAD_pmv2	CAAACAAGAGGCGTGCCATCTCACACGTACACACA[C/T]TCTCTTTCCACTGCTGTCATGAACAAGTGCACCTT	0.612	0	100	0.74	0	-100
Affx-1054829067	pmv2_7375:66	RAD_pmv2	AAATTATACCCAAATTCTAGCTGTTTGTTGAGAAT[A/G]TAAGCTATATTATCATCTGTATTATCATTGATTAG	0.494	0	100	0.742	0	-100
Affx-1054829071	pmv2_7407:64	RAD_pmv2	TATGGTTAGTACTAGCACAGTGCTACAGTAGCCTG[G/T]AGAAAGATAAACGCAAGAAGAAAGAAATAAAGCAA	0.654	0	100	0.688	0	-100
Affx-1054829072	pmv2_7416:232	RAD_pmv2	GTGGAGAACACAGATGAGACGTACTGCATTGACAA[C/T]GAGGCTCTGTATGACATATGTTTCCGTACACTCAA	0.684	0	100	0.722	0	-100
Affx-1054829074	pmv2_7436:80	RAD_pmv2	TGAACATCATTTTAACTCAGTAAAATATTGTGAAA[A/T]GTGAAGAGGTGTGCAAATGTGCTGTAAATACTAAT	0.586	0	100	0.746	0	-100
Affx-1054829081	pmv2_7487:159	RAD_pmv2	CAGTCATGACATTGTTCTGAGAACAGCAGCAGCTT[C/T]TTTGTTTGATTTGCAATTTTTTTTTGTCTGTTTCT	0.72	0	100	0.72	0	-100
Affx-1054829083	pmv2_7500:96	RAD_pmv2	CCTTCCCTAATTGTTATGCTCAAACCTAAAATACA[G/T]GGTGATTAAAAAAAAAATTAATACTGATTTCAAAG	0.744	0	100	0.696	0	-100
Affx-1054829085	pmv2_7529:54	RAD_pmv2	AGCTGGTCTGGTTTGGGTTCTCTGACCGAATGCAC[A/G]CTGTTTGAGAGGGGTTCTCTGTTTGAGTCCATCTG	0.68	0	100	0.568	1	-1
Affx-1054829087	pmv2_7533:204	RAD_pmv2	TAAACAGTGCTGTGGGCTGGCAAAGTAATAATACA[G/T]CTCTTTGGCTACAATCTATGTTTGTACTATGTTTG	0.728	0	100	0.742	0	-100
Affx-1054829091	pmv2_7581:123	RAD_pmv2	AGCCTAAGCTTTTTGCAGTGTGGTTTTTGAATGGC[A/G]AAGTGACAAAGTAATACAAGGTTGGTTATTATTTG	0.728	0	100	0.676	0	-100
Affx-1054829093	pmv2_7614:89	RAD_pmv2	GCCCAGTTAGCAACAGCAATGCTAGCACAGGAGCT[A/G]GCTGCATATATATCACCTGGAGGATTTACATTTCA	0.64	0	100	0.668	0	-100
Affx-1054829094	pmv2_7630:189	RAD_pmv2	CAGTGACACCGAACAATGTCCCAGCCTGACCCCAA[A/C]GGCTTGAACCCATACAGAACATGTACACATACACT	0.398	0	100	0.682	0	-100
Affx-1054829095	pmv2_7645:77	RAD_pmv2	GAACAAAATCAACTGCCAGCTCTCGCTCACGGGAA[A/C]CACTTCCCTTGCATAAAAACAACACAGACAGTGCT	0.582	0	100	0.724	0	-100
Affx-1054829100	pmv2_7669:103	RAD_pmv2	ACTCTGTGTGCTCGCTTTCTTCTTCCTCTACCACA[G/T]CTGGCTCCTCGTCCTCTCCTTCAGTCTCCTCACTA	0.704	0	100	0.504	0	-100
Affx-1054829101	pmv2_7670:216	RAD_pmv2	ATACATGCACACACACGCGCAAACTTTCTGCATAA[A/G]CCCCTTGTCTTACCTCATCTCCCTTAGCAAAACCT	0.74	0	100	0.66	1	-15
Affx-1054829104	pmv2_7705:282	RAD_pmv2	ACACAGAATGGTTACAAATACACTGCCTGATGCCT[A/G]AGATACTGTTTTACTGTAGTTTTTCGATAATCTTT	0.668	1	20	0.718	0	-100
Affx-1054829105	pmv2_7706:219	RAD_pmv2	TCTCAAGACATCTGTATGCACAGCACATAAAATAT[A/G]TGGTTTAAAAATGTATTTCGAGCATACAAGTTTGT	0.714	0	100	0.676	0	-100
Affx-1054829106	pmv2_7720:91	RAD_pmv2	ACAGTTTCAATCATTTTAATTTAACAAAATCATAA[G/T]GCTTGTCCTATTTAATACTCATATTACATTGTTTT	0.662	0	100	0.756	0	-100
Affx-1054829107	pmv2_7762:235	RAD_pmv2	GCAACACTTCAGCATTAGGGCTTTAACCTGCAGAG[A/C]CACTTTAAATATGATTGGGTGAAATATCGTTTTAA	0.776	0	100	0.682	0	-100
Affx-1054829110	pmv2_7768:238	RAD_pmv2	GCGTGTTCACGAGGCTCCTCCTCCTCATCTGCTTC[C/T]AGAATCACTTCCATCTACAACAGCAGAAGATCCCA	0.568	0	100	0.666	0	-100
Affx-1054829112	pmv2_7806:128	RAD_pmv2	TCATAGAAGCAATTTAGTATGTCTGCCTGATATAC[C/T]TGGACGACTATGCTGCAGATCGGA	0.696	0	100	0	0	-100
Affx-1054829122	pmv2_7891:258	RAD_pmv2	CACATTCTGGATTGGTGGGTTCAGCCACTGTTATT[C/T]CATAAAAAAAAAACAATTACAGACTGAACTCATAT	0.672	0	100	0.642	0	-100
Affx-1054829127	pmv2_7992:89	RAD_pmv2	AAGGAAAAACATCAAAGATGGGGGAAGCTCTGAAC[A/G]GGCGTGTGAGGCCGAAATACAAATGACCGCACCAG	0.72	0	100	0.53	1	-2
Affx-1054829128	pmv2_8005:107	RAD_pmv2	CTGCGCACACACAGTTCTAAAAGAGCAAAAGGAAC[C/T]TTCTAAAACATGAAGCTAATGTCAATGTGTATATA	0.73	0	100	0.71	1	-4
Affx-1054829129	pmv2_8008:139	RAD_pmv2	GTACTTAATCTTAATTACCTATGAAGCAATGTTTT[G/T]TTTTTTTTTCTCTCTTCCTATTTTTTGTTTCAAGA	0.314	0	100	0.736	0	-100
Affx-1054829130	pmv2_8009:205	RAD_pmv2	TCATCATGTGGGTATATACTCTGCTACTCAAAAGT[C/T]TGGGGACAGAGATTGTTTTTTAATACAAAGAGTAT	0.744	0	100	0.578	0	-100
Affx-1054829131	pmv2_8012:71	RAD_pmv2	TGAAATCAGTGATGAGTCCAGTTTAAGATATATAG[C/T]TGACTGCAGCCTAGCTTCAACACTCTAATTATCCC	0.804	0	100	0.67	1	-14
Affx-1054829132	pmv2_8016:121	RAD_pmv2	TTTTCTGGGAAGCTTTCTACAAGATTTTGGAATGT[C/T]TGAGGGAATTTTTTTGCCCATGTCCTAATTCAGAA	0.692	0	100	0.66	0	-100
Affx-1054829134	pmv2_8029:51	RAD_pmv2	AATCAGAAAATTCAGAAAGATCCTTATTTCGGCAC[A/G]AAAGTTTTTGACAAAAAGTACCTTTCCTTAGTATT	0.69	0	100	0.708	0	-100
Affx-1054829136	pmv2_8040:225	RAD_pmv2	TGGGTGAGAGTCCTGCGCCGAGGCGCTCGAGTCCC[A/G]CGTTTGCTGTGTAATTTAATTGTGAGCTGATTAAA	0.33	0	100	0.752	0	-100
Affx-1054829138	pmv2_8084:45	RAD_pmv2	TCTGTTTGACACGTGGGCACTAGATAAAAAGCCTT[C/T]AGAATCAAAAATGAATCATAAGCTTAGAGTTTATG	0.734	0	100	0.718	0	-100
Affx-1054829139	pmv2_8086:78	RAD_pmv2	CCAGGCTTGGCCAGAAGGTGAAGAAATTTGGACGC[A/G]TCATCGTGGCAGGTCTGCAGCACTCTAAAAACAGG	0.666	0	100	0.73	0	-100
Affx-1054829140	pmv2_8091:305	RAD_pmv2	TACTTATCAAACACAGCCTTTTCCCATCATTAAAT[A/T]GGGGGAAAAACTCATGTGCTGCCCAGCTTGAATGA	0.642	0	100	0.196	0	-100
Affx-1054829152	pmv2_8205:114	RAD_pmv2	TGGAATAGCTTACCCTTTATGTATTCACAGTAGAA[C/T]AAAAGAAAAGAAACCAATAACACGCAATGTAAAAA	0.762	0	100	0.544	1	-8
Affx-1054829153	pmv2_8223:42	RAD_pmv2	AATTGGTTGCTTCTTCCAGTTTAATTTAGGAATAT[A/G]AAAAATTGTCTTTAGAGCAGCAGGATTTACAAGCT	0.774	0	100	0.72	0	-100
Affx-1054829155	pmv2_8236:84	RAD_pmv2	ATTTAAACATTGATGTAGTTGAATTGCCTTCTACG[A/G]AAGATTTGAGATGCACTGACGCATCTTTACAACCT	0.72	0	100	0.612	0	-100
Affx-1054829156	pmv2_8247:194	RAD_pmv2	AAGAAGTCCTTCAATATACCAGACGTTAAACAGGT[A/G]AGTGTCTTTAACAGTGAATGTTACGCCTCGACTAC	0.712	0	100	0.74	0	-100
Affx-1054829157	pmv2_8261:79	RAD_pmv2	CAAAGTCTAATTTTTGCTTGAAAGCTTTGAGCATA[A/G]GAAAACCTTCTGCTTGCTGTGGGGTAGTTTATGTT	0.76	0	100	0.582	1	-18
Affx-1054829159	pmv2_8266:107	RAD_pmv2	CCCCCTCCTTTACCCTCCAGCTTCCAGCACGATGA[C/T]GAGAGGCTGGACCCGCTGATCTTAATTTGGCCATT	0.616	0	100	0.56	0	-100
Affx-1054829169	pmv2_8373:52	RAD_pmv2	TCTGGAACGCATACATTGTTCATTCAAAACGAGTG[C/G]TGTGATATTCATACCTTTCATTAATACATTCCAAT	0.72	0	100	0.734	0	-100
Affx-1054829172	pmv2_8399:261	RAD_pmv2	GGCAGTGATAGACTTATTCACCAGAATGAGTGGTC[A/G]AGGATGTACTACTCTACTCCCAGTGCTTGTTTTAC	0.722	0	100	0.7	1	-8
Affx-1054829173	pmv2_8411:114	RAD_pmv2	GGGAAACACAAGCTGATAGACTGAAAACATGATTT[A/G]GAGTTTATTCACAACTTTCCTCTTCGTGTCCAATC	0.78	0	100	0.638	0	-100
Affx-1054829175	pmv2_8427:237	RAD_pmv2	CGATATTGTTATGATATTAGTGATAATGGTATATT[A/G]GATGCGTATTAGTAGGCAGTGCAGGGATGTGCTCA	0.694	0	100	0.682	1	-6
Affx-1054829176	pmv2_8428:296	RAD_pmv2	TGTAATACTCTACAGAAAGTGTAGGGGGCGATATG[G/T]CTTCTGTTTCATTTAAAAAGGGCTCTATAATGCTC	0.686	0	100	0.738	0	-100
Affx-1054829177	pmv2_8453:162	RAD_pmv2	CCCAGAAAGAGTGTGGCCTAACACACCCTGATGTA[C/T]TTGAGGGGTTAATCTTTTAGGGGTGTAAAATGCAC	0.752	0	100	0.628	0	-100
Affx-1054829179	pmv2_8466:195	RAD_pmv2	GAGTCCAGGACAATGGGAGGCAGCATGTAGAGGAA[A/G]AAGATGCTGGAGGTGAGGACGGCTGGAGGTTGTTC	0.626	0	100	0.424	0	-100
Affx-1054829181	pmv2_8506:53	RAD_pmv2	TCTAACACAGATTAGGTCGGAGCAGTTATACCTTT[A/T]ATGCAAGTGATATGTAAATTAGACAGTCTAGGTAT	0.606	0	100	0.714	0	-100
Affx-1054829182	pmv2_8511:276	RAD_pmv2	AGTCTCTGAAAACAGGAAACGAAGAAAGATCATCT[A/G]AAGCTCGTGGAGGAATCAGAGAGGTTTCATGATGC	0.722	0	100	0.6	0	-100
Affx-1054829184	pmv2_8523:102	RAD_pmv2	ACTGGGCGTTGTCACAGGGTTGGTTTCTGGTAAAG[A/G]TGTTGTCACGACCTGCTGTGGTGCTACGAATGTGA	0.662	0	100	0.658	0	-100
Affx-1054829186	pmv2_8532:159	RAD_pmv2	TTCTATATA[C/G]TCATATACATTCTATATACTCTGCACTCTCATGCA	0	0	100	0.71	0	-100
Affx-1054829190	pmv2_8577:67	RAD_pmv2	AAACCTAAGAACAGCTCAGCTAGTTTGCATTGTAG[C/T]CCATGTACTGAATACACACACACACACATCATCTA	0.694	0	100	0.704	0	-100
Affx-1054829191	pmv2_8580:54	RAD_pmv2	ACCTGCCCACCGGAACAAGCGGATTCATACACTTG[A/T]AAATATTGCCTCTTACTCCTAATACACTGTAAATA	0.5	0	100	0.75	0	-100
Affx-1054829193	pmv2_8587:73	RAD_pmv2	TGACAGGGAAGCCCTGCTTGAGCAGATGTAGAGTA[C/T]TCCCTCACATAAAAGAATATTGGTTAGAGTTAGCT	0.67	0	100	0.702	0	-100
Affx-1054829199	pmv2_8609:95	RAD_pmv2	GAGATCTATAAACCCAAAACCAAAAGCGTCTTTAA[C/T]GTTTCAGAAACAAATTTAAAATCACAGATAAAATC	0.78	0	100	0.652	0	-100
Affx-1054829200	pmv2_8610:71	RAD_pmv2	TCATTTTTCAAGGAAGCAAGTGGCCTTAGGGAGAA[A/G]GAACGTTCCCTCCAGCATGGAGAATACTTGCTTCT	0.742	0	100	0.574	0	-100
Affx-1054829204	pmv2_8638:85	RAD_pmv2	CACTCAGCCCTAAAGGTCAGACAGACTTGCCTGTG[C/T]ACACTCTGACTAAGCCTACAACGTAACTTTAGCCT	0.68	0	100	0.706	0	-100
Affx-1054829206	pmv2_8654:46	RAD_pmv2	CACACGGTAGCTGAATTTGATAGGAAAGTTGAGGA[A/C]GTTCATGTCAGAACTGTGTAGCAGTATAATCTTTA	0.71	0	100	0.722	0	-100
Affx-1054829207	pmv2_8659:192	RAD_pmv2	GGAAAAACTGGTGTTTGTACCAGACTGTAGGAAAG[A/T]GTTTTTTAATCTATTGTTGTGTGGATACTGATCAA	0.648	0	100	0.71	0	-100
Affx-1054829209	pmv2_8728:97	RAD_pmv2	AGCTACAGCGGTTTCCCCGTGGATCCTCTCTCACC[A/G]CACAGACCAAGAAGGCAGCTCTTTCTTGCACTTCC	0.354	0	100	0.646	0	-100
Affx-1054829211	pmv2_8732:51	RAD_pmv2	AGTCCAGTGAACACCAGGGAGACGTCATGCAGCTT[A/G]AACTGCTTCAGCAGATCCTTCAGTTCATTCACTAC	0.688	0	100	0.564	0	-100
Affx-1054829212	pmv2_8736:209	RAD_pmv2	CCAAAAAGGGTTCTTTGGAGCGATGATATAGAAGA[C/T]CCATGCCTGGTTCTCTAAAGAACCCATCAATGGAT	0.726	0	100	0.646	1	-21
Affx-1054829213	pmv2_8737:201	RAD_pmv2	ACCCTTAAATATAAATATACCACGCCAGTAAATAA[A/G]GCACTGCACAGTGAAAGTAAATACAGTGTAGCTCA	0.752	0	100	0.662	0	-100
Affx-1054829214	pmv2_8768:52	RAD_pmv2	CTCAGTTTCTTCAAGCCTTCCTGTATCTTTGCCCT[A/G]AAATGAATAAGATGGTTGGGATAATATTTTTTTAA	0.632	0	100	0.744	0	-100
Affx-1054829215	pmv2_8790:101	RAD_pmv2	ATTTTCCATTTCACACAAATAAGCTAAGGCTCGAA[A/G]ATTTGTTGATTATATATGATACTGCAGAAAAAAAA	0.748	0	100	0.754	0	-100
Affx-1054829221	pmv2_8866:44	RAD_pmv2	GGCTTAGGGCTGCACAGCTAACTTTTAATGGAGAG[A/C]GCGATTTCTTTCCATTTTATTTGCATCAGAAAGAA	0.658	0	100	0.79	0	-100
Affx-1054829225	pmv2_8916:243	RAD_pmv2	GGAATTGTGTGTAATTGCTGATTGTGATGCTCAGC[A/G]GATTAACTAAGAAGTACCAATGTTCATAACATGCA	0.582	0	100	0.718	0	-100
Affx-1054829226	pmv2_8917:124	RAD_pmv2	GTTTCATTTACACGTTTTCTTGTTGCTGCGTTCCT[A/G]AATTTTACTATCTGCGTTTTAATGAATAATAGTCT	0.612	0	100	0.732	0	-100
Affx-1054829227	pmv2_8918:44	RAD_pmv2	GAACGAGGATCACAGACTAAATCCAGGCAACTTTC[A/T]CACACTGTAGATTCCTGTGCTTATGAGTGGATGTC	0.734	0	100	0.654	0	-100
Affx-1054829229	pmv2_8944:125	RAD_pmv2	GGCGATTTCTCTGTGCCGTTATTTATTCAAGCCTG[C/T]GTTTAATTTGAGGCTTTTTTTGGCCCCTCCTGCTC	0.718	0	100	0.686	0	-100
Affx-1054829234	pmv2_9012:58	RAD_pmv2	ATCTTTGCTTCTTTCTCTTCCTCCAGCGAGGTACA[C/G]GTAGGCTCCTTGTGTGATTCTACAGCTTTGATTAG	0.712	0	100	0.69	0	-100
Affx-1054829235	pmv2_9014:61	RAD_pmv2	CCAAACACTGGTCTGCAGTGAATGGGCATAAAATG[A/G]TAGTGGTAGCTTAAAAACTAGGGATGTAGCTTGTA	0.772	0	100	0.698	0	-100
Affx-1054829237	pmv2_9021:72	RAD_pmv2	CAAAAAGACCAGAAATCCCATATAGGTGAACATTT[C/G]ATATTGCAGATATCCCTTAAAGTCAAGACCCTATA	0.73	0	100	0.732	0	-100
Affx-1054829238	pmv2_9024:76	RAD_pmv2	AGCAGAGGCACTATAGAGCAAAACTGCAATAAAAC[C/T]GTAAATCTGTAACCTTAACCTTATAACTCTACTAA	0.762	0	100	0.7	0	-100
Affx-1054829239	pmv2_9034:232	RAD_pmv2	ACGACCTGGCCAAAAAGTAAGTGATCTCTCAGAGG[C/G]AGGAGACTGGGTTCCTAACATGAAGATGATGTAGA	0.66	0	100	0.692	1	-3
Affx-1054829241	pmv2_9050:92	RAD_pmv2	CTGTAACTGGAATTGCAGGAGTCGCCACTCTTTAG[A/C]ATAAGCACATACGATTACAGAGCAAAGTCTTCTTT	0.704	0	100	0.76	0	-100
Affx-1054829243	pmv2_9081:239	RAD_pmv2	TCAAACTCAGACACGCCACTGTGGGCCTTGTGTGG[A/G]TCTGAATAGACATTAGTGCTCTCTGCTTGAACTAT	0.476	0	100	0.666	0	-100
Affx-1054829244	pmv2_9084:147	RAD_pmv2	TGCTA[A/G]TAGTTAATTAAAACCCAACATACTGTTGAAACGGT	0	0	100	0.784	0	-100
Affx-1054829245	pmv2_9086:177	RAD_pmv2	AGAAAGCTGTCACCAGATTGGCATCAGTGCCATTC[A/G]GGACATGAATTTTATTATTAAAAGAGTGCTCGTGG	0.67	0	100	0.668	0	-100
Affx-1054829248	pmv2_9120:253	RAD_pmv2	TAAATACATTCAATAAACAAAGTGTGGGGAAAATT[A/C]AATTTTCCAATCAAAAACCACAACAAAGAATTCAT	0.732	0	100	0.752	0	-100
Affx-1054829251	pmv2_9133:246	RAD_pmv2	AAGACTGCAAATGCGCAAATAAGACCTAAGAAATT[A/G]AAGCACCCTACAATTCCTATAACAATACTGTAACT	0.776	0	100	0.68	0	-100
Affx-1054829256	pmv2_9190:49	RAD_pmv2	TTTAATTCATTTTCTGATCTGGTTGCATTTAAATT[G/T]CATTGACCCTTCGCCTAACCCTTAGTCCCTGTCAA	0.718	0	100	0.63	1	-17
Affx-1054829257	pmv2_9192:54	RAD_pmv2	TGTGCTGAATATTGTTTCACGTTTTAATTTCTACA[A/T]GTGCTGAAATTGGTTTCTTATTCAGCAGCTTTTTG	0.64	0	100	0.61	0	-100
Affx-1054829262	pmv2_9266:67	RAD_pmv2	GCCTCTGCTCCTCCTTTTAACTGGCAGGAGAAAAG[A/T]AGATTTGGAAGTGAATGAATATGAGTCAGAACACG	0.434	0	100	0.744	0	-100
Affx-1054829263	pmv2_9269:176	RAD_pmv2	TCAGAATGCTTAAATACACTTCATCATTTCTGTTC[C/T]ATATCATTTAAGTGGTTTTCAACCTTTTTAAGCCA	0.692	0	100	0.774	0	-100
Affx-1054829264	pmv2_9297:298	RAD_pmv2	GGATTGGATATTAAATCAATGTAAGATATCACACT[A/G]CAGAGAGTTAAAGATGGAACAGAAAATTCTTAGAA	0.72	0	100	0.68	1	-10
Affx-1054829266	pmv2_9322:258	RAD_pmv2	CATACCGTTAGCTTGCGCGCTAGCATGGCGGCTAA[A/C]TCTGTCCGACAAGCTAATGAAGCGAGCTATAACCA	0.562	0	100	0.736	0	-100
Affx-1054829267	pmv2_9323:48	RAD_pmv2	TTAGATCCAATTAGGAAACCATCAATTGACACTAA[A/G]TACCATTACTGACCACTGGACACCAGCAGAGAGAG	0.684	0	100	0.726	0	-100
Affx-1054829268	pmv2_9360:166	RAD_pmv2	CATTAAATATTGGGGCTATAATGACTGCGCCTTCT[A/T]TTCTTGTAGGAGAGAATGGCTTCAGCTACATGCAC	0.606	0	100	0.592	0	-100
Affx-1054829271	pmv2_9389:255	RAD_pmv2	GAAACACTATATTTCAGGAAACACTATTTTTCCAA[C/T]ACTACAGTGAAACACTATTTCCAAAAGAAACAGCG	0.702	0	100	0.644	0	-100
Affx-1054829272	pmv2_9396:237	RAD_pmv2	TTTCATTGCATTACTTGCAGAGGTGGGCGATGCAC[A/G]AACTAACATAGAGCTAAAAGTAACATGGATATTCG	0.656	0	100	0.692	0	-100
Affx-1054829273	pmv2_9397:98	RAD_pmv2	TGAAGGCTTTACTCAGCTATTAGACCAAAGTGGAC[A/G]CAAGCATAAAACTGCCTGAGAATCACCGGTAATTG	0.77	0	100	0.63	0	-100
Affx-1054829274	pmv2_9401:186	RAD_pmv2	CTGACTTTGGGGACTGAAAGCTCTACATTGACATT[A/G]GAGACACTGGAGACACCTTCTCCAATGTGTATGAA	0.732	0	100	0.694	0	-100
Affx-1054829275	pmv2_9402:240	RAD_pmv2	AAAGTCAAAGTTGTAATTGATAGCGAATACGGGAC[A/G]AGGCGCCAGATCAGACAATATGATCTAGCATGCAT	0.614	0	100	0.588	0	-100
Affx-1054829276	pmv2_9406:190	RAD_pmv2	CCGCACTCCTGGAGAGCGTAGACCACCGCTTCATG[G/T]GAGTATCCGCCATCATGGGATGTCCCTGGACAGAG	0.52	0	100	0.608	0	-100
Affx-1054829279	pmv2_9499:186	RAD_pmv2	AAGGCTGCACAGTATATTATTAGGTAACTCCTTGA[A/G]CCCTAGGCTTGTTATTGAGTTCTTAATCTTAAGAC	0.688	0	100	0.71	0	-100
Affx-1054829280	pmv2_9500:169	RAD_pmv2	CATGCGAACAGTCTGCAAGAAAGAAGGCGCGACTT[C/T]GAGAAAATATTCGCACACTACGATGTGGTAAGCAC	0.684	0	100	0.684	0	-100
Affx-1054829281	pmv2_9517:289	RAD_pmv2	AGAGGAAACTGAGATGTGCTTCTTGATTAACTGGC[A/C]GTGCTTCTAGGACAGAAGGAGCAAGAAATATAACA	0.67	0	100	0.74	0	-100
Affx-1054829284	pmv2_9542:89	RAD_pmv2	GTTCCTAATGCTGGTGCTGGAGAACTCCCTGCCTT[A/G]AACACCCAGTACAGCTAAGGAAGGGCTTCTTAATG	0.69	0	100	0.676	0	-100
Affx-1054829287	pmv2_9560:325	RAD_pmv2	ATATAAACTTTACATAAAGCTGTGTGATAGAACTG[C/T]ATCATTCAGGCAACACAGAGGGAAAGAAAAACAGA	0.72	0	100	0.668	0	-100
Affx-1054829288	pmv2_9564:290	RAD_pmv2	TTCTGTTCTGGCTCAGATTAATAAAGGTTCTCCAG[G/T]AGAACTCTTTCAGCTCCTGCTGCGCCGCCATCTAA	0.632	0	100	0.508	0	-100
Affx-1054829290	pmv2_9584:230	RAD_pmv2	ATTATTTGGTGTAATAATTGTTTTATGGTTAATTT[G/T]CAAATGTGAACATTATAACTTCAGTCATATTCTGT	0.8	0	100	0.65	0	-100
Affx-1054829292	pmv2_9610:300	RAD_pmv2	TGGTTTCATTTTCCAGTTCAAGTACTTGAGTTCTT[G/T]TCAGGAGACTCACTTTCAGCTCCTCAAAGAATCTG	0.666	0	100	0.696	3	-12
Affx-1054829293	pmv2_9612:46	RAD_pmv2	GTAGCTGCAGCAGCGGTGATGAGACGAGCTCTGTC[A/G]GAGTTACAGCTTGCCTACTAAAATGGCGACGGGGT	0.582	0	100	0.764	0	-100
Affx-1054829302	pmv2_9712:44	RAD_pmv2	AAGGCAGGTAATCTTGCCCTTTCACTCAGGCTATT[G/T]GTCCATTAGCAGCAGGAGAGAAGAAGCTCACTGGT	0.732	1	19	0.614	0	-100
Affx-1054829304	pmn_28584:249	ddRAD_pmn	AGATAAATATTACACATGTAAGTCTCAGAGTCCAT[G/T]TGAACAAATGGCAAGAATTT	0.624	0	100	0	0	-100
Affx-1054829306	pmv2_9744:177	RAD_pmv2	AAGATTTTACGTATTATTGTTCTGCCCATGAAACT[A/G]CTAAACGTGGCACAGGAACAGCCCTGCATCTCAAT	0.778	0	100	0.56	0	-100
Affx-1054829308	pmv2_9777:97	RAD_pmv2	GTATAGATATAAATAAATTTATTGTAGGCATCGAG[A/G]AAAATTTACTACATAGTAACTGGTTTGATAGGTGG	0.748	0	100	0.67	0	-100
Affx-1054829311	pmv2_9787:77	RAD_pmv2	CGGGAGCTGTGGAAGGATATGCGTGTCATGAGCAT[A/G]TATATCACACTTTAGCATTAGCACACCCCCGATCT	0.686	0	100	0.746	0	-100
Affx-1054829315	pmv2_9823:87	RAD_pmv2	TTATAGACAGACAACTAGAGGAAATATCAACAGAA[C/T]GAAGGTACAGAGGGAAAAGGCCTAAAGAATGAAAC	0.754	0	100	0.634	1	-4
Affx-1054829319	pmv2_9842:97	RAD_pmv2	GAGTAAATAATCTCAAATAAACACTTGTGGTATCT[G/T]ATACTTTATGACAAACTTTTTTTATACAACAGGTA	0.728	0	100	0.66	1	-2
Affx-1054829321	pmv2_9845:205	RAD_pmv2	CTACAAGTAAACTGATCCAAAATCACGAGCACGCA[C/T]AGAGTACCACTTAGTGTAGACGTTACCTGGACAAG	0.736	0	100	0.706	0	-100
Affx-1054829323	pmv2_9861:108	RAD_pmv2	AAACACCTCAGTTTTTCAAGTTCAGTGTAAACTAG[C/T]GCTGTTAAAGGTACA	0.688	0	100	0	0	-100
Affx-1054829324	pmv2_9872:103	RAD_pmv2	CAGCCAGCAAATACTGGTTTTTAGCCTTGTCCCTT[A/C]ATACAGAGATTTTCACCAGATTCTCTGAATCTGTT	0.714	0	100	0.658	0	-100
Affx-1054829326	pmv2_9894:199	RAD_pmv2	GTGTGAATGCAATGAAGAATGTGTTTACTCCTCTG[G/T]ATATTGAGGATGTTATCTGTTCGTCTGTTATTGAT	0.604	0	100	0.712	0	-100
Affx-1054829327	pmv2_9900:115	RAD_pmv2	CAATCTAGGTAGATACAGCCAAGGGAGCTCTATTG[G/T]TTAGGACTTTAGGAGCTGGATGATTGAAGGCTAGA	0.658	0	100	0.746	0	-100
Affx-1054829328	pmv2_9904:138	RAD_pmv2	CTCCCCTCATATCACCTCAGTCTAAGCCACCAAGA[C/T]CCACCTGTCCGGCTACTGGCCTTAACCCTTTAATG	0.7	0	100	0.488	1	-8
Affx-1054829329	pmv2_9908:61	RAD_pmv2	CTCACAGCCACATTAGAGTGCTAGAGACTGAAAGC[A/G]TTTATTAAAGATAATGGAGTCAATTTGTGGCCAGG	0.628	1	24	0.756	0	-100
Affx-1054829331	pmv2_9919:316	RAD_pmv2	GTCAGCTAGAGTTACTTCACCGCTATACAATCTAG[C/T]TCGGGGCACAACTCTGAAAGGATACAATGCAAATT	0.588	0	100	0.608	0	-100
Affx-1054829332	pmv2_9922:307	RAD_pmv2	CACTTTTTCTTGTATATTTGGACAGTGACACAATT[C/T]TTGTATTTTTGCCTCTGTGCACCACCACAATGAAT	0.696	0	100	0.676	0	-100
Affx-1054829335	pmv2_9931:71	RAD_pmv2	TGAATGGTGCCTCACAATATGAGCTCAGTCTTGCT[G/T]AAGCTGCATGAATTTCATGCACTAACCGGTTTCTG	0.722	0	100	0.7	0	-100
Affx-1054829336	pmv2_9941:49	RAD_pmv2	TTCTAAGAGCAGGGTTAGTGATCATGAATCTAAAT[G/T]AAATGTGATGCTGACCCATCATGTCCATTTCCAGT	0.708	0	100	0.63	1	-21
Affx-1054829337	pmv2_9967:57	RAD_pmv2	CCCTAATTACTGACTTTGCTCAAATCCAAACCTGA[C/T]ATTCAGTAAGTTTAACACACACTGTCAGAAAAGGT	0.726	0	100	0.732	0	-100
Affx-1054829341	pmv2_9989:200	RAD_pmv2	CTCACACTACAAGTCTAATGTAGCTAACAAAAAAC[A/G]AAAGCTTATACCCCACCAATTAACATCACACACAT	0.738	0	100	0.716	0	-100
Affx-1054829342	pmv2_9996:296	RAD_pmv2	AACCATTTAAATGCATATTCTTACTGTCAAATGGC[C/T]GACCAAGTATAAAGAACAATATGTTGAATAATAGT	0.718	0	100	0.676	0	-100
Affx-1054829343	pmv2_10000:82	RAD_pmv2	CCATCTGTTCATAATGGTGCTATTTTTTAAAACTT[C/T]GCTGCTACACTGATCCAACCTGGTTGACATCAATG	0.692	0	100	0.686	0	-100
Affx-1054829344	pmv2_10009:269	RAD_pmv2	TAAAGGTATGTATGTATATATGGGAACAAAGGAGC[A/G]GTATTTAATAAAAAGAACACTTTGCCAACTGTTCA	0.714	0	100	0.754	0	-100
Affx-1054829349	pmv2_10045:66	RAD_pmv2	CAAAATCTATCCCATTAGCCTTATTCACACAGCAG[C/T]CGTGTTGAACGTCATGCATGAGTGTTATGTTGTGA	0.658	0	100	0.724	0	-100
Affx-1054829350	pmv2_10051:221	RAD_pmv2	AACTCGGCTAGCGCCCTCACGTAACTCATTCAAAC[A/C]GCGTCCGCGCCGAGTTCTCCGGCTTTCTCGGTCGT	0.612	0	100	0.428	0	-100
Affx-1054829355	pmv2_10078:57	RAD_pmv2	AGGTCAGAGAACTGGAATGGCCATGTCTAAGCTTG[A/G]TGCTGTGGTTACTGAGCCATTTTTGTATGGACTTG	0.724	0	100	0.75	0	-100
Affx-1054829357	pmv2_10103:73	RAD_pmv2	TGGAACCTCCAGGGTGTGGCTATAGAGCTTTCCTG[A/T]GGGAGAATCATACTGTGGATGTTATTGCTGCTCTC	0.448	0	100	0.606	0	-100
Affx-1054829358	pmv2_10108:200	RAD_pmv2	CCTGCTTTGTCCTTCCGTTTGGTGGTGGTGCTGTG[C/T]GTGTGTCGGACCCTCGAGCTGCAATCTTTAAAAAA	0.612	0	100	0.592	0	-100
Affx-1054829359	pmv2_10119:50	RAD_pmv2	TTATGACAGAGAAAAACTCGAGGTGAATTCTCCTG[G/T]TGACTGACATTTGTTCCAGCTTTTTTTCTTCGAGT	0.688	0	100	0.708	0	-100
Affx-1054829361	pmv2_10131:58	RAD_pmv2	AAATGACATTGGATGCCCCTGCTCTATGAACTGGA[A/G]AGTTGAGAAAAACATAATGGAGCCAGTCAAGTTAC	0.614	0	100	0.746	0	-100
Affx-1054829362	pmv2_10147:176	RAD_pmv2	TCCATTAAAAAAAGAAAAGAGCCAGGACATCCATC[A/G]GCCGACATCAGATCAGGAGGAGAGACCACTCCCAG	0.69	0	100	0.568	0	-100
Affx-1054829363	pmv2_10159:135	RAD_pmv2	CAGGGAGCTTTTAGAGGCATTAAACTCTTCAGACA[C/G]CTC	0.798	0	100	0	0	-100
Affx-1054829366	pmv2_10167:123	RAD_pmv2	TAAAAGTAAAAATCACAGATTTCAAAATCACAAAA[C/T]CTCAATCAAAACTACCTAGTTCGGTGTGCAGAAGT	0.774	0	100	0.686	0	-100
Affx-1054829368	pmv2_10179:338	RAD_pmv2	AAATTTGCTGCCAGCGTCATCTCCTCACCTAGCAA[A/G]CTAACGGATATGCTAAAGTTGCTAAAAGTACAAAG	0.618	0	100	0.682	0	-100
Affx-1054829369	pmv2_10184:245	RAD_pmv2	CTTTTTCTCATGCCCTCTCTCATTCCCTCTCCCCA[C/T]TCTGCTCTGCGTCTGTGTATGTGTATGTGCGTGCA	0.41	0	100	0.668	0	-100
Affx-1054829371	pmv2_10195:224	RAD_pmv2	AAGTAAGTAAACAATAGCAGTTGTGTTGATGCAGT[A/T]TATTTCATTCATGTGAAATCAATGTACACATCTTA	0.7	0	100	0.758	0	-100
Affx-1054829372	pmv2_10205:48	RAD_pmv2	TACACTCATTTTTGTTGATCAGAGATTGAAGATCA[C/G]AGACCTCCTAGTCTCAGATTTACACAACACAGACA	0.592	0	100	0.738	0	-100
Affx-1054829375	pmv2_10253:77	RAD_pmv2	GTGTGTCTGTAGGAGCTGCTGATGTTCAGCTGGAC[C/T]GGGTGGACGTGCACGGCTATGCTGTTCCGGGGCAA	0.612	0	100	0.442	0	-100
Affx-1054829380	pmv2_10315:57	RAD_pmv2	CGGGGGTACATGAAGTCCATGAAGGGCTGCAAATG[A/G]TCACCGGTAAATGTGTTCAGGCAAACCAGTGGACC	0.75	0	100	0.706	0	-100
Affx-1054829382	pmv2_10336:85	RAD_pmv2	GGATTTTCTGCTACACAACCTACACAATCCAAGTA[A/T]TCCAAGACACATTCAGTGATGTTGAGGTCTGGACT	0.788	0	100	0.748	0	-100
Affx-1054829384	pmv2_10344:59	RAD_pmv2	TTTGTGTCACTGCAGGAAATTATGGTTAATTATGA[C/T]GTGTAAAAGGTTGTTTTCATCAACTTTATGAGAAT	0.794	0	100	0.678	0	-100
Affx-1054829386	pmv2_10358:61	RAD_pmv2	GATTTCATACAAGTCACATGAACAAAGCCTGAAGC[A/C]ATGACTGTTAAACAAAGAGCTCTTCTTCTACATTT	0.776	0	100	0.684	1	-25
Affx-1054829388	pmv2_10362:121	RAD_pmv2	ACTTACTTCTACTCTTCATTACAGGCCTCCTGTCA[G/T]TCAGACACCTATTCAGCCATGCAGCCTGCCCAAGA	0.68	0	100	0.466	0	-100
Affx-1054829391	pmv2_10405:279	RAD_pmv2	AATGTAAATGCAAAACATCACAGGTTCCCAACCCT[C/G]GTCCTTCAGGACCCCTGCCCTACACATTTTAGTAT	0.664	0	100	0.556	0	-100
Affx-1054829395	pmv2_10416:51	RAD_pmv2	GAGAGGATCACAGTTGGTGATGAATTGTATGTTGA[C/T]TCTGCTTGTTTGACAAAATTCCTAAGTATTCCTAA	0.72	0	100	0.792	0	-100
Affx-1054829396	pmv2_10417:100	RAD_pmv2	GGCTGCTGTACGCTCTTCAGAAAGAGCTGTTGTAG[C/T]ATCAGGTGTGCCTGAGGTCATACTTTTTGTCTTAG	0.742	0	100	0.722	0	-100
Affx-1054829400	pmv2_10437:49	RAD_pmv2	CTGCAGCATCAGTAACGAGACAAGCTCTATGACTA[C/T]GAGAGCACAGTCAGAGCTACAGCTTGCCTAGCGAA	0.77	0	100	0.704	0	-100
Affx-1054829401	pmv2_10438:226	RAD_pmv2	TGTATGAGGATGTGAATATCTGACCATCACTTTGC[A/C]TCAACACATTTGAACAGTTCCAAACATTAAAACAT	0.7	0	100	0.686	0	-100
Affx-1054829403	pmv2_10456:52	RAD_pmv2	AGCCTTCATGTCTGATCTGAAGAGTCTTCTGGAGA[A/G]TATATGTAGCTTTCCTGTCCAAATGACCAGCAAGC	0.726	0	100	0.754	0	-100
Affx-1054829405	pmv2_10473:57	RAD_pmv2	TAGGAAGTCCATTAGTTTAGGTAGTGAAAAAACTT[A/T]ATATCACCTGTCAGAAGGTTTCTACTTATGGGTAA	0.704	0	100	0.802	0	-100
Affx-1054829410	pmv2_10511:178	RAD_pmv2	AGGTAATATTCCTCATTATCAGCACTCACAGACTG[C/T]CTGAGCTCCTCACAGCACTATCAGCTCAGTTAAAG	0.666	0	100	0.564	0	-100
Affx-1054829413	pmv2_10536:257	RAD_pmv2	CTTTAGAGTTCCAGACCGACGTGTTAAGAGAACAG[C/T]TCTGAGAAAAACGCAATGCTCCCAGTTTTCCCTCT	0.628	0	100	0.692	0	-100
Affx-1054829415	pmv2_10579:239	RAD_pmv2	CCACAGAAGAGCATGATGTGTTATCATGACTCAGA[A/G]GAAACCACAAAACTGGGTGTGTTTTAATCAAGCTG	0.614	0	100	0.676	0	-100
Affx-1054829416	pmv2_10605:177	RAD_pmv2	AGAAAAGCATTGCCAATAAAATAGAAGGTCACCAT[A/G]CAAAATAAAGCCCCCTAGCACTGGCTGGAGGAATG	0.734	0	100	0.634	3	-2
Affx-1054829419	pmv2_10611:91	RAD_pmv2	GACATATACAGCACTGTTCACAGTTTGGAGCCAAC[A/G]TTTTCAAATAATGGAAATGTGGGTTGCAGATAAAT	0.598	0	100	0.762	0	-100
Affx-1054829421	pmv2_10625:47	RAD_pmv2	ATTAGGGTTCACAATATTGGAGGGAATTAGCCAGT[A/C]ATAACATTAAAACAGATTTAATAGCAAGGACGCAC	0.712	0	100	0.748	0	-100
Affx-1054829422	pmv2_10630:73	RAD_pmv2	AGATCAGAATGACCATGAAAAACATGAAAAGATAT[G/T]AAGACACTTTAGATGCAGTCTCTAGAAAATGCTAC	0.712	0	100	0.684	0	-100
Affx-1054829423	pmv2_10634:51	RAD_pmv2	ACGTGACAATTTAAACACCTGAGAGATGTTAATAT[A/G]AACCTATTTTACTTTTATTTCGGTCTGCAGTGTTG	0.78	0	100	0.7	1	-16
Affx-1054829424	pmv2_10640:124	RAD_pmv2	ATAAAGTTAGTGTTGCTTCCGAACATTTAGCTGCC[C/T]GTAGTGAATACTATGTACATTTGCTCCAGTATGTA	0.7	0	100	0.696	0	-100
Affx-1054829425	pmv2_10642:330	RAD_pmv2	AAAGACATTTAAGACAATTATATTCCTGCAACCTT[A/G]TGGCAGCAGTTTAGGCAGCACTTTAGGGAACTTGT	0.702	0	100	0.634	0	-100
Affx-1054829426	pmv2_10655:66	RAD_pmv2	CAGCTAATCTTTGTGAACTCAACAATATTTGAATG[C/T]TCAGCTAATGCTATATCCGTAAAAGATCACACGGA	0.724	0	100	0.688	0	-100
Affx-1054829429	pmv2_10684:203	RAD_pmv2	GCGGCTCTTCAAAACAGGGCCTGGGGTAAAGGCTG[C/T]ATGCACAGACACATACAACGATCAGGCATAACATT	0.678	0	100	0.648	0	-100
Affx-1054829432	pmv2_10713:150	RAD_pmv2	TGCTCAGTTACG[A/G]TATAAGTAAATACGTTTTCATTGGGTCTCAAATGC	0	0	100	0.726	0	-100
Affx-1054829434	pmv2_10718:201	RAD_pmv2	TTTTGAAAAGCAAATAGATACCTGAAGTCACATTT[C/T]AGTCAATAAATGTATGTGAATAAAAGCATATTTTA	0.724	0	100	0.706	0	-100
Affx-1054829435	pmv2_10740:75	RAD_pmv2	TGAACAGAGAGGAGCCCTGCTTCAGACTTGGAAGC[C/T]GTTTCTGGAGGCTTTGTGTTGAGGGTCCTGGTCTG	0.484	0	100	0.642	0	-100
Affx-1054829437	pmv2_10749:126	RAD_pmv2	ATACTGAAAACTTGTTTTCTGAGTTCAGTCCAAAT[C/T]GCCTCATAATTTTTTAAGATCGGAGGCTCAGAGAA	0.722	0	100	0.642	0	-100
Affx-1054829438	pmv2_10762:55	RAD_pmv2	TTATGGGGGTTTTGTTTTGCCTTCCTGGCTTGCAC[A/C]CTAGCAGTTCTATCTTATAGATTTCTTGGTCTTCT	0.63	0	100	0.77	0	-100
Affx-1054829440	pmv2_10785:71	RAD_pmv2	AAAAACACACACAAGCAGATGTTTCAGTCTTGGAG[C/T]CTTGGGATGTCACTTAAAGTTCTTCACTTTAGAAC	0.628	0	100	0.728	0	-100
Affx-1054829444	pmv2_10808:326	RAD_pmv2	TTATTTGAGCGCTGCTGCACGTATTTGTATGTAAG[C/T]AGCATGTGACTGTTCAGACCCAATATGACAAAACT	0.744	0	100	0.65	0	-100
Affx-1054829450	pmv2_10840:69	RAD_pmv2	ACTCCTATGCCTTTGTGCGTGTGTTTGAGTGTGTA[C/T]GTGTGCTGGGAGGTAGCTAATGTCTGATTCTAGAT	0.634	0	100	0.624	0	-100
Affx-1054829452	pmv2_10849:75	RAD_pmv2	GGGAATTCTTCATATTTACAAAGCACTTTATCACC[C/T]GCATTGAAAAACAGTCATCATGAGCATAAATAAAC	0.712	0	100	0.74	0	-100
Affx-1054829453	pmv2_10851:220	RAD_pmv2	CCATTGTCTACTAAAAAGTTCCACTTTTTTTTAGT[C/T]CACAGAATATTATTCCAAATTCCTTGTGGGGTCAT	0.64	0	100	0.736	0	-100
Affx-1054829456	pmv2_10878:61	RAD_pmv2	TGTCGGATAGATGGACACTGTCGACGACGAGTGAG[A/T]GGGTCTACGTGGAGGTGCCGGTTTGAGACAAACCT	0.61	0	100	0.462	0	-100
Affx-1054829459	pmv2_10891:92	RAD_pmv2	TCCCCTGAGTTCTTGACCGAGTTTTCACATTTATG[G/T]CCTAAACTGACGACCTCTAATAGCTCTAATAGTCA	0.742	0	100	0.648	1	-24
Affx-1054829460	pmv2_10895:69	RAD_pmv2	GCAGAGTTTGATTCTCCCTCCAGTCTCATCGCCAG[A/G]AAAGGAATCTTCTACAAGATGGCCAAAGACTCCGG	0.652	0	100	0.646	0	-100
Affx-1054829463	pmv2_10919:84	RAD_pmv2	AAACCACAGACCTATTAAAATATAGCTGCTTTGAT[G/T]ATGGAGCTGTGCAGCTGTGGGTTGTGGACATGTCA	0.72	0	100	0.552	0	-100
Affx-1054829464	pmv2_10925:231	RAD_pmv2	ATGAAAAAAGGAGCTACACTGCTCCTCAAAGCAAT[G/T]TGCTATACAGATATATTTACCTATTAGATGCATAA	0.76	0	100	0.702	0	-100
Affx-1054829465	pmv2_10927:170	RAD_pmv2	GGAAAAGATGAGTGGTTCAGAAGGGAGACTTAAGT[C/T]CAGTTTTGGGGAGTTCTCAGTTAAGTTTTTCCTTG	0.664	0	100	0.614	0	-100
Affx-1054829466	pmv2_10938:55	RAD_pmv2	CCAAACACACATCATTCAGCTAATGAAGGACCTCC[A/G]AAGGCAATAATTAAATGGGGTCAGTAAGGGTTGGA	0.702	0	100	0.572	0	-100
Affx-1054829472	pmv2_11036:225	RAD_pmv2	AGTACAATGATCTGAGAACACTAGCAATCACTGTT[C/T]ACTAGAGTACTTTTACCCTTCAGAGCAGTGATTTC	0.694	0	100	0.756	0	-100
Affx-1054829473	pmv2_11038:74	RAD_pmv2	ACCCCTTAAAATCTCAGGCTTATTTTCATATTAAG[A/G]CTTATTATTCAGTAACTACAGGGACTTCAGTGCAA	0.702	0	100	0.726	0	-100
Affx-1054829475	pmv2_11053:52	RAD_pmv2	TGGACACTTAACTTTTGATCAGGCATGGAGCAGCT[A/T]CATCCCCTACCAGTTTCCTACTAGTGGTGGACGAG	0.706	0	100	0.622	0	-100
Affx-1054829476	pmv2_11055:58	RAD_pmv2	CAGAAGAAGGGTTGGTAGGCATGGATCTACTTTAT[C/T]TTAAGTGTTATCTCCCACTAACTACAATAAATTAT	0.708	0	100	0.8	0	-100
Affx-1054829478	pmv2_11100:71	RAD_pmv2	ATATTTAAAATATTCAGAGCTGCACTCAAACTAGA[A/C]ATAGTTTATTCATGTCTTCACTGTCCACTAATCAG	0.77	0	100	0.802	0	-100
Affx-1054829479	pmv2_11105:134	RAD_pmv2	ATTTATTGCTTTCACATTTGTTTTTTCACTTTTAT[A/G]CTGCTATGATCGGAAGTGCGTCACTTTTACAACAT	0.708	0	100	0.704	0	-100
Affx-1054829483	pmn_37981:143	ddRAD_pmn	GGG[C/T]TTGCATGTGTTGGTTATGTACAAAAAAATGTGTTG	0	0	100	0.716	0	-100
Affx-1054829485	pmv2_11124:62	RAD_pmv2	GTGGTGGTGCACTGTTTTACTGTAGCACAAACGTG[A/G]TCTGCATGGAAAAGTCATCAAAAGGAAATGTTACC	0.692	0	100	0.738	0	-100
Affx-1054829489	pmv2_11146:47	RAD_pmv2	AGCACTGCACTGTTTAGTGTTTCCCAGTTCCAACA[C/G]CTCCAAATCAGACCATGTGCCATGAGCTTATTCAG	0.784	0	100	0.62	0	-100
Affx-1054829493	pmv2_11167:62	RAD_pmv2	CATATTCAAACTTTAAATCCTTATTCACTATAGTC[A/G]TTCTAGTGACCAAAGCTGTTACCCACTCATTACAT	0.76	0	100	0.692	0	-100
Affx-1054829496	pmv2_11186:116	RAD_pmv2	ATAAATATTTCACATTCAGGAAACAAATGTAACAC[A/G]TTCGTTCATGAAACTGAAACTGAAAGTGAAAGCTG	0.74	0	100	0.696	0	-100
Affx-1054829497	pmv2_11192:250	RAD_pmv2	GATTCGAACAGGACTACTATTACTGAAGATGCTCC[A/G]AGTTTGACAACTTAAAGAACGTAACTCGCTCAGCC	0.688	0	100	0.736	0	-100
Affx-1054829500	pmv2_11209:189	RAD_pmv2	AGGACCTTCTGCCCTCAATGTGACTGAATTAAAAC[A/C]ATTCTGCAACGAGGATTAGTGACAAAACTCCTCCA	0.738	0	100	0.64	0	-100
Affx-1054829504	pmv2_11247:88	RAD_pmv2	GTTGGACATGTTGCCATGCATCCTTCCGGACCATA[A/G]GCCAGCATGCAACTCCTAAAATCTGCACCAGTGTC	0.702	0	100	0.638	0	-100
Affx-1054829508	pmv2_11266:56	RAD_pmv2	ACACTGTAGCGCAGATCAGATAGAACCAGAGAGCA[A/C]ATCAAGAGTTTAATAAAAGGAGAATATATACAATA	0.668	0	100	0.702	0	-100
Affx-1054829509	pmv2_11267:374	RAD_pmv2	TACATCAGTGGGCAATCTTATCTGGAAAAGGCTAT[A/G]GGTCTAAGTTTTCCCTCCAGGCAAGGCATAACACA	0.694	0	100	0.708	1	-25
Affx-1054829510	pmv2_11288:46	RAD_pmv2	CAGTGCTGAATGTGCTGTACTATCCCCAAACATAG[A/G]TTCATTTCAGTCAGTACATTAATAAGATCCGTGTG	0.6	0	100	0.748	0	-100
Affx-1054829512	pmv2_11335:96	RAD_pmv2	ACATCCCCTGCAAATGGGAAACCATGGCTTGTCCT[A/G]TGTAGTTTTGATGGGGTAAGCACTGGTTGACTCAA	0.624	0	100	0.548	0	-100
Affx-1054829514	pmv2_11360:103	RAD_pmv2	CCCTGTACAGCTGCACAGCTGAAGACTTGTTTAAC[A/C]GAAGAATGGCTTTCAAAGCTGGATCAGTTTGGCAT	0.744	0	100	0.662	0	-100
Affx-1054829515	pmv2_11372:247	RAD_pmv2	GTGTTCTGTTTGGCTACCAGTCAAGCTGTCAGACT[C/T]CAGGACAGTAAGCTGCAGCATGATGCAGAGGACAA	0.752	0	100	0.53	0	-100
Affx-1054829516	pmv2_11376:257	RAD_pmv2	GCATTAGGATCTTGTTCCCATGGCTTTCTAAGTCA[C/T]GGTCAAGATGTAATTATCTTGTTTCTTTGCCTTAC	0.674	0	100	0.742	0	-100
Affx-1054829518	pmv2_11403:213	RAD_pmv2	TATCTGAGCTGAACTAGTGACTCGGGCTGGGTGTC[A/G]TTCATAAGTTTTCGATATAGATACCAGTATCTTTA	0.52	0	100	0.694	0	-100
Affx-1054829522	pmv2_11426:47	RAD_pmv2	CAAAAGCTGAAAGTCTCCCGAAAAGAATAAAAGCT[A/G]CAATAAAGGCAAAGAGTCGACGCATAAAACACTGA	0.684	1	16	0.614	0	-100
Affx-1054829525	pmv2_11440:198	RAD_pmv2	TTTTTTATAGCGTTCCTCTGCTTTGTAGGCATTAA[G/T]TAACTTAATTTTCAGATCCTCGACCAGCTGTTTAG	0.692	0	100	0.734	0	-100
Affx-1054829527	pmv2_11459:51	RAD_pmv2	ACCTTCTGGATGATCTTCTCCCACTTGGAGAGCTT[G/T]TTGAAGCAAAGCAGCACTCTAACTGGAGTTATATA	0.648	0	100	0.72	0	-100
Affx-1054829530	pmv2_11491:245	RAD_pmv2	AGCCTGATGATCAAGCCTCCTGCTGAGCTGGCATG[G/T]AGCGCAGCACACCGCCTTTTCAGCTTAACATTCAG	0.446	0	100	0.626	0	-100
Affx-1054829531	pmv2_11505:261	RAD_pmv2	ATAGGACCATATGGGTGAGAGTTTGTTCAAAATGA[A/G]GGATCCACAAATCACAAATTTTTGTGGCCGATTTT	0.718	0	100	0.582	0	-100
Affx-1054829534	pmv2_11522:213	RAD_pmv2	TGTAATTGTGGACAGTCGGGGCTCCAAAGCAAATC[A/T]TTTGAACACACAGTAGACATATGCAAGCACTTGTC	0.594	0	100	0.732	0	-100
Affx-1054829538	pmv2_11553:262	RAD_pmv2	TTGCACTAAAAACAGCTTTGTTCTATCACTTTATA[C/T]GTCTCTCCACCTTATAATCCTGACCTGAGCACAAA	0.68	0	100	0.63	1	-10
Affx-1054829543	pmv2_11583:284	RAD_pmv2	TAAGCAGCATGTGTGGGTATGTGTATGTGCCTACA[C/G]TATTCAGGGATATTAAAGGATATGAGAGCGCAATT	0.694	0	100	0.764	0	-100
Affx-1054829546	pmv2_11613:60	RAD_pmv2	AAACGTGCATACGAGTTGATGCCTGTGTAGAAACG[A/G]AGCCATTTTGCAGACCCACGACAAAGAGCCTTCAC	0.722	0	100	0.644	0	-100
Affx-1054829547	pmv2_11614:66	RAD_pmv2	TGCTTTGTCTTTCTGCCAGCATTTCAGAGATATTT[C/T]TTTCTCTTGGTCTTCCAGATCTTATCTTAACCTTT	0.678	0	100	0.762	0	-100
Affx-1054829550	pmv2_11669:42	RAD_pmv2	CAGGAGGGTGGCACCATCGCTACTTACATACAGCT[A/C]TCCTACGCTCAGCAGGTAGATATAAACACAAGTAT	0.648	0	100	0.678	0	-100
Affx-1054829551	pmv2_11682:187	RAD_pmv2	GATGTCTTTAGTTTTACACTGGAGCTATTAAAAAT[A/G]AAAGGAATTTTAAAAGATTTTGGGTGACACAGACT	0.736	0	100	0.682	0	-100
Affx-1054829556	pmv2_11711:75	RAD_pmv2	ATTGACTGAATGTCACACTGAATGGACACACTAAA[C/T]ACTGAAAAAAAAAAAATTCTGACCATGAAAACTGT	0.724	0	100	0.566	0	-100
Affx-1054829559	pmv2_11748:55	RAD_pmv2	GAGGGCCAACCACTGACCAGTAATGGACAAGAGAC[A/G]ATGACTCACTCTCCCATCAGAGAGGGAGGCAATAC	0.734	0	100	0.64	0	-100
Affx-1054829561	pmv2_11760:270	RAD_pmv2	TATTGCACTGTAATTGACGTGGATCTCATTTTAGC[C/T]GAGTTTTAGAAATATGATTTGATTGTGTTCCAAAG	0.652	0	100	0.762	0	-100
Affx-1054829564	pmv2_11788:64	RAD_pmv2	GTACCGATGCTGTGGCTAAACTGATCGCAGTAAGA[G/T]ACGGTGTTAGAGTTATTTTTCAGGGTTACTGCCGC	0.728	0	100	0.72	0	-100
Affx-1054829566	pmv2_11815:182	RAD_pmv2	TTAAATGGTGGATTTAAACTATTTCAGTAAAGCTC[A/G]TTTGTTCCATACTGTCCCGCATTCCAATCTGTCAT	0.716	0	100	0.712	0	-100
Affx-1054829567	pmv2_11824:108	RAD_pmv2	GGGCCTGTGCGTTTCCCAACAAGCAACTGTCACTG[C/T]CAGTACACCTAGCCTCCAAAGATATGAGCAGCCTG	0.712	0	100	0.6	0	-100
Affx-1054829568	pmv2_11825:120	RAD_pmv2	GTTAAGTGTATGTGAGCATAACTTCCATACATAAG[G/T]CATATTCCAATGGAAT	0.73	0	100	0	0	-100
Affx-1054829570	pmv2_11858:259	RAD_pmv2	CTTGATTCTCTGCTATGTTTACTCAGTAGATGACA[C/T]TGGTTGTACTGTTGAATTGGTACAAGCCAGTAGTG	0.736	0	100	0.712	1	-22
Affx-1054829571	pmv2_11859:199	RAD_pmv2	GGATGAGGCTAAATAGCTGTAGGCTGAATGGACAA[C/G]GCTACCCTGCTGTAGTTTGAATATGCAGGGCTAAA	0.762	0	100	0.704	0	-100
Affx-1054829572	pmv2_11875:218	RAD_pmv2	AAATTCTATTAGCCAAATATTTTACACGTATGTTC[C/T]GTGATCTGAGCAGTTAGGATCAATAGGATCCATTC	0.644	0	100	0.768	0	-100
Affx-1054829574	pmv2_11886:240	RAD_pmv2	CCTGAATGTGTAGTCTGAGTGTGGAAAAACACAAA[C/T]GGCTTCAGGCATGAGGCCGAATGCACCAGCTGCGT	0.67	0	100	0.464	0	-100
Affx-1054829576	pmv2_11908:71	RAD_pmv2	CTGATTTGAAGGATCCAGTACATTTACTCAGCTGT[C/T]ACATTAGTTCTATGAGGCCATGCCATGTAAGCTGT	0.668	0	100	0.716	0	-100
Affx-1054829579	pmv2_11930:127	RAD_pmv2	GTCAAAGACGTCTATGTACCGTGTTGCAGAGATAT[C/T]TACTATACTGAAGTTTAGCTAGCTTCTTTAGCATT	0.742	0	100	0.788	0	-100
Affx-1054829582	pmv2_11957:235	RAD_pmv2	TAACACAATGTGAGTAATATCATAGAGGAGAGAGC[A/C]GCTAAGAGAGAGTCTCATTCAATAACCATTATGCA	0.744	0	100	0.71	0	-100
Affx-1054829585	pmv2_12006:265	RAD_pmv2	ACAAGGTCAGGGGCTACAAAAATGCAAAGAATTCT[A/T]CCTCCGTGTAGAGTGTCTTCATATGTTTATCATTT	0.634	0	100	0.682	0	-100
Affx-1054829586	pmv2_12012:230	RAD_pmv2	AGAGTGTAGACGTGAGCTAAGTGTAGAGCTTAGGA[C/T]GCAAACACAGAGTGACCTGAGACTAAAGTTAATAG	0.68	0	100	0.622	0	-100
Affx-1054829588	pmv2_12018:45	RAD_pmv2	CCCTCCACCAAGAATAGATCTTAAAAATACGTTTC[A/G]GGCCAAGTCCTTCTCTCAAAACTACCATAAAGCAA	0.67	2	5	0.724	0	-100
Affx-1054829589	pmv2_12024:56	RAD_pmv2	CCTTGTCATTTTTTGTTCTGAATGGAAGTGAAGAA[A/G]GTTTCTAGCCAAGAGGAATACTTGTGCCTGTCATT	0.684	0	100	0.732	0	-100
Affx-1054829590	pmv2_12025:175	RAD_pmv2	ATGTGACAAATAGAATGAGAAATTGTAGCTTGAAA[A/G]AATGTAATAGAACGCAGTTGGACTTCACAGTGTTT	0.772	0	100	0.738	0	-100
Affx-1054829592	pmv2_12055:70	RAD_pmv2	GAAACTAGTCTTAAAAATAATAAGAAATTCTAGAG[C/T]TCATTATGATTGTTTCCTCAATTTTACATATTCAT	0.694	0	100	0.776	0	-100
Affx-1054829593	pmv2_12066:202	RAD_pmv2	TAGAAGCATATGTGAGTGAGTGTTTAGGTTTTCCA[A/C]AGTGTAGCTGAAAGTCTTACATGCAGTTCCTGGCT	0.646	0	100	0.72	0	-100
Affx-1054829598	pmv2_12075:94	RAD_pmv2	TTCCAGTATATATTCATTCCACAAACCGAGCAAAC[A/G]TTTCAGCCTCCTGCTGTCATCAGTGCTCATCAGTT	0.788	0	100	0.714	0	-100
Affx-1054829599	pmv2_12084:117	RAD_pmv2	GATCTACTTCATTCACTGTAACATTGGGTGGATTG[C/G]TGACACTTTGTGTAACTTTACTCACATAGGTCGAG	0.722	0	100	0.736	0	-100
Affx-1054829602	pmv2_12105:281	RAD_pmv2	AGCCACGATACCCGCCTGAGAAAGCAAGAGCAATT[C/T]GAGAACGATCCTTATAAAGCATGTAACTTTTAATT	0.758	0	100	0.616	0	-100
Affx-1054829603	pmv2_12111:44	RAD_pmv2	GCTGCAGTCCACCGTGATCACTTAGAAACCATCTC[C/T]TCGTTCAGGCCATCGGCAGGATGTCCATTTGCTGC	0.718	0	100	0.562	1	-3
Affx-1054829604	pmv2_12128:83	RAD_pmv2	ACTTTACTTCTATTTTATTTTTTCCCCCTGAAGTC[C/T]ACGTTTTTAACATCTGCGGTTTTATGTCATAATTC	0.64	0	100	0.786	0	-100
Affx-1054829608	pmn_14337:198	ddRAD_pmn	GTCGTCCTTTTCTGACGATTTTCCTGGTGCTCAAC[C/T]ATGTTGGCCACTCTTTTTGTAATCTATCTTATGGC	0.682	0	100	0.756	0	-100
Affx-1054829608	pmv2_12189:53	RAD_pmv2	GTCGTCCTTTTCTGACGATTTTCCTGGTGCTCAAC[C/T]ATGTTGGCCACTCTTTTTGTAATCTATCTTATGGC	0.682	0	100	0.756	0	-100
Affx-1054829609	pmv2_12201:95	RAD_pmv2	CTACAGGTGTCTTAATTGAAGATGTACCTGCTGCA[C/G]GTGCTTCTGCAACAGGTGCCTTTGTCGCAGGTGTT	0.664	0	100	0.478	0	-100
Affx-1054829610	pmv2_12209:113	RAD_pmv2	CTGTGATTCAAGGCCACTGAGGACCCTGAGCTTTA[A/G]AGTCCTCAGCTGGTAAAGCCATCCTCTCTATGGTT	0.732	0	100	0.672	0	-100
Affx-1054829611	pmv2_12211:71	RAD_pmv2	GACCTCTAAATATTCTGTAGAAGCTTTCAGACGAA[C/G]CTGTTACCATATATTAGAAGTTCTATGTTTAAAAA	0.758	0	100	0.75	0	-100
Affx-1054829618	pmv2_12265:62	RAD_pmv2	AGTTAAGCGAGTTTGTAAATAGTTTCAGGGCTCCA[A/T]TTTCATGCATATCCAAGCAAAGTGTAATGGAATAA	0.738	0	100	0.756	1	-4
Affx-1054829619	pmv2_12281:169	RAD_pmv2	TGAAGATCTATGAGATGTTCAGGGAGGAATGAGTC[C/T]GAGTCTGTCTTAGTGCTCCAATCTGCATTTGCATT	0.734	0	100	0.716	0	-100
Affx-1054829620	pmv2_12292:66	RAD_pmv2	GAAGTGATAATCCAGAGTGTGACACCATATCTCGG[G/T]CAGTGGTGCCACAAAGCCCGCTGCCCCATGATACC	0.676	0	100	0.422	0	-100
Affx-1054829623	pmv2_12314:193	RAD_pmv2	TGCCAAGCAATCTGATGAAGCACTGATCTTTATCC[A/G]GGTGAATGTTGCATGGCTGTGGAAGAACAAATTCT	0.676	0	100	0.68	0	-100
Affx-1054829625	pmv2_12354:84	RAD_pmv2	TGACTAACGTTGCTAACTCAGGTCAAATTAACCCT[A/C]AAATTAATTAATCACTTTTCCTCACCTCACTAAAC	0.674	0	100	0.79	0	-100
Affx-1054829627	pmv2_12360:263	RAD_pmv2	AGACAGAATCTCGCTATGGTCAATTTCGTCCAAAA[C/T]GTGTTCACTGACTGGCAAATGTGACGAAACACAAT	0.706	0	100	0.648	0	-100
Affx-1054829630	pmv2_12386:52	RAD_pmv2	TATCTCTGATAAGATACAGAGAGATAGGAATAAAA[A/G]TATTTAAAAGGATTATGATGTCCTCTAGATCCACA	0.75	1	15	0.668	0	-100
Affx-1054829631	pmv2_12398:177	RAD_pmv2	CAGAGTTCCTGCATTAAGCTCATCATCATCACTCA[A/G]CAGCACTATAGCAATGTCATAATCATGTGGTGCTG	0.744	0	100	0.694	0	-100
Affx-1054829633	pmv2_12414:42	RAD_pmv2	ACAATGCAAAAAGGTGTGTTGTACTTCTGTGTTTA[G/T]TAATCACAAATGCTGAGCTAATGGTTATTTCTATG	0.714	0	100	0.746	0	-100
Affx-1054829637	pmv2_12447:123	RAD_pmv2	TCTACAAAATGTACCGTGTTCTGAGAACATTTACA[G/T]TACAGATTATACTGTATCAGCTGTATC	0.738	0	100	0	0	-100
Affx-1054829639	pmv2_12463:107	RAD_pmv2	TTTGATTTGTTCACTGATTCCTCAGTAATTTCCTT[A/C]ATCAGTTCTACAGACTCTTTTTGGCTTCATATGCA	0.718	0	100	0.666	0	-100
Affx-1054829640	pmv2_12466:238	RAD_pmv2	ACTGACGCCATTCCTTTATCTGACTGTACTTCAAG[A/C]TACAGGCAGAACTGGGTACCAAGGATACCCCTGGA	0.76	0	100	0.654	0	-100
Affx-1054829643	pmv2_12493:69	RAD_pmv2	GCCGCCATCTTTATTTACATCTGCGCCTGGATTTT[A/C]ACCCCCACTGCTTTCACCCCCACTGCTCTCTCACG	0.628	0	100	0.442	0	-100
Affx-1054829648	pmv2_12571:51	RAD_pmv2	TCTGACAGATGCTAAATGACGAAGAGTCCCACTGC[A/G]AACCTCCTCATTACTTTCTCTTACCCCTCCCTTTC	0.68	0	100	0.62	0	-100
Affx-1054829650	pmv2_12592:278	RAD_pmv2	ATCAAAACTGCTTGTTCAGACTGTTCAAAAGTTTT[A/G]AATCACTTGTCTTATCAATGGTTTATTTTCTAGGA	0.74	0	100	0.768	0	-100
Affx-1054829651	pmv2_12609:161	RAD_pmv2	GCTATGGTTGACTAGCCATTG[A/G]GACAGTCCAAAAAACACAACTGGGACTATTAGAGT	0	0	100	0.6	0	-100
Affx-1054829654	pmv2_12620:78	RAD_pmv2	GCGCTGGAAAGCCACTAGACGCAGCTAATCTGCAC[A/G]TAGAAGCTGTATGTGCCTGTACTTGATCTGCATTA	0.676	0	100	0.738	0	-100
Affx-1054829655	pmv2_12621:86	RAD_pmv2	AGGCTACACAATTAGAATGGTGTTACACACCCACC[A/G]TCCTGGCTTGTTTACATCAGTTCTGCTGTGGATTA	0.674	0	100	0.75	0	-100
Affx-1054829659	pmv2_12656:96	RAD_pmv2	GTATTAGAAGTGTGGATGTTGTTGAAGGAAAGAAG[C/G]CTGGACTGTTGTTTAGATCTAAACAAGGACGGTTA	0.726	0	100	0.736	0	-100
Affx-1054829662	pmv2_12666:217	RAD_pmv2	GAGTCATGCCTGCTATTTTTGTCAGAATGATACAA[A/G]CAGGGACAAAGAGAAAAAGGTGAAAACAACTGAAT	0.736	0	100	0.626	2	-12
Affx-1054829663	pmv2_12670:68	RAD_pmv2	GACTTCAATGGAATTCTATAGTTTTTCCTCAATGT[A/G]AAGTCTATCTGCCATTAGTATGGTATACGGTCGAT	0.688	0	100	0.662	0	-100
Affx-1054829664	pmv2_12677:158	RAD_pmv2	GCAACCATGACAGATGTCATCGCACAAGAAACATA[A/G]CGACAAAAAAGGTAAGGAAACAAACTGTTAACAAC	0.692	0	100	0.596	0	-100
Affx-1054829669	pmv2_12702:122	RAD_pmv2	ATATTTACCGGTAAGATGTTTCATACGGTGTGCAC[A/G]TTTACTAGCCTGTCTCACTCTGCTTCTGCGATCTA	0.512	0	100	0.66	0	-100
Affx-1054829670	pmv2_12720:230	RAD_pmv2	AACTAAAAACAACAATGAACACCAGAAAGTGCTCT[A/T]TAACAGATGTGTGACAACGCATTGATATTGCGATG	0.714	0	100	0.692	0	-100
Affx-1054829672	pmv2_12749:128	RAD_pmv2	GTGCTCTACCTCTATGAAAAGGGCAAGCTGTGAGT[A/C]AAATCTCAAAATCTACTTCAAACT	0.71	0	100	0	1	-20
Affx-1054829674	pmv2_12787:156	RAD_pmv2	ACTGACAAGCTCATATTTATATTATATGTCTGTTA[C/T]AAGCTCTATATAAAGTATATGCAATGACTTTTACA	0.648	0	100	0.714	0	-100
Affx-1054829675	pmv2_12797:121	RAD_pmv2	TGATACTTTGTTGTCAAGTCAAAGGCATTTCGTGA[A/G]GTTAAAATTGAAATGAAGCTA	0.68	0	100	0	0	-100
Affx-1054829677	pmv2_12805:79	RAD_pmv2	GTGTAAGTTACATTCACAACCAGAGGTGAAAGTGG[A/G]CCCGAATTCTGGGAGCAAAAATGGGAACAAAATGA	0.718	0	100	0.704	0	-100
Affx-1054829678	pmv2_12822:84	RAD_pmv2	TACATTCATACTGAATTTACACACCATGTTCTATA[C/T]CTAGCACTCTGCTCAGATTTCTTTTTAAATTCTGG	0.748	0	100	0.734	2	-4
Affx-1054829679	pmv2_12844:130	RAD_pmv2	CCCTAACAACAATCTATGGGGCAGCGGTTTCACCT[C/G]AGTTCTACACAAATTCTACACAATTCCACACCAGT	0.652	0	100	0.656	1	-12
Affx-1054829685	pmv2_12956:260	RAD_pmv2	TCAGTCAAAAGTTTGGACCCACCTGACTGAGTGGA[C/T]GTTTTTGGTAATATTAAAGACATTGTGATTGAAAG	0.738	0	100	0.754	0	-100
Affx-1054829686	pmv2_12963:49	RAD_pmv2	TTGACTTTGAAGTGTGTTCATGCGTCTGTGCGTCT[C/T]TGTAAGTGAAAGAGAGAGAAAAGAGAAGAAGAGAA	0.562	0	100	0.706	0	-100
Affx-1054829687	pmv2_12992:78	RAD_pmv2	TTGGTTGGAAACAAAAGAGTTATGATCTTGAAAAT[A/C]TCAGTGGAAAGTTGTCCAATCAAAATTTCTTTTTC	0.774	0	100	0.754	0	-100
Affx-1054829688	pmv2_12997:218	RAD_pmv2	GTGTAATTTAAGTCATTTTTACTGTTTGGCCTCTG[A/G]TTGACTGATTCATCTGCAAATTAAGCGGTACACAG	0.626	0	100	0.78	1	-2
Affx-1054829689	pmv2_13003:187	RAD_pmv2	CTTTTTGCGGTTTCCTTCTTTCTTTTTCCAGTTCC[C/T]CATTTGAAAAGGATGCTGAATTCATGCACAGTTAT	0.594	0	100	0.756	0	-100
Affx-1054829690	pmv2_13006:42	RAD_pmv2	CTGCTCCAGGTATTGACCCCACAAACCACCCTTTT[A/C]AGTAGGTGTTCTGACGAATTACTCAGGCAGATGGC	0.402	0	100	0.704	0	-100
Affx-1054829691	pmv2_13014:105	RAD_pmv2	TTCTTGTAAATCTAATTCAGGACAAACTGAAGACT[A/G]GCTGTGGGTTACTGCTGATTTGTCTTTCCAGCAAA	0.73	0	100	0.696	0	-100
Affx-1054829694	pmv2_13043:71	RAD_pmv2	GATTAATTTTGTCAGCCGAATACTGTTTATCTGGA[A/T]AAGTACATCAAAATGAATAAAGTATTCCCAAAAAC	0.738	0	100	0.698	0	-100
Affx-1054829695	pmv2_13047:85	RAD_pmv2	ACGAAACATTAAAACCTTAATAACACAAAATTGTC[C/T]AATAGGAATGTTTCATTTCTCTTACCCTATTGGAC	0.74	0	100	0.776	0	-100
Affx-1054829696	pmv2_13050:231	RAD_pmv2	AGAACAGTGCATTTCAAGTCAAACCACTCTGAATG[A/G]CTTTTTAACCGTTTAATTATGCAAATGTGTTGAAA	0.73	0	100	0.728	0	-100
Affx-1054829698	pmv2_13052:290	RAD_pmv2	GCCCCCTTCTTTGCCCACCACTCCCTGCTTTGCCC[C/T]TTTCCTCGTTGTCCTAGCAAAGACGTGTGGTCGTG	0.524	0	100	0.704	0	-100
Affx-1054829701	pmv2_13084:168	RAD_pmv2	AGCTTGCTGAAGGTGGTTTTTTTTCCAGGTCCTCT[C/T]AACAGGGTTCGCTACATGGGTTTTTATAGGGTGCA	0.624	0	100	0.698	0	-100
Affx-1054829704	pmv2_13139:53	RAD_pmv2	GAGTGTCAAGAGATGCTTCGGGAGGCCAGAGAGGA[C/T]GTAAAGAACCTACGCAACAAGAGTCTGCCCAACAG	0.544	1	15	0.642	0	-100
Affx-1054829706	pmv2_13152:207	RAD_pmv2	TCAAGTGTACGACTTGTAACTGGACACTTGACCCA[C/G]CTCTACATTTCAGACTGATATAAGCATCACAGCTG	0.768	0	100	0.738	0	-100
Affx-1054829708	pmv2_13164:103	RAD_pmv2	TTGTGGCTTTCTTCAGGGCGAATATTAGATTCACT[C/T]GTTTTATTCTGTACAGTTAAAGTTTTAGAAGAAGT	0.574	0	100	0.75	0	-100
Affx-1054829709	pmv2_13189:64	RAD_pmv2	CACACTGACTGAACACAGAGATTAAACTACTGACT[C/G]ACAAAATAACAGATCCATGATAGAACCTTGTGTCA	0.704	0	100	0.642	0	-100
Affx-1054829710	pmv2_13215:334	RAD_pmv2	TCCAAAGTCCAACAAAGAGCCATCTTGAGGGTTTG[C/T]CTGCTCTGTTTCGGTAGACTGAATTAGAAAGCATC	0.656	0	100	0.744	0	-100
Affx-1054829711	pmv2_13218:210	RAD_pmv2	GGGGGCCGCTTCATTAAAGACATAGAGGACATGGA[C/T]GGCAGGTGTGTGTGTGGGTGTGTGTGGGTGTTAAT	0.772	0	100	0.598	0	-100
Affx-1054829713	pmv2_13228:179	RAD_pmv2	AAGAGCTAGAGTCAGAAGCTCTCAGGCTGATTTCA[A/G]TTATTTTAAAGCAGTGGTTCAAATGCTGGTCATCA	0.674	0	100	0.728	0	-100
Affx-1054829717	pmv2_13302:69	RAD_pmv2	CACAGGCCACAAACCAGAAATGAAAGTAGATGAAC[A/G]GGTGCACAGAAGACTGTACAACACTATACAATACT	0.714	0	100	0.642	0	-100
Affx-1054829719	pmv2_13332:87	RAD_pmv2	AACTCTAACTTTATCCCAGCTGTCTAAACTCCAGT[C/T]GGTCAAAGGCTACCACATTCAGAATGACGTAAAGA	0.674	0	100	0.684	0	-100
Affx-1054829720	pmv2_13355:58	RAD_pmv2	TAATGCTAGGTGCTTTATAATAAATGGCAGTAAAC[C/T]CCCAAATCTTATTTTCCCACCTTACCTTTGATCCA	0.726	0	100	0.704	0	-100
Affx-1054829721	pmv2_13358:280	RAD_pmv2	CTGTTTCTTTTGTCAATTATGACAAGGAAAATATT[A/G]TTGACAAATCTTTCCGCGTAACAGTTATGCTACAG	0.664	0	100	0.788	0	-100
Affx-1054829722	pmv2_13359:102	RAD_pmv2	GTGCACGTCAGTCTGCCAGACTCGGAAAAAACTTT[C/T]AGATACAGTTTAAAATGTGCTAGCGCTGAGGCTGC	0.726	0	100	0.678	0	-100
Affx-1054829723	pmv2_13383:116	RAD_pmv2	GGTGCACAGCAATGTCAGGAGCTGAATGTAAGGAG[A/G]CAGTAGTTACAGACTCCTCACTTTA	0.656	0	100	0	0	-100
Affx-1054829724	pmv2_13388:111	RAD_pmv2	TCTGTCCTCAGTGGGCATTTTTATGGCCTGATGCA[C/T]GGTGAGCATAGCAGTTTAGCTGCCTTCA	0.626	0	100	0	0	-100
Affx-1054829727	pmv2_13427:92	RAD_pmv2	AAGGTGTCATGTTTCTGTGATGGATATCAGCACAT[A/G]GCCTCAGGAATACCTGGACAAATCATTGTCAGAAA	0.68	0	100	0.722	0	-100
Affx-1054829734	pmv2_13477:137	RAD_pmv2	AATCTGCTGGACTGTGATGTTTAGGCTCAATCTTG[A/T]ACAATGTAGCAGATTGCGACAGACCACCACAGACA	0.66	0	100	0.656	0	-100
Affx-1054829736	pmv2_13481:44	RAD_pmv2	GCGTTATATCCACACAGAGCTTGGCATTCGAGAGC[A/G]TCTTTTGGTGGGCATCCTGAGTTCACGCACCACCC	0.698	0	100	0.684	0	-100
Affx-1054829737	pmv2_13512:68	RAD_pmv2	TCCTTCTCACTATCCAGACCCCGGCACGCCCAGCG[A/G]GCACAACTAATACCAACATCCAGTACCAAGTGGTG	0.194	0	100	0.65	0	-100
Affx-1054829739	pmv2_13526:55	RAD_pmv2	GCTAAACTGCTGCAGGCTAAATAGGTGGGGCTAAA[C/T]TGCTGTAGGCTAAGTGGGTGGGGCTAAATTGCTGT	0.644	0	100	0.442	0	-100
Affx-1054829742	pmv2_13547:286	RAD_pmv2	GTCATTCTAAAATAATAATAATAATAATAATAATA[A/T]TAATAAAAAACAGATATCCAGAACTGATCGTTAGG	0.834	10	1	0.73	0	-100
Affx-1054829743	pmv2_13550:221	RAD_pmv2	TGTTAATTTGGTAATATACAATACTGTGTAAAAGT[C/G]AGATACCACCCTTCATTGATTTAATTTTCAGTCTA	0.738	0	100	0.686	1	-22
Affx-1054829744	pmv2_13565:192	RAD_pmv2	TCCAACTGAGTTCTTTAAAAGCTCAAGTATGATAT[A/T]TTAATGCTAGAATCAGTTCATTTTAGAAATTTCAG	0.768	0	100	0.638	0	-100
Affx-1054829745	pmv2_13569:129	RAD_pmv2	CAACCTGTTGAGATGTTCTGACGCTGATCGCGGCT[A/C]CAGTAATGCTCAGCTGGTGCGATCGCTTAACTGAA	0.592	0	100	0.73	0	-100
Affx-1054829746	pmv2_13593:68	RAD_pmv2	TGCACACATATACAAACATGACCATATACTCGCAT[C/T]GGGCACACACACATACACATACAATCTCTGTTGTG	0.712	0	100	0.612	0	-100
Affx-1054829748	pmv2_13617:44	RAD_pmv2	TGAAAATAAACAGGTCGTATTTGGACTTTTTCTCT[C/T]TCCTCTGAAACACTTGACTTGAGGCCTGACACTCA	0.68	0	100	0.652	0	-100
Affx-1054829750	pmv2_13620:83	RAD_pmv2	AAAAATTAAAGCTAACTTAGAGAAATAGGGAACAC[A/G]CGTCAAGTCTGTGAGGAATGTTTAACACCATAACG	0.724	0	100	0.738	0	-100
Affx-1054829752	pmv2_13640:133	RAD_pmv2	TTGATTAGCAAAAAGGCAACTCACACTCTTTCAGT[A/G]TAGTA	0.644	0	100	0	0	-100
Affx-1054829755	pmv2_13696:104	RAD_pmv2	TTGGCTCTGAAATGCTGGGGGTGTGTCTGCTGAAG[A/G]TGCTGAAACCACGGCCAATCATGATGACTAGATCG	0.636	0	100	0.62	0	-100
Affx-1054829758	pmv2_13718:109	RAD_pmv2	ATTCTCCAAAATACTTCTCACTGATTCTCTTACTC[C/G]ATTATTCAAAGCTGTGCTGGGCTGTAAATGTCCAG	0.676	0	100	0.732	0	-100
Affx-1054829760	pmv2_13724:54	RAD_pmv2	TCTCTGGCAGCTTTTGGGTCCGATACACAGGAGAA[C/T]GTGATGTCACACATGGACACGACCTCTGCTGGCGT	0.704	0	100	0.668	0	-100
Affx-1054829761	pmv2_13727:98	RAD_pmv2	CCAACAAGGATTGTGGTCCTTGTTTACACAACTTT[A/G]CATTTTGAATATGAATTTTCCTGTAGCCTAGACAA	0.732	0	100	0.782	1	-21
Affx-1054829762	pmv2_13728:97	RAD_pmv2	AGCTGATCAGACCCATGACATCATTCCTCTGGCTG[A/T]TAAATGGGGTCAACATATGACTTTCTTTACA	0.648	0	100	0.586	0	-100
Affx-1054829763	pmv2_13733:122	RAD_pmv2	CTATTAGCCTATTCAGAGTTTTTCTAAAATTTGCT[C/T]ACTCTTCAGCATTTCAATGTGCCTTTATTTAATTG	0.736	0	100	0.784	0	-100
Affx-1054829765	pmv2_13754:42	RAD_pmv2	CTAACAGGAAATGCTGGATTTAAAGGTGGTCGCTG[A/G]CTAACTCAGCTAACTGTTGGCTCTGTGCGAACTCA	0.664	0	100	0.734	0	-100
Affx-1054829766	pmv2_13755:51	RAD_pmv2	AGTGTGTGTTGGCAGCGCTGGCAGCAGTAGAGTGG[C/T]GTCCAGTACAGAGTCCTTCATCCAGCCTGTACACA	0.476	0	100	0.694	0	-100
Affx-1054829768	pmv2_13762:68	RAD_pmv2	GGAAAGTCTTGCTCTAAATTCCTCTTATACAACAT[A/G]GAGCCCAAACATGCTTAGGAGTGCAACGCATAAAG	0.728	0	100	0.7	0	-100
Affx-1054829769	pmv2_13763:141	RAD_pmv2	ACCAACGCCGTGTGTGGCGACTGCCTGCCGGGGGT[C/G]AGTCTGCCTGAGCCAACCCTCTTAAAAATAAAGGG	0.434	0	100	0.684	0	-100
Affx-1054829770	pmv2_13825:82	RAD_pmv2	AGGCCACGCTCACCCCCACCCCATTACGTGCACAA[A/G]ATGGGAATGTAGTGTCTCACTCTGGCTGGTTAGAG	0.308	0	100	0.632	0	-100
Affx-1054829773	pmv2_13857:64	RAD_pmv2	ACTCGCATCTCTGCCAGTCCTCTCACTCATGAAAT[C/G]GCATAGCTTTTTCATTTTGGGAACTGTTTTGACCG	0.7	0	100	0.686	0	-100
Affx-1054829774	pmv2_13861:248	RAD_pmv2	CCAAATCCCTTTCAACCTAAAACGAAATTGTCGCA[A/G]CCATTGTTCAGAATCACTACATTATGTTGAGTTTA	0.706	0	100	0.614	0	-100
Affx-1054829776	pmv2_13876:42	RAD_pmv2	AGAGAAGAAGGTATGTTACGAAAAGGAACAAGGTA[C/T]AGGACATATCGTCGTGGGCTGGAGGTTAGGGAACC	0.756	0	100	0.556	0	-100
Affx-1054829778	pmv2_13880:126	RAD_pmv2	ACCAAAGTGAGAAGCAACAACATGTCATGTGTATC[C/T]TAATTTACTTTTAAGCTCTTAAGAGTTTATTCTAA	0.676	0	100	0.74	0	-100
Affx-1054829782	pmv2_13923:62	RAD_pmv2	TGCTGAACTGCGTCTACAGGACGCTGTTAATCTTT[A/C]ATTTCTGACAGATTTAACGCTATTATTCTGAACCA	0.634	0	100	0.776	0	-100
Affx-1054829785	pmv2_13956:111	RAD_pmv2	GGAGCTGTATGGTGTGGGAGAAAGGAAAAGGCCTG[A/G]GGAATAGTGAGGTTAATA	0.672	0	100	0	0	-100
Affx-1054829790	pmv2_14038:104	RAD_pmv2	AAAGAATGTGTTCTTTGAGTTAGTTGAAAGCAGCT[C/G]CACTATCATCAGCTGTAGTTTAGAGTTTAATGTTA	0.726	0	100	0.716	0	-100
Affx-1054829794	pmv2_14093:175	RAD_pmv2	AAGATCACTGATATGTATCTGCCTTCTGAGTCTTT[A/G]TAAGATGATGTAGCTCTAAAAGTTAAGGATTGCTA	0.718	0	100	0.748	0	-100
Affx-1054829796	pmv2_14101:59	RAD_pmv2	AGAAACTAAGAATATGGTTATTTCTTTGCTTTGGC[C/T]TTTATCATTCTCAATCATTCTCAGACAGACGTTTG	0.61	0	100	0.73	0	-100
Affx-1054829798	pmv2_14119:106	RAD_pmv2	GCGGAGAGCAGAGAACCATATGAGCAGTGTGTATG[C/T]TAGAATCTCTCTCCATCCAACTGAGT	0.686	0	100	0	0	-100
Affx-1054829799	pmv2_14120:195	RAD_pmv2	CTGAGGAGTCTGATGGGGCGTTTTTCTTTTTTCTC[A/G]TGCGGCTACATGTGGTGTGTGTATGTGGTGTGTGT	0.618	0	100	0.602	0	-100
Affx-1054829804	pmv2_14145:88	RAD_pmv2	CAACTACTCAGAGTCTACTCTCAGCACTGCACACA[A/G]CCATGCAGCCAGCACTGCTGGAAACATCCCAGACC	0.646	0	100	0.546	0	-100
Affx-1054829805	pmn_57573:146	ddRAD_pmn	CCACC[A/C]GTTATCAGGCTAATGAATGATAGAAAGGAAGATAG	0	0	100	0.802	0	-100
Affx-1054829806	pmv2_14153:52	RAD_pmv2	ACTAGTAATCTTGCCTAATTACTCCATGCACCTAA[A/G]CACTCGTTCAATTAAGTAAGAATTTTTGCATTTCT	0.758	0	100	0.698	0	-100
Affx-1054829808	pmv2_14198:44	RAD_pmv2	AAGCGGTCAGCACGTATGTGTGGGGAGTGTGAGGC[C/G]TGCATGAGAACTGAGGACTGCGCTCAGTGTGATTT	0.522	0	100	0.704	0	-100
Affx-1054829809	pmv2_14229:77	RAD_pmv2	GAAACTCACCAGCTGCCTTTTTAAAGAACAGTTTT[A/C]CAAAAGGAAATTTACAGGCTTGGAATGGTCTGTTT	0.68	0	100	0.67	0	-100
Affx-1054829810	pmv2_14239:117	RAD_pmv2	GCTGTTCTGTTTATCTCTCTCTAAAGTCATTTGAT[A/C]TGCCTCTCGTTGAATCTCAATGCTCTTGTTTCGGT	0.634	0	100	0.714	0	-100
Affx-1054829812	pmv2_14247:275	RAD_pmv2	ATAGAAAATTTGTAGACTGAACTGAAAAAGCGTTT[C/T]AGCGCGTGGAGGCTCAGACAATTAACTAAATTACA	0.724	0	100	0.662	1	-6
Affx-1054829820	pmv2_14278:97	RAD_pmv2	GTCTCTAACTTGCACAGTACTATATATTGTATATA[C/T]CTATATTGTATACGCATCTGCAGTGATTTTAGGTA	0.614	0	100	0.67	0	-100
Affx-1054829822	pmv2_14297:235	RAD_pmv2	TATGTAATATCTTACACTTTTTTACAAAGCTTGGT[A/C]ATTTTTTGTTTTCTTTTATAACATTTAGGCCAATG	0.65	0	100	0.734	0	-100
Affx-1054829826	pmv2_14324:262	RAD_pmv2	TGTCTCTTTTTCTGCCTCTCACATATCTTGCTTAT[G/T]AGACACTAAGGAGCACTAACATATCAACCCCAGGG	0.74	0	100	0.602	0	-100
Affx-1054829827	pmv2_14328:187	RAD_pmv2	TCTTCAGCCTTTCTTCAACAGTTTTTGGTACATAA[A/G]GTGATATTTCCTTGACTGGCCTTCAAAGTGGATGT	0.658	0	100	0.788	0	-100
Affx-1054829830	pmv2_14377:107	RAD_pmv2	AGTGACCTCTCTAACAACAAGGTAATTTGGCCCAA[C/T]CTGCTCTGTTGTGTCCTTTGA	0.72	0	100	0	0	-100
Affx-1054829831	pmv2_14388:219	RAD_pmv2	GTCGAGGAGTTCCAATTTAGATTCCCACAGCTCTA[A/C]AGCATCCCGAGGATGATTGGAGCTTAACAGGCGGC	0.726	0	100	0.694	0	-100
Affx-1054829832	pmv2_14389:269	RAD_pmv2	AAATGATACTTGCTGTTTCTATTTTATGGAAAACA[C/T]TGAAGATGAGAGTGGACAGTGTTTCCAAACCTATG	0.606	0	100	0.706	0	-100
Affx-1054829835	pmv2_14448:292	RAD_pmv2	ATTGAACAATACATTCAAAACCCTTAGTCTTAGGC[A/T]GAAACCCTCCTGAGAAGTTCAGTGTTAGTGGGCGG	0.69	0	100	0.628	2	-1
Affx-1054829836	pmv2_14449:218	RAD_pmv2	CATATTCACCTGAACTAACATTCATACTGTTGTTT[A/G]CAGAACTTCTAAAAACTGCCGTACATATTTTGCAC	0.68	0	100	0.71	0	-100
Affx-1054829837	pmv2_14450:215	RAD_pmv2	AGACCAACGATTAAGCTACTCCTCTCTTTTAGCCA[G/T]TGAGATATGAACTTAAAAGTGGGTGGCGAACTGAC	0.62	0	100	0.65	0	-100
Affx-1054829842	pmv2_14476:127	RAD_pmv2	TCATAGTGGTCAAGAAAATCGACGAATCTGAAGGC[G/T]GCGACGAATGCAGATCAGCAGCGGACTCCTCGGCC	0.702	0	100	0.536	0	-100
Affx-1054829844	pmv2_14486:101	RAD_pmv2	CAGAGGCAGAAGCAGCGTTATTAGCCTGTGGTGCA[C/G]GAGCAGCAGCGCTGCTGGCTTTCTGCTCGCCCTGC	0.65	0	100	0.43	0	-100
Affx-1054829845	pmv2_14489:44	RAD_pmv2	ACACATTCAGACTCTCTTAATTATTAAAATACGCT[A/G]TAAAAGGGCTCAGGAGTGTTAATTATCCATAAACC	0.738	0	100	0.652	0	-100
Affx-1054829849	pmv2_14517:150	RAD_pmv2	CAAGGTGCACTTGCTATGTTCGGAAGATTGCTTCA[C/G]TACTGCTGGCAAAAGCAGATACACACAAGGCAGGC	0.644	0	100	0.704	0	-100
Affx-1054829850	pmv2_14529:123	RAD_pmv2	CTCTCTATTTAACCTCTCCATCCTCCCACCCACAG[C/T]CTACTGTGAACATCACAGGGGGGAGGTATCATGGC	0.674	0	100	0.498	1	-3
Affx-1054829851	pmv2_14533:154	RAD_pmv2	TGAACCTAGTATGTAAGACCTGAAGTTCCACCACC[C/G]TCTATGTAATTTCCACCACTTATTTGCTCCATTTT	0.684	0	100	0.704	0	-100
Affx-1054829853	pmv2_14537:206	RAD_pmv2	ATGTGTGAAATTTTATACAAACCTATAAACACGGC[C/T]ACCAACATCTATATAAAAGAATAAACGCGGCTCTT	0.68	0	100	0.68	0	-100
Affx-1054829854	pmv2_14551:178	RAD_pmv2	TACTGAATTACTGGTTTATTATATTAGTTACATTG[A/T]GAGTCATAATGTTACGTCAAATTGGGTTGTATGAG	0.632	0	100	0.758	0	-100
Affx-1054829855	pmv2_14561:81	RAD_pmv2	TGCATGAACTTTGGTTTCATGGATATGTGTCTCCA[A/G]TGAATTGCTGAGAATCCATTCTACTGTAGAATTAT	0.708	0	100	0.696	0	-100
Affx-1054829856	pmv2_14598:53	RAD_pmv2	AAGGTCTGTGTTTGCAGGTGTGTTAAGTGCCGTTT[A/T]ATTCCTTTTTTACACTTTTGCTTAGCTGTATACCA	0.668	0	100	0.74	0	-100
Affx-1054829857	pmv2_14600:52	RAD_pmv2	TCATATGGGGGTTTTGCTTTGCCTTATGGCCAGCG[A/T]TCTAGCAGTTCTACCCTGACACCCACCGTTCCCCT	0.57	0	100	0.664	0	-100
Affx-1054829858	pmv2_14615:94	RAD_pmv2	CAAGCGCAGACTTCCAGGGCATGTATTCTCTTTCT[A/G]AGGACAGATATTGCGTGGTCCTCAGAGCCAGTGTG	0.654	0	100	0.548	1	-14
Affx-1054829866	pmv2_14702:71	RAD_pmv2	GGAAATCTGATATTTTTAGTCAGTATCATTCATTC[G/T]TTTATACTGGTGAACGTTTTGGTCTCCGATTTTGG	0.584	0	100	0.726	0	-100
Affx-1054829868	pmv2_14704:184	RAD_pmv2	GTGCAGAACCGGGAACCAGGAGAATCAAGGCTTGA[A/G]GAGAACCAGTGAGTCTGAATTTGCTATCACTGCAG	0.616	0	100	0.64	0	-100
Affx-1054829870	pmv2_14706:200	RAD_pmv2	GCCAGCAAGGTGAGAGAGGAGCTTCAGTTAACCTA[C/T]TTGACCCTGTCTTAGCCTGGCTTCAGAAAAATGCA	0.682	0	100	0.77	0	-100
Affx-1054829871	pmv2_14710:101	RAD_pmv2	GTTCACCTAAGGAAGGGCTTGTTTATTAGGTTATT[A/T]GCATTATTTATGTTGGAAGTAGGGAAACTCTGAAA	0.694	0	100	0.7	0	-100
Affx-1054829874	pmv2_14727:181	RAD_pmv2	ACTATGAATTATTCGGCATCTACTATGAATTATTC[A/G]GTATCTACTCTCAATTATTCCATATCTAATATGAA	0.676	0	100	0.78	0	-100
Affx-1054829876	pmv2_14733:94	RAD_pmv2	TGCAAAACGGTGAACAACTGTTTGATGGTAATTGT[A/T]GAGATATTATTACATATTGCAGCTAATGTTTGAGA	0.736	0	100	0.644	0	-100
Affx-1054829879	pmv2_14752:107	RAD_pmv2	GGAGAGATAAAGTGATGCAAGTGTTTGCATCGAAA[A/C]TATTGCAAAGAAAGCACATCTTGCACCATGCCATG	0.764	0	100	0.728	0	-100
Affx-1054829883	pmv2_14783:106	RAD_pmv2	GGAACTCAACCGCCTCCGATGCACTGCCCTTGTCT[C/G]CTCCACCTTTGTTGCGCCCAGCCCTAATGTCCCTG	0.546	0	100	0.63	0	-100
Affx-1054829888	pmv2_14844:62	RAD_pmv2	CAAAGAGTGGACACAGTATATACTGCTATAACCAC[A/G]TTGACTGTTGATAGAAGTTTGTGTTACATTTGATA	0.676	0	100	0.774	0	-100
Affx-1054829889	pmv2_14870:44	RAD_pmv2	GGGTTTGTTTTTATTTTTAACGACAGGAAGAACAT[A/G]AGAACATGAATGTAGGTTATCTGCAGTGTGGGGAG	0.646	0	100	0.624	0	-100
Affx-1054829895	pmv2_14913:128	RAD_pmv2	TAGCGAGAAATCGGTCAGAAAAGATTAGGAGGGAC[A/G]AAATATTC	0.714	0	100	0	0	-100
Affx-1054829896	pmv2_14921:104	RAD_pmv2	GCAGCTTAATGTCAATTCATTGTGGAATAAGACTA[A/C]AAATAGTGCAGGATTTCTTAAATAAATTGTA	0.736	0	100	0.762	0	-100
Affx-1054829897	pmv2_14936:135	RAD_pmv2	TGAAGTTTGGAAAAAAATGTTGCTATATTTAAACA[C/T]TTCTTTGATTTTAAACATTTCCTAAACCTTCTCAG	0.696	0	100	0.764	0	-100
Affx-1054829900	pmv2_14954:108	RAD_pmv2	GGATGTGCTCAAACTTGAGCATACAGCTGTGTATG[A/G]TTTCTGACAAAAAGCACATTGTGAGATCTCAGAAT	0.636	0	100	0.702	0	-100
Affx-1054829901	pmv2_14963:353	RAD_pmv2	CATTTGGCCTTATAAGTCAAGTTATAATTAGAAAA[C/T]GCACTGTATTTGCAATTGTGTGTGCATAATTTGAT	0.742	0	100	0.678	0	-100
Affx-1054829902	pmv2_14972:81	RAD_pmv2	TAATATAAATAAAAATACCTCGGAGGGGGTGAAGG[A/T]GCTCAGAAATTAAACAAAGGGAAATAGAACTAAGG	0.618	0	100	0.76	0	-100
Affx-1054829903	pmv2_14998:279	RAD_pmv2	GAGTCAAATCTGATCTTCACCTTAGAACAAAAAAA[C/T]ATATGAAACCTGAAAGCGTCGTTACAGCCTGAAAA	0.668	0	100	0.684	0	-100
Affx-1054829904	pmv2_15000:78	RAD_pmv2	ATATGGACAAGTGTACAAGGTAAGTGCTCTTACTA[C/G]GCCTAATATAGCCGCCTTTAAGACAGTGATGTTAG	0.786	0	100	0.694	0	-100
Affx-1054829906	pmv2_15049:134	RAD_pmv2	AGAACAGAAGCATAAAGCTGCAATCTAGAGATGTG[A/C]AAGC	0.676	0	100	0	0	-100
Affx-1054829907	pmv2_15061:160	RAD_pmv2	ACTGCTGTCCAGCAATGTCCAGGTCGGAGGAGCTA[A/G]CAGACCTTGCAGCTCAAACTTGTGCATGAACGGTG	0.614	0	100	0.712	0	-100
Affx-1054829908	pmv2_15063:66	RAD_pmv2	CTTTGAACACACTGGCAGTTTTGTAGATGGTTTCA[G/T]TCCAAAGTTTGACCTCCTCATTCTCCAGCTCCTCT	0.692	0	100	0.706	0	-100
Affx-1054829909	pmv2_15064:257	RAD_pmv2	GGTACACGTGCTAGTCTGATCTTAGCCAGCCGGGC[C/T]GTAATGGGAAAATCAGAGTGGATGGAGATAGGGGT	0.462	0	100	0.734	0	-100
Affx-1054829915	pmv2_15107:112	RAD_pmv2	CAAACTGGACCTTCCGGGCCAAAGTTCTGCGGAGA[A/T]TAGAGTCATCTAACGCGCTGACTTATTCAGTTT	0.488	0	100	0.744	0	-100
Affx-1054829916	pmv2_15120:167	RAD_pmv2	CTTTTCAAATGTCACACAAACACATGTTTAGGACC[C/T]GCCAGGGACATCTGATCTCCAACTAACACGGGCTT	0.692	0	100	0.58	0	-100
Affx-1054829920	pmv2_15160:81	RAD_pmv2	TGGTAACTTTCCTAGCAACTAAGATGTCATTGTGT[A/T]ATGGCTGATCATAATACTGATGCTCTCCACGTCTG	0.716	0	100	0.786	0	-100
Affx-1054829922	pmv2_15174:112	RAD_pmv2	AAGTTCTCAGCCTCCTCTCTGCTGGAGAAAGCTTT[A/G]AACCTCGCTCCTTTCATCTTCAATGTCACACTGCC	0.526	1	0	0.708	0	-100
Affx-1054829928	pmv2_15258:94	RAD_pmv2	CTCCCATCCCATTAAGCATTATAAGAGAAGTTGTA[C/T]TATTTTGGCATAAGTAGGCCACATAAACTAA	0.744	0	100	0.772	0	-100
Affx-1054829929	pmv2_15259:232	RAD_pmv2	TTAAGAAATCCGATAAAGAGAGCTGGATTTTAGCT[A/C]AGTAATCAGATTTCTCAATGTATGTAAACTCTTAC	0.74	0	100	0.688	0	-100
Affx-1054829930	pmv2_15260:84	RAD_pmv2	CATTCAAATGATTGTAAAGTGTTATTGTGGTGCAT[C/T]CCTAATACATCTGGTGTCTGTGTCAAAGTCGAAAG	0.632	0	100	0.68	0	-100
Affx-1054829936	pmv2_15291:68	RAD_pmv2	AAGATCTCCTTTATTGCTCGTGATATCACAGATAA[C/T]CGGGCATTTGGATATGTGTGTGGGGCAGAGGGTCA	0.796	0	100	0.304	0	-100
Affx-1054829937	pmv2_15299:88	RAD_pmv2	CGACCCATGGCGAGGGAATATCACAGAGAGGAAAC[C/T]AGTTCATGTTGAGGTAGAATTGTATTAGCAACGTC	0.628	0	100	0.748	0	-100
Affx-1054829939	pmv2_15323:90	RAD_pmv2	AGTTACAAAACTTCATAATATATTTCAATTATTAA[C/T]TTGGAGGGATAATACAGCAAGTAAATAAGAAACTG	0.672	0	100	0.784	0	-100
Affx-1054829940	pmv2_15333:78	RAD_pmv2	GTAGCATGATTTCTACCACCTACAATGATAGAAAC[A/T]TTACCGTACTCTGGCTACTTATATTTTTGTTATGC	0.702	0	100	0.722	0	-100
Affx-1054829942	pmv2_15358:53	RAD_pmv2	AAACACAAGCACTTTGACAGAGGCATTATAATGGC[G/T]TAACCACAGTGTGAAACGCAGGGGGGTCCTGGGGA	0.724	0	100	0.498	0	-100
Affx-1054829945	pmv2_15397:90	RAD_pmv2	TTAATCTGGCAATTAACAGATAAATGTAATCAGGT[C/G]TGTTGGAGCAGGTAAATCACCAAACTGTGCTGGAC	0.694	0	100	0.776	0	-100
Affx-1054829946	pmv2_15402:43	RAD_pmv2	CCCACTTTGGGCAGCCCTGCTTCTTTTTCCTGATC[A/G]CATCTCAGACTTCATCTCCATTACTTGGATTGCGG	0.568	0	100	0.664	0	-100
Affx-1054829947	pmv2_15432:73	RAD_pmv2	TTCTCCAGCTTAGAACTATTTCCAGACAGAAATCA[C/T]CTCACTCCAACTATGGAAAAAGTCATTCATCCCAA	0.76	0	100	0.68	0	-100
Affx-1054829951	pmv2_15491:64	RAD_pmv2	AATAGTGGAGGGGTTCTGGCAGACTGTGTGGCAGT[A/G]GGAGTCTGAAAGATGTAAGGTATAGAGCCAGAGAC	0.512	0	100	0.642	0	-100
Affx-1054829952	pmv2_15510:308	RAD_pmv2	AGAAGCGTGCTGGGTGGAGTGGACTAAGCCTAGAA[G/T]GTGGCCATGTACAATACTATACAGTACAGTGCAGT	0.588	0	100	0.68	0	-100
Affx-1054829954	pmv2_15519:88	RAD_pmv2	GGAATGAGTCCCGGTCTGGACAGACTCTGAGTTTC[C/T]GTATAGAGCCACTAATGGAACAGAGAAGTGCCAAG	0.612	0	100	0.75	0	-100
Affx-1054829959	pmv2_15569:123	RAD_pmv2	TAGCAGCTGAAGAAGAGCCATTATGGTTCGCAAGA[C/T]TGAAATGTCATTGCTTATTTCTTCTCTTCATTGCT	0.674	0	100	0.75	0	-100
Affx-1054829960	pmv2_15576:185	RAD_pmv2	TAAAATGTGATGCAAATTGACCTAGCCTCTAATTA[A/G]CGTGCAATGAATATGCAAACTAAATATGGAACAAG	0.656	0	100	0.704	0	-100
Affx-1054829964	pmv2_15588:103	RAD_pmv2	TCATTATTCTCTCTCGCATGGGTGCAAAACAGAGC[C/T]TCATGTTCCACAAACCCCAAAGGGTCAGGGGTGA	0.708	0	100	0.644	0	-100
Affx-1054829967	pmv2_15609:281	RAD_pmv2	TGCTAGATCTGCCCTGCCTGGCCGCTGCCCTGGAC[C/T]TACAGCACAGGTAGCCTACATGCATAGATATTCAA	0.446	0	100	0.706	0	-100
Affx-1054829972	pmv2_15663:277	RAD_pmv2	AAAGCATACTATCTTTGTGCCCTGCCTATCTAAAC[A/G]GGGTACTCAGTGTGTCACAATATTATTTATTAGCA	0.718	0	100	0.646	0	-100
Affx-1054829975	pmv2_15692:55	RAD_pmv2	TCCAGTTTCCTCTACATCTTCTCATTTTTAGTTTT[G/T]GAACCAATTTTTCTGTTTTCCCTGTTTACCCAACC	0.682	0	100	0.71	0	-100
Affx-1054829978	pmv2_15706:326	RAD_pmv2	ATATCAGTTCTGTTAATTAGCATTAGAATCAGAAT[C/T]CGAATCTTGTATTTGGCAGGTAGAAGATGTACTGC	0.718	0	100	0.71	0	-100
Affx-1054829980	pmv2_15720:57	RAD_pmv2	TCCAGTGAGCTGGGGTCCGCTCGGGACACGGCGTC[A/G]AACAGCATGGAGCGGTTAAACTCCTTCAGAACCTT	0.398	0	100	0.624	0	-100
Affx-1054829982	pmv2_15736:132	RAD_pmv2	AAAGGCTTTCTAATACTGATAGAGCTTTAAATCAT[C/T]GTGAAGATCGTTTTACACTAGATCCTGGAGTAAGT	0.71	0	100	0.752	0	-100
Affx-1054829984	pmv2_15752:152	RAD_pmv2	TATTTCAATTTTTCCCCTTAATGTACAGCTGAATT[A/T]AATTTTCTTATGCATTTACTTACTTACTAGATTAA	0.34	0	100	0.63	0	-100
Affx-1054829990	pmv2_15836:87	RAD_pmv2	TTATGTCTTGACGGAAAGATATTGTATGGTCAAAA[A/G]CATGGCCGGATCTGCCATGTGGCCAACCTGGGCAA	0.796	0	100	0.384	0	-100
Affx-1054829999	pmv2_15878:114	RAD_pmv2	TATTAGTTTAGGTAGAAAGGAATTCTGAGATTCTG[C/T]CAAGAATATCGCCGCTGTCAAAGTAACAGAACCCG	0.676	0	100	0.666	0	-100
Affx-1054830000	pmv2_15887:74	RAD_pmv2	TTTTAAACTAACATATTCATAAGGAGAGATGATTA[C/T]AAGAATATACACATACGAGGATCTTGGTGATCTTC	0.772	0	100	0.744	0	-100
Affx-1054830001	pmv2_15888:72	RAD_pmv2	TACTCGGCCTGGACAATATGGCAAAAACATAATAG[C/T]CCTTATTCTTCCTTAAGTTTTAGATTTGACCGTGA	0.668	0	100	0.748	0	-100
Affx-1054830003	pmv2_15905:297	RAD_pmv2	CTATATTTGGGAAAAGAGAGATCTAAAATGTAATC[C/T]ATGAAAAAATAGACAAAATCTAAAATTGATATTTA	0.788	0	100	0.642	0	-100
Affx-1054830004	pmv2_15925:136	RAD_pmv2	AACATTTTAGAAATTGGCCTAGCAACGCCCATAAC[A/G]CCTGTATAGCCTTTAGAAAGTCATAGTGAATACAT	0.79	0	100	0.708	0	-100
Affx-1054830005	pmv2_15934:109	RAD_pmv2	AGCTCTCGCCTAGTGCTATTAGATCATGCTCATCT[A/G]TACTAGGGCCTGACCAATGTGAATTTAATGTGGAC	0.7	0	100	0.638	0	-100
Affx-1054830006	pmv2_15946:101	RAD_pmv2	GTGTAGAGTGATGTTGTATATAGATCTCATTCAAC[A/C]CAATTCTAACATTTTGTCACTTTTAACAAGTAGCA	0.684	0	100	0.748	0	-100
Affx-1054830008	pmv2_15971:100	RAD_pmv2	ACATAATGTAAGCCGAGATGGGAGTAGCTCAGAAA[C/T]GTCTGGCTACTGCTCGGAAAACTCAGTGCCAACGA	0.682	0	100	0.62	0	-100
Affx-1054830009	pmv2_15974:245	RAD_pmv2	TGTCAAAGCCCTGTGTTGAGATGACTTGTATTATG[A/G]GTCGTGCAATGAAAAACTTTGATAACAAAAATGCA	0.584	0	100	0.682	0	-100
Affx-1054830013	pmv2_16012:202	RAD_pmv2	AAGGCATAATAGTTTTGAATAATAGAATAATAGTT[C/G]ATAGATTAATCAGTTAATCACTGTTTCATCAGATT	0.702	0	100	0.774	0	-100
Affx-1054830015	pmv2_16095:73	RAD_pmv2	CACGATGGGGGTCATAAATCATTCACGCCACGCTG[C/T]TGGTCCGTGTTTTACACCCTGCTTGGCCATTACGG	0.674	0	100	0.594	0	-100
Affx-1054830017	pmv2_16098:288	RAD_pmv2	GGACAGTATGATGATATGTTATTGTTATTTGGATA[C/T]ATTACATCACCATATTTTACATCATGAATATACTT	0.7	0	100	0.694	0	-100
Affx-1054830021	pmv2_16147:268	RAD_pmv2	GGGGTTATTCGAGGCTGAGTAATGCCTTTCACTGT[A/G]CTAATTGGTTACAGTCTTGATCGCATTTGCCAAAA	0.656	0	100	0.72	0	-100
Affx-1054830023	pmv2_16173:286	RAD_pmv2	ACTGGCTATGATATGACCGATCCATATTTGATATT[G/T]TGGTGTGGCACTGGCTCCACAAAGAGGGCCTACGA	0.69	0	100	0.416	0	-100
Affx-1054830024	pmv2_16182:67	RAD_pmv2	AGGTGGCTGGCTGGTGAGTAACTACACTCCACTTA[G/T]AAAAACTGAATACTCATGATTATACATTTGCATTG	0.774	0	100	0.72	0	-100
Affx-1054830027	pmv2_16205:68	RAD_pmv2	CCAGGCAAAGAATCCAAAAACAGCCAGCGCTCCTC[C/T]TCCAGCAAGGTCGCCTCCTCTCAGCAGCCGCTAGG	0.638	0	100	0.438	0	-100
Affx-1054830029	pmv2_16226:60	RAD_pmv2	ACTTTGCAAATAAATAGTAATGAAAATGAGGAATC[C/T]TGATTGAAAACGCTGTCTGTTTCATTCGCTTTTCT	0.782	0	100	0.75	0	-100
Affx-1054830030	pmv2_16229:123	RAD_pmv2	AAGCAGATGTTGATGATTGGCAAAAAGGAGTGATT[A/G]CATTTTGGCATGCCAAAGTGCCAAGTGTGAAGGAA	0.778	0	100	0.742	0	-100
Affx-1054830031	pmv2_16233:65	RAD_pmv2	TGCTTTAATCAAAACAGCTTTATAAAACCCGGGAC[G/T]GCAGCTGGACAACATGAGCTAGAATTCTCAAACAA	0.72	0	100	0.652	0	-100
Affx-1054830032	pmv2_16236:308	RAD_pmv2	AGAAGACCCGTCAGTCCTTCTTCAGCGGCAAATGG[G/T]GTAGCAGCGTCTTTACAAAAGGTTGCAACTCCTGT	0.53	0	100	0.704	0	-100
Affx-1054830034	pmv2_16260:48	RAD_pmv2	AGACAACAACATAAAACACTAACAACTTAACACAA[C/T]AACAACTATAGCACAATATCGAACACATTTCATAA	0.736	0	100	0.68	1	-20
Affx-1054830035	pmv2_16273:46	RAD_pmv2	ACCAGCGGGTGAGACACAATCACACTACACAATCA[C/G]AGCAAAGTTATATTTCAGCTATACAGTTATATAGT	0.77	0	100	0.738	0	-100
Affx-1054830041	pmv2_16302:171	RAD_pmv2	GTTCACAACATTAATGTTAAAAACTGCTTAAAAGC[C/G]CCAACTCCAGAGCAGACAATAAACATGGACAGAGT	0.728	0	100	0.604	0	-100
Affx-1054830042	pmv2_16306:45	RAD_pmv2	AACAATTCTGAGGCAGAGTAAAGGTGAATACTTCA[C/T]TTGCTAGAAGTTACATGATGCAGTCCAGCCCACCT	0.656	0	100	0.704	0	-100
Affx-1054830043	pmv2_16315:45	RAD_pmv2	TCTCCAACTGGTGAGGAATCCTACCCAGCTTTTGT[C/T]TCAACTACGGGGCCATGTACAGATACGTGTGTGTG	0.626	0	100	0.6	0	-100
Affx-1054830044	pmv2_16322:92	RAD_pmv2	TCTAACAAAGCTCTCACAAACATAATTCACCTCAA[A/G]TCACAGGATCTGCTCATGTTGCTGGGACAGAGTGT	0.764	0	100	0.678	2	-1
Affx-1054830045	pmv2_16339:45	RAD_pmv2	CTTTATCCATCTCACTGGGTTCCATCGAGAACAAT[A/G]AACCAGCTCCAGATTCCTAGAGGAACTCTTTTCTT	0.748	1	7	0.67	0	-100
Affx-1054830046	pmv2_16344:245	RAD_pmv2	TTTATCAGTGTACCGGTAAAACGACAGTGCTTTAA[A/G]GGAAAAAACAGGACGTGAACCTGCATGTGTAGCGC	0.716	0	100	0.592	0	-100
Affx-1054830049	pmv2_16357:229	RAD_pmv2	TAACCACCGCTGCACTAACGTAATATTGGTGTCGG[A/G]AAGCGATCAAGACGATACACTGAGTGTAAATCCAC	0.7	0	100	0.664	0	-100
Affx-1054830052	pmv2_16376:73	RAD_pmv2	GGCCTGAAAATGTCATGAATGCAGGGATTTGCGTT[C/T]CTTCTTCTTCCGGTGATACATCTAGCACAGTTTAC	0.676	0	100	0.746	0	-100
Affx-1054830053	pmv2_16381:77	RAD_pmv2	CTGATGGATGCAGTGTGTGTGTAAGCTGTGTAAGC[C/T]GATCAGGGAAACACACGTGTGTTTGAGTTTGTCTG	0.7	0	100	0.602	0	-100
Affx-1054830057	pmv2_16403:80	RAD_pmv2	GAGAGACCAGTCACAGGCAATGGGGAGATTCAGAC[C/T]TACAAATTGTACTACAGTGAGAAGGGAAAAGACTC	0.576	0	100	0.704	0	-100
Affx-1054830058	pmv2_16409:62	RAD_pmv2	GAACTGGCCCATTCTAAACAGGGACAGTACCTAGC[C/T]AGTGTTCTCTCCTAAGCAACATGGAATTTGCTTGA	0.648	0	100	0.68	0	-100
Affx-1054830062	pmv2_16464:136	RAD_pmv2	GTCTGCATCATCCCTGGATTGTCATCGTTTTTTCC[A/C]TCCTAGATTTGAAGAGATTTTATTAGTTGGCTTTC	0.626	0	100	0.774	1	-25
Affx-1054830063	pmv2_16469:77	RAD_pmv2	AAGAATTTTGTTCCAATGTGACAAATGGCCAGTTG[C/T]TCACTGTCTTTATTAATGGAACTGAATGTTCATGG	0.7	0	100	0.722	0	-100
Affx-1054830065	pmv2_16486:102	RAD_pmv2	TAGGCTAGGCAAATTCTCGAGGGGACAGAGCATTG[A/C]AGAAACATCTGAGAATTCAAATCTCTATCTTCTTT	0.67	0	100	0.722	0	-100
Affx-1054830067	pmv2_16494:48	RAD_pmv2	GACATCACTTATTCTCCCAGGAGATCAGCAATGAG[C/G]AAGTCTAAACACAACGGACAATGAAACGGCCGGAC	0.752	0	100	0.562	0	-100
Affx-1054830069	pmv2_16503:72	RAD_pmv2	CTATTTTTCAGTATTTGCCATTGTTTTCTTAGACT[A/C]AAAGTCTAATTATGTTGTAGTTTGAAAGTGTTGAT	0.676	0	100	0.742	2	-1
Affx-1054830070	pmv2_16518:193	RAD_pmv2	TTGGTTATAAGCAGTTGTGTGTGCACTCATTGTAT[A/T]TTTTATGGCCAAAAATAAATCCTCAGGCTGCCTTC	0.72	0	100	0.662	1	-9
Affx-1054830071	pmv2_16559:77	RAD_pmv2	CAGCAGGTGAGAAGCGCTTCAAGAGACGCAGCGGC[A/G]CTGCACTCAATCTCACCCAGCGCTTTATAGAGCCG	0.48	0	100	0.634	0	-100
Affx-1054830079	pmv2_16636:62	RAD_pmv2	AATCCACCGTATCACTTTCCAAACACCACGTAGTG[C/T]GAATCACCACAGCAACCGAGATACACACCAGCAGC	0.732	0	100	0.574	0	-100
Affx-1054830080	pmv2_16642:189	RAD_pmv2	CCTGTGGGGCTGGAGAAAACGGTGTTACCACAGTG[C/G]TGATGGTGAGGTGGAGATTAACAGTTGACTGATGC	0.552	0	100	0.698	0	-100
Affx-1054830081	pmv2_16652:53	RAD_pmv2	GCAGCAGGAGAGCTGTGGGTAATAGTGAGATTAAG[G/T]TATTATATTCCACATTATTGAAACTGGAATCTATA	0.784	0	100	0.696	0	-100
Affx-1054830083	pmv2_16660:44	RAD_pmv2	TTTACTTAAGAAAGCTTTCATGAATTGATGGATTG[A/G]GCAGCGCTGCTCTAAGCTTGAACCCCAGCTCATAG	0.694	0	100	0.494	1	-1
Affx-1054830085	pmv2_16698:55	RAD_pmv2	TGAACAGCACTGAAAACATATATTTTAGGCCAAAA[G/T]CTTCTCAAAAACGATCCTAAAACAATATCTCACAG	0.758	0	100	0.7	0	-100
Affx-1054830087	pmv2_16739:296	RAD_pmv2	TAAGACTTTGCTGTCAAATTGGGGCTGTGTGTCAA[A/G]TCGACCCTGTTTTTTATGTAGTGAACGATTTTAGG	0.66	0	100	0.696	0	-100
Affx-1054830088	pmv2_16740:48	RAD_pmv2	TATCAGGGCCAATCTGTATTTCATATGCAGCAGAC[A/G]TAGCCTGCAACCTCCGCTCCTCTTCTTTCATCCGT	0.768	0	100	0.658	0	-100
Affx-1054830089	pmv2_16746:251	RAD_pmv2	AACATCATTTTCCCTCAAACATCATCATTTTCCAT[C/T]AAATATCAATATTCTCCAGCAAACATCACCATTCT	0.696	0	100	0.756	0	-100
Affx-1054830092	pmv2_16767:49	RAD_pmv2	AAAGCATCAGTATGTCAGTCACACTCAACAAGCTC[G/T]GGTGAGCCTGGCTCCGGGCTGCGTGACGCACACTG	0.722	0	100	0.41	0	-100
Affx-1054830095	pmv2_16789:90	RAD_pmv2	TAACTACTTTAGTAGATGTTTTGGTAATAGATAAG[A/G]GGGCATTATCAGCTAACCTTTTTGTGGCTCCAGAA	0.726	0	100	0.704	0	-100
Affx-1054830101	pmv2_16832:46	RAD_pmv2	AAGCAAGAGAGTTTTTAATGCATAAAAATGTGGAA[C/G]CATGAATACTAAACTTCTATAAACATTACTGTGTA	0.732	2	5	0.712	0	-100
Affx-1054830102	pmv2_16840:75	RAD_pmv2	ATGCATTATGTATATTTGTATATGTTGATATACGG[C/G]TAAAATATATGTCCCATATTTTAAAAACAGCCTAT	0.74	0	100	0.706	0	-100
Affx-1054830104	pmv2_16847:65	RAD_pmv2	TCCCTCTTTCTGCCTCTGTAATTGCTAATATTCTA[C/T]GGGTTTCTTTATTTATTTCTGTGTAAATCAAGAAA	0.676	0	100	0.75	0	-100
Affx-1054830105	pmv2_16850:97	RAD_pmv2	CTTTGTGAGATGAATAAAGTACATAATCTAACAAA[A/G]TAACCACATTATGCAATTCTTAGGGCACTTTCACA	0.724	0	100	0.672	0	-100
Affx-1054830107	pmv2_16855:187	RAD_pmv2	TCCACCTCTGGCAGGACCATAACTGTAGTTATCTG[C/G]TCTGTGATAAGCTAATACTGTAAGTTGTCATGTTT	0.712	0	100	0.662	0	-100
Affx-1054830111	pmv2_16897:253	RAD_pmv2	GAGCAACAGTTGGGCGAGTTTAGCATGAAGCGGTT[A/G]TGAAGTGAAGCCGTGTCTTCTTCTCCATCACAGCC	0.634	0	100	0.666	0	-100
Affx-1054830112	pmv2_16902:133	RAD_pmv2	GTGCAATCATACAGGACAGCTACATATTCAGAGAC[A/G]CTGAGACACAACCAGGGATGAATGTCTTAGAGGAG	0.718	0	100	0.624	0	-100
Affx-1054830114	pmv2_16906:218	RAD_pmv2	AGCAGAAAGGAAGGAGAACATGTGAAACTGAATCA[A/G]AGGACAGAATGAAAGATGGCAGATTGAATCAGGGA	0.73	0	100	0.632	1	-5
Affx-1054830115	pmv2_16929:236	RAD_pmv2	GGATTTGTTCTTTCACCCACAGTGTAACAGGCAAA[C/T]TGTTAAATGCCTGGCATCTGCTAGACCCTCCACTT	0.766	0	100	0.756	0	-100
Affx-1054830120	pmv2_16977:53	RAD_pmv2	ACAGGAGGGACTGAACCCCAAACAGGTTGGTCTGA[A/G]CTCTAAATGGGTTTATGTTCTGTTAAATGCTGTTA	0.574	0	100	0.772	0	-100
Affx-1054830121	pmv2_16985:334	RAD_pmv2	CATCACGCATAACGGCCGACTGAAATCTTTCATTA[G/T]GAGTGCTATTGTAACACATCATCTTCTGCTGGTAC	0.764	0	100	0.632	0	-100
Affx-1054830123	pmv2_16994:63	RAD_pmv2	CAACAGCAAGGTGCGCCCATACAGCAAGAAACACT[C/T]AACTCGTTCTGTTGGATATGTGATCAGTTAGAAAT	0.692	0	100	0.702	0	-100
Affx-1054830129	pmv2_17015:54	RAD_pmv2	CCTGCACTGCTGTAAGAGTCTGTTTCTCTACACGC[A/G]TTTCAGCACTTTTTATTTGCCGGAACTCGATGGTG	0.68	0	100	0.742	0	-100
Affx-1054830130	pmv2_17017:276	RAD_pmv2	TGATGATTAATCAAGTTATGAATGTTTAAAAAATA[C/T]GCACAAATGAAGTGAACAATAACGAATCACGCATA	0.674	0	100	0.628	0	-100
Affx-1054830131	pmv2_17022:91	RAD_pmv2	AAATTGACCTAATGCAATTCCATAAACTGCTGTCC[C/T]GCGCAATAACTAAGCCTCTGGAGATTTTGGGGGAT	0.716	0	100	0.642	0	-100
Affx-1054830134	pmv2_17044:129	RAD_pmv2	TGCTACAAGGCATAGAGGTCATGACATGTTAGCTC[C/T]TTAAAGTGTGTGATAATAATGATAATATCAAACCA	0.684	0	100	0.678	0	-100
Affx-1054830139	pmv2_17072:259	RAD_pmv2	AAAGTTTTGCTTGGGACATTTAAATCTCTTAATGG[C/T]CTAGCTCTGTCATATCTCACGCTAATCTGAGTCAG	0.694	0	100	0.696	0	-100
Affx-1054830141	pmv2_17111:87	RAD_pmv2	CCAGTTATCATCAAGGAAAAAGCAAACACCAAAAT[A/G]AAAACATAAGGCCCCCAACCCTTCCACCCCTCATT	0.734	0	100	0.554	2	-5
Affx-1054830144	pmv2_17162:100	RAD_pmv2	TCCCAAACACTCGGTTGTAGACATGGTTTGAAGAG[G/T]CTTTCATTGCTTCAATGACACACATACTGCCTTCT	0.758	0	100	0.738	1	-15
Affx-1054830147	pmv2_17193:196	RAD_pmv2	ATTTTTTAACTTAAACAGAACGTTAACCAGGGCTG[C/T]CTAAAATGTACTTTTTTAGGTCCACTTAAGGCATT	0.696	0	100	0.638	0	-100
Affx-1054830155	pmv2_17247:298	RAD_pmv2	CCTACACATAGACAAAGAGTCTGATATCTATAGTA[A/G]GTTAAGGAAATGGTTAGGCGAAAAATCACATTTAC	0.748	0	100	0.752	1	-18
Affx-1054830156	pmv2_17258:104	RAD_pmv2	TTTTTTATAAGCTTCTCAAACTGGTTTTAAAAAAT[G/T]AATGATCGTGTTTTCTTTGCCAGCTTACACAACCT	0.684	0	100	0.684	0	-100
Affx-1054830158	pmv2_17274:43	RAD_pmv2	AGATTAACACTACAGCTAAAAATGGACCAGAATGA[C/G]CACGAAAAACATAAAAAGATATGCGGACACTTTAG	0.746	0	100	0.564	1	-18
Affx-1054830160	pmv2_17285:229	RAD_pmv2	AATCTAATTAAACAGTAAATAACAAGCTCGCTATG[A/T]GTGCTGAGAATATCCACCTCCAATCCTATAAAACT	0.7	0	100	0.654	0	-100
Affx-1054830161	pmv2_17294:391	RAD_pmv2	ATGATTTGATTGTCTAACCACTAATGAATTAAGCC[A/C]TTTAAATATCATATTGCCAGCTCTTGAGTAGTTTA	0.758	0	100	0.648	0	-100
Affx-1054830165	pmv2_17331:84	RAD_pmv2	GAATATTGTTCAGTTTTAGTGGTGCTTTATTTTAT[A/G]GAAAGGCAGAATTTCCTATTCCATGTATTTGCAGA	0.72	0	100	0.722	0	-100
Affx-1054830166	pmv2_17332:200	RAD_pmv2	CCTCTGTTAAGGAAATCTCCTGTTCCACATTTCAC[A/G]GACTGTTAATCTTCTCAGCTCAAACAAAAGAACCG	0.696	0	100	0.714	0	-100
Affx-1054830167	pmv2_17351:186	RAD_pmv2	ACATTCTACATTAAGTACATTCATCCAGATTAACC[C/T]CATCCACAGGCTCAACACCAAAAACTCCATCCAGA	0.75	0	100	0.554	0	-100
Affx-1054830168	pmv2_17352:163	RAD_pmv2	CCAGCCCACTCGATACTAGGCATGAATAAAGATTA[C/T]AAATCACCCTCACAGAAACCATGAAATAGTTACAC	0.734	0	100	0.61	1	-6
Affx-1054830169	pmv2_17356:51	RAD_pmv2	TCCTTTCAGTCCACTGCCACCCTATTGAGCACAAA[C/T]AAATGTAAAGAAAATATAAATCTGTATCAATTGTA	0.64	0	100	0.646	0	-100
Affx-1054830170	pmv2_17357:96	RAD_pmv2	TCACCAATTACAGCATTTGTTATTGCTGACGATAA[C/T]GGACACTTCTAGTAAGAGAGAGAGACAGACAGACA	0.67	0	100	0.656	1	-12
Affx-1054830174	pmv2_17390:42	RAD_pmv2	CTAGAGTGTCACAGCACAGGCGTTTGATGTGAGTG[G/T]AGTTGTGCCTGCGGTGGTGCAAGGAGTCAGCCACC	0.632	0	100	0.574	0	-100
Affx-1054830176	pmv2_17404:123	RAD_pmv2	AACTTCCTGACAAATTGTAAACAAAAGACTTCTGC[A/G]GCAACTTAATGTGACGCATGATGACCAAATACGGC	0.74	0	100	0.634	0	-100
Affx-1054830177	pmv2_17425:136	RAD_pmv2	TGAAGATAAAGAACATGGAAGAAGTCAGTAATGTG[C/T]TGCTTCTCCTTACATAATGCACTATGTAGTAATTT	0.724	0	100	0.754	0	-100
Affx-1054830184	pmv2_17489:108	RAD_pmv2	ATCAACATTCCATATAAAACTCAGAAGACACGTGT[A/T]GGTTCACTGTTGGTTTTGGATAGTAATAAATAGAT	0.472	1	13	0.75	0	-100
Affx-1054830185	pmv2_17495:65	RAD_pmv2	AATTTATGTGTAGATGGTAATTACCTAAATAGACA[A/G]CCATCTTTGATACTAACTCTGCCTGACTGTAGAAG	0.776	0	100	0.672	0	-100
Affx-1054830186	pmv2_17511:46	RAD_pmv2	TCGATCTCCAGTTCAAGTGTTGGTAACCACTGCTT[C/T]ACTCTATTATTGGCTATATTAGGTAAAAAGACCCA	0.68	0	100	0.716	1	-7
Affx-1054830187	pmv2_17513:75	RAD_pmv2	GCACAGTTGAAATCAAGTATTATCAAGTACAGGGC[C/T]GCATATTTGAAAACAGGGAACAGTGCTGGAAACTG	0.686	0	100	0.714	1	-22
Affx-1054830188	pmv2_17518:80	RAD_pmv2	AGTTCTACAGTTACAGAGCAGGTATTATTTGAGTG[G/T]TGGATCATTCTCAGAACTGCAGTGATACTGACGTG	0.69	0	100	0.716	0	-100
Affx-1054830190	pmv2_17537:283	RAD_pmv2	GGCAGAAAGGCAGGAACTACTTGAAAGCTGAAGCG[A/G]ATGATAAGTTTTGAGTTGTTTTGTGAACCTGTCAG	0.744	0	100	0.728	0	-100
Affx-1054830192	pmv2_17548:68	RAD_pmv2	AAATATGATGAGAACAGCAATCCTGATGTTAGTCC[C/T]TCTATTTGTGTTTGTGTTAGCCAGTGTCCTAGTTC	0.642	0	100	0.712	0	-100
Affx-1054830194	pmv2_17556:65	RAD_pmv2	TTTGCACTAACGCCACTAATTAGCAGGGTATTGAG[A/C]GAGCAGAAGTGTGTCAGTACATGCACGGTGTTCAG	0.712	0	100	0.622	0	-100
Affx-1054830196	pmv2_17565:311	RAD_pmv2	TTCATCAGAGATTTAAAACTGTCCTGTCTCTCTCT[C/T]CTCCGGCTGTTTAACAATTGGCAGAAAACCTGCTA	0.606	0	100	0.674	0	-100
Affx-1054830197	pmv2_17573:233	RAD_pmv2	TGATTTATCATATACATTTATATAATCAGTCAGCA[A/G]ACAGAAATATGGACAAAATTTTTTACCAACCAACT	0.74	0	100	0.67	1	-16
Affx-1054830198	pmv2_17575:192	RAD_pmv2	AGGGGTTTTTTTTCCATAGACTTATGGTCATTCTT[G/T]AAAATTTTTTAAGCGTTTTTAGGAATAGCCCCTCT	0.67	0	100	0.572	1	-5
Affx-1054830199	pmv2_17576:57	RAD_pmv2	CCAGAGCGTGTCGAGCTGTCCTCTCCACGAGCAGC[C/T]GTACTCAGAGTCTCAGAGGAAAGCCGACGCTCAGT	0.44	0	100	0.63	0	-100
Affx-1054830201	pmv2_17586:67	RAD_pmv2	TCCAAACGCAGAGATGTGAAATCCATCACGTGATA[C/T]GAAGGAACAGCTCAATGTTACAATATTTAGCACTC	0.766	0	100	0.688	1	-1
Affx-1054830203	pmv2_17617:56	RAD_pmv2	CAGCGTCCAGAAAGTATCATTAGTATTCAGACATT[A/G]ACACCATGGTGATTTTACACTGTAAAATTTGAATG	0.726	0	100	0.664	0	-100
Affx-1054830205	pmv2_17622:59	RAD_pmv2	CTAGTCTAAATTGGCTGCCCACAGCATTTAGTTTT[A/G]AAGTTTTGTTCATTTGTATAGTTTACAGTCATACT	0.684	0	100	0.732	0	-100
Affx-1054830206	pmv2_17627:246	RAD_pmv2	CTTCTTAGAGTCAGTAAAAATTTTGCTGGGCTATT[C/T]ATGCGTGTTAGGCAGCGAGGAAAATGGTTTAAAAG	0.612	0	100	0.634	0	-100
Affx-1054830207	pmv2_17648:220	RAD_pmv2	ATAGAATGCAACACTTAATGTGTAAAGGCATCTAG[C/T]TTAAGCTAATTTGAAACCCCAGTCCGTGGTTAAGC	0.786	0	100	0.722	0	-100
Affx-1054830209	pmv2_17657:183	RAD_pmv2	TTTCTCCTCAATGAGGAGACTGATGTCCAGTTATA[G/T]GAAGTGTTTGGTTGCAGTTGTTACTGCTAAAGTAG	0.774	0	100	0.726	1	-1
Affx-1054830210	pmv2_17661:160	RAD_pmv2	CCCCTGGTTAGACCTATGCACCACCACTGTAAAGA[C/G]ATCCGAGTATCTATAATCAACCATTTCACACCAAA	0.732	0	100	0.7	3	-4
Affx-1054830211	pmv2_17672:102	RAD_pmv2	TGTCATCCACCTGAGGATAAACATACAGACAGCAT[A/T]TAACACATTAATTCCACGGTGTAAATATGTATATT	0.75	0	100	0.668	0	-100
Affx-1054830213	pmv2_17685:63	RAD_pmv2	TCTGAGAGCGCTTTGCAGCGCTTGTTCTCCTCCTC[C/T]TCCTGCTTGCGCAGAGCCAGGCTGGCGGGTTGGAG	0.666	0	100	0.51	0	-100
Affx-1054830214	pmv2_17688:75	RAD_pmv2	TGCAGTTTGCATAATGTTTCTTAGCTGTGTATAAG[C/T]ATCCATTACTTATTAGCTACATTAGCCTCACAGAA	0.734	0	100	0.704	0	-100
Affx-1054830216	pmv2_17709:101	RAD_pmv2	ATTGACTGAAATGGAATGCACAGTGTCAACAGTTG[A/C]ATCCACAGTCAGGTGTCCACAATGAAGTCTCACCT	0.734	0	100	0.682	0	-100
Affx-1054830218	pmv2_17723:86	RAD_pmv2	CATCTCTGTGGTGTTACCACATTATCTGCCATGCT[A/G]AAATGGGTTCTTAGAAAAAGTTGCCGCAAGTATCG	0.646	0	100	0.666	0	-100
Affx-1054830220	pmv2_17755:70	RAD_pmv2	ACCATGGATGAGCTGATGATGAATAATAGGGCGAT[A/G]AATACATGGCAGAGATGTAGCGTAGCACTGATGGA	0.752	0	100	0.596	0	-100
Affx-1054830222	pmv2_17794:256	RAD_pmv2	TGATGAGCTTCATGAACAATAAAATAGCTTTTCCA[C/T]GGAAAAGGCGAGAAAGGAAAAAGCGTGCAGCCTTT	0.636	0	100	0.59	0	-100
Affx-1054830223	pmv2_17799:86	RAD_pmv2	TCAAAATGCATGGAGGTGTTTTTTCATGGAGAAAT[G/T]TTGCCTTAAAGTTTGTTGTATATGCATAGAAGATC	0.77	0	100	0.714	0	-100
Affx-1054830227	pmv2_17823:229	RAD_pmv2	CTGAAACCCGACCAGCCCGACAGTTAGACCCGACT[C/T]CAGCCTGTTTGCTTTCTTCCTTTCACGTTTCCAGT	0.554	0	100	0.672	0	-100
Affx-1054830229	pmv2_17848:62	RAD_pmv2	CTGACGTGTTTAAGATGTTGGCAGCAATTCTGCAC[C/T]TGGGCAATGTGGTGATCAAAGCAGTTGGCTCTGAC	0.694	0	100	0.686	0	-100
Affx-1054830230	pmv2_17857:196	RAD_pmv2	AAGGTTGCCATACATGACCTTCGGCGCATTAATCC[A/G]GCGTTCCTGAAGCTGAACGGACAAGCCTTCCGGTG	0.698	0	100	0.506	0	-100
Affx-1054830234	pmv2_17894:84	RAD_pmv2	AAAGCACATTTAAAACCATCAGGTTTTTGCCAAAC[A/G]TTTGAGAATATTCATGCATATTATTGTTGTCATAT	0.746	0	100	0.774	0	-100
Affx-1054830235	pmv2_17910:253	RAD_pmv2	TCTGTGAGGGAGCTTTTTAACACCTTTGCATCTTT[A/T]CACATCAAAAGTGAACTATAGCGCTTTATGTGATA	0.736	0	100	0.776	0	-100
Affx-1054830237	pmv2_17922:179	RAD_pmv2	AGAAACTACCACTCTTCTGCTTTTTATTCTATTTG[C/T]TCTCTCATGTGTGAGAGACTAAGACAATGGAATTA	0.692	0	100	0.548	0	-100
Affx-1054830243	pmv2_18036:76	RAD_pmv2	CTGCCCTCGGGGTGAGAAATTCTAGATATTCATGC[C/T]AAACCCACCAGCAGATCATCAGTCAACTTACTAAG	0.722	0	100	0.616	0	-100
Affx-1054830244	pmv2_18039:266	RAD_pmv2	AATTATTCAGAAATGTTAAAAATTTGGTAAAATTC[C/T]GCCTTGTTAGTCCTCCTAACTGAACTGAGCTGTGC	0.672	0	100	0.66	0	-100
Affx-1054830245	pmv2_18043:108	RAD_pmv2	CAGCATTTAAAGTAGTCTTTAATGGTAATAACACT[A/G]CCTACACTCAACAAGTTAGACTTCAATTCAGAGTG	0.748	0	100	0.642	0	-100
Affx-1054830246	pmv2_18054:105	RAD_pmv2	GCCTTGTACTTAAGCTTGTTCAGCTCACCCGTCAC[C/T]CGCTTATTCTGCTCCTCCATGTCTGCCAGGTATGC	0.672	0	100	0.514	0	-100
Affx-1054830247	pmv2_18077:247	RAD_pmv2	CTAGAAGACATTTTAAGTTATTTTATTCAATTTTT[C/T]AAGGTATTTAAGGACCCATTTTATGACAAAATCAA	0.658	0	100	0.694	0	-100
Affx-1054830249	pmv2_18094:53	RAD_pmv2	GCTGTTTTAATATATGGGATTTGTTCAGTAACATG[A/G]TTGAAAATTTTCCTCAGATAAAGAGTATTTCAGAT	0.784	0	100	0.686	0	-100
Affx-1054830250	pmv2_18096:271	RAD_pmv2	GTCTATTCGTAGCAGCGGCCTGAACATAAATAGCC[A/G]GAGTATCTATGGCTGCATTGTGTTGGAAGCTCATA	0.714	0	100	0.668	0	-100
Affx-1054830251	pmv2_18097:70	RAD_pmv2	CATTAAACAACCACTAATCATCACACAGCTTAGCC[A/T]TTATAGAGTTTATAGAGCATCTGTTCTCACTGTGC	0.706	0	100	0.65	0	-100
Affx-1054830255	pmv2_18147:60	RAD_pmv2	AGCGGAGGCTGATGGCGCATAGCCTCTGGGAGGAG[A/G]AGGAGGTGAGTGCTTTCCTGACAACAGCTCTGAAA	0.454	0	100	0.634	0	-100
Affx-1054830256	pmv2_18155:75	RAD_pmv2	CAGCTAATCAAGGACTTCTCAAGGCTATAATTAGA[G/T]GGATCATGTGGGGTCGAAGTCTGCAGGAAAGAAGA	0.714	0	100	0.452	0	-100
Affx-1054830257	pmv2_18156:218	RAD_pmv2	TTAAATCCTAGTCTTGTTGAAAGGGCCTATTTCAT[A/G]GGGAAAATGTCCTTGCTTTTTTACATAAATTGAGT	0.634	0	100	0.68	0	-100
Affx-1054830260	pmv2_18188:51	RAD_pmv2	CCTTATGCTCATTGATCTGTAACACACAGCCCTAA[C/T]GCTTTTCTCTGCTGTCTTTGAAACCTTGTTTGAAA	0.768	0	100	0.768	1	-6
Affx-1054830263	pmv2_18196:72	RAD_pmv2	TGAGGTTTGTTCTTGGCTAAAGCGGAGTGATCAGA[C/G]TGGCTGGGTGACGTTTGGCCCTGTAAGCGAATCTG	0.69	0	100	0.632	0	-100
Affx-1054830266	pmv2_18210:99	RAD_pmv2	ATCATAAGAACTGGTCAGTGGTGCTGCACAATGAC[C/T]ACTTTGACCTGTGCCCCACTCACTATTCTCTTTGT	0.64	0	100	0.712	0	-100
Affx-1054830267	pmv2_18212:204	RAD_pmv2	GAAAAAAGTTACATAGCAGGAGTGCTGAGTAAGAA[G/T]GGTGGTTTGCATCAACAGCACTGTGTGTCCTTTCT	0.69	0	100	0.612	0	-100
Affx-1054830269	pmv2_18244:274	RAD_pmv2	GCCGAAGCATTGTGGAAGACTAATCTGCAATTATA[A/G]GAAGCATTTGGTTGCAGTCAAGGTGGCCATTACTT	0.73	0	100	0.662	0	-100
Affx-1054830270	pmv2_18249:114	RAD_pmv2	TAACAAAAAAGCTTCAGAACAGAAAACTAGCTAGT[C/T]AGTCTCGCTGTATAATCCAGCTGTCATGCTTAAAG	0.636	0	100	0.668	0	-100
Affx-1054830271	pmv2_18250:140	RAD_pmv2	AAGC[A/G]GTTATGTACTGCAAACACGCAGATCATACACAGAC	0	0	100	0.692	0	-100
Affx-1054830272	pmv2_18269:122	RAD_pmv2	CTGCAAGTAGGTGGAGTTATGCTCTCACAACTGAA[A/G]TTATCAGTTTCGATCCTGAAACAAATTATTGCTCA	0.816	0	100	0.784	0	-100
Affx-1054830273	pmv2_18278:137	RAD_pmv2	CTTGTAGAGATTACTGCTAACAAGTGCATGCTGAG[A/T]TCTGAAAACA	0.724	0	100	0	0	-100
Affx-1054830274	pmv2_18287:260	RAD_pmv2	TATGGATTTTCAATATCCTGTTTGGGCTGCAGGAC[A/T]GGAATTCCAAAAGCCATTTTCAGCAACCACTCGGA	0.612	0	100	0.592	0	-100
Affx-1054830275	pmv2_18288:86	RAD_pmv2	ATGTTAAGCAGTTAGAGCCCATTGTTTTGACATGA[A/C]TGTGTCCCATAGTGTGTAACCTTAAGAATTCTTTA	0.77	0	100	0.736	0	-100
Affx-1054830276	pmv2_18295:53	RAD_pmv2	AGGTGACATAGACCAGAATGGCCATGAGAAACATG[A/C]GAAGATGTGTAGATGCTTTAGATGCGACTCCAGAA	0.798	0	100	0.704	1	-10
Affx-1054830280	pmv2_18372:51	RAD_pmv2	AGAGGCTTGTTATACAGCAGGCCTTCACAAACCTT[C/T]GCTTCTACCTCTGTGAAGTTCATAATTATTTTAAA	0.674	0	100	0.698	0	-100
Affx-1054830283	pmv2_18410:78	RAD_pmv2	GTCAAAACAGTCGTTAAGTCCACGATATTTATTCT[A/T]CAGCGTCTGGAACGAAAACGGAAACACATCTAACA	0.632	0	100	0.592	1	-8
Affx-1054830285	pmv2_18437:269	RAD_pmv2	GGCCCTTAGCCCTCCGTTTTGCGTGTTCACGTCCA[C/G]ATTTAGGGTGTCCCAATTTTGGTTGAGATAGAGGG	0.656	0	100	0.712	0	-100
Affx-1054830290	pmv2_18530:109	RAD_pmv2	TCATGGTGACCCCAAGCTCTGCATATTTCACCTAC[A/G]TTAACATACCTCATTCATATCTTTTAACCTC	0.496	0	100	0.738	0	-100
Affx-1054830291	pmv2_18539:66	RAD_pmv2	CAGGACGTCCCGGAGCATCCCAACGCTTCTTCACT[A/C]CACAGCACCGGCAGAGAAGTGCCGCTGCCGCGGGC	0.63	0	100	0.504	0	-100
Affx-1054830292	pmv2_18540:81	RAD_pmv2	CATCTATAATAAGGTGGCATACTTTGAAGTTTTTA[G/T]AGACGTGGTGTAATATTATTTTAATGGACAAATTG	0.782	0	100	0.7	0	-100
Affx-1054830293	pmv2_18542:60	RAD_pmv2	CTGAAAATAACTCATTTTATGTTCATATTGTAACA[A/G]CTACTGCAAACTGTTGTTTCTGTTGTAGTAGAAAA	0.74	0	100	0.742	0	-100
Affx-1054830297	pmv2_18579:135	RAD_pmv2	AACTTCATCACAAAAGTCAGTATCTGAAATATGCA[C/T]A	0.764	0	100	0	0	-100
Affx-1054830299	pmv2_18591:299	RAD_pmv2	CATATATGTATAATTCTTTGCCTTATACTGCCTCC[A/G]CCCATGTGGGTGGAAAATCTTTACTTTACTTTACT	0.704	0	100	0.68	0	-100
Affx-1054830300	pmv2_18628:100	RAD_pmv2	TGGATTGTAGGTCCTGGAATGATTAGTGGTTTTTA[C/T]ACAATAGTTAGTTGTGACCACACAATCTGTGCTAT	0.728	0	100	0.73	0	-100
Affx-1054830301	pmv2_18633:99	RAD_pmv2	CCCAAATCAGATCTGACCTACTTCAAGTGTACAGC[A/G]CTGAACACTAGAACCTATAATACGACAGGAAAATG	0.786	0	100	0.634	0	-100
Affx-1054830303	pmv2_18643:238	RAD_pmv2	AAGCCTTACGTCACCATACAATGTGCACAGGATAT[C/T]GTTCGTTAATCATTGCTGCAATTATTGGCATTCGC	0.71	0	100	0.73	0	-100
Affx-1054830305	pmv2_18663:142	RAD_pmv2	TCTGCCTGCATCTCTCTCTCTCCCCCCTCTCTCTT[C/T]CGCTCTCGCTCTTTCTCTCTCATACACACACACAC	0.418	0	100	0.69	0	-100
Affx-1054830310	pmv2_18731:168	RAD_pmv2	CTCCGCTAGCACTACTGCGGAGGTCAAACATACAT[A/G]CGCATGCCTACACAGATGCATAAATGCACAATGGC	0.778	0	100	0.63	0	-100
Affx-1054830311	pmv2_18743:53	RAD_pmv2	TGGCATTCATCACTGTTGTGTTGAAAACAAAATCA[C/T]AAAAAAGAGGGGGAAAAAAAAAGAGTGAATGCAAA	0.714	0	100	0.562	0	-100
Affx-1054830317	pmv2_18816:117	RAD_pmv2	GAGTATTTATGAATGTCTCACAGCAATGGTTCCAC[C/G]AAAAACCCGACATTGTTTTT	0.668	0	100	0	0	-100
Affx-1054830318	pmv2_18819:76	RAD_pmv2	AAAAACTGTGACGTTGTCTCTAGATGTGAGTCTTT[C/T]TAGAGTCTTTTCAAAGTCTTCTAGTGTATGGTCAG	0.754	0	100	0.706	0	-100
Affx-1054830323	pmv2_18881:184	RAD_pmv2	TGACGTATATATATATATCTGCCAGTGCTGGTGCT[A/G]ATACATGAACATTTCCAAAGTGTAGAGTTTGGGAT	0.644	0	100	0.696	0	-100
Affx-1054830325	pmv2_18916:349	RAD_pmv2	CTCTGTCTGGAAGAACCAAGATGATGAACAACATT[A/C]ATTTTATTAGCACATAGTTAATTATTAATCATTAT	0.762	0	100	0.644	0	-100
Affx-1054830327	pmv2_18935:90	RAD_pmv2	TATATGACAATGGAGACCCCAAACTGTTGAGGTGT[G/T]CTATTAGGTAAGAATAGGAAAAAAGTCCACTTTCA	0.58	0	100	0.622	0	-100
Affx-1054830330	pmv2_18954:94	RAD_pmv2	TTTTTAGTTCTCTAGAAACAATAACTAGTTGCATC[A/T]CTGTCAGTTCCTGAAATATCTGATGTTAAATTCTA	0.67	0	100	0.658	0	-100
Affx-1054830331	pmv2_18960:94	RAD_pmv2	TGGGCACAGTGGTGAAATTATTTCTTGAACACTCA[C/G]TGCGTTCGTTCCTCGGCCTGGTTGTAATAATAACA	0.736	0	100	0.662	0	-100
Affx-1054830333	pmv2_18970:72	RAD_pmv2	AGGGCGAGGGCGGCGGCCAGGTGGGGCATCAGCCT[C/T]AGATACTGCGTCTGATGCTCAATTATCTTAACCTC	0.382	0	100	0.648	0	-100
Affx-1054830336	pmv2_18994:134	RAD_pmv2	GGCTAAAGTTTCAGGCTGTTTCCATACCTAGTTTG[C/T]A	0.606	0	100	0	0	-100
Affx-1054830341	pmv2_19036:96	RAD_pmv2	ATTCCGTGGCTCAATGTAAAACCAACGTTGCAGCT[A/G]GAGCACCGTGTTCGATTGTCTGCCGAGCAGGAGGC	0.684	0	100	0.466	0	-100
Affx-1054830342	pmv2_19039:47	RAD_pmv2	ATGACATCATCGTCCCTTTGGGAAAAGCAGATGCA[A/G]TGCAAATGAGACGTGCGGCACTAGTCCCTAACACC	0.75	0	100	0.744	0	-100
Affx-1054830343	pmv2_19048:86	RAD_pmv2	AACTGAATACGAAAGTTAAGCACAAATCAGGGTCG[A/G]AACTTTAGTACTGGTTTTGTTTGTTGTGTTGCTGG	0.688	0	100	0.748	0	-100
Affx-1054830344	pmv2_19066:171	RAD_pmv2	GATTATCGGATAATCATCGTCAGACAGGGAGGGTG[C/G]AGAGAGATTATGTGTGTCCACTTTTTTTTCCAGTC	0.586	0	100	0.658	0	-100
Affx-1054830345	pmv2_19083:87	RAD_pmv2	AGACAGCCTTGCTGGAATCAATGAAGCGATCTGGA[C/G]TGTTGTCCGTTTGATAGAGCTGCAGCAAGCAGAAA	0.634	0	100	0.742	0	-100
Affx-1054830347	pmv2_19108:54	RAD_pmv2	GATGCTAAATGTAGTTTTACGACGGAATGTAATAC[A/C]ATGTCTGAGTAAGTTTGCACTTATTCGGCAGCTTT	0.766	0	100	0.726	2	-2
Affx-1054830350	pmv2_19128:65	RAD_pmv2	TATAAATATGTTTTTTCCTGTTATTTTACAAGACT[G/T]CCTTTGTCAGTAGAAGGCATTATCACAATACTTCA	0.684	0	100	0.728	0	-100
Affx-1054830354	pmv2_19213:205	RAD_pmv2	AACAGTAATTAAGTTTTGTGGGTTGGAGTATTAAG[A/C]CGCCTGGCAAATAAAAAATTATTTCTGTATTAAAT	0.714	0	100	0.678	1	-21
Affx-1054830355	pmv2_19229:67	RAD_pmv2	TCAGTGACCAAGCCTTAGCCCGGAACGAATGGATA[C/T]GGGCTTAGATCTGCAGTGTGGTCACTTTTTACTGT	0.698	0	100	0.706	0	-100
Affx-1054830356	pmv2_19238:192	RAD_pmv2	CTCCAGCCCACAGAACCTCAGAAGGAGAACGTATA[G/T]GCCAAGCGTGGAGAACACAGTGCGATAAATTCACA	0.752	0	100	0.586	1	-25
Affx-1054830357	pmv2_19259:115	RAD_pmv2	CTCCATATCATGGCTTGTAGGAGCCAGAATACTCC[A/G]GTATCATCTATAGATTTATTTTCTGACTAGATC	0.626	0	100	0.714	1	-18
Affx-1054830358	pmv2_19261:95	RAD_pmv2	TCAATATCAGACTAGTGTGTTTGAGGACGCAGCCA[C/T]AGGATCCAGTGTTTTACAGATAACAGCCTCAGACC	0.678	0	100	0.666	0	-100
Affx-1054830359	pmv2_19269:79	RAD_pmv2	ACTTGCACTGACCTTCTCAATTTTGAGGTCTGCAT[A/T]ATCACTGAATTGATTGAACAGCATTAACAAAAAGA	0.72	0	100	0.722	1	-6
Affx-1054830360	pmv2_19295:117	RAD_pmv2	CTGATCCCTTGTTAGAATATTCCTCACTTGATTAT[A/G]TAGAGTCCTGTCTCCACCTCTTTGGGCTGACGCAA	0.766	0	100	0.674	0	-100
Affx-1054830361	pmv2_19298:107	RAD_pmv2	GCTTGTAACAGACCTACAAAAATTTTATTTTACTT[C/T]AAAGCAGTTTCGCAGTGACTCAGTAAAGCTAAAAT	0.7	0	100	0.766	0	-100
Affx-1054830362	pmv2_19317:76	RAD_pmv2	ACAGCATCTCAGGTACATGAACACCTGTCCATAAT[A/C]CACCTATCCATAACACACCATAGCACACCTGTCCA	0.734	0	100	0.65	2	-6
Affx-1054830364	pmv2_19335:60	RAD_pmv2	ATAAAGCAATATTTTATATACATTTTAAGAAGTGC[C/T]AAAAAAACAGCCATCTTAAAACTTTCTGAATAATA	0.74	0	100	0.614	0	-100
Affx-1054830365	pmv2_19348:82	RAD_pmv2	TTTGTTTATTCTGACCCTCTACGGTTTTTTGTCGG[C/T]CTGGCTCTTGGTTTAAGTTAATGTAGTAATTGAGA	0.66	0	100	0.724	0	-100
Affx-1054830367	pmv2_19371:180	RAD_pmv2	GAAGATCGCAGGCGATGGTAGACTGGCTTTTGTCA[C/T]GAACAGCAAACATAACATTCTCCGGGTACACAGCG	0.64	0	100	0.628	0	-100
Affx-1054830369	pmv2_19387:62	RAD_pmv2	CTTCCTGTACCTTTATGTATCGCATGACAATTGAC[C/G]ATTCCAGCGTTCTGTCAGCCATTTTTTGTGAAACT	0.652	0	100	0.716	0	-100
Affx-1054830372	pmv2_19430:118	RAD_pmv2	GGAAAAGCATGCCATGATGTTGTGTTACACGACTG[C/T]CAGCTGTAACTTTTATCATTTTATTATATGATTTC	0.722	0	100	0.642	0	-100
Affx-1054830377	pmv2_19496:127	RAD_pmv2	GTCGAGTCTCAGCACCGTCTTTAATTAGAAAGTGA[C/T]GAACAAGCCCAC	0.732	0	100	0	0	-100
Affx-1054830378	pmv2_19497:246	RAD_pmv2	CTTACATTTTCCAATAATGTAAAAACTAAAAACTC[G/T]AACGTTGATACACTGTTCTGAAACACAACATATGG	0.764	0	100	0.704	0	-100
Affx-1054830379	pmv2_19514:330	RAD_pmv2	GGAACATTCTGAACTGCGTAAATGAGGGAGAACAT[G/T]GTAGAACAGAACAAAGGAGAGAGAGAGAACACTCT	0.642	0	100	0.696	0	-100
Affx-1054830383	pmv2_19536:79	RAD_pmv2	AGAATTATGACTCTTACTAAAACACGATGCAAGCT[C/G]TCTGGTCTTATTACCAGTCCAAACTGTAAGAATTA	0.758	0	100	0.754	0	-100
Affx-1054830385	pmv2_19556:109	RAD_pmv2	TCTGCAACGTTCTTCTCTTCTTCCCTGGATGGTCA[C/T]ATGAGTACTTACTGGAAGGCAACCATGTACATCAC	0.668	0	100	0.692	0	-100
Affx-1054830391	pmv2_19619:100	RAD_pmv2	AAGCGGCACAGCCGGGTCCACTCGGGTGAGAAGCC[C/G]TATAAGTGCGACCTCTGCGAGTATCGCTGCGCCAT	0.354	0	100	0.686	0	-100
Affx-1054830392	pmv2_19638:117	RAD_pmv2	AAAAAAAAAACTACTGCATGGCAATTTGCTGACAA[A/G]TGGGTTGCAAAGAAAAAGGGGCATGTGCAGTGCAG	0.72	0	100	0.506	0	-100
Affx-1054830393	pmv2_19641:80	RAD_pmv2	CATATCATCATTCACTAAGGGCCACCGAGGGAGGG[A/T]GAAACGGGTGATATGCAATTATCCAACCCTCGCCT	0.324	0	100	0.742	0	-100
Affx-1054830395	pmv2_19650:212	RAD_pmv2	TGTCAAACAGGCATCTTGTCACACCACCCACATTT[C/T]ATTCTTGATATCCCACTGTCTTTGTTGTTATTGTT	0.71	0	100	0.806	0	-100
Affx-1054830397	pmv2_19676:158	RAD_pmv2	TCCAAAAGCA[A/G]GAAAGGAAGCCGATCAGAACCATGTTCTCCATGGA	0	0	100	0.64	0	-100
Affx-1054830398	pmv2_19679:198	RAD_pmv2	CGCCCTGGCCAGCGTATCAGAGGCCACTGGCCAGC[A/C]TCCAGTCCTGAAAGGCCGTGAATGCATTTTCTAAA	0.436	0	100	0.654	0	-100
Affx-1054830401	pmv2_19753:109	RAD_pmv2	AGTGCATTTCTTTTTGCACCATTGCCGCTGCCTTC[C/T]GCTAGTAGTTGAAGTGAGTTGTACTTCATGT	0.63	0	100	0.64	0	-100
Affx-1054830403	pmv2_19764:88	RAD_pmv2	ATAGCTATTTACAGTATATTGTGCAGCCCTTGTGT[A/G]TAGGTTATCTGCCCAGTGATTAATTTGGAACAGTG	0.658	0	100	0.728	0	-100
Affx-1054830405	pmv2_19769:159	RAD_pmv2	AGCATTGTTAATATCGGAAGAGCGGTTTAACCTGT[C/T]CTAGGTTACTGTAGCAGTACTTCCATCCAAGCATT	0.684	0	100	0.7	0	-100
Affx-1054830406	pmv2_19770:78	RAD_pmv2	CACGACTTTGAAACCCGGCCCGACCAGACCAATCT[G/T]GTCCTGCTAAGTTTAAAATCTGAACCCAATCTGAA	0.562	0	100	0.722	0	-100
Affx-1054830407	pmv2_19772:103	RAD_pmv2	TTGAGTGTGTATTTATACTTGTGGTTTTTAAACAG[A/G]CCTTAGGGACTTCATGAGAGGTCTGATGAATTTAG	0.728	0	100	0.75	0	-100
Affx-1054830409	pmv2_19789:107	RAD_pmv2	TGGAGGGGGGGTTAGAGCACTCCATTAGTTCTCAC[C/T]ACAAACACATGCTGTTATTCAGATTTAGCTTTACA	0.586	0	100	0.688	0	-100
Affx-1054830410	pmv2_19803:314	RAD_pmv2	ACGACCCCCCAGAAAAACCACCTACCAGCATCTGC[A/G]CACAGGAATCTGAGAAGGTTTATGTCTTATATCGG	0.328	0	100	0.698	0	-100
Affx-1054830411	pmv2_19804:91	RAD_pmv2	AAAACTATTCTAAAACAATGTCTCAGGCATCAGAC[A/G]GCTTATTATTAACCATTTCATGTAATAACTTCCCG	0.726	0	100	0.708	0	-100
Affx-1054830418	pmv2_19859:66	RAD_pmv2	CTGAGTGAAAGAACAGTAAAACGTACTGCATTCAG[A/C]AAGAGGCATATTCTACCATATTCACCATATTCATC	0.736	0	100	0.748	0	-100
Affx-1054830420	pmv2_19873:131	RAD_pmv2	CAGGACTTCTATTTCCAGAAAATGTGGAATTATCA[C/T]GATTTATAATGATCGGATGTAATACTTCTCGAAAT	0.74	0	100	0.74	0	-100
Affx-1054830427	pmv2_19903:46	RAD_pmv2	GGAGTGGAGACAGGACAGCTTTCCTGGAGCATACA[G/T]TGCTCACAACTTGGCCTCTTGGAATTAATAGCTTG	0.666	0	100	0.754	0	-100
Affx-1054830428	pmv2_19914:71	RAD_pmv2	ATGCTGTCAGAAGAAAACCTTTTCTCCATTTGTGT[A/C]ATTTTTTTTTAGTTGTTGACATAATTGGAAAATGC	0.656	0	100	0.74	0	-100
Affx-1054830431	pmv2_19942:253	RAD_pmv2	TCAGATAAAACTTTATTTGGACAGTCCACTTTAGA[C/T]GCTTTGAAGATACTTAATTGACTTTTCAGTTAAAT	0.664	0	100	0.744	0	-100
Affx-1054830433	pmv2_19977:170	RAD_pmv2	TCTATTTATATTGTTTGCTTGGTGAGTCCATTCCT[C/T]AGTCAGATATTTAGCTTTTTCTTTTCCAGTCTTCA	0.624	0	100	0.734	0	-100
Affx-1054830434	pmv2_19986:226	RAD_pmv2	TTAATATGAGTACTAAGAGAGAAGCTTTTTAATTT[A/G]TGTGTAATGTAGGTTCTTGTGACATAATCTCAAAT	0.762	0	100	0.65	0	-100
Affx-1054830436	pmv2_20027:140	RAD_pmv2	GTAATTACACCTCGCATGTCTGCGAATGTGAAGAG[C/T]GGCTACTATTCAGTTAAACTGTTTTCACCTACAAT	0.63	0	100	0.742	0	-100
Affx-1054830437	pmv2_20035:52	RAD_pmv2	CAGCAAAGAGCTAAACACACTCACACATACAAAGA[A/C]ACACATGAAGGGATGCTTAAGCATTATCCCCATTC	0.774	0	100	0.6	0	-100
Affx-1054830440	pmv2_20066:83	RAD_pmv2	GGAGAGCTGGCAGAAGACGAAGATCACTTTTGCTC[C/T]ACTTGCTCTTCTTCGTCGGAGGCGTCCGACGACGA	0.712	0	100	0.516	0	-100
Affx-1054830444	pmv2_20103:100	RAD_pmv2	GAAGAGGAAACAGGCCGAGTCAGACTGCAAGGTAC[C/T]GCATGTTTGTTTTTCTCACACATGTAAACACACAG	0.538	0	100	0.742	0	-100
Affx-1054830445	pmv2_20122:101	RAD_pmv2	TCAATCTTCTGCTGCCATTGGCAGCCACATCATCA[A/G]TAAAGAGCCCACGCCGCCATGCTTCACAGATGAGG	0.698	0	100	0.624	1	-1
Affx-1054830448	pmv2_20183:111	RAD_pmv2	GCTTCTGTTGGTAGTTTGTGTTTAGACTGACAAAA[A/G]GTGTTTCATTTCTCTAGCTGGTTATTCAGAGCGTG	0.75	0	100	0.59	0	-100
Affx-1054830449	pmv2_20187:85	RAD_pmv2	CAAAGAGCAGCACATCTGACCGTCACCGTTCATCA[A/G]CATGAGTAACGCTGCTAACAGATTTTAGCCCTGAG	0.662	0	100	0.718	0	-100
Affx-1054830452	pmv2_20229:47	RAD_pmv2	CTCGGACACAACCTTATGGTCAGAACACACACACA[C/G]ACGCACCTGAAAATGATAATTAAAACACTGTTTAT	0.692	0	100	0.676	0	-100
Affx-1054830453	pmv2_20252:176	RAD_pmv2	GAGCGAGGACGCCATAGCACAGGTCTGATCCCACA[C/T]TTACTGACGCTGTCCAAGCAGAATCTTGGATCTCT	0.56	0	100	0.742	0	-100
Affx-1054830455	pmv2_20257:82	RAD_pmv2	AAATATATAAGCTCAAAGAGAAGCATAAATGTCAC[C/T]GTCATCAAAACTAGCTACTCTTTTAAATTGTTTAA	0.744	0	100	0.746	1	-14
Affx-1054830456	pmv2_20269:75	RAD_pmv2	AAAGAATCAGATCAAATCTAACCTGTACGCATTTA[C/T]CGAATGGATGTGGTTTAATTAACCCCTTCAAATCT	0.666	0	100	0.71	0	-100
Affx-1054830460	pmv2_20308:184	RAD_pmv2	GGCCTGGGAGCAACAGGTCCGGAGTGGGCAAAATG[C/T]GACTCTACCGGATAGGAGGATTTATGAGGCGGAGG	0.558	0	100	0.664	0	-100
Affx-1054830462	pmv2_20338:278	RAD_pmv2	TAAAAATGATTAAAAAAAAAGTGTACAATAGTTGT[A/T]ATCAACATTTCACATTCTGCACTAAATCTAAATTA	0.678	0	100	0.732	0	-100
Affx-1054830465	pmv2_20394:222	RAD_pmv2	CTTTCAACTCTCAGGGACCCACATGTTGTAGGCTT[A/G]TTTTTTAAATGACAGCACTATAGGCTAAAATTTGA	0.58	0	100	0.638	0	-100
Affx-1054830466	pmv2_20395:69	RAD_pmv2	TATATTAACCGCCGTAGACCCGTGAAGGCTGGACC[A/G]AAATGAAATTGCTCTAAGGCGGATTTCCTGTTTGC	0.512	0	100	0.704	0	-100
Affx-1054830468	pmv2_20419:158	RAD_pmv2	ACAGACATTTAAATCATACTAAATCGATGTCACAT[C/T]ACTTTACGTCACTGAACAGTGTTCATTCACTTTCC	0.7	0	100	0.618	0	-100
Affx-1054830472	pmv2_20444:285	RAD_pmv2	CAGCCACTGCCATTAATAATTAACATCTTCTTTTG[C/G]TTTTATCTTATCATTTAGTCTTGAATACTTGATAA	0.706	0	100	0.766	0	-100
Affx-1054830475	pmv2_20487:249	RAD_pmv2	CATTTGAAATCTGGCAGCAGGACAAATCCCACGTT[C/T]GGGTCTGGATCTTCAAAAACGATCCTATCAGCCTC	0.634	0	100	0.688	0	-100
Affx-1054830480	pmv2_20564:99	RAD_pmv2	CCTCTAATGAAACTCACCATTAAAGCACCTCACTT[C/T]CCTGTGACCTGAAGTGAACCGCACACTCAGGAATC	0.718	0	100	0.564	1	-22
Affx-1054830481	pmv2_20574:56	RAD_pmv2	ACTTCGAAAATGGCTTGAAGTTGGATCAGACAATT[A/C]AATTTGTCTCATTCAAAAGGTCTTCACTTATCTGG	0.77	0	100	0.778	1	-25
Affx-1054830482	pmv2_20582:218	RAD_pmv2	AACAGCATTTGATGAAAAGAACACCATGCCAACTG[C/T]TAATCTGTCATGCTTGGTTGAGTGGCAGCAGGTAG	0.728	0	100	0.784	0	-100
Affx-1054830483	pmv2_20622:116	RAD_pmv2	TACACTCATTCTGGTCTGTTTCTGGAACAGAAAAT[C/T]CAAGATTGCCATCATCTCAGAGAGTTAACATACAG	0.75	0	100	0.714	0	-100
Affx-1054830485	pmv2_20624:130	RAD_pmv2	TCAACCTTTACCTTTGAAAAGTAAAGCCAGCAGAG[C/T]GATGTGAACCTCGCCTCCAGCCCAACACATGCTGG	0.712	0	100	0.554	0	-100
Affx-1054830486	pmv2_20631:184	RAD_pmv2	CTGCATGTGTGTTATGTATTTGTTTTTGAATCTTT[C/G]AATATCTGAACATGTGTTAACAGCAAAATTTTTTG	0.742	0	100	0.714	0	-100
Affx-1054830488	pmv2_20656:116	RAD_pmv2	AGGAGATAAGAGAAACCTTGTAGACGAGCTGATAG[C/G]AAAAGAGACACATTTTAGAGATGTGAAAAAGCGCC	0.642	0	100	0.76	0	-100
Affx-1054830493	pmv2_20698:75	RAD_pmv2	AAGTGAAATGATCTTAAATCTAATCAATATATCCA[G/T]TAATTCCCATTTTGAGATGGTCGTGCACTTATTAG	0.716	0	100	0.738	0	-100
Affx-1054830494	pmv2_20719:182	RAD_pmv2	TGTGTGAACATGCTGGAATCCATACTCACTGGCCT[A/G]AATTTGACAACCAAACATGACGTATCAGCAGCTGA	0.684	0	100	0.71	0	-100
Affx-1054830495	pmv2_20723:172	RAD_pmv2	GCAGGATGATTTTCCGTAACGCACTGCAGCTGGAT[C/T]CCGAAAACCCCTCACGGAGACCCGGCCACATCCGA	0.68	0	100	0.532	0	-100
Affx-1054830497	pmv2_20738:57	RAD_pmv2	AGCATTGCAAATCGTTTTGAACTGTTCAGCCTGGC[A/G]GGTGCCCTGTTTTTCTTCCTTGTATGAGGAAATGG	0.652	0	100	0.7	0	-100
Affx-1054830502	pmv2_20768:244	RAD_pmv2	AGTTTGGGGATGATGTTAAAGCTGAGGCTGATGAT[G/T]ATGCTGAAGTTGTGTGTACCTGGAGGAAGATTAGG	0.708	0	100	0.736	0	-100
Affx-1054830506	pmv2_20788:275	RAD_pmv2	GATGCTGTCTCTGAACTTTCCTCTTTTGCCTCTTT[C/T]TCTTTTTTTTCCCACATACCATCTAACCAAAGTTA	0.618	0	100	0.702	0	-100
Affx-1054830507	pmv2_20803:113	RAD_pmv2	CATGAATCATGAATCATGAGGTCATACAGACAAAC[G/T]TTCAACAGGTTACTGAATACATTTGAACT	0.746	0	100	0	0	-100
Affx-1054830509	pmv2_20805:104	RAD_pmv2	TAGAGTGCGTTTACCTGCACTTAATGATTCGATAA[C/T]TGCAGATAATCAGATTTTGTCAGTAAACCAC	0.798	0	100	0.67	0	-100
Affx-1054830513	pmv2_20836:339	RAD_pmv2	TGAAAACGTTTTTGCTACAATTTTTTACACAAATA[C/T]CAGACATAATGGCAATCTGTTAACTCCTTAAACTG	0.766	0	100	0.676	0	-100
Affx-1054830519	pmv2_20864:75	RAD_pmv2	TGCCGGAAAAACACGGTTTCCGAGAAACGAACCGC[A/T]CCAACACCTCAACTACAGCGACGCTTAGACTGCGT	0.658	0	100	0.546	0	-100
Affx-1054830520	pmv2_20867:174	RAD_pmv2	TTTAGGATGCAAGCATGTGTAAGGAATGAATATGT[G/T]TGTGTTTGTGTTGCAGGAGCGTAGTTTTGGCTGTA	0.742	0	100	0.636	0	-100
Affx-1054830524	pmv2_20889:231	RAD_pmv2	GCCATGTATATATACATATATACAGAGGAAAACCT[A/C]AAGAAACTTTAACCTTAAAAAAGACAGAAAAAAAA	0.712	0	100	0.664	0	-100
Affx-1054830525	pmv2_20894:65	RAD_pmv2	TAGCCCTTTTATTGTATGTACAACATGTACAACAA[A/C]TACTCTTGGCTCTAGACCTCACTGTACTCTCCATC	0.694	0	100	0.7	0	-100
Affx-1054830526	pmv2_20913:43	RAD_pmv2	AAGTTTTCCTCAATCCTCTTGATGAACTTCATACG[A/G]ATCTCTGTCACGTTGTCTCCTCTTAGTGTGTCTTG	0.666	0	100	0.744	0	-100
Affx-1054830531	pmv2_20973:214	RAD_pmv2	TCTCAACCCCCTCAAACTGCATCCAGGTCTTCATT[A/T]AGGTTGTTCAGACATCTTCAAACCTCAATGTGTAG	0.256	0	100	0.614	0	-100
Affx-1054830535	pmv2_21026:84	RAD_pmv2	GCAGCCGCTAGTTACCACAGCCAGGCCGGGCAGTG[A/G]AAGCAAGATCGATCCTTCAGGTGCACGGTCCCGTG	0.498	0	100	0.672	0	-100
Affx-1054830537	pmv2_21064:88	RAD_pmv2	CAAAGTGGAACGTTTTAGTTCCTCTCCAGAGCCTC[C/T]ACTGTAAGAAGAATCCACGAGCTGCGGATGGGAGT	0.652	0	100	0.69	0	-100
Affx-1054830538	pmv2_21103:62	RAD_pmv2	TACCTGCCTTGGGCTAACTTCTCTATGGACTTAAA[A/C]TGGTCTGCCAATGTCTCAGGGCAATACAGTGATTA	0.756	0	100	0.646	0	-100
Affx-1054830539	pmv2_21105:276	RAD_pmv2	TTCACCAGAAGCTGTGGGAAAATTCAGAGGATACT[A/G]TATTTATGATAATGGCAATTATAGCAAAAAAACAT	0.672	0	100	0.738	0	-100
Affx-1054830540	pmv2_21114:95	RAD_pmv2	TGAGATAATGATTACTTCACATCCAATGAAACACA[A/T]ATTAGCCATTTTACATTTTACTGTATATTGAGGTG	0.682	0	100	0.704	0	-100
Affx-1054830545	pmv2_21145:79	RAD_pmv2	TTAGGTCAAGTCCTTTTCTCAAAACTATCATAAAA[C/T]AATATTTTAGATATCAGTGAGCAAATTCGTAATTT	0.728	0	100	0.598	0	-100
Affx-1054830549	pmv2_21169:200	RAD_pmv2	GCTCTATGAAAAGGGTTCTGCTACTGTTACGATAT[A/G]AGCTTCTAACAGTAGAAGAACCCATTTTGGTGCTA	0.736	0	100	0.666	0	-100
Affx-1054830551	pmv2_21189:285	RAD_pmv2	AGCTGAAGTTAGCATCTTACTTGCCAGCTTCAGAT[C/T]AGAATTTTCCGTTCCACCTTAAATGGGGCTGCAGC	0.65	0	100	0.572	0	-100
Affx-1054830552	pmv2_21192:84	RAD_pmv2	TTGATCGGTGTGTATTGTTTTGTTTTTACTGTTTT[C/T]ACAAAAAAAAATAATTGGGTGTTAAAAATAGTTCT	0.618	0	100	0.634	0	-100
Affx-1054830554	pmv2_21234:224	RAD_pmv2	CTATTACTCTTAAAATTAAAGGTGCCAAAAAGGTT[C/T]CTTGCGTGATGCTGTACACCTTTAAAAAAAGGGGT	0.68	0	100	0.744	0	-100
Affx-1054830555	pmv2_21239:174	RAD_pmv2	ATTAATGGTTACCTGAAAGTTATTTGTTACTTGTA[C/T]TGTCTGTCATGTAAGAGTGGGGATGTGCTACAGTT	0.672	0	100	0.634	1	-20
Affx-1054830556	pmv2_21244:282	RAD_pmv2	TTCCAAACCTTCATAAGGTTTTATAAAAGACAGTG[C/G]CTGACAAGAATCGTAACGATACAAAGGTAGAAAAG	0.754	0	100	0.67	0	-100
Affx-1054830557	pmv2_21262:63	RAD_pmv2	TTTATGGATGACATGCCATCTCAGTGGTTCTAATA[C/T]GAAATATTCTTTTGTTAATACTTGCTTATATACCT	0.724	0	100	0.722	0	-100
Affx-1054830560	pmv2_21285:97	RAD_pmv2	GGTTCCCAGCCATGTGCCTGCTTCGTGATAATCTT[C/T]CTTGCAGACACGTACTGGGAGGGATGTTAATTTCG	0.728	0	100	0.714	0	-100
Affx-1054830561	pmv2_21292:60	RAD_pmv2	TTGGGGTAAAGGATCCATCCATGTATCCATCCATC[C/T]ATCTATCCATCCGTTCAACCATGTATCTATCTATC	0.646	0	100	0.746	0	-100
Affx-1054830564	pmv2_21307:67	RAD_pmv2	GAAGCTCCTGAATGCAAAACTATATCTGATCCATC[C/T]GATGATGTGGATGGTCAAGTATGCACTACAGCGTT	0.738	0	100	0.688	0	-100
Affx-1054830565	pmv2_21310:69	RAD_pmv2	CGACCTTTGCAGCTTGCCTACCAACATGGAAACGC[A/G]GTCCTCTTAATGACGTAATCGACTACTATGACTTG	0.704	0	100	0.746	0	-100
Affx-1054830567	pmv2_21323:47	RAD_pmv2	AACTATATGTCCCACTATCTGTCTGTTTGTTGAAG[C/T]GTAGAAGGGAGTGCGGCGTGGGGCGGCGGGTCGCT	0.67	0	100	0.302	2	-6
Affx-1054830568	pmv2_21330:90	RAD_pmv2	TGAGTAACATGGATGGACGGATGATCAAGAAATCT[C/T]CAAAAAATGTATATATACACACCAACTGTTCACCT	0.678	0	100	0.706	0	-100
Affx-1054830570	pmv2_21334:154	RAD_pmv2	TGTCCAACATCACATTTTCTTTTCAAACACAAATA[C/T]TGAAACCTGGGGTATTGGCCGAGCCCAATTCCAAT	0.726	0	100	0.604	0	-100
Affx-1054830571	pmv2_21343:84	RAD_pmv2	ATGACTTCCGTATTTTAAAATTTAAAATATGTATT[A/C]ATGTGTTTTGCTTTTCTTGGTCAGTTTCCGTTGCT	0.626	0	100	0.748	0	-100
Affx-1054830573	pmv2_21348:224	RAD_pmv2	TAAGTTTATATGTACAGTGTGGAATGTGGAGGGTA[C/T]GCTTATCTCGCAACAGATAGTGATGTTTCTTCTAC	0.706	0	100	0.754	0	-100
Affx-1054830574	pmv2_21364:211	RAD_pmv2	CATGGGCTCAGCCAGGGTCACACATCCAACATACG[A/C]ATCCCGTCCTTGCCATCATAAACTGTGAAGCGTTG	0.56	0	100	0.694	0	-100
Affx-1054830575	pmv2_21365:51	RAD_pmv2	GCTTCAGATGTTTTAAAGTCAAAAGTCGGGTGATG[A/G]AAGTCAGGTTGACGTCATTTAATCGCTGCTTGCTT	0.724	0	100	0.696	0	-100
Affx-1054830576	pmv2_21367:104	RAD_pmv2	ATGTGCCATATAAGATAGAACCGTGAGAGAAATAC[A/C]GTTTTTGACTGAGATGACGTCTTTGGCGAGACGCT	0.76	0	100	0.624	1	-18
Affx-1054830583	pmv2_21440:122	RAD_pmv2	AGCGCAGATGATAAGTCGCAGTTTATTAGAACGAG[A/G]GCAGCGATGATTAGATGCTGAAGTTT	0.732	0	100	0	2	-8
Affx-1054830584	pmv2_21445:88	RAD_pmv2	TCCAGCTTGCAAATGAGATTGCGGCATTTAGGAAG[C/T]CTAAATGCCCGGGCTCTCCACATCGTCCCTTGCGC	0.694	0	100	0.502	0	-100
Affx-1054830585	pmv2_21448:57	RAD_pmv2	CAAAGTCTGTAAATTATAAAGGAGGAGAAGACTTG[A/G]TTTATATAATCATGTTTTTTGTGCATTATTTGAGC	0.676	0	100	0.694	0	-100
Affx-1054830586	pmv2_21449:302	RAD_pmv2	TTACTCTTCCATCTCAACCTGGTTCACCCATAGAA[A/G]GTGTGACAACCCAAGCCCCAACAAGTTTTGATCTC	0.726	0	100	0.654	0	-100
Affx-1054830587	pmv2_21450:257	RAD_pmv2	GTTAAACCTGCTCTGTGGAAAAATAACAGTATAGG[A/G]CTATTTTCCTGTTTATTTCATCAGGGGGCAATTTT	0.716	0	100	0.596	0	-100
Affx-1054830588	pmv2_21458:227	RAD_pmv2	TAGGGCCTCTATGGCTTGCTGTGAACTACAGAAAT[A/G]AAGAAAGCATCACTGTGGAGCTGAACACTGGGTGG	0.796	0	100	0.632	0	-100
Affx-1054830589	pmv2_21463:109	RAD_pmv2	TTAATCCCAACAATCAATGGTTCATAAACCAGAAA[A/C]ATCTGCTCCCAAAACAGTACCCTACATGGACCCCA	0.744	0	100	0.7	1	-23
Affx-1054830597	pmv2_21512:66	RAD_pmv2	TCAGTTTTTATACCTACGTGTTGTTTCTGTCTGTC[A/G]GAGGGAGAGACGAATGAACTGAACGAAATGAGTCT	0.56	0	100	0.614	0	-100
Affx-1054830602	pmv2_21542:79	RAD_pmv2	TAGGGATGCGACTCTTTTTTGATCAGACTCTGCAG[A/G]GTCCAAAGTAAATCTCTTTCTACAAGGAGCTGTTT	0.678	0	100	0.698	0	-100
Affx-1054830605	pmv2_21561:193	RAD_pmv2	GATGAAGAAAAAAAGATGGATGTGAAACTTTCTGT[A/T]CCTCTGTGCTACCAGTATCAGGTAAGAATTGTTCA	0.698	0	100	0.762	0	-100
Affx-1054830606	pmv2_21569:279	RAD_pmv2	CCTGCAGAAGCTGCATTTGTGGGTTAGCAAGCCCA[C/T]GTTTGTCTAGCAGTTTGTGGAGACAAACACTTTTG	0.682	0	100	0.608	0	-100
Affx-1054830608	pmv2_21601:236	RAD_pmv2	CCCTCCGTTGAGCGTTCACATCTTGTGAAATGTTT[A/G]GACGGGCGTAGCGGCAGTTTGACGCACAGCCAATC	0.692	0	100	0.526	0	-100
Affx-1054830610	pmv2_21610:72	RAD_pmv2	CCACTGATATAGAAAGAATGAGACTCCTAACAATC[A/G]TCCAAGACCTGGTAGACCACCAAACCTGGCACCAT	0.77	0	100	0.578	0	-100
Affx-1054830612	pmv2_21612:175	RAD_pmv2	ACAAGGGACATTGGTAGAGGACACTCCTGCTGTAG[A/T]GGATGTGTTTTATTTAACTTATTTGACCAGGGGTT	0.524	0	100	0.724	0	-100
Affx-1054830614	pmv2_21641:113	RAD_pmv2	CTAGATTCCTGCAACCTCAGCAAGTGGCAACAGTT[G/T]TGTCCGTCTTTCTCTGCCTCTACACCCAAGATCGC	0.694	0	100	0.682	0	-100
Affx-1054830615	pmv2_21646:287	RAD_pmv2	CATTGATTCTGCTGTGTTGGTTACTTCCTGATGCT[A/C]TGCACTCTTCACCATATTATTACTGTATGGATTCA	0.608	0	100	0.706	0	-100
Affx-1054830617	pmv2_21661:284	RAD_pmv2	AATGTTTCTACTCTTTCATTTCCTCCCATTAATCA[C/T]ACCTGCAATAACAACAACAACGTCATGATCCAGAC	0.738	0	100	0.656	1	-4
Affx-1054830618	pmv2_21663:215	RAD_pmv2	TGCCAGACACATAGGCCACGTCTCAAACAGACACC[A/G]TATAACTTTACAAGGACAAAGCAAGGTTTCCCATT	0.584	0	100	0.708	0	-100
Affx-1054830619	pmv2_21665:313	RAD_pmv2	CATCCTAGGCAAGTTTGTCACAGTTCCAGTTAACT[C/G]GAACTTTTCAATTATTTCCCTAACTGTACATATGG	0.586	0	100	0.736	0	-100
Affx-1054830620	pmv2_21666:64	RAD_pmv2	AACTTTCATACAAAGATGGAAACACATCATCTGCC[C/G]CATTTTTAGCACTTTGTGGTTGTTCTTTAAGCCCA	0.678	0	100	0.72	0	-100
Affx-1054830621	pmv2_21674:52	RAD_pmv2	AAACATCTAAGTTTCACTTAAACAAAATCTCTTCA[A/G]AAAAAACGTTCAAGTAGAAAGTGAAAAAATCCATG	0.734	0	100	0.676	0	-100
Affx-1054830623	pmv2_21682:255	RAD_pmv2	ATGTTGTATCAAAATTTCATGATGAACAGACCAAT[A/G]GAAATGGTCCAAAATTACTTGGAAAAAACTGTCCA	0.754	0	100	0.7	5	-5
Affx-1054830628	pmv2_21747:97	RAD_pmv2	ACAAAACCGAAGGGCTTCATGCAGCAAATACAGTG[C/T]CTAAAATAAAGTAATAAAACAACCTGAAATGGTTG	0.662	0	100	0.712	0	-100
Affx-1054830630	pmv2_21773:79	RAD_pmv2	TTTTTATACATCACCCAGAATTCCCCTCTAACATA[C/T]AAAGTCAGTGTTATCTTAAAGTATGGGCTTTTGTT	0.466	0	100	0.744	0	-100
Affx-1054830632	pmv2_21786:90	RAD_pmv2	TACAACAGATAAAAATACTTCTACTCTTATCTTGT[A/G]GTTTTCAACTTCTTAAACAACTTTTTACTGAAATT	0.646	0	100	0.77	0	-100
Affx-1054830636	pmv2_21804:95	RAD_pmv2	ATTCTGCACATTATATAACAGTGAACAGTGAGCTC[A/G]AGCTTAGTTAGCAGGTCTTGGCTACAAGAGAAGAA	0.654	0	100	0.734	0	-100
Affx-1054830637	pmv2_21806:271	RAD_pmv2	AGTGACCGCTTCAAATTCAAAATACCATTTTCCAT[C/T]ACATGCTGCAAAGGGGCGTTCTACACGGAAGATTC	0.732	0	100	0.502	0	-100
Affx-1054830638	pmv2_21816:262	RAD_pmv2	CAGCCATGCCAACGGATTTATGAAAAGCAACAAGT[A/G]CAAACATGAGATCTAGAGATGGAAAAACTGTGCAA	0.79	0	100	0.684	0	-100
Affx-1054830639	pmv2_21820:52	RAD_pmv2	TCCAGGAGGGTTGCTGACCCCCTGATCTACTGTGT[A/G]TATAATTCCTAAAGCTTTCTTCACCATGTGAGCCA	0.442	0	100	0.826	0	-100
Affx-1054830640	pmv2_21823:188	RAD_pmv2	GAAGGGAGAGTGACCATGTTTCATACTCTATATTA[A/G]GTTCCGTGCTAGCTGAAGTAGATGTTTAAGCTGCT	0.714	0	100	0.788	0	-100
Affx-1054830641	pmv2_21829:215	RAD_pmv2	CCGACAGCAACCTTACCGCAGCGTTCAACCTCAGC[A/G]CAGACAAAGGCCTGAATACCTTTAACTGGAATCAG	0.608	0	100	0.59	0	-100
Affx-1054830649	pmv2_21877:65	RAD_pmv2	TTCCAATTTATCAAAGCTTAGAAAAACTAAAAATC[A/G]CTGTACATATCATGTGTCATGAAAATGTTCGTAAG	0.782	0	100	0.744	1	-3
Affx-1054830651	pmv2_21896:67	RAD_pmv2	AGTGGGCTGGGATATCAGAGTCGAAAACAATATTC[A/C]TCAAAATTATATTTTTGGAGAGTTATGTCTGGCGG	0.692	0	100	0.668	0	-100
Affx-1054830653	pmv2_21916:176	RAD_pmv2	CACGCAGCTCTGATCTGACAGACGAAGACGTGTTT[C/T]ATCTGGCAAATAAAGCCACTAGATGGAAAAGGGGG	0.716	0	100	0.676	0	-100
Affx-1054830655	pmv2_21931:257	RAD_pmv2	GCTTACAGTTGTGTAGATGCTTTGTAAAAGAAAAA[C/T]ATATATTTTTTGCATTTATTTCAAACAGAACGGGT	0.728	0	100	0.606	0	-100
Affx-1054830656	pmv2_21935:372	RAD_pmv2	CCAGGAGCCCCTGGAAGTCCGGCACTACCTGGTGC[A/G]CCCACTTCACCTGATAGGACACAATACATACACAT	0.28	0	100	0.742	0	-100
Affx-1054830660	pmv2_21963:92	RAD_pmv2	TGATGGTCATATTTTCTTTTATCATTATTATCCTC[A/G]TTTTTTTCTTACCCAGACTGCTTTGCTCTTCCCAT	0.69	0	100	0.672	0	-100
Affx-1054830665	pmv2_21980:221	RAD_pmv2	ATAGTGATTTGAACAGAGGCGATATTGCCTTTTGC[A/T]TTCCAGTCTCTTGTTTTACTCTATTTAAAATCTAT	0.66	0	100	0.7	0	-100
Affx-1054830667	pmv2_22017:276	RAD_pmv2	TGATAATAAAGTTATTGAATGAGACCATGCCAGAA[A/G]CTGGAAGTCTACAATTGTCCAAAATGTCTTGGTTT	0.768	0	100	0.776	1	-8
Affx-1054830668	pmv2_22026:96	RAD_pmv2	TTTATTCATTACTATGACCAGCCACCCCTAACCTT[A/T]ATGTCCTCTTTTGCACCACCCCTGCTGATTTATGG	0.416	0	100	0.604	0	-100
Affx-1054830669	pmv2_22043:46	RAD_pmv2	TCTGACTGTTGGAGCCAACGGAGGTTTTGATCTCT[C/G]TTCAGGGCTGTAGATGTGTAGGCAAAGGTCCTTTT	0.656	0	100	0.742	0	-100
Affx-1054830670	pmv2_22050:118	RAD_pmv2	ACAAACGGGTCAAATTGTGTAAGTTTTTCCATTCA[C/T]AAAATCTGAGATGTCCATAATGTGGAGATTGGACA	0.694	0	100	0.716	1	-11
Affx-1054830675	pmv2_22075:153	RAD_pmv2	TTTTAAAGTCTTAGCAGATTATAAAGACTGGGCAT[A/C]TCACTACCCGACTGTTTTTTTTGGGTGACTGAAAT	0.772	0	100	0.7	0	-100
Affx-1054830676	pmv2_22093:231	RAD_pmv2	GCTAAAGCAAGAGAGCTAAAAGAGCTCATGATTCC[A/G]GACATTCCTGACACGGGTAACAAAAACATCTACAC	0.646	0	100	0.704	0	-100
Affx-1054830677	pmv2_22115:58	RAD_pmv2	CGGGGAAATGTTTCCACACCTTTAGAGGACACACC[G/T]CAGAAATAGTACGTACTAATAATGTCAGTCAGAGA	0.688	0	100	0.642	0	-100
Affx-1054830679	pmv2_22130:71	RAD_pmv2	AGTTACTTCAGGCAGAATCATATTGTCATCTATTG[A/T]TTGTAAATTTTTAATATATAATCACCATCCACTTT	0.67	0	100	0.762	0	-100
Affx-1054830681	pmv2_22169:49	RAD_pmv2	GTCAAAAACAACGGCCGGCTCCTCTGATTATTCCA[A/C]ACTCTCACGAGACGCCGTTATTAAAAAAATAATAA	0.676	0	100	0.646	0	-100
Affx-1054830682	pmv2_22180:104	RAD_pmv2	TACTATTATGCCGTTTGCATCCTTATCATATCTTT[C/T]ATATCTATCGCTGTGTCCCTGTATGAAATCAATGT	0.726	0	100	0.758	0	-100
Affx-1054830684	pmv2_22206:233	RAD_pmv2	TCCTTGGGTCTTTGCTGTAACAAATGCATCGCCAC[A/C]AACAAAGCATAATTTGTGAGGGGGAGCACTGAAGC	0.706	0	100	0.53	0	-100
Affx-1054830685	pmv2_22227:99	RAD_pmv2	TTCTAATGTCATTCGTGAGAAATGGAAAGGCGATA[C/T]ACATTTCTGTTTACCTAGTGAATGGTTGACAAGGA	0.722	0	100	0.72	0	-100
Affx-1054830686	pmv2_22234:136	RAD_pmv2	TCTAAAACTTGGCATAATAAAAGTAGCTCTACACT[A/G]TG	0.702	0	100	0	0	-100
Affx-1054830688	pmv2_22269:68	RAD_pmv2	GTTTGCTGGAATGAACAGAATGATCCAGAATAAAT[A/G]TCCTGTTTCTTTAATTATCATCTCAGTCCGAGTTT	0.762	0	100	0.674	0	-100
Affx-1054830689	pmv2_22283:131	RAD_pmv2	TGGTCAGGCAGAATAAGAAGCAACAGTGATCATTA[A/T]ATTTTTTTTTACCCTTCCAATAAGTAAAACTCAGT	0.606	0	100	0.666	0	-100
Affx-1054830691	pmv2_22293:185	RAD_pmv2	ACGGCGCATGTGGAGGACCTTGGAGGAAAATGTGT[A/G]GCTGGTTTACGTAACAGTATCCCACTAGCAGGATT	0.67	0	100	0.7	2	-11
Affx-1054830692	pmv2_22300:188	RAD_pmv2	TTAGAAATTTTGAATTGTCCCGAAAGTATAAAATG[A/G]ATTTGCCTGTTAGTAAATTAGCTGCTTGCTGGCTT	0.728	0	100	0.764	0	-100
Affx-1054830695	pmv2_22358:148	RAD_pmv2	TGAAGGAACTGCTGCTCCGTCAGCCTCTTTATGGA[A/G]GTGCTGAACTTTTCAACTTTAAATGTCTTACAGTT	0.664	0	100	0.778	0	-100
Affx-1054830698	pmv2_22372:67	RAD_pmv2	GGAGGAGGAGGAGGAGACGTCACAGTTGAAGGAAG[C/T]GACATCACAGCCTGAGGAGCAGCGCTGAAGAACTC	0.62	0	100	0.496	0	-100
Affx-1054830699	pmv2_22385:61	RAD_pmv2	ACATCGCTACTGACGAAAAACAGGCGCTGCTTGTT[C/T]TAGTTTAGTCAGTGGGATCAGCTGTGAGATGGAAA	0.654	1	22	0.754	0	-100
Affx-1054830700	pmv2_22395:92	RAD_pmv2	CGTAGATACAATGCAGCCTCACTGTCAGTGGCCGA[A/G]CGTCTGAGGAAGGTTTTCTGCTCAGTTTTTGATCA	0.638	0	100	0.718	0	-100
Affx-1054830701	pmv2_22402:210	RAD_pmv2	CGATGAACTTGTCAGCGCAATTGCGTCTGTAATTT[C/T]ATAACTGTTTCGAGAGAAATTATGCTAATAGGCCG	0.61	0	100	0.662	0	-100
Affx-1054830702	pmv2_22404:190	RAD_pmv2	CAACATCCACAGGATGAACTGGAATGCCAATGAAC[C/T]GGGCTTTATAGCCCAACATCAGTGCCAGATCTCAA	0.706	0	100	0.61	0	-100
Affx-1054830703	pmv2_22418:238	RAD_pmv2	TAATGAAGGAACGGCTGATTCTCGCCACAAACATG[A/G]AGCCTTACCATGCAGCTGTCAAGGTCAAGCACGCT	0.702	0	100	0.726	0	-100
Affx-1054830704	pmv2_22421:66	RAD_pmv2	GCTGGGCGATATGGCAACAGTGTAATATCACAGTA[C/T]GTAAAGAAGTTTTCACGATATGCAATGTCATGATA	0.774	0	100	0.642	0	-100
Affx-1054830706	pmv2_22433:168	RAD_pmv2	ATCAAGAAACTCCACAACAGACCCAAGTCTATGAG[A/G]TGGCACTGTGTAAAAGTTTTAGACTCTTTTGAAGA	0.732	0	100	0.72	1	-20
Affx-1054830709	pmv2_22443:108	RAD_pmv2	TGATACTGATGAACAGTGAAAAATGAACAGGGTTC[A/C]ATTTTAAGAAAGGCTTTACACACTGTTAATATCGG	0.678	0	100	0.69	0	-100
Affx-1054830710	pmv2_22446:86	RAD_pmv2	GCACAGCTCAGACACGTCAGTGATGC[A/G]TGCTAATAACAAGCGGTTTATCCAGAGAGTCAGAG	0	0	100	0.678	0	-100
Affx-1054830711	pmv2_22463:222	RAD_pmv2	CAGGGATGAAACTGAATACCTTTACTCATTCACTC[A/C]TATTAAAAGAGAATACCAAGGCCAATTAGCAAATC	0.668	0	100	0.702	1	-17
Affx-1054830714	pmv2_22501:77	RAD_pmv2	TTCACTCATCTGTTTGTGCACTAATCGCAACATGC[C/T]TGCTTTCTGTTAGCATCCCATCACTGTCAAAGCAA	0.71	0	100	0.728	1	-23
Affx-1054830715	pmv2_22507:66	RAD_pmv2	GGCAGCTGACCTTGCGCTTGCAAATAGGAGACCAT[A/G]AAAGAGCAATAGTGCCTCAGACCCACTTGCCAGTG	0.802	0	100	0.666	0	-100
Affx-1054830716	pmv2_22515:270	RAD_pmv2	ACTTTTTGTCTAATTGTTAACAACACATACTTTAG[A/C]CAGCTGAAATAAGCAAAAGTATTTTATGCTGTGAG	0.652	0	100	0.56	0	-100
Affx-1054830718	pmv2_22541:185	RAD_pmv2	AAATATGAGGCCGGCAGCCAAGAGAACGCTGCCCC[A/G]TGTGAGGAGCCTCTCATTTTGAAGCTGATGCACAG	0.346	0	100	0.684	0	-100
Affx-1054830721	pmv2_22604:187	RAD_pmv2	AAATGAAAACAATCCTCACACATTCTAAATGCATG[A/G]CTAATCTGTACATTTCTAATGTATTTTATTAGTGT	0.746	0	100	0.752	1	-16
Affx-1054830722	pmv2_22612:213	RAD_pmv2	CAGAATTGCAGACAAGTCATTATGGAATTATGGAA[A/T]TACAGATAATTACGCACTGTAAACTGAATACACAG	0.83	0	100	0.646	0	-100
Affx-1054830725	pmv2_22628:107	RAD_pmv2	CATCTAAAGGACTAAAGTGAAATGACATTGTTTTT[A/C]CATTGGTGTTTAATGGTGGCTTCAGGCCATGCTCT	0.732	0	100	0.762	0	-100
Affx-1054830727	pmv2_22640:62	RAD_pmv2	GACACCAAAGGCACAGTTATACGGAGAGGCTGTGA[C/T]CTCGTAACTGACATGTGACGCGTTGATCAGCTTGT	0.644	0	100	0.736	0	-100
Affx-1054830728	pmv2_22643:264	RAD_pmv2	TCAGAAATGGAACTTCCCATTCACCCAGTATCATG[C/T]CTCATTCGAACTCCGATAATTCACGTCACCTTGCC	0.706	0	100	0.726	0	-100
Affx-1054830730	pmv2_22652:201	RAD_pmv2	AACGGAAAAAGCTTGTGATAAATGTGCCGTGCAAA[C/T]CTGTAATTGTGAGGAAGCTGCATGAACTGCGCTGT	0.746	0	100	0.72	0	-100
Affx-1054830731	pmv2_22669:117	RAD_pmv2	GTGTGACCTTGCCTCAGCATCATGCTGTGAGCTCA[A/G]ATTGAGCCCTCTTCTCCCTAGCCTCTACTTGGGCA	0.564	0	100	0.708	0	-100
Affx-1054830734	pmv2_22715:165	RAD_pmv2	GGTATGTAAACAGCATGTAGGCAAAAAGCAAATTA[C/T]AGAAAGTTTATCCAGTCTGAAAAAGTTTGGGATGC	0.74	0	100	0.698	1	-19
Affx-1054830737	pmv2_22737:99	RAD_pmv2	GGTACCAAGAACTCCAGTGAAGTGCTCCAAAATCC[A/C]TCAGGATGAACGAATCAAGGAAACGAACATTAGTC	0.714	0	100	0.654	0	-100
Affx-1054830738	pmv2_22743:79	RAD_pmv2	TCAGCCTGGAGCTGACCTCCCGCAGGCTGGGCAGA[C/T]GAAGGCCGAGCTCGTTTCTCCAGAAAGCTTTCGGA	0.438	0	100	0.63	0	-100
Affx-1054830746	pmv2_22795:121	RAD_pmv2	AATAGAAATGTTAATCCATTCACTCAATTATCCAC[G/T]CATCTCCATTTGTTTTTTTTTTCACTCTCAGATGT	0.708	0	100	0.64	0	-100
Affx-1054830748	pmv2_22815:71	RAD_pmv2	ATGTTTCATGATTCGGGACGCAGTGTTTAGTTTTG[C/T]TGCTGTAAAGAACCATAAACAACACATTCTCCATC	0.644	0	100	0.748	0	-100
Affx-1054830749	pmv2_22826:169	RAD_pmv2	AGCTTCTCCCATCTGCTCGGAGGGAAC[A/G]TGTTACCTTCAGATGTCTAACTGCCCCAACCTTCC	0	0	100	0.684	0	-100
Affx-1054830751	pmv2_22837:118	RAD_pmv2	CAGATTTGTTAAAACAGCTTGTAGTGTAGAGGATA[C/T]CAGCTAGATCGGCAGTGTGGTGCATGTGTTAGTTT	0.664	0	100	0.596	0	-100
Affx-1054830756	pmv2_22876:96	RAD_pmv2	TGTAACCTGGTTGACAAAATCCATACGTCTCTCTC[A/G]TGTGGTTTGATTCATGTGCTGCGAGGCTGGA	0.61	0	100	0.668	0	-100
Affx-1054830759	pmv2_22890:45	RAD_pmv2	ATAGGATGGTGAATTAACAGCATGTAAGACCATTT[A/T]TTGTTAAAACAGTGTTAGAATGATCAGCAGAGCTT	0.634	0	100	0.544	0	-100
Affx-1054830763	pmv2_22914:254	RAD_pmv2	AGCCTTCACTGAGAGACGGCTGAGCTTGAGGAGTT[G/T]AATTGCTACTCAGCTGATGTCCTTTACCTTGTAAA	0.63	0	100	0.754	0	-100
Affx-1054830764	pmv2_22920:46	RAD_pmv2	GATGGGGGGAGGCAGGGAGGGTGGAGAGAGGCATG[A/T]GCTGAGTAACTCATTCTACAATGAACCGTTTCACA	0.31	2	18	0.748	0	-100
Affx-1054830765	pmv2_22923:56	RAD_pmv2	ACCACGGTAGTGGAGTCTGGTTTGCCAGCAGGGTG[A/G]GATACTTTTTACTGTGGTGGAAGAGTTTGATATGG	0.54	0	100	0.76	0	-100
Affx-1054830768	pmv2_22933:288	RAD_pmv2	TTAGTTTCTGCTTACTTTAAATAACGTTCACCTAC[G/T]GTTGTATTTTTCCAGGCGATGATCTACAATAAAAT	0.71	0	100	0.734	0	-100
Affx-1054830769	pmv2_22940:50	RAD_pmv2	TGACGCGCATGGCGTTCCTGGCTCTGAGGGTAGTC[A/G]TGTTCAGATGGAGTGCCCTGATACTCATCTTCCAC	0.484	0	100	0.726	0	-100
Affx-1054830770	pmv2_22959:82	RAD_pmv2	AATTGCTTTTACGTTAGTTATTATTGCTTTGAAGT[A/G]ACACTGCTTTTACTTGAGTATGGGTTTAGGCTGCT	0.708	0	100	0.732	0	-100
Affx-1054830771	pmv2_22963:268	RAD_pmv2	GTTATAGAAAATGCCTACATGAATTTTTTTCTGCC[A/T]AAGAGTCAATACCAGGTACTGAAGCCAGGGGTGTA	0.72	0	100	0.592	0	-100
Affx-1054830777	pmv2_23045:67	RAD_pmv2	TCACTTGGGATGACACTTCACAGAGACCATAAACA[C/T]ACTGTGTCTCCTGTTTAATGTTTATCTAACAGCTG	0.728	0	100	0.758	0	-100
Affx-1054830778	pmv2_23067:237	RAD_pmv2	ACTACACAAGATGTTTTCCACATAACTGGGACTCT[A/C]TTCAGGCTGCGGCTCAGATTTAAGATGTGCTGAAG	0.71	0	100	0.714	0	-100
Affx-1054830779	pmv2_23075:116	RAD_pmv2	GTTGATCCAGTCAGTGATTTCCATTAAGGAGACCT[C/T]TAGCCCCCGGCGCTGAAAG	0.698	0	100	0	0	-100
Affx-1054830787	pmv2_23143:243	RAD_pmv2	CACTTGTTCTTCGCTGTGTTGTGGATTTTCCAGCC[A/G]TTGTTGACAATGTTGCCACTGCTGTGGTAGTCCGC	0.676	0	100	0.678	0	-100
Affx-1054830789	pmv2_23169:243	RAD_pmv2	TAAAATGGTAATAATGCCAGAGTAAAAAGACTTAC[A/C]AAGGTAGGTTACATTACTAGCTGTGACTTACCAGG	0.708	0	100	0.66	0	-100
Affx-1054830793	pmv2_23175:303	RAD_pmv2	CTCACATTCTTTACTGCTAAAAGCTTAGTATTTCA[A/G]ACCACCGCCAGAGTTATATATCACATTTCCAGAGC	0.764	0	100	0.638	0	-100
Affx-1054830794	pmv2_23195:114	RAD_pmv2	TTCTCCAGACCCACCAACTTCTTCAGTAGCTCGAT[G/T]AGCTCCTGTGCCAGGTTCTTCAGGTGTGT	0.708	0	100	0	0	-100
Affx-1054830799	pmv2_23217:254	RAD_pmv2	TATGCCTGCATCGTCAGTCAGCGTTTTTGAATATT[A/G]TTAACTTCAAAGAGATGGCAAGTTAGCACAGGGCG	0.672	0	100	0.636	0	-100
Affx-1054830800	pmv2_23226:136	RAD_pmv2	ATTTTTATACATTTTTTCTTTTTGTTTACCAACTT[C/G]TAACAGC	0.742	0	100	0	0	-100
Affx-1054830804	pmv2_23258:63	RAD_pmv2	TGTGCAACGCCATCTGCAGGAGCTTGAACTTTCTA[C/T]CATCTTAAACACGCAAGGTGACTAATTTATGTGCG	0.748	0	100	0.654	0	-100
Affx-1054830805	pmv2_23267:118	RAD_pmv2	AAAGGAAAAACAGTACAGCTGTAGTGTTAACAAAT[C/T]CATCTTCACTGACCTGTGATGCTTCTGTATTTCTG	0.75	0	100	0.728	0	-100
Affx-1054830807	pmv2_23271:102	RAD_pmv2	CTCATGTGTTAAATAAAATGCTTCTTTAAAATAAT[A/C]AACCAATGAAAATATATTAAAAGGAGACTTGGGAA	0.692	0	100	0.766	0	-100
Affx-1054830810	pmv2_23306:64	RAD_pmv2	CAAATGATTCCATATATTAAATATTAATTAGGCTA[A/G]CTCAGTCATGCACATCAGTTTTATATTGGAGTACA	0.76	0	100	0.81	0	-100
Affx-1054830811	pmv2_23311:245	RAD_pmv2	CGCCTCTTTACCTCCTTTCTCTACAGTAGACTTTG[A/G]CAGGTGTAATGTATTGTGGTGCCTACCTGCTTTTT	0.696	0	100	0.604	0	-100
Affx-1054830815	pmv2_23325:203	RAD_pmv2	TTTCTGCTTTTCAGACTTAATGAGTAGAATGGAAC[A/G]TCAGCATGACTACTGTAAAAGCTTTTTTAAATTAA	0.746	0	100	0.692	0	-100
Affx-1054830819	pmv2_23388:109	RAD_pmv2	TAACTGAGCACCACATATATACATATACACAAATA[G/T]CCTGGATCATATGGATAAACATATCAAAGT	0.76	0	100	0.688	0	-100
Affx-1054830820	pmv2_23399:179	RAD_pmv2	GTTTCTAATAAAATGGCCAATAAATGTTGGTACTT[A/T]AACCACCTCCTTGTTTCTGCACTCTTTGTCCATTT	0.594	0	100	0.652	0	-100
Affx-1054830824	pmv2_23414:130	RAD_pmv2	ACATTCAAACCTGGGAGATATACAAATAAAAGAGC[C/T]CAAATGTGAACAATTTATCTACAGCTGATTGAAAG	0.776	0	100	0.67	0	-100
Affx-1054830828	pmv2_23458:60	RAD_pmv2	TACAAACCAAATGTGTCTGGATTACGCACAAGGAA[A/G]CAAAGAGGGAGTTTTGGCTCTCAGAAAGTCTACAG	0.798	0	100	0.66	1	-22
Affx-1054830829	pmv2_23482:125	RAD_pmv2	CATCCAGTCGATGGATGATCTAGATCAGCGGTCAG[A/C]ACCCCTTTAAGTGCGGCTCTCTTACTGCCCTGTTG	0.672	0	100	0.536	1	-21
Affx-1054830831	pmv2_23490:75	RAD_pmv2	TTCGTGATCATCGGGAAGGACATCTACGGACGCTA[C/T]GGACCGTACAGTAACATACAGACTGTTGTGGCCAA	0.666	0	100	0.688	0	-100
Affx-1054830832	pmv2_23494:44	RAD_pmv2	CTGTTCACTGTGTTTATGATTATTTGTATTTATAG[C/T]GTTTTATACTGTTTGTACTGGCAGTTTCAGACTTA	0.722	0	100	0.716	0	-100
Affx-1054830834	pmv2_23523:64	RAD_pmv2	CACTCACTGGGCGGAAGGCGCGCAACACCCTGGAC[A/G]GGTTGCTAGTTTATCGCAGGGCAGACACACAGACA	0.404	0	100	0.648	0	-100
Affx-1054830835	pmv2_23524:367	RAD_pmv2	AGCTGCTGCAACCAGCTCAAGTTGAAGGAGCAATC[A/G]GTTCGTCCTTTCAGGACACAAATAAATCCCTGGAG	0.678	0	100	0.738	0	-100
Affx-1054830839	pmv2_23580:216	RAD_pmv2	AAAGAATTCTTTAATTTGTTTTTGTAACTAGATCC[A/G]CATGTACAAGCTACATCAAAGCTCTGACTGACTTG	0.762	0	100	0.714	0	-100
Affx-1054830841	pmv2_23611:144	RAD_pmv2	GGGTCTTAGGGGGCCTCAGACCACACGGATGCCCG[A/T]GTTGGCTCAAATACTTGAGACAGTCTACTGCAGAT	0.358	0	100	0.652	0	-100
Affx-1054830846	pmv2_23724:245	RAD_pmv2	CTGCATAGAAATGCTACTTGAGTGCTAATAGCTCC[C/T]CCTTGTGGAAAATCTGAATTATTGTGGAGAAAATA	0.662	0	100	0.704	0	-100
Affx-1054830847	pmv2_23754:86	RAD_pmv2	GAAAAAGGAAAAGTCTGAAATTGAGAAATCTGATA[G/T]TGGGAGAGCGCTGTGCAAGGACAACAAAGTTATTT	0.748	0	100	0.626	0	-100
Affx-1054830850	pmv2_23806:214	RAD_pmv2	CCAAACCTTTTTTACCAAAAGCAAGTCGATATAAG[A/G]CACAAGGGATGTGAATTTCCAGTGAACTGCAAAAC	0.724	0	100	0.588	0	-100
Affx-1054830852	pmv2_23810:113	RAD_pmv2	AGCAGAGATGATTAACTGTTAACCAGCTAAGAAAC[A/G]AATGATTTAATGATTTTGTTTTTTTTTTTCTGATA	0.78	0	100	0.618	1	-18
Affx-1054830853	pmv2_23823:235	RAD_pmv2	GATCGATAACACCTAACAGTAAATAAAGCAGAATT[C/T]CTTATGGAAAAAATGATCTATTATGTATTTTAAAT	0.7	0	100	0.674	0	-100
Affx-1054830855	pmv2_23842:46	RAD_pmv2	TAGAAAGCCTTTCATTAGTCCACTGCATCTAGTGT[A/G]AAAAACTGTATTTATCTGGCTGCTACATTATACTG	0.67	1	8	0.73	0	-100
Affx-1054830861	pmv2_23891:143	RAD_pmv2	GGTTTGTGCTGTTAATATCAGCGGCATGCTGTGTA[A/C]AGTTTTGAGTGTCTCGCATTTATTGGCCGTTTCGC	0.65	0	100	0.79	0	-100
Affx-1054830864	pmv2_23904:123	RAD_pmv2	GAAATAAAACATCAGTTTTCACTGAAGGTCTGTGA[A/G]AATTTACACATT	0.73	0	100	0	0	-100
Affx-1054830867	pmv2_23924:136	RAD_pmv2	CGTCTGAGGTTTCCGTCTCCTCAGAGTCTACGTCC[A/G]CGTCGGGGTCAGCATCTTCAAAGCTACGTCGGCCA	0.638	0	100	0.456	0	-100
Affx-1054830868	pmv2_23928:60	RAD_pmv2	CCAAATAGTTTTGGAGCCCACCCTACACAGTCTGA[A/G]CATGTGTTTTTGAGACCAATATCTTAATTTAGACC	0.698	0	100	0.758	0	-100
Affx-1054830869	pmv2_23954:110	RAD_pmv2	TTTAAAAGAGGGCAAAAGATGTGCTTGATGACTAA[C/T]GTCCACATCATCTCTTTGTCATCACCAGGGTCGGG	0.706	0	100	0.686	0	-100
Affx-1054830871	pmv2_23960:122	RAD_pmv2	GAGACATGATGGGAACTGCACCACAGGACATAGAA[A/C]GGAATGGTTTAAGATCAGAATGTTTTTATTTGCCA	0.728	0	100	0.696	0	-100
Affx-1054830872	pmv2_23972:116	RAD_pmv2	CGATTTTCTTAGGCTGCTCTTTAAGCTCAGGGGCT[A/G]AGGCAAGACCCCTACGCCCCACCTGACAATACATC	0.692	0	100	0.548	0	-100
Affx-1054830878	pmv2_24031:102	RAD_pmv2	TAATGGGAAATAACATCTGCAGTCTCGCTCTGGGC[A/G]TTCCGCTGTACCCATTTGTTTCCATCATTCTTCAT	0.644	0	100	0.724	0	-100
Affx-1054830879	pmv2_24039:83	RAD_pmv2	GTTACAAAATAGGTAGCCAAATATCACATCTGTAG[C/G]CTCTACATCAGTGGTTAGATAAGCAGTCAGGACTT	0.732	0	100	0.71	0	-100
Affx-1054830883	pmv2_24070:253	RAD_pmv2	AAATCTAAGAGAAATGCGTGAACCATACTCTGTAT[G/T]AACATATTTACAATTTCCTATTGTACTCTGAAAAG	0.738	0	100	0.742	0	-100
Affx-1054830884	pmv2_24082:80	RAD_pmv2	GAGGTAATGGAGGCTTTTAATCAAATGAACACTTA[C/T]GACCAGCGAGTGATCATAAATGCGTGGCCTTTGAG	0.788	0	100	0.668	0	-100
Affx-1054830886	pmv2_24094:80	RAD_pmv2	GTGGATTTAGTGCAGCACAGTGTGTGAAACATGAA[C/T]TGTATTCAAAGATCCTGATGGTATTTTTTAAAATC	0.658	0	100	0.728	0	-100
Affx-1054830894	pmv2_24145:124	RAD_pmv2	GTGTTATGGGATCCTGTCCTTTATATCTTTGCCAC[A/G]TTTTTAATCATTTTTTTGGACGCATACTCACTCAA	0.658	0	100	0.656	0	-100
Affx-1054830895	pmv2_24146:49	RAD_pmv2	ACGACCACTTGTCTAAAGGACAAATCACGCGCACC[A/G]GAATAAGGTCATGTTTGCCCGTGAGAGGCGGCGAC	0.614	0	100	0.664	0	-100
Affx-1054830898	pmv2_24161:177	RAD_pmv2	GTGAAAATCTGAAAAAAAAACAGGAACATACACGG[A/G]TCAGGCAAAATATTATGACCCTGCTTGTACGCTCA	0.674	0	100	0.716	0	-100
Affx-1054830903	pmv2_24232:78	RAD_pmv2	TGATGGATGGAGAAAGAGCAGCAATTTCTTCTCAA[A/G]CATCACAGAATTTTATATACACTTTGGATAAATAT	0.714	0	100	0.746	0	-100
Affx-1054830910	pmv2_24288:298	RAD_pmv2	TAGCTGGAAACTTATGAAAAAAAACATGAAAAAAA[A/T]TTCTAGTGATGCATTGGTACAATCTCTGCTTATAT	0.614	0	100	0.688	0	-100
Affx-1054830913	pmv2_24330:215	RAD_pmv2	CCATCCTGAGTGTTTGCCCCCAGAAAGCTCTTTTT[A/G]TCTCATCTGACCATAGAACCTGGTTCCAGTCAAGG	0.498	0	100	0.75	0	-100
Affx-1054830914	pmv2_24359:244	RAD_pmv2	ATCCAGGCCTATGTGTTTAGTCTAATTTAATCAAT[G/T]ATTTATATCTTTTGTGCATAGTACCAGTAAACTTA	0.748	0	100	0.73	1	-5
Affx-1054830915	pmv2_24386:200	RAD_pmv2	ACGAAGAGGATGTTGGGGCAGGGGACCAGGTCATT[A/C]ATTGCTTTTCAATATGTATCACAATTTTTAGTTTT	0.472	0	100	0.752	0	-100
Affx-1054830917	pmv2_24400:279	RAD_pmv2	TGACTAACTTTGAATTTAAACATGTTAAAGCACAT[A/C]AACAACAACAACAGAAAGAGCTTTTTTAGCTCTTT	0.668	0	100	0.602	0	-100
Affx-1054830923	pmv2_24476:257	RAD_pmv2	GAGCGTTCCATTATACAACAGTTTTGCAAAGTAAA[C/G]GAAAACAGCAAAGCAAAGAAGCCCTAAATACTGTT	0.684	0	100	0.592	0	-100
Affx-1054830924	pmv2_24483:283	RAD_pmv2	CAGAAACGGAGGCGGAACTCAATGAAAGAATGAAC[C/T]GGGAGGCATCTGCAGCAGAGTTTTTGAATTACTCG	0.716	0	100	0.63	0	-100
Affx-1054830926	pmv2_24509:231	RAD_pmv2	TATGGCATTACAAAATATGTTAATTGTGCACTGCT[C/G]GAGTATATTACTTGTGTGTTACATAGCATAGTTGG	0.692	0	100	0.682	0	-100
Affx-1054830928	pmv2_24523:51	RAD_pmv2	GAGAGATGAATGTACAGGCCTCACAATCCACATCC[A/G]TAAAGCAAGTTATTACAAAGATGATCTTATCTCCA	0.728	0	100	0.694	0	-100
Affx-1054830932	pmv2_24591:157	RAD_pmv2	TTATTGATTCCTGTAAATCTGAGTGTGGATATAAT[A/G]CCTGTTTAGAGTTCAGATGTGTTACCTGATAACGT	0.752	0	100	0.756	0	-100
Affx-1054830936	pmv2_24649:136	RAD_pmv2	TCAATATACCAGTCGAGTTTTATTTTGGTGTGTGT[A/G]TGTTTTGGTGTAAGTTGGCACAATTTTCATTTGTT	0.602	0	100	0.696	0	-100
Affx-1054830937	pmv2_24653:261	RAD_pmv2	GAAGTATTAAGGAGAGTTTTAACTGTTCTTTGAAT[A/G]AGGCACAGCCAATCAGAACAGAGCTCCTTTACATA	0.726	0	100	0.682	1	-22
Affx-1054830942	pmv2_24686:111	RAD_pmv2	CTGGGCAGTTCAGAACTCAACAATTGGTGTCAAAT[C/T]ATTATTGGTGGGAAATGTTAGGACTAGGTTGTGAT	0.782	0	100	0.724	0	-100
Affx-1054830943	pmv2_24700:84	RAD_pmv2	TTTATATTCAATTAACATTAGCCACTTTCACAATG[G/T]GCTGCACTACAGTCCCCAGCATGCACTGCAACGTA	0.776	0	100	0.504	2	0
Affx-1054830945	pmv2_24712:97	RAD_pmv2	ATAAAACGGTTATTAGGATGTGACATAAGAGGACA[C/T]GGCGCTTATGATTTTACACTTGTTGAAATCATATG	0.698	0	100	0.692	0	-100
Affx-1054830946	pmv2_24728:98	RAD_pmv2	CAACATGCTTCACACATTACACACTGAGGAATACA[C/T]AGCAGTCACTCAGTCACCACCCTCACTCACCAGAG	0.718	0	100	0.576	0	-100
Affx-1054830947	pmv2_24729:83	RAD_pmv2	ACCCATGTTAGTTAACTCTGCCACCCTGGACTATA[C/T]GCTTTGGTTGTGTATGTCTGGAAAGATAATGCTGT	0.758	0	100	0.772	0	-100
Affx-1054830949	pmv2_24760:76	RAD_pmv2	TCACGACTCCTGGCGATCAGATGGATAGTGTTCCT[C/T]CAGAACATTCTGTCTTCTGTTTGGGTCTTCAGGCT	0.642	0	100	0.626	0	-100
Affx-1054830951	pmv2_24787:181	RAD_pmv2	GAATTGTTCAATAAGAAAGTCAGTGATGCATATTC[A/G]TATATTACAGCTCATACGCGGAACATAAAAGCTTT	0.684	0	100	0.736	0	-100
Affx-1054830952	pmv2_24817:222	RAD_pmv2	TCTGTGCTGTGGGTGAGACAGCTGCAGCTGTGTAC[A/C]CACATTTTTGCTTTCTACTCAGAAACTTCAGAACT	0.522	0	100	0.718	0	-100
Affx-1054830953	pmv2_24820:53	RAD_pmv2	ACATATGGGCACAGTTGTTGGAACTTTGCTGTGAG[A/G]ATTTGATTGGATTCACCCACAAGAGCATTAGGTAC	0.668	0	100	0.774	0	-100
Affx-1054830954	pmv2_24826:166	RAD_pmv2	TAAAAATGTCCTATATTCTGTATAATATTCTGCAA[A/C]ATATGTCTCTTTTTGTACTTAATGGCTGCTTTGAT	0.768	0	100	0.714	0	-100
Affx-1054830955	pmv2_24834:196	RAD_pmv2	CAATTAACCACAACTTCACCCTACAGAGCAGAGGA[A/G]GAAATTGAGAAATACAGAGCAAGCATGCTTCAGAA	0.576	0	100	0.69	0	-100
Affx-1054830956	pmv2_24852:186	RAD_pmv2	TCCTGCTGGAACTTTAGGTAACGTCTGAATGTTAT[G/T]TTTATTTCAGTGGTCTGCACAGGGTCTTTCAAATA	0.662	0	100	0.838	0	-100
Affx-1054830957	pmv2_24872:172	RAD_pmv2	ACACTTCTAGAGAGGCTCTTTTCTCAGTGAAAGTC[C/T]GCATGAAACAAATGGAACTTAGGTAATAATTACAA	0.752	0	100	0.608	0	-100
Affx-1054830959	pmv2_24884:67	RAD_pmv2	ATTGCAGTTTAGTCCAAGACTAGGCTTAATCAATG[C/G]CTTTAAAACCAGGCCGTTAAGTTGAAGGAGCACTC	0.704	0	100	0.734	1	-11
Affx-1054830963	pmv2_24909:174	RAD_pmv2	GCAGGCGTGCTAGGCTGACCTCAGGGTAAGTCAGT[A/G]ATTTACTAAACTGTATTCATGAACAAATTGTAACA	0.604	0	100	0.766	0	-100
Affx-1054830968	pmv2_24958:67	RAD_pmv2	TTATGGGGATGGATAGGAGATAAGGGGAGGTAAGG[A/G]GAATGTATACACCTTATACTGTAATAAACTGTAAT	0.612	0	100	0.704	0	-100
Affx-1054830972	pmv2_24973:48	RAD_pmv2	GAGGAAGTTCAGGCGGAGCCTCAGTGAGCTTCTGG[C/T]CCTAATAACTGACAAAACCAGTCAAGACAACCATC	0.448	0	100	0.734	0	-100
Affx-1054830974	pmv2_25009:64	RAD_pmv2	CTTCCAAGCCCTTTTGGTTTTATTTTGAGGGATCA[A/G]CGATCACAGGCGTTCAATATTGATTCTCGGACTTG	0.73	0	100	0.67	0	-100
Affx-1054830977	pmv2_25075:47	RAD_pmv2	TGTAGGAAAAGAATTATGGCCAGTTTGGGTGTTGG[G/T]TGAAAAATATTTTCCACAACTTCAACAAGTGAAAG	0.662	0	100	0.788	0	-100
Affx-1054830978	pmv2_25080:160	RAD_pmv2	AACAAACTATGCCCAGCAACACTG[C/T]TGATACCAGCACCACGTACACTACCATGCCACTAC	0	0	100	0.66	0	-100
Affx-1054830979	pmv2_25112:85	RAD_pmv2	ATGTTCTCAGTTATGAACATGAGGCATTATTGGAG[C/T]GCTGGGCATGGAGCTTCCTGTGGATCTGTAAGAAA	0.642	0	100	0.616	1	-1
Affx-1054830981	pmv2_25141:289	RAD_pmv2	ATGTTTTTTTAAAGAATTCTGGACAGGATGTGTGG[C/T]GCCACCCTTGGTCTACACCGTGTATACTGTATATA	0.69	0	100	0.594	0	-100
Affx-1054830984	pmv2_25167:202	RAD_pmv2	TCTCAAATAGATAATAATAGAGAGACTTAGCCACT[A/G]GTCTTCATTCAGTCGGGCTGTAGAGATCTATGGCT	0.656	0	100	0.758	0	-100
Affx-1054830987	pmv2_25190:278	RAD_pmv2	GTAGCTTCACGCGGTCAGGAAAGCTCCGTGTTGTG[C/T]TAAGCTGTGTTGACTGGGATTCATACTGCAGGCCA	0.602	0	100	0.708	0	-100
Affx-1054830988	pmv2_25197:53	RAD_pmv2	AGGAGGAAAAAGAGAGGTGAGGAGGGGAAGATTGG[A/G]AGAAAATTGTCAGACCACAAGCTGAACAGGCGATC	0.618	0	100	0.676	0	-100
Affx-1054830990	pmv2_25205:56	RAD_pmv2	GAGCATGGAGCTCAGGACGCTTCCTCTCTCCTACA[A/G]GAGGAGGCCCTGCTGTCTCAGGCTGAACACAGGCT	0.658	0	100	0.44	0	-100
Affx-1054830991	pmv2_25234:259	RAD_pmv2	GCCCGAAGTTTTATTATACACTTCTCAGAGAGTTC[A/G]CATTGGAGTCCCTGTAGTTACTGAATAATAAGCCT	0.68	0	100	0.726	0	-100
Affx-1054830992	pmv2_25243:94	RAD_pmv2	CTGATGCAACACAATGCCTGACCTCCCCCTATGAT[C/G]TACTACTTTGGAGAACTGGCTTTAATATTTAGATG	0.406	0	100	0.726	0	-100
Affx-1054830994	pmv2_25268:316	RAD_pmv2	CACTTCTCAGGGACCGGCAGTCACTCCTGGTGCAT[C/T]CTCAGACATCGATGTCCTCCAGAGCTACATTGACA	0.47	0	100	0.662	0	-100
Affx-1054830995	pmv2_25283:187	RAD_pmv2	GAGAGCCCATCAGTACAACTGAACAGTAACGAGAA[C/G]AAGACCCTAAAGCAGAGGTCCTTCAGGCAAGCTCC	0.746	0	100	0.62	0	-100
Affx-1054830999	pmv2_25360:124	RAD_pmv2	CTTTTAGCTTGTCTGACTAAAAGATTTAGGTACTG[A/G]GTGAACAGCCCATTCTGCTAAAATCTAAGACTCAA	0.706	0	100	0.644	0	-100
Affx-1054831001	pmv2_25377:65	RAD_pmv2	GGCATGACGCTGGAGCAGAAGACCACCTTTGCCTT[C/T]GTCATCTTTCTCTTCGTCTTCCTCTGCATGCTGAT	0.516	0	100	0.738	0	-100
Affx-1054831005	pmv2_25415:197	RAD_pmv2	GTAGAATTCTGACAGGAAAGAAAAAAGTAAGATGT[G/T]GATGGAAAATATATGTCTATGTCTGTGCTGAGAGG	0.74	0	100	0.66	0	-100
Affx-1054831010	pmv2_25451:206	RAD_pmv2	TAGCACTGAAACAGGCACACACAGCAGAGGAAACT[C/G]AGCTTGCTAATTCTTATTTGATTAGCATAAGGTTT	0.766	0	100	0.748	0	-100
Affx-1054831011	pmv2_25455:81	RAD_pmv2	TGTTGATTTTCTTAGTGAATACATCCCAGACAGAG[A/G]TCACACTTCTGCCCATTTTAGTGCACACTCACTGT	0.8	0	100	0.688	0	-100
Affx-1054831012	pmv2_25457:205	RAD_pmv2	TTAATTGTCAGGTGCTGCTTTGAAATGAAAATATT[G/T]AGTACATTTACATCAATAACAACACACATTCACTT	0.726	0	100	0.704	0	-100
Affx-1054831018	pmv2_25509:247	RAD_pmv2	TCCCAATATCCCACTATATTTACTACCAGTTATCA[C/T]CAGTTCCACCAAGTAATCAGCAAATCTGACATCAG	0.764	0	100	0.606	0	-100
Affx-1054831020	pmv2_25520:188	RAD_pmv2	TGCTGCTCCCAGAAATGAGAGAAGAAATTTTAATT[G/T]GAGCACAATACTAAAAGAAAGGAGAAGAGAGCAGC	0.756	0	100	0.644	0	-100
Affx-1054831023	pmv2_25539:117	RAD_pmv2	TATGGCTTACCATCTTGATATTTTATTATTATGTG[C/T]CTGTGTGTTCTTAATTTACGTCCTGTATAAAATAG	0.742	0	100	0.75	1	-21
Affx-1054831025	pmv2_25557:71	RAD_pmv2	CGTTCAAAGCTCCCTCCGATCTCTTTATTTATCCT[A/G]AATGAAAATGTGCTGGCTGCCTGCATTGCTGCCGC	0.712	0	100	0.732	0	-100
Affx-1054831034	pmv2_25641:72	RAD_pmv2	TTAGAAGTTGGTTACATTTTCATGATCTCCAATCC[C/T]GAAATTTTAGACTTTAGTCCACTTTAGTCCACGTC	0.776	0	100	0.7	0	-100
Affx-1054831036	pmv2_25661:193	RAD_pmv2	GGGATGATTCCCCTTAACAGTATATCTTTGACAGC[C/T]TCACCAATTTTTATTTATTAGTAAAGTTTTGTACA	0.63	0	100	0.694	0	-100
Affx-1054831038	pmv2_25668:110	RAD_pmv2	CTGAGTTAATAATAGTGGTATTACCGCATGTAAGG[C/T]TTATGATACTGTAGCAAATAATGTGCAGTTCTGAC	0.714	0	100	0.67	0	-100
Affx-1054831040	pmv2_25699:162	RAD_pmv2	TGGAGATAGTGTCATGATGAGCTGAGCTGGTCTTG[G/T]TCTCGCTTGCTCTGTACAGAAGGTGACAGTGAGCA	0.602	0	100	0.75	0	-100
Affx-1054831049	pmv2_25861:290	RAD_pmv2	TTTCGGGTATGAAGTGCTGAGCTCCTCTAAGATGA[C/T]GTTTGTGGATCAATAAAGAGTGAGATTAACAAGGT	0.74	0	100	0.788	0	-100
Affx-1054831051	pmv2_25873:255	RAD_pmv2	AGATTTCATGATACAATGCGTATTGCCGTTTTTGC[A/G]TCACAATCCGATATGTTTTCAATACAGAATTGGAA	0.632	0	100	0.71	0	-100
Affx-1054831052	pmv2_25888:132	RAD_pmv2	CACTTTAGCGGAACTTAATCTAGTGAAAAACTCGA[A/G]AAATATAAAGTCACTTTTTCGCGCTTTGCAATGTA	0.756	0	100	0.678	1	-1
Affx-1054831056	pmv2_25924:246	RAD_pmv2	GTGTAAACAGACAGGTAAAATGTGAGTGAGCAGCC[G/T]TTACGCTTCAAGTCTATTTTTTGCTATTTACTGCA	0.726	0	100	0.764	0	-100
Affx-1054831057	pmv2_25926:56	RAD_pmv2	TTGCAAAATCATAGTCTGTGACTAAAAACTGTGAC[A/G]TTGTCTTTAGATGTGAGAGGGCGTCAGACTTCAGT	0.724	0	100	0.72	0	-100
Affx-1054831058	pmv2_25928:104	RAD_pmv2	GCACTATATTTGAGTTACTGGGAAAGGAACACTCA[A/T]TGTTTCTAATTTATGACCACCTTGAAGCCTGTTCA	0.606	0	100	0.728	0	-100
Affx-1054831062	pmv2_25975:105	RAD_pmv2	AATCACAGCAGTCAGTCTCCTGCGTTATTTCATTT[A/C]ATTTATTCTCCTTATTTTCACACATTATTTGTTAT	0.602	0	100	0.784	0	-100
Affx-1054831066	pmv2_26027:189	RAD_pmv2	TTTGTGGGTGTGTGGGTCTTCAGTATTTTGTGATT[C/G]TACAGTGCTGTTTAAAAGTCAGAGGCCACCCTTCA	0.642	0	100	0.738	0	-100
Affx-1054831070	pmv2_26056:257	RAD_pmv2	CCCGACTCTGAGCTTCAGGTGGTCAATACACCGTC[A/C]CTTTTTTGATTACCAGCTGCTGGCGGACGTTGCTA	0.658	0	100	0.674	0	-100
Affx-1054831071	pmv2_26064:117	RAD_pmv2	TCCCCACACAGACGAACGTGTAGCACATCGTCATC[A/G]TCATTCTGCTGAACTGGTATCAAAGTGCCAGAGTT	0.7	0	100	0.79	0	-100
Affx-1054831073	pmv2_26092:215	RAD_pmv2	GCTTGCTCTTACGCTGTGTTCATTATTGCACCAGA[A/G]CCAGCAAGTTTGTGACTTCTGAGTAGAAAATATTC	0.688	0	100	0.716	0	-100
Affx-1054831074	pmv2_26094:172	RAD_pmv2	AATGATCTGATGTGCAGGAGAAAAGACGGTATGTA[A/G]CGATACGTTTGATAATGATAGATGATACAATTCAT	0.738	0	100	0.626	0	-100
Affx-1054831078	pmv2_26120:203	RAD_pmv2	GATTTCAAGCAGATTCAGCCTTCCTTAGATAAAAT[A/T]TAAGATGTTTTAAAGGGAATAAAAACAAGGTCATT	0.754	0	100	0.596	0	-100
Affx-1054831080	pmv2_26153:205	RAD_pmv2	TTCGAGTGGGATTTCTGATCCAGGACCAGCTTTTG[G/T]CTCTAACAACTGGATAAATATTGAAAAAAATAATA	0.64	0	100	0.702	0	-100
Affx-1054831082	pmv2_26162:232	RAD_pmv2	GTGTTTGATGACTGTGAAGAATGCAGACTTTTTCA[C/T]TAAATGAATATTTCAGAATTATTCAGTCTAATCAC	0.672	0	100	0.688	0	-100
Affx-1054831083	pmv2_26165:130	RAD_pmv2	TTTTACGTTAATTCTACAAAATGACATAGGCTAAG[A/G]ATTTGAAGGTGCAGTAAGCACAGCATGGGATGCTT	0.766	0	100	0.704	0	-100
Affx-1054831087	pmv2_26176:92	RAD_pmv2	GTTAAGAGGTGAAGAAGCTAGGTGTAGAGATAAAG[C/T]TGAAGAAATCAAGAGGAAAAGAGATGCTAGCAACA	0.758	0	100	0.674	0	-100
Affx-1054831091	pmv2_26217:260	RAD_pmv2	GAGTGTCCATTCGTACCCCCTACTGATTACTTTGT[A/C]ATGTATGAAGTCAGTGTACTCAATAGGAACAGATT	0.502	0	100	0.696	0	-100
Affx-1054831093	pmv2_26244:73	RAD_pmv2	CAGTAACACACACAGCTCAGTCGTCCTACAGGTAA[A/G]TGTGTGTATGTTCGTGTGAAGCTGCGCTCACTAGC	0.618	0	100	0.698	0	-100
Affx-1054831095	pmv2_26267:101	RAD_pmv2	TGAAGAAAGATTTCACATTTAGCCAGATTACTTAA[A/G]CCTGCTCAAATAGCTAATCATCAGCTCTGCTAATG	0.7	0	100	0.648	0	-100
Affx-1054831096	pmv2_26277:201	RAD_pmv2	ATTGCCGCGAGTCCTAGATACACATACCTAGATGC[C/T]GCGTTGCCTGCTGTTCTCTATCTGAGGCGATACGT	0.67	0	100	0.552	1	-14
Affx-1054831097	pmv2_26296:59	RAD_pmv2	CTGTTATAAAGAAAAATGATTCAATAAAAAAGTCG[G/T]AAAGTCTTTTAATGTAGTACCTCTGGTGAAATGAT	0.754	1	19	0.684	0	-100
Affx-1054831101	pmv2_26327:184	RAD_pmv2	GCAATTAGATTATCATTTTTCAGTCTCAGGGCATA[A/G]AACAGAAAACATACACATGTATGTGCACAGATAAA	0.738	0	100	0.592	0	-100
Affx-1054831102	pmv2_26332:206	RAD_pmv2	GCTTACATATTAGCTGTATAGTAGTTACTGAAAAC[A/T]TTTATAGCACTTTGTAAGTTTCAAGATTAATAACT	0.728	0	100	0.476	0	-100
Affx-1054831104	pmv2_26350:135	RAD_pmv2	GAGGGGCTGAAGACATGGTGAGAAAGGCGACATCT[C/T]TATACTCCCCATCTTTTCAATAAAACTGCTCAACA	0.652	0	100	0.746	0	-100
Affx-1054831109	pmv2_26394:42	RAD_pmv2	CCTTGTGTGTTAGCTAAAACCAACTAATGTCACAA[C/T]GTGCATGGAACTGTTGCTGCCACAGCTGAACTGCA	0.682	0	100	0.688	0	-100
Affx-1054831110	pmv2_26398:238	RAD_pmv2	GCGCCGTGGTTGAAATCGGCTATGCGGTTTGGAAG[C/T]GGATAAGCTCCTGAGTAGCACTAACAGCAGAAACA	0.676	0	100	0.68	1	-16
Affx-1054831112	pmv2_26403:81	RAD_pmv2	GTTCTGCATGTAGTGTTATTCATTTTAATAATTCA[G/T]TTCAGTTCAGTTAAGCTTTATCGTTATTATTCCGT	0.75	0	100	0.778	0	-100
Affx-1054831113	pmv2_26428:82	RAD_pmv2	AGATAAGAGGATAAGCGGCTGACGGGGGGAAGGAC[A/G]CCGCTGCCAGAATGACTTTTACACCTCTGACGGTC	0.49	0	100	0.618	0	-100
Affx-1054831117	pmv2_26477:64	RAD_pmv2	ACAATTCCATACTTGGAGAATTACTGACTGTAGCC[C/T]ACCTGTTTTCACATGCATTTTGTGTACACTATTCA	0.66	0	100	0.686	0	-100
Affx-1054831118	pmv2_26492:61	RAD_pmv2	AACTGGTTGATGTTTTGTACTGACAGTCAGTGCCG[A/T]TCTGTGTGAAGATCACCGAACGCTGAGCACTTATT	0.646	0	100	0.624	0	-100
Affx-1054831119	pmv2_26515:51	RAD_pmv2	ACAAAACAACCTCCCACCACTTTATACTGTATTTT[A/G]TGTCTTTTATGCCAGTTTACAGCTGTGCAAAAGTC	0.634	0	100	0.776	0	-100
Affx-1054831123	pmv2_26556:160	RAD_pmv2	CAATGACACTATATAGAAAAAAAACGATTTCTTTC[A/G]CTGTTATAGTCCATTTTATAGTTCTGATTGTCTGT	0.66	0	100	0.73	0	-100
Affx-1054831125	pmv2_26580:65	RAD_pmv2	ATATGGGCATCACGAAGGCCGCTGGTATCACTTCA[A/G]TGACAGCACTGTGACTCTGGTCAGTGAGCAGGCGG	0.632	0	100	0.706	0	-100
Affx-1054831126	pmv2_26589:243	RAD_pmv2	GCCGGAAAACAATACGCACACACACAAACACTTAC[A/G]CTAACATATGTACACTCTAGACACGCACCATGTAG	0.688	0	100	0.714	0	-100
Affx-1054831127	pmv2_26593:205	RAD_pmv2	GCTATGGAACAGGTCTATGGTATGTCATGGAGACG[C/T]TGACTGTATTCTTTCCCCTTGACACTTGGTAAAGT	0.644	0	100	0.712	0	-100
Affx-1054831131	pmv2_26634:263	RAD_pmv2	CCTCACAGCCTTCTAGGCATTCAGAGAACCTGTAA[C/T]GTTTCCATTTTGGTAATGCTGTAGTCAAGACGACT	0.712	0	100	0.796	0	-100
Affx-1054831134	pmv2_26691:114	RAD_pmv2	AAGGAGGCTCTGAGTTAGTTTAGAGTAGCGCTGGT[A/G]TGTTTTAGCCCCTGGAACTCAGATAGGTAAGATCT	0.648	0	100	0.73	0	-100
Affx-1054831138	pmv2_26711:177	RAD_pmv2	TTCCTGGTCTGTAGCTCTGCCTCCACTGATGCAAT[A/C]TGCTCCCTGAGAACACCCATGTTGCCCTCAGTAAC	0.698	0	100	0.504	0	-100
Affx-1054831143	pmv2_26743:53	RAD_pmv2	GGCCAATCTTCACTTTGATTTCTGGGCTGTTGAGG[C/T]GAATTTCTGTGTAGCTGCTGATGGATGTACCACTG	0.654	0	100	0.724	0	-100
Affx-1054831146	pmv2_26769:88	RAD_pmv2	TCGCAGAGTCCTCAGTCCTGAATGAGATTTGTGTT[C/T]TGTCAAAGTTATTTCAGTTAGCATAGGATTGAACT	0.734	0	100	0.684	0	-100
Affx-1054831151	pmv2_26831:81	RAD_pmv2	ATTTAAATGATGTAGACAATAGCAACTTGTGGAGA[C/T]ACTTCAGACTGCTAAATGTGCATAAGTGAGTGAGC	0.626	0	100	0.716	0	-100
Affx-1054831152	pmv2_26842:85	RAD_pmv2	ATGTATCTTCATTAATAGCCTATTAAAACCGACAC[A/G]CAGAATATGAAAAACTGACCTCTTTTCCCCCAATA	0.788	0	100	0.62	0	-100
Affx-1054831156	pmv2_26868:43	RAD_pmv2	ATATGAGAGAAGCTGTTTCTTCGTGTCATCTGCCC[A/C]TCCTCCACCACAGCTTCTGACTCTGCTGCCTCGTA	0.724	0	100	0.428	0	-100
Affx-1054831161	pmv2_26957:77	RAD_pmv2	GTGCAAGTCTGTGACTAATGTTAATGATTCATTTA[A/C]TGGTCTGATTAGACCAATAAATACACAAGGTAAAA	0.814	0	100	0.588	0	-100
Affx-1054831164	pmv2_26962:48	RAD_pmv2	TGACAGTTTCAAAGCTCCTCTTTTTTATGGCGAGT[C/G]TCGGAAAAGCTGAGCTCTTAACCCGTGATTTCATG	0.65	0	100	0.646	0	-100
Affx-1054831165	pmv2_26970:151	RAD_pmv2	GCCGTTATTAACCAGGACGGTATGCTGTTCTTCTG[C/G]ACATTACATTTGCCTTTCAGTGTACCTGGAGGAAA	0.6	0	100	0.754	0	-100
Affx-1054831167	pmv2_26987:203	RAD_pmv2	GTGTTGGGCTCATAAAGGGCGCGATCAGCGTCCCT[G/T]TAACTGACTGAATAATATGAAGCGATGAAAGATTC	0.496	0	100	0.662	0	-100
Affx-1054831170	pmv2_27024:84	RAD_pmv2	TACACAGAGCCAGCGTTTACAGCAGCGCTCGTATT[C/T]ACAACAGAGCCTCTTACTCACATTCTTCTGGAAAG	0.65	0	100	0.706	0	-100
Affx-1054831171	pmv2_27033:107	RAD_pmv2	ACCAAAGACAGTAAACGTGTTGTTTAAGGATAAGG[A/G]CTTGTGTGACTCTTTTAATCTGTAGAATTTTATTT	0.744	0	100	0.752	0	-100
Affx-1054831172	pmv2_27034:84	RAD_pmv2	CCTCAGGGCTTTGTTTATGTAGTTTGTACTCTCAA[A/C]AGTGAGTACACTGACAAAATGACCATTTTCCATCA	0.7	0	100	0.694	0	-100
Affx-1054831173	pmv2_27038:55	RAD_pmv2	GAAAGGTTGGTGACCGTTTGGTCCGGATAACTTTG[G/T]ACCTCCATCTCTTTCTAAAATGCGACATTTTCATT	0.668	0	100	0.732	0	-100
Affx-1054831174	pmv2_27040:132	RAD_pmv2	CACTGTGAAACTGAACCCAAATCTTTTTTTACCCT[A/T]GCCATTTTAACCTGCTGCATATCAACAGCAATCCC	0.646	0	100	0.676	0	-100
Affx-1054831179	pmv2_27071:85	RAD_pmv2	CAGGGATGTAAATAGGTGAGGCAAGTTTATTTATA[A/G]AGCACATCTCATGAACAAGAGCAATTTACAGTGCT	0.728	0	100	0.734	0	-100
Affx-1054831180	pmv2_27072:79	RAD_pmv2	GGCTTTTGAAAGCAATAATTAGGTGGATCAAGTGG[A/G]ATCAACTAGACATGGAGTCTACAGAAAGGTTGAGT	0.708	0	100	0.622	0	-100
Affx-1054831181	pmv2_27073:220	RAD_pmv2	GGAGGAGAGGATGTATGCATGTGTGTGAGTGTGTG[A/C]GAGTGTGTGTGAGCACAGCACTGTCCCCCTCATCC	0.626	0	100	0.536	2	-1
Affx-1054831186	pmv2_27103:86	RAD_pmv2	AGTGAGACCAGTGTGTGGCTGCGATGGGTGGTAAG[A/G]GCTCCTCTTTGTCTATTCTCTCTCTGAATCTATAC	0.482	0	100	0.76	0	-100
Affx-1054831187	pmv2_27105:156	RAD_pmv2	ACTTCAAAGCTAACAGCTACGCAGCTAATGAGCGC[C/T]GTGGCGGTGTTTCAAAGCTCCGTCAAAGCGGATCA	0.684	0	100	0.552	0	-100
Affx-1054831193	pmv2_27187:296	RAD_pmv2	GTGGTTTACCTTTAATCTAGAGAAATGTTCTAGAG[C/T]GAAAATCGTTTACCTTTGTAGTACTAGGAACCGGA	0.716	0	100	0.65	0	-100
Affx-1054831196	pmv2_27221:60	RAD_pmv2	TAGACTGTAGCGTTGTTAGCAGCAGTGATTTCTGT[C/T]CTCTGTGCAGGTCAGAGGGGTCACAGTGGGGATGT	0.646	0	100	0.328	0	-100
Affx-1054831197	pmv2_27231:90	RAD_pmv2	AGCAAGAAAACACAAGAACTGTAGATCGGCTCACA[A/G]CAAACAAAAAGTATGAGATTTTTGGTAGGCAAAAA	0.71	0	100	0.666	0	-100
Affx-1054831199	pmv2_27252:198	RAD_pmv2	TTACGCCCTCACAGTACACCGAAAAGGGAATGTTA[C/T]ATATTCTTTTGTCTGCTGTTAGCAGCGTGTAGGCT	0.744	0	100	0.762	0	-100
Affx-1054831200	pmv2_27257:96	RAD_pmv2	CCAGCTACACCAAGACAAAAACACAGGTCAAAAAC[A/G]ATCGCAGGAACCCTCCCAAGACATACATACAAACA	0.756	0	100	0.592	0	-100
Affx-1054831204	pmv2_27300:270	RAD_pmv2	TCAAACAATGACAAAAGCATCACAATGAAAAGGAC[A/G]ATTCTTTCTACAAAACAAGACTGTATGCATCAACT	0.758	0	100	0.796	0	-100
Affx-1054831205	pmv2_27334:211	RAD_pmv2	CACTCGCTTTGCTTACTGCGATTTGCACCCACAAA[C/G]AGAGGTTTGTTTGTTTGAGTACAGATTGCGTACCC	0.734	0	100	0.71	0	-100
Affx-1054831208	pmv2_27350:143	RAD_pmv2	ATTTAACATGACTATTTTCCAACCTCTCTTAATCC[C/T]AAGATTTAGCATCCCTCAGGCTGTGATAGTTACTG	0.772	0	100	0.722	0	-100
Affx-1054831214	pmv2_27460:62	RAD_pmv2	AATTACAGTCATTAAAAGTTCAAGGCATTATCAAA[A/C]GCTCTGCAGCTTTACAGCTCCATAAACACTCGCCG	0.756	0	100	0.62	0	-100
Affx-1054831215	pmv2_27468:273	RAD_pmv2	GTGGAATTTAATTTCAGCATGAACTTCAATTTAAA[C/T]TTTAGGACAGAGGAGTTTTTGCAAATGATTTTTCA	0.588	0	100	0.698	0	-100
Affx-1054831216	pmv2_27471:77	RAD_pmv2	TCAGTGTAGCCCCTGCTGTCTCTCCTGCTCTCTCC[A/C]TGGCATCTACCATACAAGCAGCTGCCATCCCAGCA	0.368	0	100	0.618	0	-100
Affx-1054831217	pmv2_27477:50	RAD_pmv2	GAGTGGCACTAATGTTTTCTGTAAGCCAAGTGGCT[A/G]ATTGTTTTGCTGAACTGTCCACTCTATTAAAACTA	0.628	2	17	0.714	0	-100
Affx-1054831218	pmv2_27480:178	RAD_pmv2	TATGTTTTTTTTTCTTATGCTGAATAATGAAACAC[G/T]GGTACTTAATGATGTTTGACTGTAAATGTAATAAA	0.712	0	100	0.754	0	-100
Affx-1054831219	pmv2_27481:50	RAD_pmv2	TGGTATGTTTTTCAGTCAAAATCATACCGTTTGTA[G/T]CTGTTATCGATATAGTGTAGAATGCATGTCTTAAT	0.698	0	100	0.756	0	-100
Affx-1054831222	pmv2_27506:120	RAD_pmv2	CAGTCATTTTGTTGATCTTCACCTGGACCTCAGGA[A/G]GAATGTCAGGATCGGAGGCCAGCTAATATCAACCT	0.732	0	100	0.674	0	-100
Affx-1054831223	pmv2_27507:269	RAD_pmv2	TATGTAACTCAGTATTATTACTGCTAGTATATAAT[A/T]TGATTTATATTATTTAAGTAATTCAGTAAATATAA	0.626	0	100	0.596	0	-100
Affx-1054831224	pmv2_27524:234	RAD_pmv2	ACTGATGAGTCAAAGGTGGAGGTTTCTGGAAGACA[C/T]GGGCCATTATACCTGATGTAAAGCTAACACCGCAC	0.708	0	100	0.656	0	-100
Affx-1054831225	pmv2_27527:120	RAD_pmv2	CATTTTCATGTTGTGTGTAAGAGTTAACAGTTTCT[A/G]TGTGACAATATTTTACACACTTCAAAAGGCATATC	0.746	0	100	0.706	0	-100
Affx-1054831228	pmv2_27545:104	RAD_pmv2	AAAGCAAGACGTTCCGTGTCACCTACGGTTTATGC[A/G]AAACAGGCCTAAACATTGTCCGGTTGCCTTATAGC	0.74	0	100	0.608	1	-24
Affx-1054831229	pmv2_27550:72	RAD_pmv2	CCCAAAAAACTAGATTCAAGGACAGAGCAAATAAA[C/T]TTTCTTGCCAGTACTTCCTTGAAAGCGAGTTATAA	0.834	0	100	0.702	0	-100
Affx-1054831235	pmv2_27598:78	RAD_pmv2	GCTGGACTTTACTGGACCTCGCTTGGCTGTAATAA[C/T]CCGGAGCAGCAGTGGAGCTCTGCGTAACGGCAGGT	0.748	0	100	0.378	2	-17
Affx-1054831239	pmv2_27638:74	RAD_pmv2	AGTGCAGTGCTAAGCTTAAAGGTGTTGTTGACTTT[C/T]AGTTTTTCTGTATGTGGTTTACAGTGACTGTTCAT	0.676	0	100	0.752	0	-100
Affx-1054831242	pmv2_27666:281	RAD_pmv2	GGCAGTGATAAGACCAAAAGCCCAGGAGTCTCTCC[C/T]GCTAGTTTAGACAGCTAGCGTAGCATGCTCTGGAA	0.6	0	100	0.608	0	-100
Affx-1054831249	pmv2_27724:232	RAD_pmv2	CAGCCGGCTTTTCCCTTCTGAGCGTGGGAATGGCC[A/G]TGTTTTTGTTCAGACCCAAGGAAAGGCCTCATATC	0.534	0	100	0.668	0	-100
Affx-1054831250	pmv2_27731:76	RAD_pmv2	CATCTACAGCTCGGCAAGTCGCAGCACGCTTCACA[A/G]ACCAACCGGCTCCACTCATTCTTCTCCTTTCACTC	0.608	0	100	0.654	0	-100
Affx-1054831254	pmv2_27747:64	RAD_pmv2	GTCATCAAACTTTATGTTGGGCGACTTGGTTGCCT[A/G]TTGGTAGGTTATTGAGCTGGACAGTAACATATAAA	0.6	0	100	0.736	0	-100
Affx-1054831255	pmv2_27756:54	RAD_pmv2	CCTTTGTCTGCTCCCTCCACCCCGCAGCTGCTGTA[C/T]TTAGCTCAAAGTGCTGCAGATAAGCTGCCTGATTC	0.224	0	100	0.776	0	-100
Affx-1054831256	pmv2_27762:217	RAD_pmv2	AAGAACCTGACTTAATATCTTGTAATGTAATGACA[C/T]TTCAATATTTTTGAAAAATCTTTAAAAATATTATC	0.726	0	100	0.632	0	-100
Affx-1054831259	pmv2_27813:75	RAD_pmv2	CACCATATCCCCAACACAAAGGCTATGGTGTCCAC[C/T]ATTAGTTTGGGAATGGATCATTACATCTCAAGAAT	0.584	0	100	0.674	0	-100
Affx-1054831262	pmv2_27871:226	RAD_pmv2	ACTTCTTACTTTTTTCCATTTGTTTCGATGTCAAG[A/G]AAAGATAAAAATGTGGCAAAAGTCCCTGTCACTAA	0.728	0	100	0.722	1	-24
Affx-1054831265	pmv2_27884:172	RAD_pmv2	ATTGACTACTACTGGGCAGCAAAAAAGGCAGAAGA[G/T]AGCCCTGGCAAAAGCCCAACTCTCAGCAATGAGAT	0.69	0	100	0.592	0	-100
Affx-1054831268	pmv2_27949:115	RAD_pmv2	TTCTCCAGAAAACGCTACATTTGGTGGACTGGATC[C/T]GTATTATAGCCTGCAGCTTTGTGCTCTCCAGAGTC	0.684	0	100	0.65	0	-100
Affx-1054831270	pmv2_27957:74	RAD_pmv2	AGAGAAAAATGGTGGACATGCTCAAGGAATCGCTT[A/C]AACCGAGTCTGAAAACTCTATGTTCGATTGAATGT	0.742	0	100	0.618	0	-100
Affx-1054831275	pmv2_28012:213	RAD_pmv2	CATCAATCAGCTCACCACACCAGCCAGACCCAGAG[A/G]CTCTCTAAGCCAAGACATGGGTCTGACCATTAGCA	0.492	0	100	0.67	0	-100
Affx-1054831282	pmv2_28106:61	RAD_pmv2	ACCTCAGTCAAACTGTGTTAGGGCTTTTGTCTTTT[A/C]GATTATAAATCCTCACAGATCCTTTTAGGTACTTT	0.57	0	100	0.698	0	-100
Affx-1054831284	pmv2_28115:86	RAD_pmv2	TTGTACAGAAAGGGTAAGGAAGGGGGAAATAGTTA[C/T]CACCAGTAGAAGCTGATAAGTTCATTGAAGGTAAA	0.77	0	100	0.622	0	-100
Affx-1054831287	pmv2_28135:204	RAD_pmv2	AAGCTCAATCCAATTCAGATCGTTTGTGAAAGTTA[C/T]TGTGCCCCACTGCAATATATTTACACACTATTGTG	0.708	0	100	0.706	0	-100
Affx-1054831289	pmv2_28142:305	RAD_pmv2	AAGCAAAACTTACTGCCAAGAATGGGCAAAAATTC[A/C]ATTTGCAAAGCTGTAACAGCTAGTATCCTCAGTTT	0.696	0	100	0.708	0	-100
Affx-1054831290	pmv2_28149:274	RAD_pmv2	TGACTCACAACTCTCGATTCTTTGATCTCGCTGAT[C/T]GCTGTCTCCTTCACGCTCGTCTGGGCCGATTAGCT	0.648	0	100	0.366	0	-100
Affx-1054831291	pmv2_28150:80	RAD_pmv2	CGTCTGCAACAACCGGTGAGCACCTCTCTAACCTG[A/C]CCCAACCGGAAACAGAGTGGTACTGCACTCATCAG	0.576	0	100	0.606	0	-100
Affx-1054831293	pmv2_28170:210	RAD_pmv2	GCAACAGGGCAGTAAAATAGTCACAGGTTGCCGAC[C/T]CCGGGTGCAGGTCCTAAAATTTATCATGTGGACAA	0.634	0	100	0.692	0	-100
Affx-1054831294	pmv2_28178:259	RAD_pmv2	GGTGCAGTGCACTGCTATTGTGCAGTCATTCCATA[C/T]GTTATATGTCCAAAAGTTTGTGGACACCTGCCCAT	0.706	0	100	0.738	1	-15
Affx-1054831295	pmv2_28182:79	RAD_pmv2	TACTTTTTCTATCGATTCTCTCCCTTAATAACAGT[A/G]CATCTAGACTTTTCTTGAGGGTTGAAACCGGATTG	0.758	0	100	0.746	0	-100
Affx-1054831298	pmv2_28206:72	RAD_pmv2	AGGCATTATTAGGCTAAAACCTCTCAAAACTATCA[A/T]CAGTGTCACAAGCATAAGGCAGCATATTAGTGACT	0.788	0	100	0.698	1	-1
Affx-1054831299	pmv2_28207:158	RAD_pmv2	AAGTAAGAAGAGGTAAAGTGTGCAATGCCTTAAGT[C/T]CAATCTGTGACTAAGAAGTCATGACTAACACTCTG	0.684	0	100	0.698	0	-100
Affx-1054831301	pmv2_28237:114	RAD_pmv2	TCCAGTGACCTCAAATCACTCCACTATAAAGCACC[A/G]GCCAGTCGTGAATGCTCAACATCGTTAAGGATCTG	0.686	0	100	0.654	0	-100
Affx-1054831302	pmv2_28251:141	RAD_pmv2	TCTCAAGCATGCCCAACTCTCTTTAACAAATTTCA[C/T]GATCGGAACTGGGTGATAAAACAGTCACGATCAAG	0.736	0	100	0.65	0	-100
Affx-1054831304	pmv2_28260:122	RAD_pmv2	GAGCAGATTGTATACTGGGAGAATGGCATGTGATC[A/T]GCTTGTCATGTTAATTTCTATATCATTATTAAGTG	0.676	0	100	0.594	0	-100
Affx-1054831306	pmv2_28280:94	RAD_pmv2	AGCACCAATAAACATGAAGTTCATTTTTAAACTCT[A/G]CTTGTATAAACTGAATACTATTTCAATACTGAAAT	0.69	0	100	0.682	0	-100
Affx-1054831308	pmv2_28291:224	RAD_pmv2	CTCTCCTTGTTTGGTGACACAAAAAAGAAGATTCA[A/G]TCTGAGATTTCTTTCATCCAATTACAAAGTGTGTG	0.73	0	100	0.708	0	-100
Affx-1054831309	pmv2_28304:201	RAD_pmv2	TCCGGCTCGACTTCATACAAGACGATGCGAAGGTT[C/T]GGATTTGATTTGAACAGCATGTTAGGTTTATCCGT	0.682	0	100	0.826	0	-100
Affx-1054831311	pmv2_28308:63	RAD_pmv2	TAGCCCTTGTCAAGCGTTCTCCTCTTTGTCTTTGT[A/G]GAAAAATTAGGTAAATTCCTTAATAAGGATGTAAA	0.622	0	100	0.724	0	-100
Affx-1054831314	pmv2_28327:196	RAD_pmv2	GAGAAGCCGCTGCTGTCGCGGCATTCCACGTTCTG[C/T]AAGTATAGATATGAAGAGTTAGAGAAAGGTATGAA	0.468	0	100	0.758	0	-100
Affx-1054831315	pmv2_28328:113	RAD_pmv2	GTAGCAAAGCGCTGCTTGCTTCAGGAGCAAATAGA[C/T]TAACCACTATGTGCCTGGTCTGTGGTCAATGTGAG	0.754	0	100	0.694	0	-100
Affx-1054831316	pmv2_28345:78	RAD_pmv2	GAGATTGTAGCTCACTTTGTTTTTGATATAGTTGG[C/T]CATATATTGTATGGCCAAAAGTGTGTGGACACCCC	0.69	0	100	0.704	0	-100
Affx-1054831318	pmv2_28376:72	RAD_pmv2	GCTGTTTGATCAGGGGTCTTTACAGATAAAGCTTT[C/T]AAACACAACAGTTTACACCGGCTGGTCTCCACAAC	0.646	0	100	0.692	0	-100
Affx-1054831322	pmv2_28415:91	RAD_pmv2	ACTTCTTCAACTCTAATTTTCTTTCAAGGTTAAAA[A/C]ATATGGTGTAATGTTGAAAAATACATTTTAAAAGC	0.77	0	100	0.61	0	-100
Affx-1054831324	pmv2_28430:67	RAD_pmv2	TTGAGTGTGAGCACTCCGCCTCATCATAAACACAC[A/G]TAATTCATGACTTCCTGCATGTTTTTAACAAAGCA	0.658	0	100	0.774	0	-100
Affx-1054831327	pmv2_28468:42	RAD_pmv2	GACGGGAAATGAGAATAAAAGCTAACATCAGCTTC[A/G]TCACATCTCATCACAACAAGACAGAGGCTGATGCT	0.706	0	100	0.644	1	-23
Affx-1054831332	pmv2_28497:329	RAD_pmv2	AAGACAGCAAAGGTAGGAGATACACAGCCTCCAGC[A/G]TTCATCTGAACAGTAACATATCAAGATCAACATTA	0.588	0	100	0.732	0	-100
Affx-1054831333	pmv2_28513:122	RAD_pmv2	CAATCTGGATGCTTCCACTTACTTAACTGGAAATT[G/T]TAAACGGTTCATCAACTACACTTCTGAATGACAGT	0.74	0	100	0.642	0	-100
Affx-1054831336	pmv2_28552:127	RAD_pmv2	GAAGTAGTGGAGGATGTGTTTGTCATGTGGGCCCT[C/T]TGAGTCATGGATAGATCAGATACTGATCAGAAACA	0.646	0	100	0.656	0	-100
Affx-1054831338	pmv2_28565:55	RAD_pmv2	GAACACATCATCTTCGGCAACATGCAGGACCTCTA[C/T]GAGTTCCACCACAAGTCAGTGATCTCATAAACTGA	0.738	0	100	0.66	0	-100
Affx-1054831339	pmv2_28566:230	RAD_pmv2	CAAGCACATAGAAAATGATATATGCTCTTAATAAT[A/G]AACACAAGAAACTCAATTAATTGTTAATTTACAGA	0.698	0	100	0.658	0	-100
Affx-1054831340	pmv2_28569:68	RAD_pmv2	AACAGTCTGTCTGACCAACAGACCATCCAAACACA[C/T]GCAGCGAAAGTGCGTGCGGTTCGTTGTTGACTGCT	0.682	0	100	0.536	0	-100
Affx-1054831342	pmv2_28577:263	RAD_pmv2	GCTAGCCTTGCATAACCATAAGCTAAGCTAGACCA[C/T]TTTGTCTGTAGCTGCCCATTGTCCGTTCATTCGTT	0.722	0	100	0.702	0	-100
Affx-1054831343	pmv2_28583:43	RAD_pmv2	CATTATCAAGCTGCATTTAGAAGCCTGAACATTCT[C/T]CACAAGAGGGGAGACATATTTGCTTTGTGTGCATC	0.676	0	100	0.51	0	-100
Affx-1054831348	pmv2_28624:85	RAD_pmv2	TTATTCTGAACTATTTAGTAATTGTGTCATCCTGT[C/T]GTTCAATCTTACAATCTCCCTACCTTTCCTTAATG	0.644	0	100	0.776	0	-100
Affx-1054831349	pmv2_28660:58	RAD_pmv2	AACTACGTACAAACCCTCTGTCTGTACAAAAGCAG[A/T]GTGAGAAAAGACCGAGTTACCACACCTTCTTGGGG	0.672	0	100	0.706	0	-100
Affx-1054831350	pmv2_28665:82	RAD_pmv2	ATGATCTGGGCCTGGTCACAAACATTTATATCTCA[G/T]GGACTTCTAATGCAACAAATGGACGCTGCTTTCGT	0.702	0	100	0.734	0	-100
Affx-1054831351	pmv2_28669:309	RAD_pmv2	TTTTGGATTGATTTGTAGTTTTCGCACCAAAGTAC[A/G]TTCATCTCTAGGAGACAGAAGACATCTCCTTCCTG	0.714	0	100	0.746	0	-100
Affx-1054831358	pmv2_28744:91	RAD_pmv2	ACTTACACATCAATTTGAACAGACGTGTATGGGAA[C/T]GGTATTGTTGGTGATGTTGGCTTTAGAGTGAAGGC	0.682	0	100	0.666	0	-100
Affx-1054831359	pmv2_28746:244	RAD_pmv2	AAAGTTTGTCATTAAAAGTGCAGTAAGCCATCGTT[C/T]ATGATCCCAGTCTAATGGGCAGCATCAGAACTTTT	0.692	0	100	0.71	0	-100
Affx-1054831360	pmv2_28775:264	RAD_pmv2	ACCGAGTTAAAGGTGTGTTGATGTGCTCATAACTG[C/T]GTATGTGTCAGCTTGTGGGTTCCGGTGTGTGTATA	0.684	0	100	0.59	0	-100
Affx-1054831361	pmv2_28785:319	RAD_pmv2	CTGGACCAATGCAGACGTTTGAAAACATGGGTGGA[A/G]TTCCCCTTTAATACTATATACAACCACTGTTGTGG	0.646	0	100	0.726	0	-100
Affx-1054831362	pmv2_28788:96	RAD_pmv2	TGTTTTCACAAAGCGAGATACTGTATTATTTTATC[A/G]TTCAAACAACAAAAATGCAACCCTAAACACACTTT	0.752	0	100	0.682	0	-100
Affx-1054831366	pmv2_28831:188	RAD_pmv2	AGCCTCTCTCTTCTTCTCTCCTCTCTGCTCCTGCG[C/T]AAGAGACAGAGGCCTAATGGCTTTAATGAAGGTCT	0.538	0	100	0.64	0	-100
Affx-1054831369	pmv2_28862:213	RAD_pmv2	AACTAATAGACGGAGAGGTGAGGTTTAAAAGCAGA[C/T]TTTTTTTTCTCCACAAACGTACTTTTGCACTAAAG	0.672	0	100	0.73	0	-100
Affx-1054831372	pmv2_28887:136	RAD_pmv2	AGCTGTGTTTCAGCTGCCCTATCCATGTTCTGCCC[A/G]CAAACGCTATCTGTCCTGTGCTACTGTTGCAAGGT	0.572	0	100	0.648	0	-100
Affx-1054831376	pmv2_28942:88	RAD_pmv2	TGAGTAAGAAAAGCTAAAAACGTGGACGGTGTTAA[A/C]AGCCCTGCTGACACACGAGTCTCTGCTGTGGTCCG	0.682	0	100	0.466	0	-100
Affx-1054831378	pmv2_28960:72	RAD_pmv2	CATGCATGGAAAGAGCTGGACGGCAATTGATAAAA[C/T]TCATCATCACAATATTTCACAAACACATCACAGCC	0.762	0	100	0.744	0	-100
Affx-1054831379	pmv2_28970:77	RAD_pmv2	GTTACACCATTATGCAATTATATGTAAATCAGACA[G/T]TCTAAGTACAATTACTGATTCGTCATTCCAAATCA	0.72	0	100	0.758	0	-100
Affx-1054831382	pmv2_29016:220	RAD_pmv2	CTTGTTTGTGGTGAGTGACACTTTTCTAGCTGCAG[C/T]AGGTCCTGTAGAGCTCCTGCACCATCACTTTATAC	0.526	0	100	0.658	0	-100
Affx-1054831383	pmv2_29034:52	RAD_pmv2	GAACAGCTCCGGCTCGGTGTCGGTTTATTTCCAAA[C/T]GCAGACAGCAGGAAAATGCCGCTGTTTGTTCTGCC	0.626	0	100	0.644	0	-100
Affx-1054831384	pmv2_29038:69	RAD_pmv2	GCAACACATAGTCATCCTGTTTGTTGGCGTTTGCT[G/T]TCCGTCACTCCTTGCTCAGACAACGACTTCTGTAC	0.612	0	100	0.646	0	-100
Affx-1054831391	pmv2_29102:63	RAD_pmv2	AAGCCCCAGGAGGTGCGCACAGACGAGGGTCACAC[G/T]GTCTTGTTTTTCTGCCAAGTGGATGGAGACCCTAT	0.384	0	100	0.73	0	-100
Affx-1054831392	pmv2_29108:300	RAD_pmv2	CCTATGCAGCATCCTTTGCACCCACACACACCCTT[A/C]CCCAGCCTACTAGAGTGTATGTATGTGTGTGTTCC	0.536	0	100	0.702	0	-100
Affx-1054831396	pmv2_29189:221	RAD_pmv2	TTATGCATTCTATCATAATAGTATTTTTCACTTCT[G/T]GGTCACAGTCTGCAAGGAGGTCACTGGGCCCACCC	0.65	0	100	0.466	0	-100
Affx-1054831397	pmv2_29203:130	RAD_pmv2	CAAGCATTGTTGTCTTTGTCAATTAGCTATAACTT[A/C]ACATTTTAAAGTCGGAGGGGGCTCATATCATAGAA	0.748	0	100	0.446	0	-100
Affx-1054831398	pmv2_29212:120	RAD_pmv2	TGTTGCATGTTCTTTGTTGAAGAATATTATACATT[A/G]GTCTGCAAATCTGAGCCGTGTTTTCTAAAGTTACC	0.746	0	100	0.746	0	-100
Affx-1054831399	pmv2_29215:86	RAD_pmv2	GGGAACAACAACAACGACCAGCCGAAGGCAGAGAC[A/G]ATTTAACGTTCTATAGGTTAGAACAGACCACGCCT	0.566	0	100	0.734	0	-100
Affx-1054831400	pmv2_29247:86	RAD_pmv2	AAATATTAAAAGTCCGGACACTGCATGGCAACCTC[A/T]TGGAGCATGATGATCATAGACTGGATCGGAGGGTG	0.608	0	100	0.648	0	-100
Affx-1054831401	pmv2_29249:214	RAD_pmv2	TGTGATTCAATTAGCTTCATTTTCAGATCCAACAA[A/G]TCATGTTTACATCTTTTCACTCCAAAAATCAAAAA	0.768	0	100	0.768	0	-100
Affx-1054831403	pmv2_29281:52	RAD_pmv2	GCCCACCTACTGAATTGGCCTGTAGAAAAAGAACA[C/G]AGGGGTGAAGAGTGTTCGGGGTTAAAAACAGTGAG	0.758	0	100	0.45	1	-18
Affx-1054831406	pmv2_29295:192	RAD_pmv2	GAATAATAGCCCCTCTCCGCATGGTAGCCACTCTC[C/T]CAAGCTCACAGATCTGCTCAACACATGATCTCCTC	0.428	0	100	0.696	0	-100
Affx-1054831407	pmv2_29296:119	RAD_pmv2	CCAACCTTAGAACAAAACAGGCTGTTTACAATACA[A/G]TCTATTCTATTTCAAGAAAAAGTC	0.726	0	100	0	0	-100
Affx-1054831411	pmv2_29346:141	RAD_pmv2	GCTCCTGCTCTGGGTCTTTACGGCTCTTTATGCGG[A/G]GGCGCCGTGCCGGTCAGAGACAGTGGAGGCTTTGA	0.64	0	100	0.42	0	-100
Affx-1054831412	pmv2_29351:234	RAD_pmv2	AACCTGGAGTGATTAGAGATGATAAACTGAGTGAA[A/G]TGCATTTGCTTTATGGAAATATTTACTTTTTCTGT	0.734	0	100	0.752	0	-100
Affx-1054831417	pmv2_29372:90	RAD_pmv2	CTTCTTTGGGGAGTAATTGGATAGATTTAGGTGGG[A/G]TCAGTGAGGATAGGAGCTAAAGTCTGTATTAAGAT	0.662	0	100	0.688	0	-100
Affx-1054831418	pmv2_29373:272	RAD_pmv2	TCAGCGCATTTGATGTACACTGTATGTTCCTGCTC[G/T]GCTCTCTGTCTCTCTCTGTGCTCTGCATGTTTAAC	0.646	0	100	0.698	0	-100
Affx-1054831420	pmv2_29405:254	RAD_pmv2	GCGCTCACACTAGACAACAGGGCAAAGAGAGAGTA[A/T]AACACACATAACGAGTTTGTGCTACGAATAAGAAC	0.704	0	100	0.634	0	-100
Affx-1054831422	pmv2_29439:141	RAD_pmv2	TGATCTGTGTTTGTGTGTATGCTTGTGCAAGTGTG[C/T]GCGTGTGGGGTGTGTGTGTGTGTGTGTAGTAGTAG	0.644	0	100	0.39	0	-100
Affx-1054831423	pmv2_29498:96	RAD_pmv2	AACATCGTTTAGTACCATTTCCCTTAAATTGCACT[A/G]TTCCTTCATTCTATGTTGAGTTGATTAGTTTTTCT	0.69	0	100	0.676	0	-100
Affx-1054831424	pmv2_29502:118	RAD_pmv2	AGAGATAAATTAAAGAACGAAGCTAGCAGGAGGGG[G/T]GAAGACATGTCATGAAGTGAAAACATCCACAAAAC	0.668	0	100	0.658	0	-100
Affx-1054831426	pmv2_29507:125	RAD_pmv2	CCAAAGATGTTTCCAATTGCCTCTCAAAGTCTGAA[A/G]AACCCCGCCATGACATTTTGCTCAGCAGTGGTTAT	0.676	0	100	0.552	0	-100
Affx-1054831427	pmv2_29547:87	RAD_pmv2	GGCCATGCTAATTATCTAATGTTGTATATCAGGTG[C/T]TAAATAAGTAGGTGTGCCGCATTCTGCAGAGCTGT	0.676	0	100	0.76	0	-100
Affx-1054831429	pmv2_29563:42	RAD_pmv2	CGCCGGACTGAAAAGGCAACAAGACTGTGTAGCAG[C/G]GAGAGTGTAAAGCCGAGAAGAATGGTGGCTCTGAT	0.712	0	100	0.532	0	-100
Affx-1054831432	pmv2_29573:62	RAD_pmv2	AGCAATAAGCACCTTTACTGAGTTCAAAAGAGCTA[C/T]ACTCATCATTATGCCCCCCACAGGTCAATATATTC	0.788	0	100	0.644	0	-100
Affx-1054831434	pmv2_29616:194	RAD_pmv2	GTGATCACGCCTGCGCTTTACAAACATTTTATATC[A/G]TGGGCACTTCTAAACTAATGGACAAGACTACTTTT	0.71	0	100	0.62	0	-100
Affx-1054831435	pmv2_29620:102	RAD_pmv2	TATTCTTTGCCGAAATAACACAGCAGTTAGGGTCA[C/T]TGGGCTCACTGTGGGTAACTTCTGACCAAACGCCA	0.726	0	100	0.696	0	-100
Affx-1054831440	pmv2_29683:200	RAD_pmv2	CATTTAAATTAATTACTTTATTCAGCTGTTCCAGT[G/T]TCATTTTATTATATGTTTAACTGAAGAGGATTAAA	0.668	0	100	0.752	0	-100
Affx-1054831442	pmv2_29713:69	RAD_pmv2	GCATGATGACTTCATCACATTCACATCATCATAAA[C/T]CCGAATAAACTAATGATAAACTAATAAATCTCCTC	0.764	0	100	0.676	1	-15
Affx-1054831443	pmv2_29731:71	RAD_pmv2	GAGGAGGCAGTGCAGGAGTTCAAGGCTTGGCAGTT[C/T]GACCAGGAAAAACGGTCTCAGTCCATTCGCTTTCA	0.5	0	100	0.72	0	-100
Affx-1054831448	pmv2_29788:176	RAD_pmv2	CAGATCTGTACACTGTATCAGGCATAACATTATGA[C/G]CACCTCCTTGTTTCTACGCTCATTGTCCATTTTAT	0.742	0	100	0.64	24	0
Affx-1054831450	pmv2_29812:79	RAD_pmv2	CCTGGAGATTGAGTTCAGCTGAAAACAACTGGATT[C/T]TGTTCCCGAAGCAGCTTCGCGCTTTACTTTCGCTT	0.758	0	100	0.61	0	-100
Affx-1054831451	pmv2_29814:244	RAD_pmv2	CCAGAAGGCCAGACGTTCTTTTTTTTATGATGTTA[C/T]GCATGGACACACACTCGGAAGATAATGATCAGCAG	0.624	0	100	0.656	0	-100
Affx-1054831452	pmv2_29828:222	RAD_pmv2	AAACAATACATAGTGGGACTGAAGCAAAGCTGACT[A/G]AAGGCACTGCGATCGTTTACTATTAGGAATTTCTA	0.752	0	100	0.618	0	-100
Affx-1054831453	pmv2_29853:91	RAD_pmv2	GTGATAATTCTGTTCAGTGACAGTTCTTACCAATT[A/G]CTAGTACTTTTAGTAGACAATCAAGATTTTCAGAC	0.72	0	100	0.73	0	-100
Affx-1054831454	pmv2_29855:234	RAD_pmv2	ATACGTTTTTTCATTCTTTTCTCATTTACACGCTA[C/G]TGATGCAAATTGTGGCAAATTCCTTGGACCAATAA	0.748	0	100	0.728	0	-100
Affx-1054831459	pmv2_29889:67	RAD_pmv2	CTGCTTTAGCTTTGACACACTTGATATTTTGTGCA[G/T]TGCATATGCTCACAGTCTTCTCCAGTCGTTTTTGC	0.724	0	100	0.674	0	-100
Affx-1054831461	pmv2_29935:87	RAD_pmv2	ATCGTAATGCCCTCAGCTTTGTTCTGCTATTAGTC[C/T]GTCATTTTTTTTTGCTAAATGCAGTTACTCAAGCT	0.672	0	100	0.718	0	-100
Affx-1054831462	pmv2_29970:42	RAD_pmv2	AGTCTCCATGGTGGTTAAACTGGTCTGGACAGCAG[A/G]CAAGCAGGGGCACCTGATCCAGCATCTGTGACTAT	0.634	0	100	0.41	1	-9
Affx-1054831464	pmv2_29990:236	RAD_pmv2	TAGGGAGAGGGAGAAAGAGAGAAGCGCTTCCATCA[C/G]TCTTTTTCTTCCGTCTGAACAGCCACACACAGAGA	0.68	0	100	0.698	0	-100
Affx-1054831465	pmv2_29999:102	RAD_pmv2	AAGAAAATCTCACACAATCTCAATCTCACACTGAC[A/G]CAATCTCAATCTCACACCCAGCATAATATCAGCTG	0.6	0	100	0.736	0	-100
Affx-1054831467	pmv2_30022:249	RAD_pmv2	GTCTTGGGCATCTTATAATAAATACAAATAAACAA[C/T]ACACTGAGATCGTGAGGGAGTTGTCTTCCTCGAGG	0.714	0	100	0.698	1	-11
Affx-1054831469	pmv2_30062:48	RAD_pmv2	ATCCCTCCTGAACACGGAAAGAGGCTGGAAAGACT[C/G]GCGCAAGGTAACGCCTCGCTCTTTCACTTCACTGC	0.662	0	100	0.55	0	-100
Affx-1054831479	pmv2_30191:102	RAD_pmv2	AAATGATTGTTGTCTGTTACACGTTAAAACATTCC[A/G]CACATAGGAGAATCTTTTAAAGATCAGATTTAGGG	0.672	0	100	0.688	0	-100
Affx-1054831482	pmv2_30219:114	RAD_pmv2	CTCTGTCTGCACGGCTCGCTCCAACACATCCTTTA[A/G]AACCATCGCTTGCAGTCTCAAACATTCCCTCGAAC	0.512	0	100	0.676	0	-100
Affx-1054831486	pmv2_30244:66	RAD_pmv2	ATCACGGCCAAACCCTTCAGCCTCTCTACATCCTC[A/G]TAGGACACCTGCACAAACACAAACGCACAGCTTTA	0.474	0	100	0.626	0	-100
Affx-1054831488	pmv2_30248:116	RAD_pmv2	TTATCTGTAAGCCGGGACTGTTTTTTTTCTTTTTT[A/G]CAGTGCACCTCTGTATAATATTCCTGTTAGTTGTT	0.538	0	100	0.684	0	-100
Affx-1054831489	pmv2_30256:50	RAD_pmv2	CATCAAGTTCCTGTAAAGATGCTTCAATTAAAGAT[G/T]CTGCTACACAGGCTATGGACAAAATCAACCTAGAA	0.768	0	100	0.646	0	-100
Affx-1054831490	pmv2_30257:69	RAD_pmv2	TAAGAAGATTCCTGCTTAGACGTGCTGCTGACGTC[A/G]GTCATCTCGATTAGGACTTCTGCTGCTGTGATAGT	0.602	0	100	0.706	0	-100
Affx-1054831491	pmv2_30274:116	RAD_pmv2	AGAGTTATCTTTGAAGCATTTAGTAGATTTTAAGT[A/G]AGTTTGCAGCCGCATTTGTTTTGCCATACCTTTTG	0.706	0	100	0.668	0	-100
Affx-1054831495	pmv2_30293:50	RAD_pmv2	AGTGGTTTCTGCAAAATATGTTTCTGATAAAGGAA[C/T]ATTTTCCAACTAGAATTGTTTATGTCTGTACCTTT	0.782	0	100	0.74	1	-16
Affx-1054831496	pmv2_30297:328	RAD_pmv2	GAACTAAAAATAGTTTACCTTTTTTTCATCTTTAT[G/T]TTTAGGAGAGCAATTTACAGTTACATTGAGCCTGA	0.618	0	100	0.672	0	-100
Affx-1054831497	pmv2_30302:73	RAD_pmv2	CGCTATAATAAAGGGAAGGGTGAGCGCACTGAACA[C/T]AGAAAAATTTGACTAATTTTAAACAAAATTCTGTT	0.706	0	100	0.652	1	-1
Affx-1054831498	pmv2_30308:60	RAD_pmv2	GCATGCTGTATATCTTGGCTTGGTGGGGTCCATTC[A/G]TTTGAATGCCATTAGATTCCTTTGGGCAATACTTA	0.634	0	100	0.752	0	-100
Affx-1054831505	pmv2_30354:54	RAD_pmv2	CACAGCACAACTGTACTGAACTGCCACAATATAAA[A/C]ACTCCAAACACCTCAAAACCTGGGTACTTTGAAGA	0.786	0	100	0.678	1	-5
Affx-1054831508	pmv2_30384:43	RAD_pmv2	CCAATTTGTTGGCTCTCCTGGGCAAAGAGGAGGAG[A/G]CTTGTTTGGTTTGAGAGAGGAAGTCCTTATATTAA	0.538	0	100	0.706	0	-100
Affx-1054831509	pmv2_30385:271	RAD_pmv2	CAAACCTGAAATGCAGAAATGGTTCAGTTCTTGAC[A/T]GCACCAATTCTGACAAAGAGCTCTAGCACTTCATC	0.676	0	100	0.732	0	-100
Affx-1054831510	pmv2_30390:114	RAD_pmv2	CAAACTGTGTGGAGTTGTTAATACCTGACTACTCT[C/T]TCTTTTTCTGACACTCTATTACCTACAAACATGGA	0.664	0	100	0.72	0	-100
Affx-1054831511	pmv2_30394:71	RAD_pmv2	CACTACAGGTGTGCTTGTGTAGACCTCACATAAGA[A/G]GGGTATCCTGGCAGCAAATTTCAAATCTTTTCATG	0.746	0	100	0.602	1	-5
Affx-1054831513	pmv2_30446:68	RAD_pmv2	ACGCTTCACTGGTTCAAGCTAGTGAGTCCTGGATA[C/T]GGACGGCACACGGTCCAGCTGTGTTTAATACACAC	0.746	0	100	0.65	1	-6
Affx-1054831514	pmv2_30447:255	RAD_pmv2	TGCGCTGACCACAGGGTCGTCCCAAACTTCTGAGA[C/G]CTCCACAGGTGAGATATTACAGTCACATGGCTGAG	0.648	0	100	0.696	1	-22
Affx-1054831515	pmv2_30454:115	RAD_pmv2	TAATGCAGAAATATTAGCTTATACTGGAAACTGCT[A/T]AGGAGACCAGTTACAGTATATCTAGACCCCAGAAC	0.732	0	100	0.634	0	-100
Affx-1054831517	pmv2_30492:102	RAD_pmv2	GAAAACAGAGGAGGAGAAAGCAGGAGTGAGAGAGG[G/T]ACTGATGTGCTGCGCTACAGGCCACAAATTATGAC	0.488	0	100	0.682	0	-100
Affx-1054831520	pmv2_30528:246	RAD_pmv2	AACAGCCCGTTTTGAGGTCATCATGGCTATAATGT[C/T]GCAACCGTGGGTACCTTTACATATGACTGCCCATT	0.706	0	100	0.696	0	-100
Affx-1054831522	pmv2_30585:99	RAD_pmv2	GGGATTCGTTACTATGGTTATACTTTAGGAAGATG[A/C]TATATTTAAGCACTGAGCGAGCCGACGAAATTTAA	0.756	0	100	0.764	0	-100
Affx-1054831523	pmv2_30591:251	RAD_pmv2	CAAAACACAACAATCAGAGATGTACTGGATACAAA[G/T]AGACAGGTCTCTGTTTTAAGCATCCATAAGATGCT	0.706	0	100	0.656	0	-100
Affx-1054831526	pmv2_30603:117	RAD_pmv2	GGGCAAATAATGGGTGGCCTCCTGTGGTATAGATA[A/G]AAGTTTGAACTTAATCTTAGCAAAGTTAGTGTAAC	0.73	0	100	0.684	1	-17
Affx-1054831527	pmv2_30604:198	RAD_pmv2	TCTCATTATGCGTGCGCTGCTTGAAGGAAGCCAGC[C/T]GTATTGACTTCTTTAGAATTCAAAACCTTGTAATG	0.55	0	100	0.712	0	-100
Affx-1054831528	pmv2_30610:223	RAD_pmv2	ATCATGGTGTGCCTAAACATTTGCACACAATTGCA[A/G]CATATCTTGACACATTTTGTTTAATAAAAATTATC	0.728	0	100	0.648	0	-100
Affx-1054831529	pmv2_30637:45	RAD_pmv2	TATTTTGAACATCCTCTTTATAAATAATCTGAGCA[A/C]AAACACTCAAAACATATTTACGTATCTATATTTTA	0.66	0	100	0.652	0	-100
Affx-1054831531	pmv2_30690:111	RAD_pmv2	CAGTTGAAGCGCATCACATCACCCAACATGTTTTA[A/T]GTTCAGTTATGCTCACACAGTGTCTTGCAATGGTT	0.712	0	100	0.722	0	-100
Affx-1054831533	pmv2_30696:65	RAD_pmv2	AGGGTAAACCACATTTAAAACTATTGCAAAATACT[A/T]CGATATACGCACACTTAGGAACACACACGTTACCT	0.7	0	100	0.624	0	-100
Affx-1054831534	pmv2_30715:117	RAD_pmv2	ACATTTATCAGTGATTAAACTCAAATTGCATTCAA[C/T]ACACTCACTCAACAGAAGACCCAATTCAGCTGTTT	0.688	0	100	0.614	0	-100
Affx-1054831539	pmv2_30779:72	RAD_pmv2	CTTTACCAATGCCATGGTGAGACCCTAAAACAAAG[C/T]TATAATGATAAATTTGGTCAAATTGAGGGACATGA	0.74	0	100	0.81	0	-100
Affx-1054831540	pmv2_30798:53	RAD_pmv2	GAGGGAGTGGATGAAAGCAGAGTGGAGAAAGATGC[A/T]AAGGTAAACAGATGAGTCCCCATGTTTACATCCAT	0.708	0	100	0.702	0	-100
Affx-1054831543	pmv2_30821:185	RAD_pmv2	CTAAATCACTCCCAAATTTTATGTTTTGCTGCAAT[C/T]TATTCCCCTATAATTTTATAAACATTGGTTGTAAG	0.736	0	100	0.73	0	-100
Affx-1054831544	pmv2_30835:294	RAD_pmv2	AAAGGACAGTATTTCCCCAGTTCTTTATAACAGCA[G/T]TTATAATAGTGATGGATGATATATTGTCTGTAATG	0.594	0	100	0.634	0	-100
Affx-1054831545	pmv2_30858:173	RAD_pmv2	CAGTCAGTACATTACTGTATCCTTGTCTAAACACA[C/T]CCACACACCCTCTCGCCCGTCTCACACACACCACT	0.688	0	100	0.462	0	-100
Affx-1054831546	pmv2_30865:218	RAD_pmv2	CTGTCTAAAACAGCTTCCCACTGCGCTTAGATACA[A/G]TTTCTGGTACATTTTTTGGGGATGTGTTTACAAAA	0.758	0	100	0.586	0	-100
Affx-1054831547	pmv2_30870:136	RAD_pmv2	TGTTGCAGAAGAGTTCTAGAAGTGTTATCTCCATT[G/T]TTAATGTATAGCAGTGGCCACAGCACACAGAGCCT	0.744	0	100	0.666	0	-100
Affx-1054831549	pmv2_30883:77	RAD_pmv2	GGAGTTCCTTAATTAAGTACATGTGTTCTGACCCG[C/T]TTTCTCTTCTTCTTAAGGAAACACCCTCCTGTACA	0.692	0	100	0.778	0	-100
Affx-1054831553	pmv2_30929:309	RAD_pmv2	AGATGGTCCTCATTAACATGAATTTTTGAGTTTGC[A/G]TCAGGGAGTCAAACAACTGACAACTTGGTAAATAC	0.704	0	100	0.65	0	-100
Affx-1054831554	pmv2_30936:110	RAD_pmv2	CTGAGAAGAAGTAACTAACTGGAAAGGACTATTAT[A/G]CTTGGTAGTGTAGAACGTAAAAGATTAGTAAGATC	0.75	0	100	0.748	0	-100
Affx-1054831556	pmv2_30944:276	RAD_pmv2	TTTTGGGTTGAGGTTAAGGTTAGGGTTAGGGTTAG[G/T]ATTAGAGCCAGGTTTAGAGGTAAAGAAAATTATGG	0.698	0	100	0.802	0	-100
Affx-1054831557	pmv2_30951:72	RAD_pmv2	TTCGGGTCCCTGTATGAGTGAAAATGAAAGGCCCT[C/T]AGAGACGGAGCTGTGTACGTTTACTGCGTCTCACC	0.694	0	100	0.564	0	-100
Affx-1054831558	pmv2_30970:81	RAD_pmv2	AATGAAAATAATGCGGCATTAAAGTCCAGAGTGGT[C/G]TATCTTGTTTAGGTAGCAAATGAAGTTTGTTCAGA	0.58	0	100	0.788	0	-100
Affx-1054831559	pmv2_30973:45	RAD_pmv2	GGAGACCTTAAAGAAGACACTAGTGACAAACAACA[A/G]CTTAAAGCAGCCCAGCATTAGAGAAATAAACAAGC	0.754	0	100	0.69	2	-1
Affx-1054831560	pmv2_30999:189	RAD_pmv2	AAAACTCTGAAATCCAACCTGGCCCCTTTTTATAC[A/G]GAATAGCGGAGGAGTATTGAGCTACGATCAACTTT	0.612	0	100	0.58	0	-100
Affx-1054831561	pmv2_31005:52	RAD_pmv2	CGTACTTTCAAAAATCGGTCTTAGAAGTTGGTTGT[A/G]TTTTCTGCTTCTCGTGATTCAAGTAATCCTTATTA	0.664	0	100	0.716	0	-100
Affx-1054831562	pmv2_31006:278	RAD_pmv2	AGTGGAGCTTTAACTGCTAGAGGGCCCTGGGGCTA[C/T]AGGTGATCATGGGCTCTATGGCTCTAGTTACATAC	0.514	0	100	0.68	0	-100
Affx-1054831565	pmv2_31036:123	RAD_pmv2	GTGAAACATTTACTTGATTATATGGAATGTTGTTC[A/T]GGGTCTTGCCTCTGCAAATGTGAATTCTTCTGCAA	0.686	0	100	0.656	0	-100
Affx-1054831566	pmv2_31041:72	RAD_pmv2	CTGCATCTGCCATCAGAAAGAGACGGCACAAGTTT[C/G]ATTTTCATGAGATCTGTGCAAGGAGGAAAGCCTTC	0.744	1	11	0.708	0	-100
Affx-1054831567	pmv2_31055:247	RAD_pmv2	TGAGAGACAACACAGACATGCAAAATGAAGCTTTC[C/T]CAGCTTCCCTGAGACCCAGCACAGCCAACAGCTTC	0.676	0	100	0.52	0	-100
Affx-1054831568	pmv2_31058:122	RAD_pmv2	GGCTGGATCTCACCATCACTGCAGAAACTCAACCA[A/G]CTGTAGAAAGAAGAAGTTGGAACCCGACGTCGACC	0.688	0	100	0.63	1	-10
Affx-1054831571	pmv2_31065:250	RAD_pmv2	GGCGTTACCTGGGGAGTAGTCAGTCAGCGAAGGCT[G/T]GATTGATGTCCGAAAGTTTCTTTTTTTGGTTTTGC	0.494	0	100	0.644	0	-100
Affx-1054831574	pmv2_31093:95	RAD_pmv2	GCAGGGGTGAAGGGCCAGAAGACAGTGTTCCTACT[C/T]ACAGATGCTCAGATAAAAGAAGAGGCCTTCTTAGA	0.682	0	100	0.642	0	-100
Affx-1054831577	pmv2_31106:155	RAD_pmv2	GTTACATGTGCAATGAAATCACTTAAAACACACAC[A/C]CATGCACTAACTCACCTGCAAAGGGTTGCACATCA	0.696	0	100	0.642	0	-100
Affx-1054831585	pmv2_31226:49	RAD_pmv2	CAGCAGTTGTCACACTGAAGGCAACATTTTTGAGA[C/G]TCTGTACATAGTTTTCAATTATTGATACAGTAAAG	0.76	0	100	0.726	0	-100
Affx-1054831588	pmv2_31252:179	RAD_pmv2	TTGTGACTCTCGATGTTGAGCTGCTAGTGAGCAAT[A/G]TGGGGTGAAATGGGAAGGGTAAGGACCCCCTGCTC	0.704	0	100	0.406	0	-100
Affx-1054831589	pmv2_31260:199	RAD_pmv2	GAGGCGGTATTGCCCAACGGTATGTTGGGGTTTGG[G/T]AAGATTTAGTTACTTTCTTTATGTTCAGGAATTTA	0.684	0	100	0.724	0	-100
Affx-1054831590	pmv2_31266:334	RAD_pmv2	ACCATCTGAGTGACAAAACAAACTCATCTGAAGTG[G/T]CTGTGCCTCTGGACTTAAAAACACACAAAACATCC	0.704	0	100	0.662	0	-100
Affx-1054831591	pmv2_31268:199	RAD_pmv2	TTTCCAACGAAGAATGATTGTTGGGCATGTAAGGG[A/G]CATTTTATAGTCGTTTATGTAGTCAGATTTTCTTT	0.674	0	100	0.728	0	-100
Affx-1054831592	pmv2_31281:104	RAD_pmv2	TACAAGTATGAAAGTTATGAAACTGTACAAGTTTA[G/T]AAGTGCATTACCCCAGGGAAGGTACTTCTAGGGTG	0.768	0	100	0.7	0	-100
Affx-1054831593	pmv2_31289:104	RAD_pmv2	AGAAATAAACTATTTGTTAGCTTCAGTATAAAGCA[A/C]GTTGTTGCTTAGCAACCTGTGCTCAGCAGAATTAT	0.742	0	100	0.654	0	-100
Affx-1054831599	pmv2_31362:292	RAD_pmv2	TTTAGGTTCCACTTGGTTAGCAGTGGTTTTGAACT[A/G]CCAAGAACTGCCAGTTGAACTAAGTGCTGTTGCAG	0.698	0	100	0.652	0	-100
Affx-1054831601	pmv2_31365:194	RAD_pmv2	CGCATCGGTAACCCGAGAGAGTGTCTCTCAAAGAC[A/G]AACGCTGCGGCACAGAAAACAGTGAAATGGTACCC	0.604	0	100	0.6	0	-100
Affx-1054831602	pmv2_31369:216	RAD_pmv2	GAGACCATACCTGCATTGTTTGTTTAGGGAAGAGG[A/T]TTCAGGGTCATTGCGTGCAGCACCGCTACCGTCCT	0.664	0	100	0.514	0	-100
Affx-1054831604	pmv2_31380:47	RAD_pmv2	AGAGGGCCATATAGTGGGTTAAGAAAACAACGCTG[A/G]CTTCACTGGCTTCATTCGTCTTTAGAAGGAAAACA	0.742	0	100	0.808	0	-100
Affx-1054831606	pmv2_31403:71	RAD_pmv2	TCAACTAAAACTGAAGTATTACCACAGCACTCACT[A/C]GTTTAAATACAACAAGCAGCAAACTTTAATACAAA	0.674	0	100	0.74	0	-100
Affx-1054831612	pmv2_31456:61	RAD_pmv2	CAGGCAGCGAAACTCTACTGGACGTTATCATAATG[C/T]AGCTATTAGTTAATCTCAGGACGCAGATCAGGCCT	0.692	0	100	0.664	1	-21
Affx-1054831613	pmv2_31459:81	RAD_pmv2	ACTCAAGGTGTTCTGAAGACAGTCAGATGAACCAG[A/G]TGTGGTGGATGAGGGTAGAAACTCTGCAGGAAGTT	0.704	0	100	0.596	0	-100
Affx-1054831614	pmv2_31465:56	RAD_pmv2	CTCTAAGCTGACCTCACAGTTGTTATCAGGGACTG[C/T]TAAAGGAAATTTCTCATTAGAGTTTGGTTTGGTGG	0.692	0	100	0.764	0	-100
Affx-1054831615	pmv2_31469:86	RAD_pmv2	AAATACTAATTCAGTTGTTTCAGCTTTGTTTCTTA[C/T]TGGTTATGTCTATAAATAGTCAGGTACAGGTGTAA	0.688	0	100	0.738	0	-100
Affx-1054831617	pmv2_31488:87	RAD_pmv2	GCTTAAAACCTTTTACAAGAGAAGAGTTTTCTATG[C/T]CAGGCTTGTAATTCTTACCATGACCTTATATCCTC	0.716	0	100	0.76	0	-100
Affx-1054831618	pmv2_31511:82	RAD_pmv2	TTATTTATTCACAGACAATTCTGTTCATAATAATT[C/T]ATCTGGTAATAATCGGTTTGGTGATACTGGATCTG	0.702	0	100	0.692	0	-100
Affx-1054831621	pmv2_31537:221	RAD_pmv2	TAAATATTTGAAATAAATTTCAATGCATTGCAATC[C/T]GTGCCGACATACAATCCAAACACTAAAATGCATTT	0.668	0	100	0.682	0	-100
Affx-1054831627	pmv2_31607:85	RAD_pmv2	AGTATTGATCTGTGGTAACAAGAAAGCATAAACCA[C/T]GTAATACCTACAGTTCCAGACGAGCCGTCTTTTCT	0.746	0	100	0.73	1	-12
Affx-1054831628	pmv2_31611:90	RAD_pmv2	ACCTCCAGGGCCATAGAGGGCGCTGCCTCGGAGTC[C/T]GATTCTGAGTTGGTGAGCATGCATTTTCCAACCTC	0.386	0	100	0.808	0	-100
Affx-1054831630	pmv2_31641:63	RAD_pmv2	ATTTCCAAATGAATAAGGCCCCATTCACACCTAGC[A/G]TTAACATATCTTAAATGATCTGATCATAAGTGGAC	0.568	0	100	0.714	0	-100
Affx-1054831633	pmv2_31658:192	RAD_pmv2	ACTTCTCTCTCTTTGTTTGTGCAGCAGGTGAACGG[A/G]GGGCTGATGAACTCGTCTCAGGAGGTCTTGGCCCT	0.624	0	100	0.59	0	-100
Affx-1054831634	pmv2_31686:128	RAD_pmv2	G[C/T]AAAGATCAGTTCAGCAACAACAACAAAACAACAAC	0	0	100	0.726	0	-100
Affx-1054831637	pmv2_31711:70	RAD_pmv2	AGACTCCCCCCTGCTGGACTCACTCCGGTTACTGT[C/T]TCCAGAGACCTGCAGTACAATCACAAACACAATAA	0.346	0	100	0.644	0	-100
Affx-1054831638	pmv2_31716:234	RAD_pmv2	GAACACAGTTCCCAATGATTGCCAAATCCTAAAAA[A/G]AAAGAAAGAAAAAAAAGCCCTACCCAGCTCTTTCT	0.706	0	100	0.45	0	-100
Affx-1054831639	pmv2_31727:85	RAD_pmv2	TTATTCAAGCCCAGTATTTTCTGCAGAAATCAATA[C/T]TTTTCTGAAAGCGATAACATTTCATTTTCTCACTC	0.696	0	100	0.772	0	-100
Affx-1054831640	pmv2_31739:49	RAD_pmv2	GTCATAAATGACAAAATTAAGTAATGCACGTAAAA[A/C]TACTGCTATATACCGGAGCTTTTTCACAGAACGTA	0.792	0	100	0.556	0	-100
Affx-1054831644	pmv2_31773:63	RAD_pmv2	TTGTCAAAGTCATCATTTATTTAACATTCAAATAT[C/T]GTCCTTTTTTCCCTAAAACTGGTTTGTGTGGGGGT	0.664	0	100	0.75	0	-100
Affx-1054831646	pmv2_31782:181	RAD_pmv2	TCTCCGGTTTGTATCAATGCCCTCCCCATGAGTTT[C/G]CTGCGCTTGCACAGGCTTTCAGTAATATGGAAAAC	0.556	0	100	0.642	0	-100
Affx-1054831648	pmv2_31785:192	RAD_pmv2	ATATAAATAAACCCAGATCTCGAGAAAACAACATT[A/C]ATTTTCGTGGGACAATGGCATAAATATCATTAAAT	0.716	0	100	0.672	1	-6
Affx-1054831652	pmv2_31807:156	RAD_pmv2	TCGTTTAGGCTGGCCAGTTCGTCCAAAATAATGCT[A/G]CCATCTGCAGCACGTAATGCCGCCTGACACAAATC	0.686	0	100	0.46	1	-4
Affx-1054831653	pmv2_31809:83	RAD_pmv2	CTGTGCACGCTTATCATGTGTTCTTTACCGTCCTC[A/C]CGGATCTGTAGAACATCTGGAACAAACTGCAAGCA	0.69	0	100	0.68	0	-100
Affx-1054831654	pmv2_31821:53	RAD_pmv2	GCCAAGGATGGAGAGGTGCTTCATACACAACTAGA[A/G]GCGCTATCCAACAACAGGTATAATATCTGACAGTT	0.734	0	100	0.612	0	-100
Affx-1054831658	pmv2_31858:247	RAD_pmv2	AGCTAGCGCCAAACGTCATGGCATCTGCAGCAGTG[A/T]TACAATTTCTACCCTAATCAGCTGAGACTAAAGTT	0.466	0	100	0.752	0	-100
Affx-1054831659	pmv2_31865:226	RAD_pmv2	GTAATATAGGAATGAAATAAATCAAATGTTATCTT[C/T]CATTTTTTTAAAATACGTTTTTGGCGGGGAATGTA	0.688	0	100	0.546	1	-16
Affx-1054831663	pmv2_31919:265	RAD_pmv2	CGCTACTCCAACCACCTGAAGCGGCACATGAAAAC[A/G]CACAATGGTGAAAAGCCTTACAAGTGCCAGCACTG	0.56	0	100	0.652	0	-100
Affx-1054831664	pmv2_31925:108	RAD_pmv2	TTCGAGCTAGCTTTTACCTCCGCCATGCCTTTCTT[C/T]AGAGTTTTCACTTAGTTGGCTTGATGTGCATACGT	0.628	0	100	0.768	0	-100
Affx-1054831667	pmv2_31938:103	RAD_pmv2	TGTTCAACTCATCATCTTTGATAAAATGGAATTCA[C/G]GGTTCTGGTAACTAGTTGGTTATAATTTTCCTCCA	0.706	0	100	0.682	1	-22
Affx-1054831674	pmv2_31979:117	RAD_pmv2	TGTATGTACACCTACACATCTGCTACACATCTGCT[C/T]CGATTTTATACATTGTTCCCTAAATTGGTACCCCA	0.726	0	100	0.774	0	-100
Affx-1054831675	pmv2_32009:187	RAD_pmv2	CCGAAATAAATGACCCGAGACTCGTGCTAGCCACA[A/T]TTTCAGTGGATTTTGTATGCATCCATAATTGAAGA	0.668	0	100	0.644	0	-100
Affx-1054831677	pmv2_32016:274	RAD_pmv2	CAAAGATGAAAGCTTTAAGTACTGTTAATCTGATG[A/G]TGACAGTTTTGGTCTACCAGCCCTTGCATAGTTGT	0.756	0	100	0.73	0	-100
Affx-1054831682	pmv2_32083:288	RAD_pmv2	GCTCGAGGCCCCTGGGCACTGGCCCCACTGGCCAG[C/T]TCAGTAATCCTTCCCTGAATTCAGTCGGTGAGATT	0.288	0	100	0.686	0	-100
Affx-1054831685	pmv2_32094:68	RAD_pmv2	AGAATTCTTTAACCTTCAGAGACACGCCGAGCGCA[C/G]ACTGTTCCTGAATCCAGAAGCCATTTCTGAAATAC	0.576	0	100	0.728	0	-100
Affx-1054831688	pmv2_32132:43	RAD_pmv2	TGACTCATGCAGCCGGAGTGAGTCAGGTGTGTACG[A/C]TGTGAATCCACTCCAGAAAGGCCAGCAGTTCAGCG	0.48	0	100	0.72	0	-100
Affx-1054831689	pmv2_32133:50	RAD_pmv2	TCTTTCGCGCTGTTGCATCATGTCTGGCTAAAAGC[A/G]AAGGTTTGATTGAAAACTCTGAGCTGTAGAGATGC	0.632	0	100	0.7	0	-100
Affx-1054831691	pmv2_32177:48	RAD_pmv2	AGCTTCTGTTCTGATTCATGAAAACACTTAAAGTC[A/T]GATTATTTCTCCAGAGTGAAAACCATCACATCCTA	0.74	0	100	0.662	0	-100
Affx-1054831692	pmv2_32186:253	RAD_pmv2	GGAGACCGGCATCCAGTCATTAACAACTGGCCATG[A/G]CGTGAAGATCTGAGGAGATAAGTTCAACATAATCA	0.668	0	100	0.658	0	-100
Affx-1054831693	pmv2_32196:51	RAD_pmv2	ATACAAGCAGGCAGATATGACTCATATTCCAACAC[C/T]AGCTTTCTGTCAATGAGTGCAAAACAGCGTGCCTC	0.714	0	100	0.754	0	-100
Affx-1054831697	pmv2_32231:50	RAD_pmv2	GATTCACACAGGTTTACCTATATATTGCTCAGTTT[G/T]GCTTTTACTCAATAAAAATAATTCAGATTTCCTTT	0.664	0	100	0.704	1	-19
Affx-1054831700	pmv2_32299:56	RAD_pmv2	AAGCTTACATGGCTTTGATCTGGCAAAGCACTATT[C/T]ATTTTTTAATTATATGACATTACTCCCTATTTCCC	0.644	0	100	0.69	0	-100
Affx-1054831703	pmv2_32343:255	RAD_pmv2	TTTCAAACTCAGAGAGTTGTCGTCTCACAGTGCAA[A/G]AATGGACAGAAACACCCGATCTTTTTTAAGATCTG	0.738	0	100	0.626	1	-15
Affx-1054831704	pmv2_32349:100	RAD_pmv2	TAACTATCATAAAATAATATCTCGGGCATCAGGCC[A/G]TGCATTCGTAAACATTTCATGCAATAACTTTCTAA	0.638	0	100	0.626	0	-100
Affx-1054831706	pmv2_32377:61	RAD_pmv2	TTCCACAGAGTTTTCAAAACGTCCGCACAATTCAG[A/T]CATCGACATTTAAACAAAGTCATTCCGAGTGGCTT	0.732	0	100	0.738	0	-100
Affx-1054831708	pmv2_32412:129	RAD_pmv2	AACACTGAACTTAATACTGTGAGAAAGCACACTTA[C/T]ACCACACAGCAGTAACAATGGTAATGTAACCCAAT	0.78	0	100	0.584	0	-100
Affx-1054831709	pmv2_32420:191	RAD_pmv2	TGTTCTGCTGAAGGTATGGCTTTTAAAGCTGTATT[G/T]GAACGAGAGGGCTGCAATCACGGATTCCATCACAG	0.714	0	100	0.518	0	-100
Affx-1054831710	pmv2_32437:315	RAD_pmv2	GCTTCATGATCACACTGATTTGGCTTTAATGGCTT[C/T]GAATGCCAAATGAGGCCTGAAATGACTTCAAGTCA	0.722	0	100	0.658	0	-100
Affx-1054831713	pmv2_32470:43	RAD_pmv2	GCTTTGCCTTCTATACTTTAAATAATTGAAGAGAG[C/T]TAGATTGGGTGTCTGTGTCAGTTCACTATATTACG	0.728	0	100	0.744	0	-100
Affx-1054831715	pmv2_32521:233	RAD_pmv2	CACCTTTGCCGCAAGTCTGGTTTGTAAAACTGCCC[C/T]GCTAGATCTGCCCCAGACAACTGTAAGTGCTATTG	0.674	0	100	0.656	3	-12
Affx-1054831716	pmv2_32543:154	RAD_pmv2	GCGGGGCTCATCATGACTAGGTGGGATACAACAGC[A/G]TGGCCA	0.69	0	100	0	0	-100
Affx-1054831718	pmv2_32575:94	RAD_pmv2	CCCCATTTGACAGTACATACAGTGCTCTACACGTA[C/T]TGTCAGCTAATATTGTCTGTTAAGTTGGTCATTAA	0.758	0	100	0.788	0	-100
Affx-1054831719	pmv2_32578:273	RAD_pmv2	TCAGCAAAGGGAGACAGAGCAATGCCCGGCCAAGC[A/G]TTTTTCCTAGCCAGCTTTCTAGAGCTGGACCACAA	0.51	0	100	0.652	0	-100
Affx-1054831721	pmv2_32613:301	RAD_pmv2	CTGGTTATCCTCCTGAACTATCTCTGCAAAAGAAA[A/T]AGTAATTTTGTATTTTGAATGGCAGCTAATATTAG	0.648	0	100	0.74	0	-100
Affx-1054831723	pmv2_32634:95	RAD_pmv2	AGGGAGTGGGTGCGGTGCGAGTTTGCTGCGGACTG[A/G]CTGTGCTTGTTATGTTGAGCCGATTACATCAGCAG	0.466	0	100	0.738	0	-100
Affx-1054831725	pmv2_32638:109	RAD_pmv2	TACCGAAGCCTAATCCTGAATCCGCTACACCAGAC[A/G]GACTACAGGTCCCACAAGCCCCAAAAGTGAACTTT	0.644	0	100	0.592	0	-100
Affx-1054831726	pmv2_32644:216	RAD_pmv2	GGCACATTTCCCTGCTGCCAGTGGGTTGAGACGGC[C/T]CTCACAGATTCTCCTCTGGATCGTTCACTTGAGCT	0.508	0	100	0.652	0	-100
Affx-1054831736	pmv2_32722:65	RAD_pmv2	TTTGGGTTCGTCTCTGTTGCCAGGAAACGAGACAT[A/G]TAGGTAGAAAATATGCCAAACATGAAAATAGAGGC	0.716	0	100	0.712	0	-100
Affx-1054831741	pmv2_32767:171	RAD_pmv2	TTGAAATTTGAACAGTATTTTATTTGAAAAAGCAA[A/G]CACCCCTCACTCTAAACCTAGACAGTTCGCAATGA	0.74	0	100	0.686	0	-100
Affx-1054831744	pmv2_32809:94	RAD_pmv2	TTCAGCCCTTCCTCCTGCGCCGCAAGTTTGAAAGA[C/T]GTGTAATGCAGCGTCCCCATGCTAAAGGTTAGCCG	0.616	0	100	0.718	0	-100
Affx-1054831745	pmv2_32820:200	RAD_pmv2	GAGGCTTTCTGTGCTACCCAACAGTGAGAACTAGC[A/C]CTGCAGCTATGAAGCTTTCTAGGCCGATCAACTGA	0.716	0	100	0.53	2	-20
Affx-1054831746	pmv2_32845:316	RAD_pmv2	TCGGGGGGGAAGTGAGCAACATCGATTCGTTCTTG[A/C]GAGAGGAAGAGGGAAGGAAGAGGAGGTAGAGAGAG	0.622	0	100	0.678	0	-100
Affx-1054831747	pmv2_32849:121	RAD_pmv2	ATAAGAAACAGATTCCATGACTGAAGGGTACAAAA[G/T]GAAATACATCACACACATGCGCATAGACATACATT	0.746	0	100	0.71	0	-100
Affx-1054831748	pmv2_32859:91	RAD_pmv2	TATGATTGGCACTGATAAACTTCAAATGCTGAGGG[C/G]AGTGCTGACAAGGCTAGAGATACTTGAGAAATGTC	0.688	0	100	0.654	1	-15
Affx-1054831749	pmv2_32865:197	RAD_pmv2	ATGGTGACCGATGAGTCACGGTACCAATTGTTTCA[A/G]GCTGATGGTAGGGTGCGTGTGTGGTGCACACCCCA	0.682	0	100	0.448	0	-100
Affx-1054831751	pmv2_32896:306	RAD_pmv2	CCTGCACTGCGGAGCAGGACACGCTTTAGACCAAA[C/G]AGCCGAGTAAAAACTTTGCTTTTAGTGTTTCCCGC	0.606	0	100	0.622	0	-100
Affx-1054831754	pmv2_32951:231	RAD_pmv2	ATGCTCTCATCCAAGAGAGCAAAGCTATCCCCAAG[A/G]TTAAGTTCCGGTGGTTCCTTCTGCTTTTGCTGGTG	0.616	0	100	0.724	0	-100
Affx-1054831757	pmv2_32982:104	RAD_pmv2	CCAGCCTTGGCAGCAAACATGGAGAGGATGCCAGT[A/G]CCACTCCCCACGTCCAGCACGATTTTGTCCTTTGC	0.702	0	100	0.512	0	-100
Affx-1054831760	pmv2_33003:98	RAD_pmv2	AAATAGATTTGCTGTCCTGTGCTCAGAGTTATTGC[A/G]CTAGCCTGGCTCAAACAGTCTGCACTGTCTGGTTC	0.696	0	100	0.664	0	-100
Affx-1054831764	pmv2_33070:167	RAD_pmv2	ACAAACAATAATAACAATGATGACCAACAGCTTAT[C/T]TGAGTGAGTTTTGATTTAAACAGTAGTATAGTGTT	0.69	0	100	0.782	0	-100
Affx-1054831766	pmv2_33081:93	RAD_pmv2	CCAGCATCATGTCATAGAAAAATTTGTAGGACATC[A/G]AGTTTAGGTCATCCAGGTGATCTAACACCGCATCC	0.73	0	100	0.674	1	-3
Affx-1054831771	pmv2_33112:110	RAD_pmv2	TTTTTTGTCTCAATAAAGTCAGTCAGAAAGGAGAT[C/T]ATGAAGTATGGAAAATATTTAATATGACGTATATT	0.784	0	100	0.736	0	-100
Affx-1054831773	pmv2_33119:73	RAD_pmv2	CCACACCAGGTACCACAAGCAGCAGCCTCAACACT[C/T]CTACTGCACATCAGTATCCTCAGTGTAGCTTTTAG	0.572	0	100	0.742	0	-100
Affx-1054831775	pmv2_33133:96	RAD_pmv2	ATCATTAACGTCAATCACCTGCACGGTCAGCAGCT[C/G]AGCACTGGACTGTTGGGGGGCACCGTGGTCCTCCG	0.682	0	100	0.306	0	-100
Affx-1054831776	pmv2_33155:117	RAD_pmv2	TACTACGAATAAAATAGCTAACCAAAGTTTTGGTG[A/T]TGATTTGAAAAGTGTAATTTCCACCTTGAAGAGTC	0.734	0	100	0.714	0	-100
Affx-1054831778	pmv2_33159:71	RAD_pmv2	TGCCTTTCTAGACATAATATGAGTAGTTCTGTCTG[A/G]GAGATTTCTTGGTCTTCCAGATCTTGCCTTGACTT	0.668	0	100	0.72	0	-100
Affx-1054831780	pmv2_33187:214	RAD_pmv2	CCCCTGCCTCAAGCTAAAAACACAAGCAGAAACAA[A/C]CGTTTCCTCACACACTGGTCATACTGACCCGTTCT	0.72	0	100	0.616	0	-100
Affx-1054831781	pmv2_33190:71	RAD_pmv2	ACCTGCGAGGTGTTACTCATTACTTATTACTGACA[A/T]GTAGGCTAACACAATAGATTTCATTATAATGGAAG	0.702	0	100	0.612	0	-100
Affx-1054831784	pmv2_33229:120	RAD_pmv2	GCCATGGTTCACCAACTCACCACTGAAACACTGAC[A/G]CAGCCCTGATCAGCTCGATCGGCATCGAGAATTAA	0.606	0	100	0.464	0	-100
Affx-1054831787	pmv2_33252:52	RAD_pmv2	GAGCGCTCTGCAGATTTTGGCCGTTCCTGGAGGCC[A/G]TACCGCTATTTTGCCTACAATTGCAGCAGGACCTT	0.566	0	100	0.668	0	-100
Affx-1054831789	pmv2_33293:326	RAD_pmv2	AAACCCGCTGCTTTCATCACGTGATCAAGGGGAAA[C/T]TAATATGCGGCGTATTGCTGAAGTACTCAACCTCC	0.748	0	100	0.666	0	-100
Affx-1054831790	pmv2_33296:89	RAD_pmv2	CTCATGTATTGCTTTAATAATGACCAAGCACACTT[A/G]CCTAATATAAATCTTTAGCTAATCTTAGTGTAATC	0.638	0	100	0.756	0	-100
Affx-1054831793	pmv2_33355:348	RAD_pmv2	GTTCCACAAAGCTAAAGACGCTTGCAAACTGTTGC[A/G]GCTGAGTTTCAAGTGAGTTGCAGGAAGCTTTACAT	0.704	0	100	0.702	0	-100
Affx-1054831795	pmv2_33361:257	RAD_pmv2	GCTGGGAGACCATCTTCTGTGGTCAACCGTGACTC[C/T]AATAATCCAGAAGCTAACAGGAGTGATAATGGAGT	0.736	0	100	0.672	0	-100
Affx-1054831796	pmv2_33370:42	RAD_pmv2	GATATATTTCAATGTTTCCAAAGCTCAGTCTTAGA[A/G]GTTGGTTGTATTTTCTGCTTCTTATGATCAATTAC	0.67	0	100	0.716	0	-100
Affx-1054831797	pmv2_33375:47	RAD_pmv2	CTGGATCAAGTATCAGAGGAAAAATTAAGGATCTG[A/G]TCTGATTCTGTAGAAAATCTAGCCTGAAATATCAC	0.718	0	100	0.772	0	-100
Affx-1054831804	pmv2_33433:92	RAD_pmv2	CCACATCGTCACACTACCTCCACCATGTCTGACTG[C/T]TGGTTTGATATTCTTATTGTGGAGTGCTGTGTCAG	0.588	0	100	0.754	0	-100
Affx-1054831806	pmv2_33445:88	RAD_pmv2	AAGAAGAGTGCTATGTAAGCTGGCAAACTTTGAGA[A/C]AGCGCCACAGCTCCACCTCGTGGTGACAGGCGTGT	0.716	0	100	0.442	0	-100
Affx-1054831809	pmv2_33503:165	RAD_pmv2	CATCAAGGGGGGAGTCAACCTTCTTGAGTCCCTCG[A/G]GTAGGGAGTCTTCTTGCATGATGCCATTAAGTTAA	0.558	0	100	0.698	0	-100
Affx-1054831813	pmv2_33551:45	RAD_pmv2	ATTATTAAGTTATTAAACTCAAAGGAATGCCCCAG[G/T]GATTTTTAAGCTAATCTCTATGTGTTGCAGCACAT	0.64	0	100	0.79	0	-100
Affx-1054831814	pmv2_33561:54	RAD_pmv2	TGGGGGAACCTCTGTATAGGTTTCATCATAAGGCC[A/G]TAGAGTGTGACTCGATCTCGGCTGCACTCCTGACG	0.758	0	100	0.53	0	-100
Affx-1054831815	pmv2_33563:85	RAD_pmv2	GAGGCTGAGGGGGGGATCAATTCAGAAAGATGAGC[A/G]ACAAAAGCTGCGTTTGGAGCTTTGCCAGCACAATG	0.678	0	100	0.674	0	-100
Affx-1054831818	pmv2_33612:147	RAD_pmv2	AGGCAGTTCTCTATTCATGTTCAAACAACCAAATA[A/T]TCACATAGCATTCTCACCGTTATAGGTCAGCCTCG	0.736	0	100	0.724	0	-100
Affx-1054831820	pmv2_33619:231	RAD_pmv2	ATTCAATTTTATTATTGAAGAAGTTCATGAAGTCA[A/G]TGCTGCTGTAGGCTGATGGTATCTGGGCTTCGGTA	0.718	0	100	0.612	0	-100
Affx-1054831823	pmv2_33651:251	RAD_pmv2	GTCAGTTAATATGGGAACATTATGAAGAGGAAGAG[C/T]GGTGTGTGCTGTTATGGTGGTTGAAGCTGTGAGAC	0.616	0	100	0.666	0	-100
Affx-1054831825	pmv2_33666:82	RAD_pmv2	CATTCTCACAGACAACAGCTTCATTATTCAATGCC[C/T]CACACACAAGCACTCACACAGAAAAAAAATTCTCA	0.684	0	100	0.612	0	-100
Affx-1054831826	pmv2_33681:105	RAD_pmv2	TAATGCCTGACTAGCTATCCTCATGATTTGAAGGC[G/T]GATGTATTAATTTCATTACAATGTGAAGAGCTGAA	0.746	0	100	0.712	0	-100
Affx-1054831834	pmv2_33793:74	RAD_pmv2	GAACACAACATAACACAATGGAAAAGACGTGACAA[C/G]TGAATCTAGTTTTTGTGAATCAGATTGTTTTTACA	0.774	0	100	0.764	0	-100
Affx-1054831836	pmv2_33803:110	RAD_pmv2	AAATACTAACAAAATTTGTGTTCAATTTAGTTGTT[C/G]AGGCTTTTGTGTAATATTCTGTTAAACATAT	0.612	0	100	0.724	0	-100
Affx-1054831837	pmv2_33804:47	RAD_pmv2	AAGCATATAGCGCAAGCCATACAGGTGTATGATGT[A/G]AGCCAGCTTATAGAGTGCTATAGAGCTTTGAACAC	0.69	0	100	0.704	0	-100
Affx-1054831838	pmv2_33808:55	RAD_pmv2	TTTGGTCAGAGGTCATCTCGCAGAGAAATATCCAG[A/G]AGCCTGATCACTGCCAAGGCCTTCTTCACACACAA	0.744	0	100	0.634	1	-6
Affx-1054831842	pmv2_33901:231	RAD_pmv2	GAGGTTATTCTGTCCTGAATTCTGATTGTCATTCA[C/T]CCACACCTGTTCTCCGTTCATCAACTCCCCTATAA	0.644	0	100	0.53	0	-100
Affx-1054831845	pmv2_33916:62	RAD_pmv2	TTTCTCTTATGATTTTTATTCTTCCTTCATATGTT[C/T]GGTTTCAATTTGAGAGGTTAGCTTTATAAATGCTC	0.71	0	100	0.786	0	-100
Affx-1054831846	pmv2_33921:82	RAD_pmv2	GACTGAAGAAGCTTCAGAGAGAATAAAAGAACTTC[C/T]GAGACTGTGGATCTTTGCTAACAAAGACGTCGCTC	0.682	0	100	0.716	0	-100
Affx-1054831847	pmv2_33923:249	RAD_pmv2	TGCAGCAATGCCAGCAGCTGTGCTTCTATAGTAAT[A/G]CTGATAATAGTTGTGGCAGTGGCAGTTACCCTCAA	0.716	0	100	0.696	0	-100
Affx-1054831849	pmv2_33934:232	RAD_pmv2	CCAGCTGAAAAGTTATGTATTCAGGATGACACTTA[C/T]ATGACTTACAACTAACTACAAATGTTGCGTGATTT	0.796	0	100	0.678	0	-100
Affx-1054831852	pmv2_33977:61	RAD_pmv2	GTGATAGACAATACAGCCACACTATTTCTGTAAGA[A/T]ATGCTAATCTGCTAATTAATGCTACCAAATTGACT	0.722	0	100	0.746	0	-100
Affx-1054831857	pmv2_34062:124	RAD_pmv2	CCTTGCTTAAAATACACCCCTTTACTCTTTACTGT[A/G]AATACATACATAATAATGTTTAGATCGGAAGAATG	0.606	0	100	0.682	0	-100
Affx-1054831860	pmv2_34088:194	RAD_pmv2	GAATTCTGTATCGACAGGTTCAAGATTGCATATTT[C/T]GCGTTTGTTTCCACATCAATCAATGAAAAAAATGG	0.7	0	100	0.77	0	-100
Affx-1054831861	pmv2_34091:86	RAD_pmv2	TCATTATGTTCAGCAGCAGCACAGTAATGATGACA[A/G]TAACACATTTTACTGCATGTGCAGGACTGCTGTTA	0.786	0	100	0.724	1	-25
Affx-1054831864	pmv2_34125:55	RAD_pmv2	CCTCCAGCAACGTACCGTCCCGCCTTACCCACATA[A/C]TAAACACTTCTCTCCTTTCAATACAGCCACAGTCA	0.546	0	100	0.77	0	-100
Affx-1054831865	pmv2_34128:90	RAD_pmv2	GAGTATGAGACTGAGATAATGAACACCTGCACAGG[C/T]ACACAACAACAACATAAACACTTACATAGGTAAAC	0.66	0	100	0.594	0	-100
Affx-1054831868	pmv2_34173:256	RAD_pmv2	ATGCTGTTGTGTTTGGGTTTATCTTTTAGATAAGA[A/C]TTTGACTGCATGAGGAACTATTCAAATAAATGTTA	0.746	0	100	0.406	0	-100
Affx-1054831870	pmv2_34219:65	RAD_pmv2	CCTGCCCAATTAAACTTGAGAAGACAAAGACACCA[A/G]TGAAAAAGTTTGTCAACTGAAACATGATCTCAAAA	0.698	0	100	0.68	0	-100
Affx-1054831872	pmv2_34228:127	RAD_pmv2	TGTTTAGTTTAGATGTTGGTGATTGGGGGTCAGTA[C/T]GGAGCCTCTGTGACGATCGGGGATGATGGAGCAGC	0.706	0	100	0.396	0	-100
Affx-1054831873	pmv2_34229:195	RAD_pmv2	TTCTACTGCACCATGAGGCTGAGGCAGGATGTAGG[A/C]ATGGCTGTGAATGAAAAAGAGGCAAAGCATCACAT	0.504	0	100	0.702	0	-100
Affx-1054831876	pmv2_34247:189	RAD_pmv2	AGAGAAGAGCTTGATTTCTTTAAAGATGAGAGTGC[A/T]GTTTATCTGATGGGGACAGTTTTGGTGTCCACTAG	0.748	0	100	0.48	1	0
Affx-1054831877	pmv2_34253:53	RAD_pmv2	TGTTTGCCACTCATCAAAGAGCAGTAAAGGTGCGC[C/G]TGATGTCAACGTTTTCTAAATCATCCGTCCACATG	0.658	0	100	0.63	0	-100
Affx-1054831880	pmv2_34259:85	RAD_pmv2	AACAGCAACATGCAAGCCAACAGAATAGTTGTGTC[C/T]GAGATGGGGACCATGGCGTATCCACATCCGTCTAA	0.734	0	100	0.44	0	-100
Affx-1054831882	pmv2_34277:302	RAD_pmv2	CAGTTAGTTGTGAGATCCTGCCACTTTGAAAGCTC[C/T]ACTAATCATCGCATATAGAAGGTAAGCTTCCACCT	0.748	0	100	0.724	0	-100
Affx-1054831884	pmv2_34293:109	RAD_pmv2	AGTTTTGTTTATAAAGGAGGGAAGATCTACAAGGT[G/T]CCCTCTACAGAATCAGAGGCTCTTGCTTCCAGTTG	0.724	0	100	0.588	0	-100
Affx-1054831886	pmv2_34337:220	RAD_pmv2	TTAATATTAAAGACATTTTGATCTAAATTCATACT[A/C]TCTCAGACGCTTTTGTTGAGGTGAAACTCCCCCCT	0.726	0	100	0.78	1	-4
Affx-1054831889	pmv2_34374:215	RAD_pmv2	GGATGCAGTCTGATGCCATACATCTCCAGCCTGCG[C/T]GCCACCTCCAATAATTGGTAATCTGACTCTGCTGG	0.604	0	100	0.678	0	-100
Affx-1054831892	pmv2_34395:308	RAD_pmv2	AAAGTAAAAAGTAAGCATGCTTTCTTTGTGTGGTG[G/T]TGTGTGATGCAATGGTTTGTAGTCGTTGGACAAAA	0.634	0	100	0.7	0	-100
Affx-1054831901	pmv2_34457:85	RAD_pmv2	GTTTGGACTCAATAAATATTGAACATTTTGATATT[A/C]TATTTAGTTGTTGGGGCTTCTGTGTAATTTTCTCC	0.612	0	100	0.63	0	-100
Affx-1054831903	pmv2_34463:203	RAD_pmv2	GGCCCTCTCATGTGGAGCTTCTCTGTGAGTCACAG[G/T]CTTCAGCTCACAAACCAAAACAATTATGTGATTCT	0.524	0	100	0.718	0	-100
Affx-1054831907	pmv2_34520:198	RAD_pmv2	CCTCCATCATTTCAAAGTTGCCATGATTCACTCGG[C/T]CTTCCATCTTCTGAGGATGAGGCTTTAACCCTGTG	0.68	0	100	0.654	0	-100
Affx-1054831908	pmv2_34524:125	RAD_pmv2	TTTGTGGTGCTCAGGTAGTTTTGGTATTTCATATT[C/T]CCCACATTTATAAACATCTGTGAAGATCGTAGCTG	0.736	0	100	0.69	0	-100
Affx-1054831909	pmv2_34540:96	RAD_pmv2	CCTAAGACAAATGCATCTGATAGACAGCAAAGAGG[A/T]AACCAGCAGATAATCACATCAACTCATTCTGCTCT	0.716	0	100	0.692	0	-100
Affx-1054831910	pmv2_34559:188	RAD_pmv2	TTTGGATTCCTATAGGTGCCATCTGTAGAGTGCTA[G/T]GGCTTTTATATTCAGCTGTTTTTTGTGAGTAAACC	0.688	0	100	0.72	0	-100
Affx-1054831914	pmv2_34604:170	RAD_pmv2	CGAGAGCAAAGTCTGAAAAGAAAAACCTTGTAGCC[G/T]GTATGTGTATATGCATATGGAGTATGCACAAATGA	0.654	0	100	0.686	1	0
Affx-1054831916	pmv2_34633:114	RAD_pmv2	TCCAGAGCCAACCTAATCACACACAGTATAGTATA[C/G]CAAACCAATAATATACTTTATTTATCAAAAATTAT	0.758	0	100	0.698	0	-100
Affx-1054831920	pmv2_34687:224	RAD_pmv2	GTAATAATTTTAATACATAGCAAAGAATAAGTCTG[A/T]TTTATGGCACATTCATGTAATCAATGTAATATAAG	0.732	0	100	0.72	0	-100
Affx-1054831922	pmv2_34697:81	RAD_pmv2	GCGGGTGCGTGTGCGGGTGGAGGGGTTCTCTCGGC[A/G]CTGGCTGGGAGGAGACAAGTCTGAGTAAATTAGAA	0.404	0	100	0.636	0	-100
Affx-1054831924	pmv2_34705:72	RAD_pmv2	CTGCTTTGGTATAAAACCTACAGTTCTGCGGTACG[C/T]TTTATGTACATTTTACGCTCACGTTAGTTTGCGAG	0.684	0	100	0.8	0	-100
Affx-1054831925	pmv2_34726:243	RAD_pmv2	GATAAAGACCCTCTTACATAGTGAGTGTGTTTGTG[G/T]GTGTTTGTTTTTGTGCATTTTGAGGATAAAAATGT	0.64	0	100	0.788	0	-100
Affx-1054831930	pmv2_34752:81	RAD_pmv2	CCAACATGGTGGCGTGGTCTTCTTAATGATGCAAT[A/C]CAGTTCTATGAATAGAAACAGGTGGAACAATCTCA	0.702	0	100	0.754	0	-100
Affx-1054831935	pmv2_34789:51	RAD_pmv2	CAGACGAGCAACACAGCAGTCATTCTTATCCTTAA[C/T]AGACAGAAGAGTCCCACATGCATACTGTTGATAGA	0.708	0	100	0.62	0	-100
Affx-1054831936	pmv2_34813:47	RAD_pmv2	CACTACATTCCTGTCTGGATGGACAACATCACAAT[C/G]GTGTCTGGGTTATTATGTTATTTTCAAATGAGCTT	0.756	0	100	0.782	0	-100
Affx-1054831938	pmv2_34830:45	RAD_pmv2	TAGGACTTTTATGTTAAAATCACAGCAGGAGACCA[A/T]CATAATAAATTAGTCAATCTTCTATTGTACTTGGG	0.76	0	100	0.672	1	-2
Affx-1054831945	pmv2_34918:91	RAD_pmv2	CAAAGACATTGTCCTGCATGCACAATATGATTTTA[C/T]ACATATATATTCTTTGGTTTGACTTTCTTACCTTG	0.674	0	100	0.712	0	-100
Affx-1054831946	pmv2_34928:61	RAD_pmv2	TAATACAATTTATTTGCTTTAATAATGTTTATTGG[A/G]AAGACTGACAATAATCAAGTGAATTATACAAAAGA	0.738	0	100	0.732	1	-13
Affx-1054831948	pmv2_34946:74	RAD_pmv2	AATCAAGGACTTCTGAAGGTAATAAGAAGTGGGTT[A/G]GAGCTAAAGTCTGCAGGAACGTAGATTTCTGGGAA	0.71	0	100	0.686	0	-100
Affx-1054831955	pmv2_35007:198	RAD_pmv2	AACAATGATCTGCAACCTCTCTGTACTTAGATGAT[A/T]GAGGTGGCTTGGGGCCATTCTCTATGAGCAACACC	0.72	0	100	0.338	2	-14
Affx-1054831956	pmv2_35010:242	RAD_pmv2	TCCACAATAAAGAATACAAACATGCAAATGAACTC[C/T]TCCGGTACAGTTATTTCAGATACATCCATAAATAA	0.68	0	100	0.658	0	-100
Affx-1054831958	pmv2_35026:88	RAD_pmv2	AAAACCCAAAAAAAAGAGGCACACAAAAGTATTTA[A/C]ATTAAAAATTTAGAACCTCCATCATTTGACTTGGA	0.71	0	100	0.718	0	-100
Affx-1054831960	pmv2_35048:88	RAD_pmv2	GATCAAATTTACTGATGCTAGGAAATGATACTGAG[G/T]ATTTGGCGGTAATATGTTACATTCATCATGTGCCA	0.746	0	100	0.758	0	-100
Affx-1054831964	pmv2_35065:60	RAD_pmv2	AAAACATAGTTTTTGGTTGGCAACACACTACGATA[C/T]CTCATTTACTAGCTGCTACACCCTTAAAACAAAAC	0.746	1	19	0.756	0	-100
Affx-1054831966	pmv2_35077:202	RAD_pmv2	ATTCAACGTGACTGTGGACGAGCACGACTTTAGAC[C/T]CGGAGCGCTGCGGCTGATCCAGCAGCTCAGACCGA	0.672	0	100	0.4	0	-100
Affx-1054831967	pmv2_35095:215	RAD_pmv2	TAGAGTTCAGTGTCACCATATGTGATTTGCTCATA[C/G]TCTATGAATAGTTAAATCACTCGTAGGTTCTTTGC	0.76	0	100	0.768	1	-4
Affx-1054831972	pmv2_35138:85	RAD_pmv2	AAAACACAACATTCTGCGTTTCAGAATGATGATTC[A/G]AACGATAGCGGCCCACATACTGGGAACTTTTTCTA	0.628	0	100	0.684	0	-100
Affx-1054831973	pmv2_35154:53	RAD_pmv2	TGTGCAGATGCGGGCTGTTTGGAAATCACATTACC[C/T]TACACTTCTGTGTACTGAACGCTTTACCAGCACCA	0.67	0	100	0.56	0	-100
Affx-1054831977	pmv2_35217:61	RAD_pmv2	AGAACAAATGGTAGCACTCCAATGTCCAGCACTTT[C/T]ATGAATGAAACAAAGACAGAGCCAATGTGCTGAAT	0.746	0	100	0.664	1	-25
Affx-1054831978	pmv2_35237:105	RAD_pmv2	TAGAACGAAACAGATACACCTTGACTTACCAATGT[C/T]TATATTTCCTTCTAGGTCTCTGTATGTATGTGAAC	0.642	0	100	0.742	0	-100
Affx-1054831979	pmv2_35249:191	RAD_pmv2	GTATTCAGAGTGCACAGACTCACAATGAATACCA[A/G]GTAATAAAGCTCTTCACCCCCACTTGGTAAATTTG	0.742	0	100	0.66	0	-100
Affx-1054831982	pmv2_35257:104	RAD_pmv2	ATGGTTAATGGTTTTAATGTCAACCACTGAAATGT[G/T]CATACAATGCAAAACATGACATAAATAATGTGGAC	0.746	0	100	0.694	0	-100
Affx-1054831983	pmv2_35267:48	RAD_pmv2	ATACACACGTAATGTGCTGTTACCCTTCAACACTT[C/T]AGACTAGCAAAAGATAGGTATTGATTATAGCGGAG	0.646	3	13	0.732	0	-100
Affx-1054831986	pmv2_35306:314	RAD_pmv2	TGGAACACTTTCTCTTGCAGTGCCTGCAAAAACAT[C/T]GAGACTCACACGTTACACTGCATACACCTATATAC	0.77	0	100	0.704	1	-25
Affx-1054831988	pmv2_35332:56	RAD_pmv2	AACACATAACTGGCTATGTGAAACAGTAACTGACA[A/G]CTGTGTTCCTCCATAGCTCTTATAAACCATTCTAG	0.756	0	100	0.692	0	-100
Affx-1054831989	pmv2_35333:123	RAD_pmv2	GGTTCATTAGGGTTGGTGCTGTCCATAGTCCATAG[A/G]AAGGTATGTGAAGATTTCCAGCTTGAGCAGAATGA	0.698	0	100	0.692	0	-100
Affx-1054831992	pmv2_35367:47	RAD_pmv2	AAGAGAAAAGAGAAATAAACATACAGAGCAATATC[A/C]AGAGGAAAACGTTATTGCTCAAATGTTGCTCTTTG	0.76	0	100	0.708	0	-100
Affx-1054831995	pmv2_35410:50	RAD_pmv2	GTATGTTTATGGGTGCTTATACCTAATCTAAACCT[A/G]TATTCTAAATAGGAAAGAGTAATCCAGTGTTTTCA	0.696	0	100	0.626	0	-100
Affx-1054831997	pmv2_35434:129	RAD_pmv2	TTTTGTTCCACATGGATGACACCAAACCAGTTTAA[C/T]TGCATCACAGCTGCAGCTTCCCACCTGCTTTAAAA	0.71	0	100	0.53	0	-100
Affx-1054832000	pmv2_35476:98	RAD_pmv2	CTGCTAAAGACTGAACTGACTTCTCACCTGACACT[C/G]CAAATCTCTCTGCCGTGCAGGGTTAGTCGAGTAGA	0.712	0	100	0.686	0	-100
Affx-1054832001	pmv2_35486:111	RAD_pmv2	ATCTGATCTAAAGCCATTCCATACTATATCGCATC[C/T]GACCTAGAGCTGTGCACTAGCAGCGCACGTTTTTG	0.782	0	100	0.46	0	-100
Affx-1054832004	pmv2_35526:208	RAD_pmv2	TCTGCTGTCTTATTCAGCTGATCTTCTTTGATCTG[C/T]TCAGCGCTAAATCCAGGCGGCCTTTTTGAAGAAGT	0.674	0	100	0.662	0	-100
Affx-1054832005	pmv2_35534:106	RAD_pmv2	CGTTTAATTGTTCTGGGCTTTTTGTTGTTATAGTT[C/T]AGCCTGTTACATACTTTATTATATGTTGTTTATTG	0.686	0	100	0.718	0	-100
Affx-1054832006	pmv2_35554:188	RAD_pmv2	TAATGATGATGTATATGTTTATCATGGCCATTACA[C/T]TGGCAAAATGGCTGCACAATGTAACATTCCTTAAT	0.712	0	100	0.654	0	-100
Affx-1054832007	pmv2_35557:191	RAD_pmv2	TTTTGGAGGTCACTATAAATAGCCAGGATTTTGTG[C/T]TCTCACCTACAAAACTCACAAAATCCTCTCTCTCT	0.67	0	100	0.658	0	-100
Affx-1054832008	pmv2_35568:250	RAD_pmv2	GTAGGGGTTTCTTTTGTAAAATGCTGTGCCTGCAG[C/T]TAATAAAAAGTCTAAACCACTCAAGTGAGATTCGC	0.552	0	100	0.708	0	-100
Affx-1054832011	pmv2_35583:93	RAD_pmv2	AGTGTTTAGATTTAATTTGAAAGCTCGGCTGCTTT[C/G]TAAAGTTTAATGGTCTAATGTTTCAGAGGACACAA	0.644	0	100	0.74	0	-100
Affx-1054832013	pmv2_35597:208	RAD_pmv2	ACTGAAAACGAATAACTTGTACTGGCCATTTTGAC[G/T]GTAAATGAAATAAATGAAGGTGGTCTCTGATTTTT	0.698	0	100	0.748	0	-100
Affx-1054832014	pmv2_35609:248	RAD_pmv2	CAGTACTTTGTGTTGGGTAATTGATCAAAACATAG[A/G]CCCAATCCCATTTCACCCTTCGCCCCTACCATTTA	0.776	0	100	0.54	0	-100
Affx-1054832015	pmv2_35616:54	RAD_pmv2	AACAGCTAGAAAATTTCCACTTCGCTGGAAGTTCA[C/T]TGAGCTGGTGGTTCCTCACGTGTTCAGACATTCCC	0.696	0	100	0.668	0	-100
Affx-1054832016	pmv2_35647:243	RAD_pmv2	TCTGAGTTATTCAGTGATCAACATACAATGCTTTG[C/T]TCTGGAGAAACTTACCAGATTTCTTTACAGTGGTG	0.686	0	100	0.616	1	-4
Affx-1054832017	pmv2_35652:82	RAD_pmv2	AGAATTATGAAGTGATTTGTTCAGCGTGAGAAAGC[A/G]CCTGTTTTTCCAGAAAAGGAGAGTTTTATCTTCTT	0.698	0	100	0.694	0	-100
Affx-1054832018	pmv2_35662:170	RAD_pmv2	ACAAATCAGCAACAAGAACTTTGTGAATTGGGTTT[C/T]CATGGCCGAGCAGCTGCACACAAGCCTATAATTGC	0.682	0	100	0.572	1	-5
Affx-1054832019	pmv2_35674:235	RAD_pmv2	CGGCACTTCTCCTCTCTTCACCTCAGACACATCTA[A/G]GCTCTTTGGGACCATGTTTGACAGGGCCTGTAAGC	0.68	0	100	0.522	0	-100
Affx-1054832021	pmv2_35681:101	RAD_pmv2	AATACAGACGCTCTCTACTAAGATCGCCCATCTTC[G/T]CATCTAAAGCCCTTCTCTTTTCTCCATGGGTCTCG	0.67	0	100	0.708	0	-100
Affx-1054832025	pmv2_35728:48	RAD_pmv2	TACGCTGGCAAGAAAAGGCAGAACATGATCAAAAC[A/G]TCACTCAGACTGCAGGAGAGGCTTTGTGAAGACGC	0.74	0	100	0.736	0	-100
Affx-1054832026	pmv2_35741:73	RAD_pmv2	ACACAGGCCATCATCACAGCCTGCTGCAGGGCCTG[A/G]TATGAGGGAACCCTAAAGACATAACAAATTCACAC	0.368	0	100	0.74	0	-100
Affx-1054832029	pmv2_35760:208	RAD_pmv2	GAAAGTGTGCGGCTAAACCCATACTGTCTTCAGGC[A/G]CTGAAGTGTGTGTGTCCAAACTTTTCAGCAAACTC	0.648	0	100	0.652	0	-100
Affx-1054832031	pmv2_35777:215	RAD_pmv2	AGAGTCTTCAAATAAGAAACTGCCAGACTGCTATC[C/T]CCGAAAATACACAGAGCAGTTTTAATAGACCAACA	0.648	0	100	0.598	0	-100
Affx-1054832033	pmv2_35809:262	RAD_pmv2	AGGACAAACAGGCCTGGTGTGCGCTCTGGGCTTGT[A/G]AAGCCATGACCAGCTATGAGGCCTGTTCCATAGAA	0.548	0	100	0.676	0	-100
Affx-1054832036	pmv2_35836:85	RAD_pmv2	CATTCACTCTTCTACAACTGCCATTATAAACTACT[A/G]CTGCCATTACAATCTACAGCTGCTGTTACAGTCTA	0.77	0	100	0.664	1	-8
Affx-1054832037	pmv2_35847:102	RAD_pmv2	TGCTCCAGAAAATGCAATGGTGAGATACTGTTCTT[G/T]TCCTCTCACACATCTGTCTTATACTTTTATAGGTC	0.698	0	100	0.662	0	-100
Affx-1054832038	pmv2_35859:115	RAD_pmv2	GTATCACAGCTGATGCTATCTCAGCAAAGACATTG[C/T]TTGCGTACCAGACAAATATTGATGTGCTAACGAAA	0.706	0	100	0.66	0	-100
Affx-1054832044	pmv2_35882:99	RAD_pmv2	TGAGTAATTTCAGGATCAACCCTGTACATTAGAGA[A/G]TAATTTTAATAGCTAATTCTCTCAGTTTTTCCACA	0.77	0	100	0.712	0	-100
Affx-1054832046	pmv2_35903:66	RAD_pmv2	AGAGTTTACGGCAAGAATTGGAGGCCTTACAGAGA[G/T]CTCTAGCGGAGAAGGAGAGCATGATCAGAACGCTT	0.716	0	100	0.642	0	-100
Affx-1054832052	pmv2_35911:79	RAD_pmv2	GAGGGCCATGGGGAAACTAAAACAGCATTTCCAAA[C/T]TATGGATGACCTCCTTTTGAAAAGTCTCACATAAA	0.718	0	100	0.776	0	-100
Affx-1054832054	pmv2_35931:188	RAD_pmv2	CTCAAAGTGGTCCTAAGGGTGTCCCTATGGTCTAC[A/G]TTTTCGCTCAATCCTAACTCCCAGCACTTCAAGAT	0.496	0	100	0.734	0	-100
Affx-1054832055	pmv2_35937:192	RAD_pmv2	GAAATGCCATTAATAACCTTAATTAGACCAGTCTT[A/G]GTACTATGATCAGGCTAAAACCTTGAAATTTGTCT	0.688	0	100	0.738	0	-100
Affx-1054832057	pmv2_35946:76	RAD_pmv2	TCTAAATATGTAGAAGTGCTATACAAATCAGCTTT[C/G]ATTTCCTTATACCATTTCATCACTTGTGTATCAGT	0.738	0	100	0.784	0	-100
Affx-1054832061	pmv2_35970:248	RAD_pmv2	ATTGAAGAGCTGCTTTCAGTGCCTTCAGCTGCCCA[G/T]GCTCTGCCTCAAGGACATTGCACTAAGTGGGCTTC	0.548	0	100	0.63	0	-100
Affx-1054832065	pmv2_35987:109	RAD_pmv2	GTATATAAACAAAGTAAAAGGACAAGAGTAAAACA[A/G]TCAAAATGAATGAAGTCATTCTAAAGATGTGTTGC	0.756	0	100	0.732	0	-100
Affx-1054832066	pmv2_35995:216	RAD_pmv2	TGTGGACTGAGGAAGTGGGTGAATGTGTCATGTGC[C/T]GCAAGGGATGGGATTGTTACTGGTTTTAATGATAT	0.714	0	100	0.69	0	-100
Affx-1054832067	pmv2_36000:107	RAD_pmv2	TCACTTACACTCGTAAAAGTAAAGTGTCCTGAATG[A/G]CTCTTGACTTGGACATATGGTTCTAGGAAAAATCC	0.778	0	100	0.68	0	-100
Affx-1054832068	pmv2_36007:190	RAD_pmv2	TGACAAGAATTATGAATTATATTATTTATGTGTGA[C/T]CACTTGAAACATGTGAATCACGTAACTTTGAAAGA	0.7	0	100	0.734	0	-100
Affx-1054832069	pmv2_36028:53	RAD_pmv2	ACAGCCCAGCTTAAGCTTCCTGGCTGAGGCAGGCA[A/G]GGTTTGATTTAATATTTGCTGGTACTTAATGGAAT	0.506	0	100	0.754	0	-100
Affx-1054832071	pmv2_36068:64	RAD_pmv2	GATATGATCAACAGTCACAAACAGGATGCTGACAT[A/G]GGCACTACTAACTACTGCTGCTACTCACAATACGA	0.698	0	100	0.678	0	-100
Affx-1054832075	pmv2_36110:239	RAD_pmv2	GTGGGCTACGATACACAGTAGAGTGGAGTTTTTGT[A/G]ATGAAATAATTTTTTGCAGCCAAACTTACTATCTC	0.634	0	100	0.732	0	-100
Affx-1054832079	pmv2_36134:298	RAD_pmv2	CACCACGAGTCTCTTGCTGAGGCTCTGCCCGGTGA[C/T]AACGTTGGCTTCAATGTGAAAAACGTGTCAGTAAA	0.478	0	100	0.654	0	-100
Affx-1054832081	pmv2_36150:50	RAD_pmv2	ACCCCTCCTGCTGTGCCGAAATGTCTTACCCACAT[A/G]TCCTGATTGTTCTTCTGTTCTGCCTGAGAGCCTCA	0.718	0	100	0.716	1	-14
Affx-1054832085	pmv2_36201:101	RAD_pmv2	TTCCAAACTGCCTGGTAAGACTTTGTTGGAATCTC[A/G]AGGTATTTAGTTGCCTGTGCCCTGAGAACGACACT	0.646	0	100	0.712	0	-100
Affx-1054832086	pmv2_36205:55	RAD_pmv2	TATTAACTCCCGAGGACGTCAAGAGATATTGCTGT[C/T]GTCTTGCTTTGCTATTTAAATATAATTGCATTATT	0.648	0	100	0.728	0	-100
Affx-1054832087	pmv2_36206:98	RAD_pmv2	GGGGAGCATGTCTGACTCGAAGCAGTAAATAACAG[C/T]CTGTCTGTCTGTGTGTGAGTGAGTGTACAGTTGTA	0.798	0	100	0.67	0	-100
Affx-1054832089	pmv2_36241:92	RAD_pmv2	ATTCACACAGCTTTATTGGCATAACAAAACGCAGA[A/C]CAGACCGGCAGCGCAAGAGCAGCACTAACAGAGAC	0.73	0	100	0.552	0	-100
Affx-1054832090	pmv2_36244:246	RAD_pmv2	TTAGCAACAACTGCTGCCGGAGCGACAATCTGAAA[C/T]GTTAGCGACATTAGCCGCTAAGCAGTCAAACCACT	0.742	0	100	0.71	0	-100
Affx-1054832093	pmv2_36251:98	RAD_pmv2	TTTCACTTTCTTTGAATTTTGAATGTGAAAAAGTT[A/C]ATATGTGTGAACTTATATGCTGGATTTGTGGCCTG	0.732	0	100	0.802	0	-100
Affx-1054832099	pmv2_36306:62	RAD_pmv2	TCAGACGCCTTTAACACGCAGCCAGACAGGAGCGT[C/T]TAATAAAGATCAAACAGACGTACCTTTACACCAGC	0.468	0	100	0.724	0	-100
Affx-1054832103	pmv2_36328:186	RAD_pmv2	CAGATGGAGAGCAGCTGACTCAGCAATACGATAGA[A/G]GAGAGAGAGGAGCAGAGGGGACCTGTAAATTATCA	0.672	0	100	0.476	1	-15
Affx-1054832106	pmv2_36361:45	RAD_pmv2	AGGTATAGTAGGAACTGAAAACAGTATGTCAACAC[A/T]ACATAATTTCCTTTGTGACAATGCTGAATTAGTTT	0.728	0	100	0.708	0	-100
Affx-1054832110	pmv2_36377:64	RAD_pmv2	TTAAGTCCTCGAGCCGTGGCTGAACTTTGACTCTG[C/T]GGTTAAAATTTCCCATTCACTAGACACATTCCTGA	0.534	0	100	0.762	0	-100
Affx-1054832111	pmv2_36383:201	RAD_pmv2	CTGGGCATGTTGTGTATGTTAAAAACACATTGAAG[A/G]TCTAGATAAAAGTGAATGCTGATAAGCCTTCTTGG	0.75	0	100	0.636	0	-100
Affx-1054832112	pmv2_36406:174	RAD_pmv2	GTGAACTGCCTATTTTATAGAAACTAATAAAAGTG[G/T]CTATCAAAGCTTCCAAAGCTCTTAAATAATAAACT	0.714	0	100	0.74	0	-100
Affx-1054832113	pmv2_36407:45	RAD_pmv2	TTGGTTTCGTCCCCGTGCTGTGTAGGAGTTGTGCT[A/G]CAGCTACATGGTGGCCTTTGTGGAATTTGCTGACA	0.55	0	100	0.666	0	-100
Affx-1054832115	pmv2_36419:256	RAD_pmv2	TAGATTCTTATAAAGGCTAGATTTTTAATATCTGT[A/C]ACTAAAGATCAGATTAAAAAGAGTCCATTCAGAAA	0.678	0	100	0.67	0	-100
Affx-1054832116	pmv2_36424:51	RAD_pmv2	TAACATCAGCTCAGAGTGTTGTGAAGACATCAATT[C/T]AGAATGAAAATGAAATGCAATTTAGTATAGCTCAT	0.75	0	100	0.668	0	-100
Affx-1054832119	pmv2_36441:55	RAD_pmv2	CCATCCCCAGCCAGCCTCGCAGAGTACAGCATGGT[A/G]AGAGAACAGTTGCACTTGTCCTACTTTACCTACAA	0.532	0	100	0.692	0	-100
Affx-1054832120	pmv2_36447:90	RAD_pmv2	ATTTATTGTTAAAACTGTGTTGAACAATCAGCAGA[A/G]CTTTATTTTACTGCAAAGGAGGATTCTTTTATTTT	0.764	0	100	0.774	5	-3
Affx-1054832122	pmv2_36489:72	RAD_pmv2	AGCTCATACAGCAGATTCAGTGCAGACACAGCAAT[G/T]AGAGAGTCCCCCCGGACCACCGGAGTCCAGAGAGA	0.72	0	100	0.432	1	-22
Affx-1054832123	pmv2_36494:208	RAD_pmv2	GTGCTGGACTTTTATTCCGAATGCGCATACCAACA[C/G]CGCTTTGAGCCTGAATAATGGCCAAAGCTAAAGGA	0.76	0	100	0.74	1	-21
Affx-1054832126	pmv2_36527:181	RAD_pmv2	ATGAAGCTATAATGTATATAAACATATATTACATG[C/T]AATTTGACAATTGAAATGCATTCTTTACCAAGTAA	0.718	0	100	0.754	0	-100
Affx-1054832127	pmv2_36531:73	RAD_pmv2	GGCTTCTTGCTCTCTCGGTCTCCTGTGCTAAGATT[A/C]AAGCAGTGGAAGGCGCTGTCACAGGACCGCCATTA	0.74	0	100	0.528	0	-100
Affx-1054832129	pmv2_36578:79	RAD_pmv2	ACACTCCACTTCACTGTGCTCTATACACCTGCTGC[A/G]CTTCTGCATCCACTCTTCTTCTGTATGCTCCTCTT	0.61	0	100	0.694	0	-100
Affx-1054832131	pmv2_36595:216	RAD_pmv2	ATTTCACTTTGACCATTAATAAACAATTTTAGATA[A/G]ATAGATAGGTCGACAGATAGATAGACAGATAGATA	0.75	0	100	0.744	0	-100
Affx-1054832138	pmv2_36673:231	RAD_pmv2	TTTAAATGTTAATCTGGTCATTCACAAATGTTAGA[C/T]AATGCAGATTTAAATAAAAATGAACTAATGATTTA	0.714	0	100	0.68	0	-100
Affx-1054832140	pmv2_36691:297	RAD_pmv2	TTTTAGCCTCCTCACTTCCACAAACAGAAGACTTT[A/T]CCACTCATACAGCTGATTCACAGTCATGCTGAGGT	0.724	0	100	0.686	0	-100
Affx-1054832141	pmv2_36694:166	RAD_pmv2	ATGTGCACCAGGACTTAGGATCTCAATTTAGTGCA[C/T]GTTTACATTTCAAAATAGATTGAGAATTTTCTTTT	0.7	0	100	0.728	0	-100
Affx-1054832143	pmv2_36729:68	RAD_pmv2	CATATTTCAGATGTTCCCAAGGATGGACAGAGTGG[C/T]GCTGCTCAAGCAAGTTAACATCCCAGTAATGGAAC	0.622	0	100	0.71	0	-100
Affx-1054832146	pmv2_36766:287	RAD_pmv2	GATGCTGGCATTTATCCTAATGAAAAATTGTAGTG[C/T]GCAACTTTAGTGAAACTTCTATGCAACTTTACTTG	0.736	0	100	0.71	0	-100
Affx-1054832149	pmv2_36813:146	RAD_pmv2	ATGCATGAATGTAAACACACGTAATGTGCACATCG[A/G]CCTCTAAAAAACACACACATTACTCTGTTAAATAA	0.704	0	100	0.632	0	-100
Affx-1054832153	pmv2_36879:65	RAD_pmv2	CTTGGGGATAGCTTCTGGAGCTGCAGCGAAAAACT[A/G]TGGGACTAAAATGTGTTGCACACTAAAACATAGTG	0.684	0	100	0.622	1	-16
Affx-1054832154	pmv2_36895:59	RAD_pmv2	AATATCAGTGTTCATGAGTACACCATCAGGTAAAC[A/G]CTGAACAAGTATATCATGGAGTGATAGCACGGAAA	0.798	0	100	0.698	0	-100
Affx-1054832161	pmv2_36930:68	RAD_pmv2	CGTCTGCAGAAAGCATACGCTGGAGAGAAAGCTGA[A/G]GACATCCACCGGCATGAGCGCTCTGTGACCGAGGC	0.646	0	100	0.478	0	-100
Affx-1054832162	pmv2_36934:155	RAD_pmv2	GTATGCACTTTCTAATGTGAAGATCTTGAGCATGC[A/G]TAGTTGCCATGAGGTGAATGTCTTTGTTTGTTTTC	0.638	0	100	0.724	0	-100
Affx-1054832163	pmv2_36939:85	RAD_pmv2	ATTTTAAAAAGTTAGGTAAATTCACTTTTTTAATG[C/T]TTCAGACTTCTGCTTTATTGTATCATTCTTGTCTA	0.682	0	100	0.748	0	-100
Affx-1054832165	pmv2_36950:240	RAD_pmv2	CCAAGCAGCAGCTTTAACAGCTTTTGCCTCAGTGT[A/C]AGCATTCTGTCCTGTTGTATTATGGGCACAGGGTG	0.628	0	100	0.726	0	-100
Affx-1054832167	pmv2_36957:72	RAD_pmv2	GACGCTAACATTCACATGAGCAGCTACCCAAACTC[A/G]CGTTAGTCACCTTATTAATGTATCTCTTATGAAAA	0.68	0	100	0.746	0	-100
Affx-1054832172	pmv2_37029:53	RAD_pmv2	AAACACTGCTAAATGTTGTTTTACATCTAAAGGCT[A/G]AAGTTGGCTTCTTACTCAGATTTTCAGTTCCGTTT	0.752	0	100	0.72	0	-100
Affx-1054832173	pmv2_37040:216	RAD_pmv2	CAGAAAAACCTGCAACTGCAGTTACACTATCCCCA[A/C]CCACTCCCTAAAGAATAAAAAGACAGGAACTTCCA	0.584	0	100	0.618	0	-100
Affx-1054832174	pmv2_37062:50	RAD_pmv2	TCCAGCAAGCATGGGCCACCGTCTGTGAGAAAATT[G/T]ACGTTAACCGATCTTTGGAGATTTGGTACTGCCTC	0.752	0	100	0.658	0	-100
Affx-1054832175	pmv2_37069:76	RAD_pmv2	GTTTCCTCCGTGGAACCGATCGCAGGTATGAGGCC[A/G]TTACAGGAGTGCTGAGGCAGCTACTGTATGAGAAA	0.384	0	100	0.64	0	-100
Affx-1054832178	pmv2_37088:67	RAD_pmv2	CTTTCACCTTTACACTCCCGCTGTATGTTACAGTC[C/T]CACATTTCGTTTACGACAGTACTAAAAACTTTTTT	0.63	0	100	0.74	0	-100
Affx-1054832181	pmv2_37146:202	RAD_pmv2	CTGGAGGACTGTCCGTCTGGTACTGAGCCAGAGGA[A/G]ATAAGCATTAGCCCAACCTACCCAGATGTGGATAT	0.456	0	100	0.644	0	-100
Affx-1054832182	pmv2_37149:89	RAD_pmv2	TTGCTCTTGGAGGCTGTCTATTACTGCATTTTTCT[A/G]GAAATTGGAGAACAGGGATATTAGTAAGTCACACC	0.622	0	100	0.756	0	-100
Affx-1054832184	pmv2_37167:117	RAD_pmv2	CACATGTTTATTCACCTCAGAAAGTGTTGTGACCC[A/G]ATCTAATGCCAGAAAAAAGATAAAGATCCGACATA	0.732	0	100	0.718	0	-100
Affx-1054832186	pmv2_37180:276	RAD_pmv2	CCAAACCCAAATTGAATTCAGAAACGAGGATTCCA[A/G]ACAGTGAGATAAGGGGCTGATACGCTTTAATCATC	0.684	0	100	0.594	0	-100
Affx-1054832189	pmv2_37216:48	RAD_pmv2	TGTGCCCGTGAAAATATGTGAACAACAAGGACAAT[A/G]AAAAGATGCGCGAATGCCATAAACTGTAACGTCAA	0.804	0	100	0.674	0	-100
Affx-1054832190	pmv2_37219:57	RAD_pmv2	CGGACCCAGATTTAAAGCGCTCTGGCCAAAATTAC[A/T]GAAACACGAACGCGTTTCTGCCAAACAAGGCTGGG	0.644	0	100	0.546	0	-100
Affx-1054832192	pmv2_37226:55	RAD_pmv2	AGCTGTTCTGAGGACTGGCCAACAAACGTGTGAAG[A/C]AGTCTGTAGCATGCTTTGTAATAAACTGTGCTGTG	0.75	0	100	0.73	0	-100
Affx-1054832194	pmv2_37230:81	RAD_pmv2	CTCCCTGATTTACTCACAGCTCTCTGACCGAGTGC[A/G]CATATGCACATTGACATGAACGGCCACATTCACAC	0.712	0	100	0.514	0	-100
Affx-1054832198	pmv2_37254:92	RAD_pmv2	TATGCCACAATATGCCATGATATGCATTTCTGAGC[A/G]TTCTGAGGAAGCCGTCCGTACTAAGACACTCCCCA	0.722	0	100	0.62	0	-100
Affx-1054832199	pmv2_37268:53	RAD_pmv2	GATTCATAGATTGAGAAAAGGTGGTACAGTACAGT[A/G]AATGTCTCGTTTGATGTGTGGAAAATGGGTCACAA	0.726	0	100	0.772	3	-3
Affx-1054832200	pmv2_37276:293	RAD_pmv2	GTTTATGTGCACAGCTCTGGTACTGTAATTGGATG[A/G]AAAGGTAAATAATTTGTGACACAGTCCTTTGAACT	0.712	0	100	0.618	0	-100
Affx-1054832201	pmv2_37285:118	RAD_pmv2	TTGAATAGACTTTTTTGTCTATTCTCTTTATTTAA[C/G]TGAGGCTTCTGTGACAGCTATACATCTGTTCAGAC	0.72	0	100	0.656	0	-100
Affx-1054832204	pmv2_37304:123	RAD_pmv2	GTGGTATGTGGCAGTAATAGGGATGTAATAAAACA[A/T]CGTATTGTGTTTTTATACAAACCCCTTTTCAAAAA	0.75	0	100	0.74	0	-100
Affx-1054832205	pmv2_37310:91	RAD_pmv2	CACTGTATGTTGTGTATTGTAGCGACTGAGCGTCG[A/G]CCACTTAACGTAAACCCTGCGCTCCATATCGGCTG	0.69	0	100	0.63	1	-17
Affx-1054832208	pmv2_37330:245	RAD_pmv2	CTCTCTCCGTCTCCCCATATCCAGAGGTCAAAGAT[C/T]GCTCTGTTCGACAAAATGTGGCAGTACATGAAGAG	0.584	0	100	0.748	0	-100
Affx-1054832209	pmv2_37333:107	RAD_pmv2	TTCCTGCTTTCTTGGATTTGGAAGTTTCGCTGATG[C/T]GTCCTCTGCCTAAAGCATGTGAT	0.69	0	100	0	0	-100
Affx-1054832211	pmv2_37370:163	RAD_pmv2	AGGCCCACCTGATGCCCAGCTCTCGAGAACATCAG[C/T]GAAGCTGCCAGTAAGGAGTACTCTCTGGAGAAGGC	0.536	0	100	0.602	0	-100
Affx-1054832212	pmv2_37380:107	RAD_pmv2	GAACCTGCAACAACCCACAAATACATTTTGCTTTG[A/G]TACCATCGCACAGTGCTGCTGTGGAGAACAGACCA	0.722	0	100	0.71	1	-18
Affx-1054832213	pmv2_37402:218	RAD_pmv2	ACCTAGTAGTGATGTGTGATCTATGACTCTCAAAA[G/T]GTAAACTTTATTGGTTTATTCTATAAATTAATTTG	0.734	0	100	0.594	0	-100
Affx-1054832215	pmv2_37412:111	RAD_pmv2	GTTTTTTTCAACACCTTTGGAGCTCAGTGGCGGAA[A/G]GCGGTTTCCCCTGCAACTTTCACCACAGATGTGAA	0.672	0	100	0.574	0	-100
Affx-1054832216	pmv2_37432:258	RAD_pmv2	AGGAGGAGGAGAAAACAAGCGTACAGAATTTGCTC[G/T]CCCCAAAGCTGAGTGATTATAAGTGTGTCAGACAT	0.736	0	100	0.668	0	-100
Affx-1054832217	pmv2_37438:126	RAD_pmv2	GCGATTTTTTTCGCTCTGGAAAACGCAACGCCCAG[C/T]TCGCGCTGCGCTCCGTGTACACTGGCATGCTTGGC	0.648	0	100	0.354	0	-100
Affx-1054832218	pmv2_37443:50	RAD_pmv2	CTCTCACGCATGCATCTGAACCCTCATGAAGTTTC[C/T]GACTACTGCTTAGTTTTCACTGATGAAAAGCTCTC	0.644	0	100	0.742	0	-100
Affx-1054832220	pmv2_37497:293	RAD_pmv2	ACGCTTACATACGCCATCATGCACCATATAAATGC[A/G]CAGCATTAAACATATGAGTAAAAGTGCTGTCCCCT	0.688	0	100	0.608	0	-100
Affx-1054832222	pmv2_37507:55	RAD_pmv2	ATTGATCTCTTTCACCGCCAGTTTGTCAGGATCCA[G/T]CAGGGTTGGAATCAGGCTGCGGAGCTCTTTTTTAA	0.696	0	100	0.504	0	-100
Affx-1054832226	pmv2_37562:117	RAD_pmv2	TCACTTTGTACACAACTAGTTGATAAGTTGCAAAT[A/C]TAGTCACTGACGTAAGTCTCCCTTTGTTCTAGTTG	0.78	0	100	0.768	0	-100
Affx-1054832229	pmv2_37596:54	RAD_pmv2	CCTGAGGGCCACAGAGGCCCCAGAGAGCAGACCAA[A/G]GCTTCATTTTTCTAGATCACTGGGGACATGACACA	0.452	0	100	0.618	0	-100
Affx-1054832230	pmv2_37609:82	RAD_pmv2	TCAGAAACCGACATATTAAATACAGCGACGTCTCA[A/G]CCACAGTCAACAATGCTGAGTGTTTT	0.72	0	100	0	1	-13
Affx-1054832231	pmv2_37617:262	RAD_pmv2	AATCAGTTGTGGCTCATCACTTTAGCAGTGAGCAT[C/G]TGACATTTATGAAAACACAAACATGTAACACAAAC	0.65	0	100	0.714	0	-100
Affx-1054832233	pmv2_37624:131	RAD_pmv2	AGCTGCCTACCTATCTAGCCAAAACAATTACAACA[C/T]CCTGCACATATCAGCTTTGCAGATGTTCTATGTTG	0.75	0	100	0.688	0	-100
Affx-1054832242	pmv2_37719:67	RAD_pmv2	TCCCTCAGTTTCACCACATTTCAGAATCAGCAACA[C/T]TTTATTTCGCCAAGAATGTTACACATATGAGGAAT	0.742	0	100	0.784	1	-9
Affx-1054832243	pmv2_37745:184	RAD_pmv2	CGATATCAACAGTGGAGAAAATGCGCCAGTAGACT[C/T]GCAATGGCAGACATGGCCTCGTAACCGGAACGTCT	0.678	0	100	0.548	2	-4
Affx-1054832244	pmv2_37753:133	RAD_pmv2	CAACAAACAAGCCCTTTAATTGTGCAAGATAATCA[C/G]TGTGAAAGAAAGTGAGAGGCCCGGGCAGAGACCCC	0.722	0	100	0.55	0	-100
Affx-1054832246	pmv2_37758:83	RAD_pmv2	TTCATCTCATCAGCTACAGATGAGCTGGATCAGGT[A/G]TGAGTCATTATTTTTTACAATCATTTTATCTAAAA	0.658	0	100	0.726	0	-100
Affx-1054832249	pmv2_37775:75	RAD_pmv2	ATTATAGGCACTGACCAGAGATGGATAGTGACTAG[C/T]TACAGACTAGTTACAGTTCCATGTGCTTAAACCTG	0.63	0	100	0.71	0	-100
Affx-1054832250	pmv2_37784:70	RAD_pmv2	GGGAGGAGTTTTCTGTTAGTAAAACTGATTTCAGA[A/T]TTTCACAAGCTTTTACTCCAAGACTGCAGCTTGAT	0.776	0	100	0.81	0	-100
Affx-1054832253	pmv2_37820:59	RAD_pmv2	CTCTGACAACTAGTTTAATAAAAAGGAATGTTCGC[A/G]AAAACTCTGTTCACCTACTTCCAAGTTCACTGTGC	0.758	0	100	0.72	0	-100
Affx-1054832255	pmv2_37837:132	RAD_pmv2	AAGATTTTGAAAGTTGTGTAGTGTATGCCCAGCCT[A/G]TATTGAGATGACAATCCTAAAGCTAAACATTACAA	0.702	0	100	0.738	0	-100
Affx-1054832258	pmv2_37869:76	RAD_pmv2	CACAGCAAGCAGAGAACGTTATCTAGAACTGCTCA[A/T]AACTCCAAGTACACAGAAGATGGACAAAATTCGGT	0.736	0	100	0.672	0	-100
Affx-1054832259	pmv2_37884:165	RAD_pmv2	TGAGCTAGATCTCTAGCCAATCACAGAGCAGGAAA[C/G]TTCTTGACGGAATACGGGTGGGAAACAGGCTGACT	0.748	0	100	0.622	0	-100
Affx-1054832260	pmv2_37892:201	RAD_pmv2	TGGTTTGCAAAAGACAAAGCAAGTATAGAGAAAAA[A/C]GCTATCGCACAAACCAGAACAAATCACAAGTGAGA	0.718	0	100	0.52	1	-7
Affx-1054832262	pmv2_37896:44	RAD_pmv2	ATACACCACTGATTCCCTTCCCTTTTGAAATACAG[C/T]GAGCTAAAACAGAAATGATAGCTTTGTGAGAGTTG	0.638	0	100	0.67	0	-100
Affx-1054832264	pmv2_37918:89	RAD_pmv2	TTGGACTACACTGCCATGTTGAGAAAGAAAACAGC[A/G]AGAATGGGAGAAAATGGGGGCTTATCCTATAGAAG	0.744	0	100	0.558	1	-17
Affx-1054832265	pmv2_37927:231	RAD_pmv2	CTCAATAATATTTGATTCAGGTTAGACACACATGC[A/G]CGCACACATATCCAAAATATTTGCCATTTCCAAAC	0.692	0	100	0.674	0	-100
Affx-1054832266	pmv2_37939:87	RAD_pmv2	GAATTACTTGTGGAGTTTTTCCAGAAATTCCCTGA[A/T]GTTTTTTGTGAAGTCCATGCTATGTTTAGAAATAT	0.706	0	100	0.698	0	-100
Affx-1054832267	pmv2_37977:91	RAD_pmv2	GCAGTTTACGTTATTCCTTTTTAACTCCTTAAACC[C/T]TAAGGGCACTAATGTGGACCCACAGAGTGTGTATG	0.746	0	100	0.712	0	-100
Affx-1054832269	pmv2_38001:95	RAD_pmv2	CATCTTGAAAATGTATGACAGAACAAACACACACA[A/C]AGACTGTGAATAGCCCTTCTTCATTGGTGTATTGT	0.736	0	100	0.686	1	-21
Affx-1054832271	pmv2_38014:201	RAD_pmv2	AGTACGTTATTACAAATTAGGTCGGTAAATTAAAT[A/G]AGATGCTGTTCCAGACCATTTTTGGTCAACCACAA	0.722	0	100	0.612	0	-100
Affx-1054832275	pmv2_38069:197	RAD_pmv2	CAAATATCATTAGCTTTTATAGGAATGTGACCTGT[A/T]TTTAAAAACTGATGACAACATAAATATAGACATTT	0.71	0	100	0.596	0	-100
Affx-1054832277	pmv2_38112:108	RAD_pmv2	AACATGTTCCTCAGCACGTTCTCTCTGAACTCTGC[A/G]TGGGAAAGAAATGCAGAGTACTGAAATGCAATCCA	0.56	0	100	0.674	0	-100
Affx-1054832278	pmv2_38113:274	RAD_pmv2	GCATTGCAAGACAGACTGAAACCGTCAAGCCAGGG[A/G]ATAACGCTCAAAATCCGGACATCCAGAAAAGTCCT	0.53	0	100	0.614	0	-100
Affx-1054832281	pmv2_38155:288	RAD_pmv2	TGACACTGTTGGCTCACAGGCTCACCTTATGAACC[A/G]AAAAAAAAAAGTGTGTTTTTTTACAATCACTGGCC	0.64	0	100	0.614	0	-100
Affx-1054832283	pmv2_38165:67	RAD_pmv2	TATCCTTCAGATAATCCAGCATTCTCTGTAACAAG[A/C]AGAGTACAGAAGTGTAATCAAAACACCTTCAATCA	0.71	0	100	0.702	0	-100
Affx-1054832286	pmv2_38179:108	RAD_pmv2	AGACAATCTACATATACTGCAGATTCATCATGACA[C/T]ATCAAAACTAGACTAAATAATCTGCATCCCTTCAG	0.724	0	100	0.736	0	-100
Affx-1054832287	pmv2_38189:290	RAD_pmv2	TGTTACTCCAAGCAGCGGAACGAGCGACTGCCCTG[G/T]GGGAACAATGTGCTGCTACTTTCAACCAAACACAG	0.422	0	100	0.642	0	-100
Affx-1054832288	pmv2_38193:190	RAD_pmv2	AATAAAACACTCATAATCTCTTTAAGAAAGTGTCT[C/T]GTTCTGTAATGTGGTTGTTTTGAAAAACACCCAAA	0.666	0	100	0.734	0	-100
Affx-1054832291	pmv2_38210:54	RAD_pmv2	CAGTTTCTCTAAGTTTGTCTGCTCTTTCACTCAAC[A/G]TGCCATACATTACCTGCTCACCGTAGTCTGCAGTT	0.736	0	100	0.664	0	-100
Affx-1054832293	pmv2_38232:99	RAD_pmv2	CCCCGTCGGCCCGCGGTGTGTCTTCAGGATATTTT[C/G]TACCTGCCCTCATATCGATAACAGAAGCAGCGCTC	0.622	0	100	0.732	0	-100
Affx-1054832294	pmv2_38239:297	RAD_pmv2	GGGAAGAAGGCAGATGTGACCATGATGATGAATGA[A/G]GAAAGAGATGGAATAAGAACAGAACAATGAGGTCC	0.732	0	100	0.644	1	-3
Affx-1054832296	pmv2_38270:98	RAD_pmv2	GAGCACACGCTAATAACAAGGTCACGCCAATCAAA[C/G]TGATGCTACGGGCTGAGAAACAGTGCACACACACA	0.782	0	100	0.736	0	-100
Affx-1054832297	pmv2_38291:126	RAD_pmv2	TGAAAGAGAATGAGAGAGAAACAGGCTTAGCTTGC[A/G]CCACACACAGAGTATATACACAACACCTGCTTATC	0.702	0	100	0.624	0	-100
Affx-1054832298	pmv2_38294:65	RAD_pmv2	GCTGGCTCGGGTCGTCGGTTTCTCATACTAATGAC[A/G]GTGAGTTTTTAGTTTGGGCCTGAAACACCAGAATC	0.718	0	100	0.718	0	-100
Affx-1054832300	pmv2_38304:113	RAD_pmv2	TGTTGCTGACCTCTACATTCCTGTATTACAAGACA[C/G]ATGCAGACAGATTCTAATCCAT	0.672	0	100	0	0	-100
Affx-1054832301	pmv2_38321:112	RAD_pmv2	TGGCCACCAAACATGGCCATTCTGGTTGACCAACA[C/T]ACCAGCATACAAAACACAACATCTGCT	0.75	0	100	0	0	-100
Affx-1054832304	pmv2_38350:264	RAD_pmv2	CGCATGCAAAATCTCAACCATACATCAGCAATGCT[A/G]ATTGGAAGGTAGCCCTGGGGGCAGGACGACCAGAA	0.71	0	100	0.39	0	-100
Affx-1054832307	pmv2_38382:101	RAD_pmv2	TTCCTTCAGCATCTTAATACCATCTATCTATCTGG[G/T]TCATGCTGTTTTCCATTATGGGCCATGTGTGTTTT	0.768	0	100	0.708	0	-100
Affx-1054832308	pmv2_38388:238	RAD_pmv2	AACTTCATTAAGGTCCATTTAGCAGAGAGACGACA[C/T]ACCCCACACAGCGAATACACTGACTGCTGAATCAA	0.754	0	100	0.596	0	-100
Affx-1054832310	pmv2_38401:92	RAD_pmv2	TACTTGAAGGGCTTTTCAGGTCACGTCAGTATGAC[C/T]GTTTCAGTGCAACACCTTGCTAATGTGAAGATTCC	0.684	0	100	0.76	0	-100
Affx-1054832311	pmv2_38421:92	RAD_pmv2	CAGATTCATTCTTTTTTCCCCTCTGATATCCAATT[A/C]CAGCACTTTCTGTTAGATAATGGCCCCTTACAGAT	0.58	0	100	0.732	0	-100
Affx-1054832313	pmv2_38459:51	RAD_pmv2	TTTGAGAAACTGAAATCAAGTATCCGGAAGAGAAT[A/G]GAAGCTGTAATAAAGGAGCAGGGTGGATACACTAA	0.762	0	100	0.724	0	-100
Affx-1054832315	pmv2_38483:214	RAD_pmv2	CAGTCCCTGTGTACGTCCTGTCTTTCTGTCCGTCT[A/G]TCTCCGTCCCGCCATCTTCGTTTCGGAACGAGCAA	0.618	0	100	0.526	0	-100
Affx-1054832324	pmv2_38541:106	RAD_pmv2	TCCAGTGACTTATCAGCCCATTAAAACTTACTCCA[C/T]ATCTTAGATGTTCACTTTTGGGGTGATAGA	0.756	0	100	0.55	0	-100
Affx-1054832327	pmv2_38553:135	RAD_pmv2	TAAAGCCTACCGTTGCCTAGGCCTCAAAATGATTA[C/T]GGTTTTTTAGCTAGGCTAAGAGAAGTGTGCTACAT	0.704	0	100	0.706	0	-100
Affx-1054832329	pmv2_38568:161	RAD_pmv2	CCCCCAAAACCGCCAAATCTCTTAAATAATAAACA[C/G]CATTAAGCTTCTTATTTCTCACGTCTTATTCAAAT	0.786	0	100	0.784	0	-100
Affx-1054832334	pmv2_38616:183	RAD_pmv2	GCGTCTGTGTACAGAGAGTTAAGAGTTAATCCTCC[A/T]TTCTCTGATGGCAGGACGAGCTGTTCTGGAGCTTC	0.742	0	100	0.428	0	-100
Affx-1054832338	pmv2_38645:84	RAD_pmv2	CTGAGATTATAATGCCCTGTGTGAAATGAATGTAT[C/T]TAAAATATATATGTTTTAGGCCAAAACCTTCTCAG	0.752	0	100	0.654	0	-100
Affx-1054832339	pmv2_38647:118	RAD_pmv2	CAAGCTGGAGCCGGGTGAGTTCTACCAGTGCCAGC[A/G]TGGCAACCTGGTGATGCCACCATCTGACAAAGGAC	0.418	0	100	0.616	0	-100
Affx-1054832340	pmv2_38650:260	RAD_pmv2	TCCTGATCATCTAAGACCATTTAATGTGAATAGAG[A/G]ATTGAATTTGGTTAAGTATCTATGTATAACTTATT	0.784	0	100	0.718	0	-100
Affx-1054832342	pmv2_38675:44	RAD_pmv2	AGATGGTGTAAACTCCACTCAGTTTTTGTCCGTAC[A/G]TGTAGACGTCAGAGCAGTCTGTCGGGAACACTTCC	0.664	0	100	0.734	0	-100
Affx-1054832343	pmv2_38678:119	RAD_pmv2	TCACTCCTCTCAGTTTATTTTCAGCTGATAGCAAT[C/T]ATTTTCCAAAGTTATTTATTTCCTTAAGA	0.796	0	100	0	0	-100
Affx-1054832345	pmv2_38691:46	RAD_pmv2	ATAGTGGGCGACATTAGTGCCGGATTACCGCCTGG[A/G]GAAACCGCGTCACTCTACTTCATCTCTGATCACGA	0.438	0	100	0.684	0	-100
Affx-1054832347	pmv2_38699:99	RAD_pmv2	TGCCTCACCTCCACACCATAGACCTCACAGGTAGG[C/T]GGATGTGTCTGTATAAAATATCCCTACACACGAGA	0.528	0	100	0.72	0	-100
Affx-1054832349	pmv2_38709:42	RAD_pmv2	AGTAGGGTTTCCACTAAAGCCATTATAAAGTTGAA[A/C]TCTATCTCTCTAAACTGTTTCTGATGCTCAGTAAC	0.716	0	100	0.768	0	-100
Affx-1054832350	pmv2_38710:235	RAD_pmv2	CAGTGTTCACCAATTTATTTACGCAAAAGTTTGTT[A/G]AGTATCTTGCTTGCTATGTCTGCTGTTTGCATTGT	0.712	0	100	0.772	0	-100
Affx-1054832352	pmv2_38729:143	RAD_pmv2	TTATAGAGCATGCAGTCTTTAGAATGTGAAGAGCG[C/T]TTCTCTCCCCTTCATTCCTTGAGCTGCAAAACATC	0.654	0	100	0.694	0	-100
Affx-1054832353	pmv2_38741:254	RAD_pmv2	CTTTAATTTCATTAAAGAGAGGGAAATTCGGTTGT[C/G]CATGATATGTGCCCTTTAAGTATTCAAGCAAAAGA	0.696	0	100	0.72	0	-100
Affx-1054832356	pmv2_38770:170	RAD_pmv2	GCAACGTGAAGCCTCGCAGACGGGTACACGACAAC[A/G]TACTCGAATGGAGCGTAACATAATTACAAGTGAAT	0.574	0	100	0.738	0	-100
Affx-1054832357	pmv2_38774:243	RAD_pmv2	TAGTTATGTTTGTCCTCAGTTCAGCTACTGAAATC[A/C]TCACCAAGGTTCCCCATATATCTGATGTTGGATCT	0.728	0	100	0.684	1	-4
Affx-1054832360	pmv2_38806:124	RAD_pmv2	TTGGCTGTGTTTCGATCTCTTAAGAAGCGACTTTT[C/T]GTAGCATTAATGTGAACTTCCAAAATGTAAGAAAC	0.756	0	100	0.704	0	-100
Affx-1054832363	pmv2_38841:298	RAD_pmv2	AAGATATGAGTTAATACAATGTGCACCGCCAGTCC[A/G]TCCACCTTTGGAGTTCAGGATGGTTCCTGAATAGA	0.71	0	100	0.656	0	-100
Affx-1054832365	pmv2_38877:117	RAD_pmv2	ATCTGCTTGTGCTAGTAATGTCTTAAAATGTAGGA[C/T]ATACGGCGTCTGTCTGTAGATCGGCAAAGCCTTAA	0.804	0	100	0.65	0	-100
Affx-1054832371	pmv2_38924:95	RAD_pmv2	ACATGAAATGAACCAACAGGCCACTGTACAGTTAC[C/T]GAGCTTGTTTTTTCTCTCAAGTCAAACTTAATATT	0.722	0	100	0.718	0	-100
Affx-1054832372	pmv2_38937:77	RAD_pmv2	TGTGTGATGAATGTACGCTGTTTCTCCAGCTTTAC[A/G]GCTGCACCTCACTGAGGAAGGCAACAATTAAAAGT	0.656	0	100	0.626	0	-100
Affx-1054832373	pmv2_38941:108	RAD_pmv2	GTTATTTGCTATGTTGTTCACAGTAAATGAGCAAA[A/G]GCCAAGGAATCTGAAGATCGGAAGAGAGGTTGAAA	0.72	0	100	0.622	0	-100
Affx-1054832375	pmv2_38963:181	RAD_pmv2	AGATCGAATGATCCCAGAATGACTCCAAGATAAAA[C/T]TGTGTTACATTAACATGAAGTTTTTTCATAAAAGG	0.714	0	100	0.604	0	-100
Affx-1054832377	pmv2_39017:99	RAD_pmv2	GTTTCATACATGTTGAAACTGTTTATCCTGTTGCA[A/C]GACTTTCAGACTGGATTCACTGTACTGCTCTGACT	0.69	0	100	0.72	0	-100
Affx-1054832379	pmv2_39034:183	RAD_pmv2	TCAGCTTGAAATACTAGATAGATATCTAGCCACAT[A/G]GATTCATGCATTCTTGGATAATCCAGTGACAGTTT	0.692	0	100	0.76	0	-100
Affx-1054832381	pmv2_39062:295	RAD_pmv2	TACGAATAGAAGCCTGCTGCAACTAATTAGCATCA[C/T]GTTATATAACTGGGTATCATTCAAAATATTTCGAT	0.686	0	100	0.594	0	-100
Affx-1054832383	pmv2_39075:112	RAD_pmv2	TTTTCCATCATTATAGCAAATTCACTCTGCTTTAG[A/G]ACAGCTATAGATTCCTCTGGAAAAAAAAAAAATGA	0.69	0	100	0.706	0	-100
Affx-1054832392	pmv2_39178:242	RAD_pmv2	TGTTCCGCAGTGACGTCTGGATCTGATGCAATTTC[A/G]TCGTGGGATCAAACGGAGTGCGGTCTGAACGGGTC	0.726	0	100	0.612	0	-100
Affx-1054832393	pmv2_39183:222	RAD_pmv2	AGGTAGCAGTTTGGTTAATTGGTCTAAATCCATGG[C/G]AGATGAGACTGAAATTGGCTGCTGTATCATTTAAG	0.614	0	100	0.69	0	-100
Affx-1054832395	pmv2_39200:79	RAD_pmv2	ACCACAGGCTCTGCCTACACCTACAGCTATGTGAC[A/G]GTGGGCGAGTTTGTGGCATTCTTTATCGGCTGGAA	0.696	0	100	0.606	0	-100
Affx-1054832396	pmv2_39202:181	RAD_pmv2	GATGCCATTCTTGCTTTGTGATGTATTGAATGATG[G/T]TTCATGTAAATACAGAATCATTCAGGACACTGGTG	0.702	0	100	0.68	0	-100
Affx-1054832398	pmv2_39215:101	RAD_pmv2	AGGATAAATCAAGATGCTGCTGTTGTACTTTATAC[G/T]GTTTCCACAGGCCTGTAGTTTAACAAGTTGTGACG	0.734	0	100	0.762	0	-100
Affx-1054832400	pmv2_39229:220	RAD_pmv2	TCTTTGTAAAGTGGCCAATTATCAGATTTCTGATG[C/T]TGAGCGAAGCCGTGAGCATTAAAAGAAATTTTGCA	0.69	0	100	0.692	1	-14
Affx-1054832401	pmv2_39231:379	RAD_pmv2	CCTTTTTCTTCTTTGGGCATTTTCTATAGCTTTAT[C/T]TCTGATTGCCTTAGAATCCTTTTCGGTTATCATTT	0.726	0	100	0.8	0	-100
Affx-1054832402	pmv2_39234:132	RAD_pmv2	AAGACGAGAATTAATGTTAGCAATCTTTCGTCTAG[A/G]AGCCATG	0.688	0	100	0	0	-100
Affx-1054832404	pmv2_39253:190	RAD_pmv2	GTACAATGCAAAATGGGGCAGATTTAATATGCTGG[G/T]CAGATAAAGTAAGGTTATTACTGTAGTATGTGTTT	0.69	0	100	0.706	0	-100
Affx-1054832405	pmv2_39311:58	RAD_pmv2	GCCGCTACAACAACACATACACCGTCAGTATTAGA[C/T]AGATTCATTGATAACTAGGGATGTGCAATGATACC	0.7	0	100	0.724	0	-100
Affx-1054832406	pmv2_39318:81	RAD_pmv2	AGACTTAGTATGCAATAAACCTGAGATTTTAAGGT[G/T]TTAATGTTACAACTTACGAAGACAAGGCCCGTGCA	0.778	0	100	0.732	0	-100
Affx-1054832407	pmv2_39324:148	RAD_pmv2	AGCATCCGCTCAGCACAGGGCGGCAACAAACAACG[C/G]AACCCCAACCGTTCCAAACCCGTCAAAGCCCAGGA	0.466	0	100	0.604	0	-100
Affx-1054832410	pmv2_39393:165	RAD_pmv2	GAACTGGGACTCATGCATTTCAGCTGTGAC[A/G]GGGGTACCCACAACAGATGCCTCCATTGATTCTGG	0.672	0	100	0.656	0	-100
Affx-1054832411	pmv2_39404:90	RAD_pmv2	TTGATACTAATCGTGTAAATGATTCTAATACGATG[A/T]GAGTACTTTACAATAGGGCTGAGCAATGTGACCAC	0.682	0	100	0.722	0	-100
Affx-1054832413	pmv2_39447:119	RAD_pmv2	GTTAGGCTTTAAGAAACTCAATCCTTTGCTAAGTT[C/G]TTCAAGCCTTCTCCAGCCTATTTTAATTTCCGGGC	0.692	0	100	0.714	0	-100
Affx-1054832416	pmv2_39460:73	RAD_pmv2	TTTCCCCGGCCGGGCTGTTCAGGATGTCTCTGAGC[A/G]TGTCTGTGAGCGCTGATATGGAACACCAGCCAGTT	0.434	0	100	0.622	0	-100
Affx-1054832417	pmv2_39475:71	RAD_pmv2	ACGTGGATCAAACATTCTGGTGGAGGTCTGGTAAC[C/T]GAATGATCTCACAGTTAAGGACAGACTTGTTTATG	0.74	0	100	0.682	0	-100
Affx-1054832419	pmv2_39482:53	RAD_pmv2	TTCAACATCATGCAAACAATTTGGTGAAGCTTACA[A/C]AAGCACTTTCTAAAACAGATACCATACAGTTCAAA	0.744	0	100	0.7	0	-100
Affx-1054832420	pmv2_39488:74	RAD_pmv2	ATAAACACTGTGTGCGAGGCAATAAAAACACATGG[C/T]GGTTGAAGTGTTCCCCTATGCGCAAGTCTTCATCA	0.694	0	100	0.644	0	-100
Affx-1054832423	pmv2_39498:223	RAD_pmv2	AGATGATGTTTGAGAGATTCTCTCTCCATCTCTGA[C/T]CACGTTCTGAAACCTGGCTGCAATCCAAGCACACA	0.684	0	100	0.682	0	-100
Affx-1054832434	pmv2_39564:182	RAD_pmv2	TATAAAACACGTTGTGTGTGTATATATTTAAGAAC[A/G]TATACTGTTATTGTTGTAGTTATTTGTAATGTTCT	0.736	0	100	0.748	0	-100
Affx-1054832435	pmv2_39566:113	RAD_pmv2	TGATATCAGGGCCGGTGTTACGGTAAATTAAATTC[A/C]CCATGTTTCCCCTCATTGCGCATGGTCGAAATCAT	0.72	0	100	0.58	0	-100
Affx-1054832437	pmv2_39596:62	RAD_pmv2	TCCCCTTTAGAGCCGCGTTCATTTACTAGCCTGCT[A/G]AAAACAGGGCATTAGGATTACAGCTAATAGGAATT	0.674	0	100	0.678	0	-100
Affx-1054832438	pmv2_39600:246	RAD_pmv2	TAAAGAAAACCACTGCCAGTATAATGAGATGCTCC[A/C]AAACAGCAATGCACAGTATATTGTGCCAGCTACAG	0.752	0	100	0.598	0	-100
Affx-1054832439	pmv2_39608:127	RAD_pmv2	GCTATACATAAGTGTATAAGTGTAAATGCTTTTTA[A/G]TGCTACAAATGTGGTAAATGGTAAAAGCAAAACTT	0.746	0	100	0.74	0	-100
Affx-1054832441	pmv2_39618:67	RAD_pmv2	GTGGGACTTCATCACATTTATCAAAGTTTCTCAGT[C/T]TTTGTCCATTTAACATATTCTATCACGTACTTCTG	0.716	0	100	0.782	0	-100
Affx-1054832443	pmv2_39674:42	RAD_pmv2	GTTCCAGCATTACGTAACATCTGAGTGATGCATTT[A/C]TAGATATAAATGAGAGATGTAAAAAGTTACAGAAC	0.734	0	100	0.738	0	-100
Affx-1054832450	pmv2_39711:82	RAD_pmv2	TCAGCATGGCCCAGAACGAGGACTTCCGCAATATG[A/G]TCATCGGATTGCAATACGCCGGAATTCCTAGCGTG	0.624	0	100	0.726	0	-100
Affx-1054832451	pmv2_39731:125	RAD_pmv2	AGTTTATAGCAGTCTAACCGCAATGCTGTATCATT[C/T]GAGGCTAGGCTAG	0.698	0	100	0	0	-100
Affx-1054832454	pmv2_39776:112	RAD_pmv2	CCGTAAAAACACTTTGTTAGTGGTCTAAACAAATG[C/T]ATGCAAACAGACTTGACTAACTGTTGCCCAGGTCG	0.77	0	100	0.69	0	-100
Affx-1054832456	pmv2_39790:45	RAD_pmv2	CCAGGTGGGCAGGAGGGGGACGCTAGGCTAGGCAA[C/T]GCTACGCTATGCTAGCTCTTCATCAATAATTTACA	0.47	0	100	0.68	0	-100
Affx-1054832457	pmv2_39805:75	RAD_pmv2	CTGTAATTACCAGTTTGCAATATAATTACAGTTTC[A/T]AGAGTCAGTGTATGATAATTAATAGTTATATATAG	0.672	0	100	0.752	0	-100
Affx-1054832458	pmv2_39823:183	RAD_pmv2	CTGTGCTATATATAATGCGTTATTTATTTATTTAC[C/T]TCTCTTTCAAACTTTTTGCAATAATAACTTGACTT	0.648	0	100	0.746	0	-100
Affx-1054832459	pmv2_39864:243	RAD_pmv2	TTGGCACTCGCAGGGCTGTAACCACGGAAAGACAT[C/T]GTAGTGATCATTTATTTATTTATATTTCACATTTA	0.678	0	100	0.76	0	-100
Affx-1054832461	pmv2_39873:47	RAD_pmv2	ACAGAAGCCGAGAATGACGAGAGACTACACAGACC[C/T]TTAATTCAGTGTTTTCAAACTCCAGGTTTGGAGCC	0.676	0	100	0.73	0	-100
Affx-1054832462	pmv2_39875:77	RAD_pmv2	GGCTCATGTGGTGTAACTGAACATTGTTGCTATGT[C/T]GTAAAGAAAGTTGTTACAACACAAGAGAGAGAGAC	0.678	0	100	0.704	0	-100
Affx-1054832463	pmv2_39879:95	RAD_pmv2	TAGTATTTTTGATTTAATACAATGTTACTGTATCT[A/G]ACAGTCCATTGCTGTTTTGTAAAATGTGACAAACA	0.722	0	100	0.7	0	-100
Affx-1054832466	pmv2_39900:113	RAD_pmv2	TATTTATACGGGAGAAAGCCTACTGAGACCGAGGT[C/T]TCATTTTCACTGCTTTCCTGTTTCCCATCCCAATT	0.654	0	100	0.706	0	-100
Affx-1054832467	pmv2_39901:222	RAD_pmv2	ACCGCATATGACCGAAAGGTCACCATGCTCAAAGC[C/G]AAGCGTCTGCTAGAGAGGTAGCATTGGGCTGTGGA	0.702	0	100	0.626	0	-100
Affx-1054832471	pmv2_39960:56	RAD_pmv2	CGCAGTCTCACCAAACCACAGGACACTGTCCAGAA[A/G]TGTCCTTTTGCTAACTTCTCAGAGTGAGAGTGCTG	0.688	0	100	0.758	0	-100
Affx-1054832472	pmv2_39961:308	RAD_pmv2	AACACACACACACACACTGCCCTCCCACCCTCTCC[A/G]GGTCCAACAGAAGCAGTCACAGCTTCATCTGATGG	0.528	0	100	0.626	0	-100
Affx-1054832480	pmv2_39996:81	RAD_pmv2	CACACAAATCAGTGCTCTATCTACATAAAATATAT[C/T]GTATGTCATGAAGTTAAAATACTAATAATATATTG	0.638	0	100	0.75	0	-100
Affx-1054832482	pmv2_40023:71	RAD_pmv2	GGATTTCCAACAAACTGCTTAAAATAGGAGGAAAT[G/T]AATAATGCAAGTATTCCCCTAAGAACAAAGATGAA	0.792	0	100	0.674	0	-100
Affx-1054832485	pmv2_40069:132	RAD_pmv2	TGTCAAAATTTCTAATGCAAATATAAGATACTGTG[C/T]GAAGATTGGTTTTAGAAATTCTAACCACACATCTA	0.716	0	100	0.704	0	-100
Affx-1054832486	pmv2_40077:126	RAD_pmv2	TATGACATACTCATATATATATAAAAATGGACTAA[A/T]GTAAACTGAATT	0.732	0	100	0	0	-100
Affx-1054832488	pmv2_40089:66	RAD_pmv2	TTTCAATAATCTGTGCATTCTGTGGAACTCTATTT[C/T]AGTACTTCAAAAGATTCTCTGTTGGTAAAATGTCT	0.738	0	100	0.608	0	-100
Affx-1054832489	pmv2_40094:55	RAD_pmv2	GCAGGTGGTGTTGGACAAAGTGCAGAAAGGATGGA[A/G]AGAGTGTGACCCACGGTGACTGGCCTGGCCCATGG	0.734	0	100	0.386	0	-100
Affx-1054832492	pmv2_40126:107	RAD_pmv2	CAGATGACCGATGGGAGCCAACTGTCCCAGTGTTA[C/T]GTAGGAATATTAATTATGGCATGTTTTTATTTTTT	0.616	0	100	0.712	0	-100
Affx-1054832494	pmv2_40145:121	RAD_pmv2	GCTTTAATGCTGAGCCAAATCGGCAGAAACGTTCC[A/G]AGCTTTTGTTTTTCTTCAGCTGCTAAGAACTTGAA	0.678	0	100	0.776	0	-100
Affx-1054832495	pmv2_40149:131	RAD_pmv2	TTCACCCATCCTCAGCTGTTTATGTATTTACCCGA[C/T]GATGCTAAGCTGCTGCTGCATTCGGCACTATGATC	0.706	0	100	0.644	0	-100
Affx-1054832497	pmv2_40187:65	RAD_pmv2	TGGTTTAATATTCGCTTTTTAATAATGCGTATGAA[A/C]GGTCATAGAGCAGTAAGACCAAACGCTTCACCTCT	0.804	0	100	0.67	0	-100
Affx-1054832499	pmv2_40196:319	RAD_pmv2	CAAGTAGGAGATAGAGGAAATAATTTTAACCAGCT[A/C]AGTTTGTTGAAGGTAAACGATTCCAGACTCTCTGC	0.714	0	100	0.71	0	-100
Affx-1054832500	pmv2_40198:194	RAD_pmv2	CAGTAATTCACAGTGGTCAGCCCTCCGAACGGCTG[A/C]TTTGTTGGAGCCGGTCGACGAGGACGGAGAAGCTA	0.496	0	100	0.604	0	-100
Affx-1054832502	pmv2_40200:96	RAD_pmv2	AGAAATCAAATTGATTTGTGGTTAAAGGTCAGAGA[C/T]CTACACCCCTGATATGGGCATATGTAGTTAATTAC	0.708	0	100	0.632	0	-100
Affx-1054832504	pmv2_40213:83	RAD_pmv2	ATTTACAGCTTGTTTCACTGTATCCATCCCATGTA[C/T]CAATGGACTAAATCTATTCTTAATGCGTATATAAT	0.736	0	100	0.706	0	-100
Affx-1054832507	pmv2_40227:78	RAD_pmv2	TGGTGCCGTTGGGAGCCATGACTCAGACTCTACCA[C/T]AATTACAATGCACTTCTCTCTTTTTCTCTCTATGA	0.578	0	100	0.718	0	-100
Affx-1054832510	pmv2_40246:86	RAD_pmv2	ATGTGGCAGGTCCGTTCCACAGAGTTTCATGCAAA[A/T]CCTGCAGAGTGTTATCCATCTCACCAACTAGACAA	0.65	0	100	0.63	0	-100
Affx-1054832511	pmv2_40256:181	RAD_pmv2	AGCTGCTGACTCGACGCCGCGCTCTGTTCTCTCCA[A/G]CTCAGACAGACTCTATCTAAACAGTTTACTCTCTC	0.55	0	100	0.706	0	-100
Affx-1054832518	pmv2_40330:99	RAD_pmv2	TGATCTTTATAAAGATATAACAACAAATAATATAC[G/T]TTAAGGGCCATACAAATAAAATCTGTGTGTCATTT	0.65	0	100	0.728	0	-100
Affx-1054832522	pmv2_40356:247	RAD_pmv2	CGCAGAAGCAGATGCAGGGGTTAGTTTTGGGACAG[A/G]CTCCCAGTAGAAAGCCCTATAAATGACAACCCCGT	0.696	0	100	0.688	0	-100
Affx-1054832524	pmv2_40366:174	RAD_pmv2	GCACAGTGGGGCACTGTGAAAGAATGCTAACACAA[A/G]TTCCCATACAGGCACCAGAGGGGCCCCAAATGAGG	0.704	0	100	0.496	0	-100
Affx-1054832525	pmv2_40374:219	RAD_pmv2	TGCTCAGTAAAACGTCTCACACACAAGAAAATTCG[C/T]CAATGCAAAAACAAGTGAATGTCTGAAAGATACAG	0.666	0	100	0.626	0	-100
Affx-1054832527	pmv2_40385:71	RAD_pmv2	TCGAGGGAGAAGATCCTGCAACTGGCTCATCAAAA[A/G]TATCCACTGACTTTCAAAGGGAAAAGGATCCTTAT	0.688	0	100	0.688	0	-100
Affx-1054832528	pmv2_40390:160	RAD_pmv2	ACTTCTTAAACCCCTCCGTCACAATCAGGTCTACT[C/T]CAGCTATTTCACTGCTCTGTTTAGATTGATTCCAA	0.494	0	100	0.766	0	-100
Affx-1054832530	pmv2_40410:221	RAD_pmv2	GTGCCCTTAGAATAGGGGAACAAGGGCGCACTACA[C/G]AGAGCCCTTAATGTGGGCTGAACAAAAGCAGTGAG	0.658	0	100	0.674	1	-15
Affx-1054832534	pmv2_40475:83	RAD_pmv2	TAGTCCTGCGCCGCAAGATATTATGGTTGGTCCAG[C/T]GGTAATCTGCAGGAGTGCAGACTTCTACTTCACAG	0.57	0	100	0.706	0	-100
Affx-1054832538	pmv2_40501:42	RAD_pmv2	TCAATGCTACCCACTCACTCTCTCGCGCTCTCTCT[C/T]GCTCTCTGTACCACTTAACTAGCTCATGCTATTTA	0.548	0	100	0.64	0	-100
Affx-1054832539	pmv2_40517:99	RAD_pmv2	CCCAAACACCGTCCGTCTGAGCGAAACGCGCGAGA[A/T]ATTTAATCTACAGTACAGTCGACAAGACCTGCCGC	0.386	0	100	0.766	0	-100
Affx-1054832541	pmv2_40535:52	RAD_pmv2	TTTGTGTGTGCAACACAGCCAAAACAGTAGCGCTA[C/G]TGGCCAAAAAGGTGAATTTCATGTGTGAAACAGGT	0.632	0	100	0.624	0	-100
Affx-1054832542	pmv2_40573:99	RAD_pmv2	TGTCATGGATCCATTTCACAGAGGTTCCACTTCTT[A/G]GTATTCATTCACAGCTGAACAAGCGCAAACGCCCA	0.65	0	100	0.73	0	-100
Affx-1054832543	pmv2_40578:61	RAD_pmv2	CTGTGTGTGGTGAGATTCAGTTCAACCCCCTCACC[G/T]TTAAACTCCACTACAGTGAGCTGTGAATAGCACAG	0.482	0	100	0.68	0	-100
Affx-1054832544	pmv2_40579:209	RAD_pmv2	CCTTTTCTCAGTGAAGGCTTCTTGACAGCTACACA[A/T]CCTTTCAGACCCATAGCGTTGAGTGCTTACAGTGA	0.754	0	100	0.592	0	-100
Affx-1054832545	pmv2_40589:113	RAD_pmv2	GATTCCATTCGTTATTAACTAACAGTACATCAACA[C/T]TCACCTTCCCAGGCCACAGTTTACATCAGATCAAG	0.756	0	100	0.584	0	-100
Affx-1054832546	pmv2_40590:63	RAD_pmv2	GTAGTCACTAACCACTCTGTAGCCCATTTAAAATA[A/G]TGGAATTGTAAATAGATGATAAATAAAAACAGCAA	0.802	0	100	0.718	0	-100
Affx-1054832549	pmv2_40626:55	RAD_pmv2	TTCTATAACCTAGGAATAGCTCAGCCAGTTTGCAC[A/T]GAAGTCCCTGTAGTTACTGAAAAATAAGACTTAGT	0.574	0	100	0.624	0	-100
Affx-1054832550	pmv2_40627:93	RAD_pmv2	GAGCTGTCTGCACACGTTGGGTTCCGATCAGCGAA[A/G]AGTACCATCATGTGGACATGGACATGAGATTCTGC	0.484	0	100	0.676	0	-100
Affx-1054832551	pmv2_40629:107	RAD_pmv2	CTACATGGTCTTCTTAATAAAGTTATCAAATACTA[C/T]CAATTGTTGCATGCCTAGTGCTGACATCAAGCAAC	0.74	0	100	0.62	0	-100
Affx-1054832554	pmv2_40649:92	RAD_pmv2	TGTTAGAGGGGGTTTTGTTAAACAGGTGAAACCAC[A/G]TCTAACTGCACGCACACTGTTTCGTGTACTTTCAC	0.714	0	100	0.704	1	-12
Affx-1054832556	pmv2_40661:276	RAD_pmv2	ATTAGTAGATCACTGAAAATATTATCATGCACTAT[A/G]CAATTATTTCTAAATGTTGTCTAAAAGATAGCCTC	0.674	0	100	0.734	0	-100
Affx-1054832557	pmv2_40680:65	RAD_pmv2	GTGACACTGTCCTTAGAAGTGAGAGGCTGACAGAC[C/T]TTAGTCTTTTAATAACCTTTTCAAAGTCTTCTAAG	0.662	0	100	0.776	0	-100
Affx-1054832560	pmv2_40700:88	RAD_pmv2	ATGTCTAGTTACTAGCCTTACCCTTAATTAAGACG[A/G]TCAAAAATTTGAAATTAGAATATTAGTCAAATTCA	0.744	0	100	0.646	0	-100
Affx-1054832561	pmv2_40711:106	RAD_pmv2	GAGTTTTTCTTTTACTGTTGGACTGTTAATCAGTT[A/C]AATCAGTTAAAATGTGAAGATCGGGAGAGTCTGTT	0.726	0	100	0.706	0	-100
Affx-1054832563	pmv2_40725:112	RAD_pmv2	ACGCATTGCATGAAAATAAACCTGCATATCAGGAT[A/G]TACATACATATACACTATATTTCGATCTGAAATTA	0.794	0	100	0.732	0	-100
Affx-1054832565	pmv2_40749:267	RAD_pmv2	TGCTGATTCTGGTTTAATTCTCTTTAAGGACAGAT[C/T]TTGACTTCTTGTTTGTTTCATAATTATCAGAACGA	0.73	0	100	0.776	0	-100
Affx-1054832568	pmv2_40763:175	RAD_pmv2	ACAGGGATGAAGGAAAAATGTGGACTGCCTGGGTC[C/T]AAGTTGGGAACACTGCAGAATTTTCTGTGCTTGCC	0.642	0	100	0.748	0	-100
Affx-1054832569	pmv2_40772:210	RAD_pmv2	AGATAAATGAGCACCAGTGCTTATTCGCTCACTCA[C/T]GCGCTCTCATTATGCATATGGGAGCGCTTTATCTG	0.732	0	100	0.592	0	-100
Affx-1054832573	pmv2_40823:161	RAD_pmv2	TCTGACACTGGTCTGTAAGATCGGTTACACATATA[A/G]TCTTACTGCTGGACTACTAATCTAGAATAAGACTC	0.706	0	100	0.736	0	-100
Affx-1054832576	pmv2_40853:249	RAD_pmv2	AATACTTACATATTTACTTACAAACATTTTCACAG[A/G]ATGAAACACGTTTTTCACAGAATGTCTTGTAATTT	0.728	0	100	0.702	0	-100
Affx-1054832577	pmv2_40864:102	RAD_pmv2	AGCTAATGCAATGTATTTTATGTAAGTGGTTGCTC[C/T]GTTAGTTACAACTGCATTTTTATCTAAATATGCTA	0.648	0	100	0.732	1	-3
Affx-1054832578	pmv2_40868:54	RAD_pmv2	CAAAGTTGGGATCTATTACTCCCTAATATAATAAC[A/C]CTGATAAATAAATTCAGATGGGTTCATGCTGAAGC	0.716	0	100	0.694	1	-2
Affx-1054832579	pmv2_40882:62	RAD_pmv2	GGGTGAGGAGTTGAAACGTCACCCATGTAGCCCAG[A/G]ACTTGCATTATTTTTCAAGAGCTTAACTAAGAACT	0.628	0	100	0.746	0	-100
Affx-1054832580	pmv2_40883:263	RAD_pmv2	GAAGCCTCCCACAGGTGTGGGCTTTTATATTTAGC[A/T]CAGGTTGGCTAGATGTCGTGGAGGCAGTGTTTCCA	0.67	0	100	0.462	0	-100
Affx-1054832582	pmv2_40886:64	RAD_pmv2	CGTATATCCCAGATGTCGGGTCTTTTAAGCATGCT[A/T]ACTCTTGGCAGCACAGTTACAGTTGACTCATTGCT	0.584	0	100	0.624	0	-100
Affx-1054832583	pmv2_40903:80	RAD_pmv2	AACAAGTAAGGAAATGTATACCACACTGATTACCA[C/T]TGTGAAATTATCACGCACCTGACTCAAAGTGTGAG	0.692	0	100	0.696	0	-100
Affx-1054832584	pmv2_40910:49	RAD_pmv2	GCATCATATCTCTGTTCTGTGTCCTCTTCACTGTG[C/T]GTTTTAAAGCATTGGCTGCCACTCTTCATCCCTGT	0.64	0	100	0.772	0	-100
Affx-1054832587	pmv2_40919:102	RAD_pmv2	TTTATCACGTATCCATGCTGTTTATGTGAAATGAG[C/T]AATACAGGCAGATTCAAGGCTTCAGCAGCGTCAGA	0.72	0	100	0.652	0	-100
Affx-1054832591	pmv2_40937:232	RAD_pmv2	TTTGCCTGCAATCCACATAATCAAAACCTCAACAT[C/T]GCAGATGTCCAATTTCAGTGTTCTAGTGTAAATTT	0.7	0	100	0.674	0	-100
Affx-1054832592	pmv2_40938:194	RAD_pmv2	AGTTATATGCCAGTGCTAATCACTAGTTTTCTTGC[A/G]TTCTTCTGATTAGCCAATATTACTGCTATACAAAT	0.734	0	100	0.742	0	-100
Affx-1054832596	pmv2_40987:200	RAD_pmv2	ATGGAGCTGATAGTTAATGAGGAGCAAACCTGAAT[C/T]TGTTCAACTTACTGACTGGAAGGACATGCAATATA	0.64	0	100	0.754	0	-100
Affx-1054832597	pmv2_40989:42	RAD_pmv2	TCAGTCTGGTTCTGATCAGGGAAGAGAATTAATTT[A/G]GCATTTACAGAACGAATGTATATTAAAACGGCTCA	0.758	0	100	0.72	2	-10
Affx-1054832601	pmv2_40998:78	RAD_pmv2	ATGTAAGCTGTAATAAAGGCCAAGAGTGGACACAG[A/C]AAATACTGAAAAAAAAATATGTCACCTTCATATTG	0.744	0	100	0.702	1	-23
Affx-1054832603	pmv2_41003:300	RAD_pmv2	GCTTGGTACTGCTTACCCATTAAAAGTACTGTGTG[A/G]TACTGTTTTCTTATTTAAAGTACTGCTTGATACTG	0.652	0	100	0.74	0	-100
Affx-1054832604	pmv2_41030:54	RAD_pmv2	TCCTGCTGCTCTTTGAGGAGACGTCTCTGCTCTGC[A/G]ATGGTCTGCTGCTGGGCTGCGTAACGATGCTCAAA	0.622	0	100	0.53	0	-100
Affx-1054832606	pmv2_41046:101	RAD_pmv2	CAGCACACAAAATTAGGCATTATTACAGGGGAATT[C/T]CACCCATTTTTAAAATTATGCTAATTTCTGAATCA	0.696	0	100	0.676	0	-100
Affx-1054832608	pmv2_41062:43	RAD_pmv2	TGCGCTGCGAGAGAACAGAGCCTGTGCATCTATCA[A/G]ACTGAAACCAAGAAGCCATTCTCTATTGGTAATAT	0.714	0	100	0.586	0	-100
Affx-1054832612	pmv2_41085:81	RAD_pmv2	TCCTCCTGGTCCTGGTCACCGCCCTGGCCCTCCTC[C/T]TCCTGTAAAGCACAAAGGCACAAAGTTTCAATCTA	0.522	0	100	0.736	0	-100
Affx-1054832614	pmv2_41119:96	RAD_pmv2	GTCTTATACTGAAGAGGGTGTATGAGTGGTAATAT[C/T]TGTGCATATATTAGAGACGGTGCTGACCCTCGTTT	0.724	0	100	0.768	0	-100
Affx-1054832617	pmv2_41131:174	RAD_pmv2	ATATCTCAGTGGTCATTTATCTTTGACGCACTTTT[G/T]GAGGAAAAAAAAAAAACAAAATTAATTTGGCTCCC	0.754	0	100	0.68	0	-100
Affx-1054832618	pmv2_41139:44	RAD_pmv2	GCGCTAAACTTTTTCCAGTTCACGGCAGAGATGGA[C/T]GACCTGCTGGCCTGGCTGCAGGACGAGTACAGGCT	0.688	0	100	0.384	0	-100
Affx-1054832621	pmv2_41189:109	RAD_pmv2	TATTCTCCAACTACGCGCACACTGTCCACATCTCC[A/G]AAAGTAAACTGCTCAGAGAGTTAAATGTGAGGCAG	0.582	0	100	0.722	0	-100
Affx-1054832622	pmv2_41204:103	RAD_pmv2	GTTGGAATGCAGAGATGTGGCGTTTCAGCAAAGTT[A/C]TACACTAAGCCAACTTCACATGAAGAAATGATGCC	0.71	0	100	0.62	0	-100
Affx-1054832623	pmv2_41205:59	RAD_pmv2	TCCGCCATAATGATTTTGGCCCTTGTCAGGGTTAC[A/G]CAAGTCTTCACGCCTTAATTTCTCCTGCATCCAGC	0.65	0	100	0.718	0	-100
Affx-1054832624	pmv2_41218:59	RAD_pmv2	CACTCTGAGTTTTGCTGCTTTCACCCTAACATCGC[C/T]CTGAGTGTTTGTCTTTAGGACTATTCAGATGGGGG	0.664	0	100	0.718	0	-100
Affx-1054832625	pmv2_41225:193	RAD_pmv2	TCTAGATTGTCTTCTATTGTGTAGTCCTCTCAGAA[C/T]GACTTCTACACAATTGACTAAGCTCAAATGAGAGA	0.726	0	100	0.758	0	-100
Affx-1054832628	pmv2_41245:265	RAD_pmv2	CTATATAATCGTATCTCCACTGAACATCTGGTGGT[A/G]TGAACTTCTCTGTTGCTTGGGAATAATTCAGTCAA	0.702	0	100	0.67	0	-100
Affx-1054832630	pmv2_41288:185	RAD_pmv2	CTCAGGAACCTGATGTAATTAGTCTTCCCTCCTCT[C/T]CAGCCTCTCACATCCTCCAGTTTCTTTTCTCAGCT	0.602	0	100	0.656	0	-100
Affx-1054832631	pmv2_41296:88	RAD_pmv2	TGTTTTTACATTCATTTCATTTTTAATCAAAGTAT[A/G]TGCCTACCACAACTTTCAGTTCTATCAATCCAGTA	0.722	0	100	0.734	0	-100
Affx-1054832637	pmv2_41327:309	RAD_pmv2	TTGCTGCACAGACTTTGCTTGTGACTTTTGAGTGA[C/T]ATTTCAACAAAAATCACATTTATATATTAACATAA	0.7	0	100	0.652	0	-100
Affx-1054832642	pmv2_41410:203	RAD_pmv2	ATCACGCAGCCCGCCTAGCCTGCGCAAAAGAAAAG[C/G]TTTGACCTTTATACCCTGCTGTGAAAAAGTATTTG	0.56	0	100	0.78	0	-100
Affx-1054832643	pmv2_41423:191	RAD_pmv2	TATTGCCCTTTGCAAATATTGATGGGCAATATTAC[A/G]GTATTTCTTTTATTGTGTTAAGTTACGGTGCAGTA	0.704	0	100	0.688	0	-100
Affx-1054832644	pmv2_41444:66	RAD_pmv2	ATCGTCCTTCTTCTTCTAACTGAGAATGGAGGATG[A/T]TCCATCTCACCATGCTGTACTTTCCCCAAACACAA	0.662	0	100	0.752	0	-100
Affx-1054832648	pmv2_41482:111	RAD_pmv2	TGTCCCACCCATGTTGAGTATTAAGCAATAGAACA[C/T]GAGAAGGAGTGTGTTATCGCAAAATTAACATCGGA	0.744	0	100	0.708	0	-100
Affx-1054832650	pmv2_41495:73	RAD_pmv2	ATCTCACTGTAGCCATCTTTAGCCTCTTTGCCCTT[G/T]GCTGCCTGTGATCGGCCCCACTTGACAGTAAGTCT	0.648	0	100	0.478	0	-100
Affx-1054832652	pmv2_41498:101	RAD_pmv2	ATCATGTGTGGTTAATTAGGGTTTGAGGTAAAGTC[A/T]GCAGGAAGGTAGAGCTCCAGGAATGTGAAGATCGG	0.72	0	100	0.488	0	-100
Affx-1054832653	pmv2_41507:288	RAD_pmv2	TTTGACTTTCGCAAATGGCATAATACTATAGTACA[C/T]GCCCATCCACATACCTTGTGCTTCCAACTGCACTA	0.714	0	100	0.586	0	-100
Affx-1054832656	pmv2_41514:152	RAD_pmv2	CCAAGAGTTAAGAGCCCCCAGGTGAAGGTCGTCAA[A/T]CGCATCAAACAGCCAAGTGCCTCCAAGTGCCAAAG	0.578	0	100	0.62	0	-100
Affx-1054832658	pmv2_41519:322	RAD_pmv2	AGTGCTCTCTACCACTGTAGGTTTCATAAGTAGCA[C/T]TTTGTTTTGGTGGCCCACTGCAGATGTCCTACATT	0.762	0	100	0.682	0	-100
Affx-1054832660	pmv2_41530:125	RAD_pmv2	AATGAATATCTCATGAGAATAGGTGTTACTCTGTC[A/G]GTTCAGAATTATTTAGTTAGATTGATTGCCATCTT	0.634	0	100	0.726	0	-100
Affx-1054832661	pmv2_41532:96	RAD_pmv2	TGAATGCAGGTTGATATTACTTATGTTCATGTTTG[C/T]GTCATCACAATCATAATAAACTCAAAACAGGCTAA	0.626	0	100	0.73	0	-100
Affx-1054832672	pmv2_41640:51	RAD_pmv2	CTGACACAGCAGGGGTGGTGCAGCGTTATACTGTG[C/T]AGCATTGTGTGCACAAACATGATCTTCAGGGAACC	0.55	0	100	0.724	0	-100
Affx-1054832673	pmv2_41660:87	RAD_pmv2	CACGTTTATCTCCAGAGGGACCTTGCAGACGGAGC[A/G]GAGAAAAGGCCCATGCATCGGTCTGCAGTTATTCA	0.56	0	100	0.614	0	-100
Affx-1054832674	pmv2_41674:216	RAD_pmv2	CTGCAGTCGGAGAGTAAGAGCTGTTACTTTTACTT[C/T]TTTTTGTGTATCAAAAAATCATAATTTATTTTTAC	0.65	0	100	0.686	0	-100
Affx-1054832678	pmv2_41719:264	RAD_pmv2	CCTGGTATAAATACGAATCTACAAGAGGAAAACAC[A/C]AAAATCATCAGTGACTATTTTTTGCTTAAAGGAAG	0.748	0	100	0.568	0	-100
Affx-1054832683	pmv2_41741:42	RAD_pmv2	TAAAACAAGCACATCGTTCACAATCGCTGTGCTCT[A/G]TAAACGCTGTTCATCGTCTTCGCTCAGATCAGGTG	0.658	1	1	0.738	0	-100
Affx-1054832689	pmv2_41847:227	RAD_pmv2	CCAAACCTGGCGAAGAGTTCAGATGTGTATTTAAA[A/G]TACTAGATCATTTGAAATCAGATAAAGAACTCAGC	0.576	0	100	0.722	0	-100
Affx-1054832692	pmv2_41915:111	RAD_pmv2	CCCATTCGCAGGGCTTACAGACATGAACCTCAGCA[A/G]CTGCTTCTGTGTTCTTGCCTGGGCCTGCAATGTTT	0.644	0	100	0.582	0	-100
Affx-1054832694	pmv2_41925:106	RAD_pmv2	GCCTCCTGATTTTTAGAACGTAAAATCACAGAACG[A/T]GGTCCAGTCTGATCAGCAGGTTTTACTTCACTTGG	0.642	0	100	0.656	0	-100
Affx-1054832701	pmv2_41989:72	RAD_pmv2	GCTAGCTGCATCTGCTTCCTGCGGGCGTCTTTGTG[A/G]CGCTTGTATGCGATCTCAATGAAGATGAGGAAGAT	0.546	0	100	0.764	0	-100
Affx-1054832702	pmv2_41991:258	RAD_pmv2	AAATACAGAATGTTCTCTTTGAGTTTCTGGATATT[C/T]GAGGGTTCAAAATCATCCCAGTACTTTTAGTGGAC	0.662	0	100	0.63	0	-100
Affx-1054832704	pmv2_42039:276	RAD_pmv2	CACCAGGTGCGTTTAGAGAACGTTCTACAGCCGCT[A/G]TTCACTGCACTCTGATTTTCTGTGGCTTAAAGGAT	0.618	0	100	0.704	0	-100
Affx-1054832705	pmv2_42040:77	RAD_pmv2	TTCCCCATGATTCAGTGGGGAATCACCTGACTTCT[C/T]AATCATCACTGTCAACCAATAGATTCTCTTTCCAG	0.698	0	100	0.7	0	-100
Affx-1054832706	pmv2_42043:244	RAD_pmv2	TTCAGCACATCTCTGTAAGGCTGGACTGCTCAGAC[G/T]GAATGAAATGAACAGCCTGTGGAGAGAAAAACAAA	0.638	0	100	0.652	0	-100
Affx-1054832707	pmv2_42045:142	RAD_pmv2	ATGCCTGCTGGCCGTCCATAAGATCTTCAGATGAG[A/G]ACGGAGCCGGCCTACATCCTCAACGACCTCTACAT	0.686	0	100	0.48	0	-100
Affx-1054832709	pmv2_42048:57	RAD_pmv2	AATAAACTCTGGCCGATAACAGCAAAAGAACAGCG[C/T]TTGACATTTGGAGAATAAGCTCAATAGTACAGCTC	0.694	0	100	0.74	0	-100
Affx-1054832712	pmv2_42070:250	RAD_pmv2	GGGTACATGTGGTTCTCTCATTAAGGAATTGTGTA[A/G]TTCTCCTTCAAGAAATCTGTGGCTCTCTTCAAGCA	0.748	0	100	0.68	1	-1
Affx-1054832714	pmv2_42076:88	RAD_pmv2	AGTTACTTTCAAAAGGAAGAAGACTTAGCTATGAC[A/C]AAAGCTATGCTTTAACATTTTCCACAGAATTAAGG	0.764	0	100	0.642	0	-100
Affx-1054832718	pmv2_42134:221	RAD_pmv2	TTTCATCCATCATCATCTCCTGCCTGGCACCTGCT[A/T]CTTTATCTGCTTTCTCCCAGCAATACTGGCAGACA	0.538	0	100	0.736	0	-100
Affx-1054832719	pmv2_42148:220	RAD_pmv2	TATCTGGCGGTAAGCATTGAAAAAATACATCTCCA[A/G]AATGGCAACTTAAAGACAACGAATGACTGACCAAT	0.672	0	100	0.648	1	-6
Affx-1054832720	pmv2_42169:115	RAD_pmv2	TTCTGCCTCTCCGCTTCTCTCTCTACATTCACAAT[A/G]CTCCCATTGTGCTCCGGAATCTGGCGAACGTGAGT	0.71	0	100	0.474	0	-100
Affx-1054832728	pmv2_42257:240	RAD_pmv2	GGCTGTGTGTGAGCAACGTCCACTAAGAAAGCGTA[A/T]GTAAAAAATAAATAAATAAATAAATAGATGCAGCA	0.784	0	100	0.582	2	-9
Affx-1054832729	pmv2_42264:90	RAD_pmv2	AACCTCCACTACTGTGCTGCTTGGTTTAATAGGTA[A/G]GGGTCAGTGCTGGCCGCTGGGGTACACTCTATTCC	0.736	0	100	0.312	0	-100
Affx-1054832731	pmv2_42269:216	RAD_pmv2	CAATTACACTTACAGTTGGTGTTTCTACCGAGACC[A/G]TTCAGGAAGCAATAGTTGCCACATGAAACTACTTC	0.738	0	100	0.616	1	-4
Affx-1054832734	pmv2_42321:268	RAD_pmv2	CGCAACTGCAACCTCACCCAGATTGGAGGCCTCAT[C/T]GACTCCAAGGCGTACGGAGTTGGCACTCCTATGGG	0.664	0	100	0.494	0	-100
Affx-1054832736	pmv2_42365:101	RAD_pmv2	AGATTTATTAATGGTGTTTGAAATTGCGACACTGC[A/G]GTGTGAGCAGTTACGTGTAAAGCTTGTTTGACATG	0.71	0	100	0.65	0	-100
Affx-1054832737	pmv2_42384:73	RAD_pmv2	GATCTTAATCGTAGTGAGCTACACTGTTTTTAGGG[G/T]GTGCTGCTGTCCATGGTGCTGATTCGTTTTAGCTC	0.614	0	100	0.678	0	-100
Affx-1054832739	pmv2_42390:100	RAD_pmv2	TTTTCGTCTTAAGATCTGACAGGTCAAGATTCGAT[C/T]TTTCACAAATTCGTAGAAGGAAATCTGATCTTAAT	0.692	0	100	0.82	0	-100
Affx-1054832741	pmv2_42400:102	RAD_pmv2	CAACTATAGATGTGATGTGCAGTCCTGCAGTAGAG[C/T]TACATACTATAGACAAGTAGTATATATAGTATTAA	0.712	0	100	0.698	0	-100
Affx-1054832748	pmv2_42435:69	RAD_pmv2	TATTTGGGAGGGCATTTAGAACAAAGTTCAAGCAT[A/C]TAATCATAATTCTTCAGATATAAATGTCTAAGATT	0.78	0	100	0.716	0	-100
Affx-1054832749	pmv2_42442:160	RAD_pmv2	GCATTAATATTGTTTGTTGGGAAGGGTTGAGTGCT[A/C]AAATGCTCTGACTGCACTTGCACACTAACCCGCTA	0.676	0	100	0.704	0	-100
Affx-1054832750	pmv2_42449:219	RAD_pmv2	TGCTGTTGAAAGACACAGGTAAGGATCAAAACTAT[A/G]CAGCTCTACAGACGTGTTTTTCTGATGTGGAACAA	0.73	0	100	0.69	1	-1
Affx-1054832753	pmv2_42475:267	RAD_pmv2	AGTCAGATTCGCTCAGACTGTTCCCAAATGGAGCT[C/G]AATATCTTTTTAGCAATAGAAAGGTTTGTTTAGAG	0.732	0	100	0.694	0	-100
Affx-1054832754	pmv2_42486:293	RAD_pmv2	TAAAGAAAGCAGGCCTTCGCTACAGAATTATATTG[A/G]AAAACCACTTTGCCACCTAGTGAAAAGAATAGGAA	0.726	0	100	0.686	0	-100
Affx-1054832755	pmv2_42507:214	RAD_pmv2	TGTTCTGTAAGCTGCATGCTGTCTACAGCCATTAT[G/T]GATGTGCATGTACATGATCATTTTTTAATACATTA	0.734	0	100	0.74	1	-17
Affx-1054832757	pmv2_42513:87	RAD_pmv2	CCACACTGGCCCTTTGTGGATAAGATTGGTGACCC[C/T]TGATCTAGAGCTTTACATTCAGGAGCGAATCAACA	0.652	0	100	0.708	0	-100
Affx-1054832760	pmv2_42549:75	RAD_pmv2	AAGCAGACAGCCTAGCGAACAGACCGTTTCCTTTC[C/T]GTATGCCACAGGCACAGATTGTTCAACGGTGTGTA	0.59	0	100	0.77	0	-100
Affx-1054832761	pmv2_42572:56	RAD_pmv2	GGCAGATCTTCTGGGTTAGGTCAGCAGTCGGGCCA[A/C]TTAACTCATGGTTCTTCAGATTAGCCTGAGTTTGA	0.552	0	100	0.752	0	-100
Affx-1054832765	pmv2_42591:114	RAD_pmv2	CTGGGAGAGGGCCAACAGCCAGAAACCTTCATTTG[A/C]CAATCAGGGACCAGGCTAATATGACCACACAACTG	0.664	0	100	0.61	0	-100
Affx-1054832766	pmv2_42598:79	RAD_pmv2	CGAAGAGCAGAAACAATTTGTTAGGCCCTTTGTGA[A/C]CAATATAGTGTCTGGGCTTGTTAATTCTTTGGCCA	0.612	0	100	0.74	0	-100
Affx-1054832767	pmv2_42611:64	RAD_pmv2	TTTACTTTGTCTGTCTGTCCCACATATGAGCAGCT[A/C]TATCAGAGAGTTCCAGATCTCACCCTGACTTCCAC	0.666	0	100	0.758	0	-100
Affx-1054832770	pmv2_42625:249	RAD_pmv2	TTTGTAGCCGGTGTGTTTGTTCACCATTTGAACTC[G/T]GTTTCCTAATACTGTTTTGTTGGTTTTGATTTTTG	0.71	0	100	0.73	0	-100
Affx-1054832776	pmv2_42670:60	RAD_pmv2	TGTTGTGGACAGTCCCAATGCCTTTGTCATTTCTT[C/T]TGCTCATATGGGCGTGGCTCTCCACTCCTTTCCCT	0.67	0	100	0.504	0	-100
Affx-1054832777	pmv2_42672:68	RAD_pmv2	TGGTCCTAAATAATGTACAAAAACCAACACATACT[C/G]ACTCACACTGGACTGTGTAGGATACTGAAGCTGCG	0.774	0	100	0.694	0	-100
Affx-1054832781	pmv2_42724:79	RAD_pmv2	ATAGTGGGGAATCGTATTTATGCCATTTCTTACTA[C/T]GACTTTTTGTTTTATGCTGGGACTACAAAGCTAAT	0.722	0	100	0.788	0	-100
Affx-1054832783	pmv2_42749:204	RAD_pmv2	ATTGGATTTCAGGATGAATCAGAATTGATTAACGC[A/G]CCAATGCCTTGATAGCTAGGCGGTAATCAGATAAT	0.756	0	100	0.69	0	-100
Affx-1054832785	pmv2_42774:94	RAD_pmv2	TCATTTGGTGTGGGTTAGAGCGGGGTTGGTTGGCA[C/T]AATTTTCACTCTTTGCCACATATCCAGGACATACC	0.586	0	100	0.7	0	-100
Affx-1054832786	pmv2_42793:216	RAD_pmv2	CGTGCTGAATGTTTCTTGTGAACACAGACCGGCGG[C/T]GTACGACTCGAGGCTCGAGGGAATGTCTGACGCAG	0.64	0	100	0.634	0	-100
Affx-1054832792	pmv2_42845:106	RAD_pmv2	TCGCTCTGTCAAGTGCAGTTTCTTTCTTTTGCTCT[C/T]TCATTTCTTTATCCTGTCCAATAATGCATCTCCTA	0.636	0	100	0.678	0	-100
Affx-1054832794	pmv2_42869:210	RAD_pmv2	TCTATTCTGAGACTGTCAATCTCTGAACTCATAAT[A/G]ATGTGATTATGATGCTTTATGAAAAGTAGAGATGC	0.74	0	100	0.794	0	-100
Affx-1054832796	pmv2_42877:184	RAD_pmv2	CCCAATCATGGTAACACCTCTGCACTGAAAGCCTT[C/G]CCCGCTTTACACTTTGTTTTGCAAATCAGCTAATT	0.666	0	100	0.716	0	-100
Affx-1054832797	pmv2_42896:89	RAD_pmv2	ATTTAGGTGACATTCTTCAGTCTTTTATGTTGCCT[C/T]TTTACAGTCAATCATATAGTACATACTTTAATTCA	0.626	0	100	0.752	0	-100
Affx-1054832798	pmv2_42908:165	RAD_pmv2	GGAGTTCGACATGCTGAGTG[C/G]ATTTGGAAATGTAGTGTTGTACAATCCGTGTTTAA	0	0	100	0.774	0	-100
Affx-1054832801	pmv2_42950:271	RAD_pmv2	ACTGAACAGCGAAATCTGCATTTCCATGTGCATTT[G/T]CTGTGAGTCTTTGTGTACATGTGTAAGCTGCTGCA	0.692	0	100	0.744	0	-100
Affx-1054832802	pmv2_42951:107	RAD_pmv2	GTCTACCAGGCTGAGAGAGAGAGAAGACAGAGGGA[C/T]GGAGAGTTGAAAAGGACCAAAATGTGCTGATAGG	0.58	0	100	0.654	0	-100
Affx-1054832804	pmv2_42954:218	RAD_pmv2	GTTTATGGCCAGGAATTGCTGTAAACAAGAGACTG[C/T]TGTGCCAGACCAAGAGACATTTTTTCTTTTTTGAA	0.738	0	100	0.676	0	-100
Affx-1054832805	pmv2_42959:64	RAD_pmv2	TAAGGAAGAAGTTTCGCTGCAGGTGGTCAAAGAAC[A/G]TAAGCTCACCAAAAGCACCTTTCTCAATCTGTCTC	0.772	0	100	0.664	0	-100
Affx-1054832807	pmv2_42962:291	RAD_pmv2	TCGTACGTTTGCAAAATGAACTTTTCAATAGTACA[A/T]AATTAGTCACAGCTGGGTGTTCTGTTCTGCAAAAA	0.676	0	100	0.61	0	-100
Affx-1054832809	pmv2_42981:195	RAD_pmv2	AGGATCGGTCATGGCTGCCACGGATCTATCAGGCC[C/G]CCTTATCATTCGGGTATTCACACACAGATATTTCT	0.426	0	100	0.646	0	-100
Affx-1054832810	pmv2_43000:95	RAD_pmv2	GTGAAAATTTGCATTTTTCTTTTGTCATAAGTGAG[A/C]AGTCATGCCAGCACTTCTCCCAACATAGGCAAGGG	0.678	0	100	0.644	1	-18
Affx-1054832811	pmv2_43003:176	RAD_pmv2	GCTGCGACGCCGGTCAGGAGCTTCAGAAAGTTTCT[A/C]AGTAATACTGTCAGTTTCAGGATCATCTTCCTCAG	0.602	0	100	0.74	0	-100
Affx-1054832814	pmv2_43045:255	RAD_pmv2	CATGATCCGTCCAGACCAGGAAATGATGTTTGGCC[C/G]TCTCCAGCCAATGCTGCCATTCTTCCAGGGCCAAC	0.66	0	100	0.474	1	-1
Affx-1054832817	pmv2_43065:124	RAD_pmv2	TAATTTGGAGATGAATCGACTTATTTGCATTTATA[A/G]TCACTCCAGCTGGTTTCCTGTGAACGTTTAATCTG	0.78	0	100	0.718	0	-100
Affx-1054832819	pmv2_43096:125	RAD_pmv2	ACGTTCAGTGTGGACAATCTTTTGGCTTAAGTTAG[C/T]CAACATTACGTGAGGAATCA	0.662	0	100	0	0	-100
Affx-1054832821	pmv2_43131:42	RAD_pmv2	GTACAACAATGCAGATCCTGCTCCACAGTCTGCTC[C/T]GCACAGCACAGCTCAGCTCAGCTCTCCTGTCTTTA	0.61	0	100	0.53	0	-100
Affx-1054832826	pmv2_43171:69	RAD_pmv2	AAGGGAACATTCTCCAGTAGAATCAAACACATCTA[C/T]ACATGCATTTATTCCAGTTTTGGTCTGGTTATCAA	0.778	0	100	0.686	1	-21
Affx-1054832827	pmv2_43195:217	RAD_pmv2	AGGCAATCCTTAAAATAGAGAAAGAGACGTAGATG[A/G]TTAGGTACAACACTCAGCAAAGCCTCTACTGGGTG	0.778	0	100	0.686	0	-100
Affx-1054832831	pmv2_43213:82	RAD_pmv2	ACAGCTCGAAGCGGCGCGTAACTGTAAATGATCTC[G/T]GTGGTTTGGGTTCTCTCCTTCGCCATCTCCTGCCC	0.67	0	100	0.582	0	-100
Affx-1054832833	pmv2_43286:134	RAD_pmv2	ATAGAGTAATTCAATCTAAGTTATAGTCTGTTGAT[G/T]TCTATCCTAAGTTCTGAGTAGCAAATGTTTCAACC	0.728	0	100	0.796	0	-100
Affx-1054832836	pmv2_43293:269	RAD_pmv2	CAGCAGCTTAGATATTTTTCAAACCTTTGTCCATT[C/T]AATAGTTAAAAATTTCAGAAACCTCACAAAAAGTC	0.65	0	100	0.768	0	-100
Affx-1054832840	pmv2_43325:48	RAD_pmv2	AGCAGGTAATCAAATACCGCAGTGTTAGGAGTGAC[G/T]ATGCGCTGTTTTCAGTGCAGTGTTGCAGGTTCTCG	0.756	0	100	0.66	0	-100
Affx-1054832843	pmv2_43353:82	RAD_pmv2	CCGGACATAAATAAACTTAGCCCACCGTTCAGTAC[A/G]CAGCGCAGCGTCAGCAACTCCAAAATTAGACATGT	0.69	0	100	0.622	1	0
Affx-1054832844	pmv2_43355:230	RAD_pmv2	AGCAGGCAAAACACATTAGTGTAACTGATACTGTG[C/T]GTATGTATGTACGGATATGTGGGTATTCTTATAGA	0.762	0	100	0.786	0	-100
Affx-1054832845	pmv2_43358:89	RAD_pmv2	ACTAACCCAAATGTCATCCTCTTGAGAAAGAAACC[A/G]AAGAAGTTACTAATCCCCAAGTGTACCTGCAGCAA	0.772	0	100	0.674	0	-100
Affx-1054832846	pmv2_43361:257	RAD_pmv2	AGGGGACAGAAAGAATGGAGAGAGTACAGAATAAA[A/G]AGAATATAGAAGAATTGAATCAGGATGGAGACGGA	0.764	0	100	0.698	0	-100
Affx-1054832847	pmv2_43390:128	RAD_pmv2	TCTTTTTGTTAGGATAACTCAATGTTTCCTCTATG[C/T]TAACAGTACTGCTCAGATCAGTACCTCAGCTTCAG	0.72	0	100	0.71	0	-100
Affx-1054832848	pmv2_43396:89	RAD_pmv2	CCCAACACGCACATTCGGGCCAGAGCTGACAGGCC[A/G]GTCCACCTGCAACTGAACATGATTCATTAGTGATG	0.38	0	100	0.666	0	-100
Affx-1054832849	pmv2_43397:204	RAD_pmv2	TTGGATGTACGTACTAAGAAAGCAGTGATGTAACA[C/T]GTTTTATTCATGTGGAAATGATGGTCACATTTGAA	0.754	0	100	0.666	0	-100
Affx-1054832850	pmv2_43433:52	RAD_pmv2	GGTGAAACATTCGTCGAAGCTCCTGAATGCGAAAC[A/G]ATATCTGATCCAACCGATGATGCGGATGGTCAAGT	0.8	0	100	0.738	0	-100
Affx-1054832852	pmv2_43459:72	RAD_pmv2	GAGTGGAGGATTGCCTCCTCCTCTCTTCCCCTGTT[C/T]AGTTTCTCCTCTATCTCGTTTCTGTTCTTCTGCAT	0.414	0	100	0.758	0	-100
Affx-1054832853	pmv2_43467:150	RAD_pmv2	CCATGGCAA[C/T]ATCAAACACCTGTTTGGAGATGCAACATTTTACAC	0	0	100	0.734	0	-100
Affx-1054832854	pmv2_43476:74	RAD_pmv2	AAGAGAGCGAACATCAACCAAAAATCTCTACAGCA[C/T]GTCAGCCAGCAACCAGCCAGCCAGTATCTGCATCT	0.684	0	100	0.516	0	-100
Affx-1054832859	pmv2_43509:243	RAD_pmv2	ACAGAAACAGAGTGTCATATACTGCATAATAACTT[C/G]AAGGAATATTCCAGCACTTTCCAAACTAATCTACC	0.72	0	100	0.754	0	-100
Affx-1054832860	pmv2_43512:64	RAD_pmv2	GATGCCAAAACAACTCCTGTTTTGAGTAGCAGCAG[G/T]AAAAGTGCCAAGACTGTGCATAAATTTTGCTGTTT	0.756	0	100	0.736	0	-100
Affx-1054832861	pmv2_43513:177	RAD_pmv2	ATCACCCAGTATGGTGAGAGCACAAAAAAAAGTGT[A/G]CACCAAACATATTTTGGCTGATCAAGTGCATATTC	0.65	0	100	0.68	0	-100
Affx-1054832862	pmv2_43517:239	RAD_pmv2	AATTTCTTGTTGCTGAACTAAACACAAAACACTGC[C/T]ACTGCCCCAAAATCTGTAGATCAGAATCACTGCAG	0.664	0	100	0.66	0	-100
Affx-1054832863	pmv2_43526:120	RAD_pmv2	AATGAATCACCTGCCTTGGCTAGGTACAGAACATG[A/G]TAATGATGATAACTGAGATGTGAAGAAGTGGATAA	0.778	0	100	0.74	0	-100
Affx-1054832864	pmv2_43531:267	RAD_pmv2	GATGGAAATGCAGTGAGAATAATTAGCATGCTTTA[A/G]CTTTTAATAACAAGGAAAACACAAGGAATTCACAT	0.802	0	100	0.67	0	-100
Affx-1054832865	pmv2_43551:102	RAD_pmv2	GCCTGGACCTCTGCAGGACATGTTTAAAAAGTAAT[A/G]GACACAAGACTTTGTCCTGGGGATGGATGGTATGG	0.782	0	100	0.5	0	-100
Affx-1054832869	pmv2_43587:110	RAD_pmv2	AACCTAGAGGATTTCTCCACTCATCCATCTGATGC[A/G]AATTCAATGGCCTCTCCAGTCTTATAAAGCTAACT	0.692	0	100	0.598	0	-100
Affx-1054832875	pmv2_43625:98	RAD_pmv2	CCTGATGGGGACATGAAAGTAATGAGTCACCCACC[A/G]CGTCAGTAATCACACTGCAGGCACCGTGGCTGGTC	0.624	0	100	0.504	1	-2
Affx-1054832878	pmv2_43670:54	RAD_pmv2	ATCTATTCAGTCTGGTTGAAAAGATTTGACTCTAA[C/T]GCGGGGTTGCGTTTCTTACCTTCGGCTAAATGTCG	0.742	0	100	0.574	0	-100
Affx-1054832881	pmv2_43696:69	RAD_pmv2	GCTGATTGTTAACATTCTTCCAGTAGGGCTAAGGC[A/G]GGTCAGACATCTGTCACTGAGGAGTATCATCACGT	0.708	0	100	0.714	0	-100
Affx-1054832882	pmv2_43710:109	RAD_pmv2	TTTGAATAAAGAGTAGATTTTGCCTAAATAATGAT[C/T]GAAAGTTTGCTGATGAATAGTGAG	0.704	0	100	0	0	-100
Affx-1054832890	pmv2_43771:139	RAD_pmv2	GAAAGGGAGCCCAACTCACAATATCGAGATCAGCA[A/G]GTCCACTCCAAACTGATGCCTCAGTGATGTGCTCG	0.652	0	100	0.686	0	-100
Affx-1054832893	pmv2_43809:183	RAD_pmv2	ACTGAGAGTTGTATTGTCTTAGGAGTGCACAGTGT[A/C]TGGGCTGGCCCAAACAGCATTTTACAGTCTTTGAA	0.762	0	100	0.534	1	-8
Affx-1054832897	pmv2_43823:51	RAD_pmv2	TGAAAAAATGGACAATATTGTTTGGCAGAAATGTA[A/G]CTGTCCCTTTTCGGTGGATATACTGTACCAGACAT	0.748	0	100	0.716	0	-100
Affx-1054832899	pmv2_43840:67	RAD_pmv2	GGAGACAGTACATTTGCAAGTGCTACAGCTTAGAA[A/G]GTGTTGGCCTGGTAAATGTACAGTACAGACACGTT	0.71	0	100	0.734	0	-100
Affx-1054832901	pmv2_43864:113	RAD_pmv2	TAGTTGAAAAAGAGAGCAAGAAAAGTGTAAAAGGT[A/G]AACTTTGCTTTCATCAGTTTAATTTTAACACTTGC	0.72	0	100	0.708	0	-100
Affx-1054832903	pmv2_43873:50	RAD_pmv2	CACACCATCATAGAGTTCCCTATGGAGAGGTGTGT[C/T]CATTTGCGTGTACTAAACCACTGCAGAAATGTGTA	0.712	0	100	0.736	0	-100
Affx-1054832905	pmv2_43887:66	RAD_pmv2	TGAAGTGCAGTCTAGCTTGCTAAACTGTAGGTTAT[A/G]TCAAAACAATTCATTTCAGGTTCACAGAATTATAT	0.708	0	100	0.676	0	-100
Affx-1054832907	pmv2_43918:69	RAD_pmv2	ATTTTATTCACTGGCCATTTTGTATGGTGAATCTA[C/T]ACCTAGAGTTTACCTGTTGATAATGATAAAACAGT	0.724	0	100	0.7	0	-100
Affx-1054832910	pmv2_43947:229	RAD_pmv2	GATGATTCTTTTGATGAGGAGCAGGAATATAATGT[A/G]GATCCAGACTTCCAGAATCCTTCAGTTCCGGAGTT	0.702	0	100	0.666	0	-100
Affx-1054832915	pmv2_44082:215	RAD_pmv2	TTTTCAATAAGCATGTGGTTTCATATGACAAACAC[A/G]AGTGAGAGTGCTACTTTTCACATCTTCTTGACTAC	0.748	0	100	0.674	0	-100
Affx-1054832918	pmv2_44109:268	RAD_pmv2	TTTGAGCCTAACTCTCTCAAAACGACAATGCAGTT[A/T]AGAGGAACTGGCTCCTCGCTTATATTAAATCCATC	0.606	0	100	0.71	0	-100
Affx-1054832920	pmv2_44137:146	RAD_pmv2	AAAGCTTTGCAGATACATTAAATGCATGTATGATT[G/T]TCTGGTTCCTATCGCCACCACTGTCAAGAGTTCCG	0.718	0	100	0.688	21	-3
Affx-1054832923	pmv2_44151:50	RAD_pmv2	CTGTGAGTTTGCATGGTCTACCACTTCGTAGCTAA[A/G]CTGTTGTTGCTCCTAGATGCTTCCATTTTACAATA	0.762	1	11	0.738	0	-100
Affx-1054832926	pmv2_44166:156	RAD_pmv2	TGCACTAGTTTTAAATTTAAAGATTGCCATCCAAG[C/T]TCAAATTTTAATTGCATACCTGTAACAGTCAGATT	0.64	0	100	0.72	0	-100
Affx-1054832927	pmv2_44176:158	RAD_pmv2	GGAGCTGCTGATACTGTGCCTTTCGCGATTTGGAG[A/G]GGCTCTTTCTTCCATCTTATAGTCCTGGCTGTAAG	0.584	0	100	0.772	0	-100
Affx-1054832929	pmv2_44199:170	RAD_pmv2	TAGCCAAAAGCCCAGGGGGGGCCAGAGTTTAGCTC[C/T]AAACCTAATCATAACCTCATCAATATGTATTCTGG	0.61	0	100	0.754	0	-100
Affx-1054832932	pmv2_44241:111	RAD_pmv2	TGAAGATATGCTGGTCGTAGCTCAGTATTCTGACA[C/T]GCTTTACACAAAGGGGCCCTGACATATGCGAAGCA	0.722	0	100	0.564	0	-100
Affx-1054832933	pmv2_44242:76	RAD_pmv2	CACCCGTATACGGACGGGTTCCGCCCCCCGCTGCG[C/T]CGTGATTGGCTAATAGTGTCTCACCATCTGTAGTA	0.25	0	100	0.692	0	-100
Affx-1054832936	pmv2_44257:201	RAD_pmv2	GTAGTTAGCTTAGCCAGATAACTTCAAGCTTCGAT[C/T]TACTCGGATTTTTCCCATGCAACATCACCATGGCA	0.726	0	100	0.794	0	-100
Affx-1054832937	pmv2_44261:185	RAD_pmv2	TTAGTAAGTTATATGTTTTTTTCTCAACAGTTAGA[A/G]GGATCTCTTGAGCAAGAAAAGAAGGTTCGTATGGA	0.688	0	100	0.702	0	-100
Affx-1054832938	pmv2_44268:330	RAD_pmv2	CTGTAGCCATAAATGCAATTTCCACGTTACAGAAG[A/T]CTCAGTTTTTGTAAAATGCAATTTATTTTTCAAAT	0.728	0	100	0.76	1	-2
Affx-1054832939	pmv2_44275:46	RAD_pmv2	CGGATCCAAGCTGAATAATAGCCTGTAACTGAATA[C/T]GAAACCTTGCAGTCGATGGTCAGACTCTGGCCTGG	0.754	0	100	0.626	1	-24
Affx-1054832942	pmv2_44314:114	RAD_pmv2	TTTAGTTGGTGCGGGTTGGTGGTCATCGTAGGGGT[A/G]AAGTGTATGGCTAAACGAACGTGACCTAAGGTCCC	0.558	0	100	0.718	0	-100
Affx-1054832943	pmv2_44317:116	RAD_pmv2	AAAAACACAGAGACAGCAAACACTGAGAAGCATAG[G/T]GACAGTTTCCACTGGAGAGAGGGGGACTTTTACAG	0.794	0	100	0.452	0	-100
Affx-1054832946	pmv2_44347:224	RAD_pmv2	GTTAAATAACAGCATTTAAAATGTTTTAACAGACA[C/T]TTTCTAATTCAGTGTTTTCCAGCTCCCAGAAAAAC	0.73	0	100	0.718	0	-100
Affx-1054832947	pmv2_44350:84	RAD_pmv2	AAAAAGAGGTGGTGTCACGTAAGGAGTTTAGGGAC[C/T]GAAAGACCCTCATTTTTCACAATCAATCATGAACA	0.676	0	100	0.736	0	-100
Affx-1054832948	pmv2_44358:90	RAD_pmv2	AAGTATACTTGTACTAAAGTGAGTCTGGATGTCAG[C/T]GAATTACTCACGCTTGCATGGTTGTGGTAGCCGTC	0.586	0	100	0.712	0	-100
Affx-1054832950	pmv2_44367:49	RAD_pmv2	CCGGAGTCAGCGCTTACAGTGGCCAACCACCTGCT[A/T]ACTGACAAGTGAGAGTAGATCTCAGGAACATTAGC	0.48	0	100	0.666	0	-100
Affx-1054832954	pmv2_44395:219	RAD_pmv2	TTGGTTCTTCGCAGGGGTTCTTCTTCATGCTCCTA[G/T]GGAGCTTCTCCTTTTCAGTCTTGGTTCTTCTCAAT	0.638	0	100	0.7	0	-100
Affx-1054832955	pmv2_44400:236	RAD_pmv2	ACGACAGCCACGGTCACCTCGCCGCGGCAACAGCG[A/G]AAAGGGATGCGTTAGAGACACACTAACTGAGGAGA	0.394	0	100	0.704	0	-100
[truncated: 21,770 more rows]
