# Supplementary material for: Development of a multi-species SNP array for serrasalmid fish Colossoma macropomum and Piaractus mesopotamicus
Source: Sci Rep. 2021 Sep 29;11:19289. doi: 10.1038/s41598-021-98885-x (PMC8481427; doi:10.1038/s41598-021-98885-x)
Supplement: Supplementary file 5 — Supplementary Table S3. [file 41598_2021_98885_MOESM5_ESM.xlsx]

## Sheet: Polymorphic SNPs
Table Title: Performance of polymorphic SNPs (MAF > 0.01) in the Axiom array, considering the method of SNP discovery in each population.
Species	Population	SNPs MAF > 0.01 (%)
		ddRADseq	RADseq	GBS	RNA-Seq	Total per population (%)
Pacu	Hatchery 1	2,592 (93.4)	11,316 (84.8)	-	5,700 (97.6)	19,608 (89.3)
	Hatchery 2	2,137 (77.0)	11,070 (83.0)	-	5,254 (89.9)	18,461 (84.1)
	Hatchery 3	1,655 (59.6)	7,879 (59.0)	-	4,665 (79.9)	14,199 (64.6)
	Hatchery 4	2,453 (88.4)	11,892 (89.1)	-	5,511 (94.3)	19,856 (90.4)
	All populations	2,776 (100)	13,345 (100)		5,842 (100)	21,963 (100)
Tambaqui	Hatchery 5	17,499 (93.5)	-	1,664 (88.1)	409 (85.2)	19,572 (92.8)
	Hatchery 6	15,341 (82.0)	-	1,457 (77.2)	374 (77.9)	17,172 (81.5)
	Hatchery 7	17,033 (91.1)	-	1,631 (86.4)	414 (86.2)	19,078 (90.5)
	Hatchery 8	14,064 (75.2)	-	1,264 (66.9)	321 (66.9)	15,649 (74.3)
	Hatchery 9	13,516 (72.3)	-	1,239 (65.6)	320 (66.6)	15,075 (71.5)
	All populations	18,704 (100)		1,888 (100)	480 (100)	21,072 (100)
