# Supplementary material for: Development of a multi-species SNP array for serrasalmid fish Colossoma macropomum and Piaractus mesopotamicus
Source: Sci Rep. 2021 Sep 29;11:19289. doi: 10.1038/s41598-021-98885-x (PMC8481427; doi:10.1038/s41598-021-98885-x)
Supplement: Supplementary file 6 — Supplementary Table S4. [file 41598_2021_98885_MOESM6_ESM.xlsx]

## Sheet: pacu annotation
Table Title: Annotation of closest region of SNP considering tambaqui (Colossoma macropomum) genome as reference
NW_023494784.1	994256	994257	pmv2	pmv2_54784:10	C	T	|	NW_023494784.1	994254	994401	exon-XM_036575365.1-10	-	exon	.	ID=exon-XM_036575365.1-10	Parent=rna-XM_036575365.1	Dbxref=GeneID:118811186,Genbank:XM_036575365.1	gbkey=mRNA	gene=si:dkey-230p4.1	product=trichohyalin%2C transcript variant X3	transcript_id=XM_036575365.10
NW_023494784.1	1055497	1055498	pmv1	pmv1_37368_c1_g1_i2:447	G	T	|	NW_023494784.1	1054782	1055403	exon-XM_036575381.1-15	+	exon	.	ID=exon-XM_036575381.1-15	Parent=rna-XM_036575381.1	Dbxref=GeneID:118811208,Genbank:XM_036575381.1	gbkey=mRNA	gene=ankzf1	product=ankyrin repeat and zinc finger peptidyl tRNA hydrolase 1%2C transcript variant X2	transcript_id=XM_036575381.1-95
NW_023494784.1	1092991	1092992	pmv2	pmv2_22599:7	T	C	|	NW_023494784.1	1088642	1102675	rna-XM_036572415.1	+	mRNA	.	ID=rna-XM_036572415.1	Parent=gene-LOC118809269	Dbxref=GeneID:118809269,Genbank:XM_036572415.1	Name=XM_036572415.1	end_range=1102675,.	gbkey=mRNA	gene=LOC118809269
NW_023494784.1	1163884	1163885	pmn	pmn_81328:69	C	A	|	NW_023494784.1	1104699	1199286	rna-XM_036575399.1	+	mRNA	.	ID=rna-XM_036575399.1	Parent=gene-myo10l3	Dbxref=GeneID:118811237,Genbank:XM_036575399.1	Name=XM_036575399.1	gbkey=mRNA	gene=myo10l3	model_evidence=Supporting evidence includes similarity to: 5 Proteins%2C and 99%25 coverage of the annotated genomic feature by RNAseq alignments
NW_023494784.1	1176551	1176552	pmv2	pmv2_19947:107	G	T	|	NW_023494784.1	1104699	1199286	rna-XM_036575399.1	+	mRNA	.	ID=rna-XM_036575399.1	Parent=gene-myo10l3	Dbxref=GeneID:118811237,Genbank:XM_036575399.1	Name=XM_036575399.1	gbkey=mRNA	gene=myo10l3	model_evidence=Supporting evidence includes similarity to: 5 Proteins%2C and 99%25 coverage of the annotated genomic feature by RNAseq alignments
NW_023494784.1	1176620	1176621	pmv2	pmv2_225475:33	T	C	|	NW_023494784.1	1104699	1199286	rna-XM_036575399.1	+	mRNA	.	ID=rna-XM_036575399.1	Parent=gene-myo10l3	Dbxref=GeneID:118811237,Genbank:XM_036575399.1	Name=XM_036575399.1	gbkey=mRNA	gene=myo10l3	model_evidence=Supporting evidence includes similarity to: 5 Proteins%2C and 99%25 coverage of the annotated genomic feature by RNAseq alignments
NW_023494784.1	1182038	1182039	pmv1	pmv1_35457_c0_g1_i1:3682	G	A	|	NW_023494784.1	1181973	1182069	exon-XM_036575399.1-27	+	exon	.	ID=exon-XM_036575399.1-27	Parent=rna-XM_036575399.1	Dbxref=GeneID:118811237,Genbank:XM_036575399.1	gbkey=mRNA	gene=myo10l3	product=myosin X%2C like 3	transcript_id=XM_036575399.10
NW_023494784.1	1195108	1195109	pmv2	pmv2_22131:292	G	A	|	NW_023494784.1	1104699	1199286	rna-XM_036575399.1	+	mRNA	.	ID=rna-XM_036575399.1	Parent=gene-myo10l3	Dbxref=GeneID:118811237,Genbank:XM_036575399.1	Name=XM_036575399.1	gbkey=mRNA	gene=myo10l3	model_evidence=Supporting evidence includes similarity to: 5 Proteins%2C and 99%25 coverage of the annotated genomic feature by RNAseq alignments
NW_023494784.1	1223994	1223995	pmv2	pmv2_45464:241	G	A	|	NW_023494784.1	1210666	1210731	exon-XM_036575407.1-1	-	exon	.	ID=exon-XM_036575407.1-1	Parent=rna-XM_036575407.1	Dbxref=GeneID:118811248,Genbank:XM_036575407.1	gbkey=mRNA	gene=LOC118811248	product=zinc finger protein 239-like%2C transcript variant X1	transcript_id=XM_036575407.1-13264
NW_023494784.1	1327735	1327736	pmv1	pmv1_37637_c3_g1_i2:3385	G	A	|	NW_023494784.1	1327970	1328558	exon-XM_036575454.1-24	-	exon	.	ID=exon-XM_036575454.1-24	Parent=rna-XM_036575454.1	Dbxref=GeneID:118811296,Genbank:XM_036575454.1	Note=The sequence of the model RefSeq transcript was modified relative to this genomic sequence to represent the inferred CDS: deleted 1 base in 1 codon	exception=unclassified transcription discrepancy	gbkey=mRNA	gene=cog3
NW_023494784.1	1401766	1401767	pmv2	pmv2_47030:190	C	T	|	NW_023494784.1	1360949	1422521	rna-XM_036575466.1	-	mRNA	.	ID=rna-XM_036575466.1	Parent=gene-mid1	Dbxref=GeneID:118811305,Genbank:XM_036575466.1	Name=XM_036575466.1	gbkey=mRNA	gene=mid1	model_evidence=Supporting evidence includes similarity to: 29 Proteins%2C and 98%25 coverage of the annotated genomic feature by RNAseq alignments
NW_023494784.1	1402065	1402066	pmv2	pmv2_231643:132	A	T	|	NW_023494784.1	1360949	1422521	rna-XM_036575466.1	-	mRNA	.	ID=rna-XM_036575466.1	Parent=gene-mid1	Dbxref=GeneID:118811305,Genbank:XM_036575466.1	Name=XM_036575466.1	gbkey=mRNA	gene=mid1	model_evidence=Supporting evidence includes similarity to: 29 Proteins%2C and 98%25 coverage of the annotated genomic feature by RNAseq alignments
NW_023494784.1	1432509	1432510	pmn	pmn_55005:253	C	T	|	NW_023494784.1	1439195	1440356	exon-XM_036575477.1-13	-	exon	.	ID=exon-XM_036575477.1-13	Parent=rna-XM_036575477.1	Dbxref=GeneID:118811314,Genbank:XM_036575477.1	gbkey=mRNA	gene=LOC118811314	product=rho GTPase-activating protein 6	transcript_id=XM_036575477.16686
NW_023494784.1	1443789	1443790	pmv2	pmv2_36231:260	G	A	|	NW_023494784.1	1439195	1476703	rna-XM_036575477.1	-	mRNA	.	ID=rna-XM_036575477.1	Parent=gene-LOC118811314	Dbxref=GeneID:118811314,Genbank:XM_036575477.1	Name=XM_036575477.1	gbkey=mRNA	gene=LOC118811314	model_evidence=Supporting evidence includes similarity to: 21 Proteins%2C and 100%25 coverage of the annotated genomic feature by RNAseq alignments
NW_023494784.1	1450688	1450689	pmv2	pmv2_45228:60	A	T	|	NW_023494784.1	1439195	1476703	rna-XM_036575477.1	-	mRNA	.	ID=rna-XM_036575477.1	Parent=gene-LOC118811314	Dbxref=GeneID:118811314,Genbank:XM_036575477.1	Name=XM_036575477.1	gbkey=mRNA	gene=LOC118811314	model_evidence=Supporting evidence includes similarity to: 21 Proteins%2C and 100%25 coverage of the annotated genomic feature by RNAseq alignments
NW_023494784.1	1607119	1607120	pmv2	pmv2_228559:55	T	C	|	NW_023494784.1	1571038	1618254	rna-XM_036575494.1	+	mRNA	.	ID=rna-XM_036575494.1	Parent=gene-frmpd4	Dbxref=GeneID:118811326,Genbank:XM_036575494.1	Name=XM_036575494.1	gbkey=mRNA	gene=frmpd4	model_evidence=Supporting evidence includes similarity to: 2 Proteins%2C and 99%25 coverage of the annotated genomic feature by RNAseq alignments%2C including 1 sample with support for all annotated introns
NW_023494784.1	1611971	1611972	pmv1	pmv1_38316_c5_g2_i1:504	G	A	|	NW_023494784.1	1571038	1618254	rna-XM_036575494.1	+	mRNA	.	ID=rna-XM_036575494.1	Parent=gene-frmpd4	Dbxref=GeneID:118811326,Genbank:XM_036575494.1	Name=XM_036575494.1	gbkey=mRNA	gene=frmpd4	model_evidence=Supporting evidence includes similarity to: 2 Proteins%2C and 99%25 coverage of the annotated genomic feature by RNAseq alignments%2C including 1 sample with support for all annotated introns
NW_023494784.1	1619664	1619665	pmv2	pmv2_274846:237	G	A	|	NW_023494784.1	1618017	1618254	exon-XM_036575494.1-16	+	exon	.	ID=exon-XM_036575494.1-16	Parent=rna-XM_036575494.1	Dbxref=GeneID:118811326,Genbank:XM_036575494.1	gbkey=mRNA	gene=frmpd4	product=FERM and PDZ domain containing 4%2C transcript variant X2	transcript_id=XM_036575494.1-1411
NW_023494784.1	1676547	1676548	pmv2	pmv2_34852:289	T	G	|	NW_023494784.1	1697786	1697980	exon-XM_036575544.1-1	+	exon	.	ID=exon-XM_036575544.1-1	Parent=rna-XM_036575544.1	Dbxref=GeneID:118811377,Genbank:XM_036575544.1	Note=The sequence of the model RefSeq transcript was modified relative to this genomic sequence to represent the inferred CDS: deleted 1 base in 1 codon	exception=unclassified transcription discrepancy	gbkey=mRNA	gene=egfl6
NW_023494784.1	1794851	1794852	pmv2	pmv2_44327:98	A	C	|	NW_023494784.1	1794835	1794909	exon-XM_036575606.1-5	-	exon	.	ID=exon-XM_036575606.1-5	Parent=rna-XM_036575606.1	Dbxref=GeneID:118811409,Genbank:XM_036575606.1	gbkey=mRNA	gene=gpm6bb	product=glycoprotein M6Bb%2C transcript variant X3	transcript_id=XM_036575606.10
NW_023494784.1	1794911	1794912	pmv2	pmv2_157374:18	G	A	|	NW_023494784.1	1791618	1809279	rna-XM_036575606.1	-	mRNA	.	ID=rna-XM_036575606.1	Parent=gene-gpm6bb	Dbxref=GeneID:118811409,Genbank:XM_036575606.1	Name=XM_036575606.1	gbkey=mRNA	gene=gpm6bb	model_evidence=Supporting evidence includes similarity to: 30 Proteins%2C and 100%25 coverage of the annotated genomic feature by RNAseq alignments%2C including 17 samples with support for all annotated introns
NW_023494784.1	1929355	1929356	pmv2	pmv2_25837:32	G	A	|	NW_023494784.1	1933074	1933943	exon-XM_036575619.1-11	-	exon	.	ID=exon-XM_036575619.1-11	Parent=rna-XM_036575619.1	Dbxref=GeneID:118811421,Genbank:XM_036575619.1	gbkey=mRNA	gene=fancb	product=FA complementation group B	transcript_id=XM_036575619.13719
NW_023494784.1	1944974	1944975	pmv2	pmv2_31555:13	T	A	|	NW_023494784.1	1944864	1944993	exon-XM_036575619.1-6	-	exon	.	ID=exon-XM_036575619.1-6	Parent=rna-XM_036575619.1	Dbxref=GeneID:118811421,Genbank:XM_036575619.1	gbkey=mRNA	gene=fancb	product=FA complementation group B	transcript_id=XM_036575619.10
NW_023494784.1	2185995	2185996	pmv2	pmv2_272624:224	C	T	|	NW_023494784.1	2132099	2226910	rna-XM_036575695.1	+	mRNA	.	ID=rna-XM_036575695.1	Parent=gene-LOC118811463	Dbxref=GeneID:118811463,Genbank:XM_036575695.1	Name=XM_036575695.1	gbkey=mRNA	gene=LOC118811463	model_evidence=Supporting evidence includes similarity to: 8 Proteins%2C and 100%25 coverage of the annotated genomic feature by RNAseq alignments
NW_023494784.1	2217371	2217372	pmn	pmn_53314:52	C	T	|	NW_023494784.1	2132099	2226910	rna-XM_036575695.1	+	mRNA	.	ID=rna-XM_036575695.1	Parent=gene-LOC118811463	Dbxref=GeneID:118811463,Genbank:XM_036575695.1	Name=XM_036575695.1	gbkey=mRNA	gene=LOC118811463	model_evidence=Supporting evidence includes similarity to: 8 Proteins%2C and 100%25 coverage of the annotated genomic feature by RNAseq alignments
NW_023494784.1	2226344	2226345	pmv1	pmv1_38469_c1_g2_i1:535	T	C	|	NW_023494784.1	2225963	2226910	exon-XM_036575695.1-14	+	exon	.	ID=exon-XM_036575695.1-14	Parent=rna-XM_036575695.1	Dbxref=GeneID:118811463,Genbank:XM_036575695.1	gbkey=mRNA	gene=LOC118811463	product=anosmin-1	transcript_id=XM_036575695.10
NW_023494784.1	2236389	2236390	pmv2	pmv2_27408:249	G	A	|	NW_023494784.1	2225963	2226910	exon-XM_036575695.1-14	+	exon	.	ID=exon-XM_036575695.1-14	Parent=rna-XM_036575695.1	Dbxref=GeneID:118811463,Genbank:XM_036575695.1	gbkey=mRNA	gene=LOC118811463	product=anosmin-1	transcript_id=XM_036575695.1-9480
NW_023494784.1	2249433	2249434	pmv2	pmv2_266769:85	C	T	|	NW_023494784.1	2225963	2226910	exon-XM_036575695.1-14	+	exon	.	ID=exon-XM_036575695.1-14	Parent=rna-XM_036575695.1	Dbxref=GeneID:118811463,Genbank:XM_036575695.1	gbkey=mRNA	gene=LOC118811463	product=anosmin-1	transcript_id=XM_036575695.1-22524
NW_023494784.1	2249765	2249766	pmv2	pmv2_12252:324	T	G	|	NW_023494784.1	2225963	2226910	exon-XM_036575695.1-14	+	exon	.	ID=exon-XM_036575695.1-14	Parent=rna-XM_036575695.1	Dbxref=GeneID:118811463,Genbank:XM_036575695.1	gbkey=mRNA	gene=LOC118811463	product=anosmin-1	transcript_id=XM_036575695.1-22856
NW_023494784.1	2415226	2415227	pmv2	pmv2_4634:65	C	T	|	NW_023494784.1	2441330	2441671	exon-XM_036575706.1-1	+	exon	.	ID=exon-XM_036575706.1-1	Parent=rna-XM_036575706.1	Dbxref=GeneID:118811474,Genbank:XM_036575706.1	gbkey=mRNA	gene=LOC118811474	product=cAMP-dependent protein kinase catalytic subunit PRKX-like	transcript_id=XM_036575706.126104
NW_023494784.1	2422434	2422435	pmv2	pmv2_41909:48	A	G	|	NW_023494784.1	2441330	2441671	exon-XM_036575706.1-1	+	exon	.	ID=exon-XM_036575706.1-1	Parent=rna-XM_036575706.1	Dbxref=GeneID:118811474,Genbank:XM_036575706.1	gbkey=mRNA	gene=LOC118811474	product=cAMP-dependent protein kinase catalytic subunit PRKX-like	transcript_id=XM_036575706.118896
NW_023494784.1	2509029	2509030	pmv2	pmv2_9999:22	G	C	|	NW_023494784.1	2526070	2526270	cds-XP_036428357.1	+	CDS	0	ID=cds-XP_036428357.1	Parent=rna-XM_036572464.1	Dbxref=GeneID:118809301,Genbank:XP_036428357.1	Name=XP_036428357.1	gbkey=CDS	gene=mxra5b	product=immunoglobulin superfamily member 10
NW_023494784.1	2509031	2509032	pmv2	pmv2_6413:8	G	C	|	NW_023494784.1	2526070	2526270	cds-XP_036428357.1	+	CDS	0	ID=cds-XP_036428357.1	Parent=rna-XM_036572464.1	Dbxref=GeneID:118809301,Genbank:XP_036428357.1	Name=XP_036428357.1	gbkey=CDS	gene=mxra5b	product=immunoglobulin superfamily member 10
NW_023494784.1	2597317	2597318	pmv1	pmv1_38645_c3_g1_i1:896	A	G	|	NW_023494784.1	2597016	2597384	cds-XP_036431602.1	-	CDS	2	ID=cds-XP_036431602.1	Parent=rna-XM_036575709.1	Dbxref=GeneID:118811485,Genbank:XP_036431602.1	Name=XP_036431602.1	gbkey=CDS	gene=arsh	product=arylsulfatase D
NW_023494784.1	2650922	2650923	pmn	pmn_94883:102	G	A	|	NW_023494784.1	2648652	2648862	exon-XM_036575729.1-1	-	exon	.	ID=exon-XM_036575729.1-1	Parent=rna-XM_036575729.1	Dbxref=GeneID:118811495,Genbank:XM_036575729.1	gbkey=mRNA	gene=si:ch211-39i22.1	product=acidic repeat-containing protein%2C transcript variant X2	transcript_id=XM_036575729.1-2061
NW_023494784.1	2672860	2672861	pmv2	pmv2_30694:184	T	C	|	NW_023494784.1	2671828	2734231	rna-XM_036575822.1	+	mRNA	.	ID=rna-XM_036575822.1	Parent=gene-LOC118811546	Dbxref=GeneID:118811546,Genbank:XM_036575822.1	Name=XM_036575822.1	gbkey=mRNA	gene=LOC118811546	model_evidence=Supporting evidence includes similarity to: 8 Proteins%2C and 100%25 coverage of the annotated genomic feature by RNAseq alignments%2C including 2 samples with support for all annotated introns
NW_023494784.1	2802960	2802961	pmv1	pmv1_38859_c7_g1_i1:424	C	T	|	NW_023494784.1	2802997	2805887	exon-XM_036575836.1-5	-	exon	.	ID=exon-XM_036575836.1-5	Parent=rna-XM_036575836.1	Dbxref=GeneID:118811551,Genbank:XM_036575836.1	gbkey=mRNA	gene=akap17a	product=A kinase (PRKA) anchor protein 17A	transcript_id=XM_036575836.137
NW_023494784.1	2890802	2890803	pmv2	pmv2_161035:56	C	T	|	NW_023494784.1	2856068	3099891	rna-XM_036575861.1	-	mRNA	.	ID=rna-XM_036575861.1	Parent=gene-LOC118811564	Dbxref=GeneID:118811564,Genbank:XM_036575861.1	Name=XM_036575861.1	gbkey=mRNA	gene=LOC118811564	model_evidence=Supporting evidence includes similarity to: 3 Proteins%2C and 64%25 coverage of the annotated genomic feature by RNAseq alignments
NW_023494784.1	2917325	2917326	pmv1	pmv1_37652_c3_g1_i2:1429	A	G	|	NW_023494784.1	2856068	3099891	rna-XM_036575861.1	-	mRNA	.	ID=rna-XM_036575861.1	Parent=gene-LOC118811564	Dbxref=GeneID:118811564,Genbank:XM_036575861.1	Name=XM_036575861.1	gbkey=mRNA	gene=LOC118811564	model_evidence=Supporting evidence includes similarity to: 3 Proteins%2C and 64%25 coverage of the annotated genomic feature by RNAseq alignments
NW_023494784.1	2971184	2971185	pmv2	pmv2_268391:133	A	G	|	NW_023494784.1	2856068	3099891	rna-XM_036575861.1	-	mRNA	.	ID=rna-XM_036575861.1	Parent=gene-LOC118811564	Dbxref=GeneID:118811564,Genbank:XM_036575861.1	Name=XM_036575861.1	gbkey=mRNA	gene=LOC118811564	model_evidence=Supporting evidence includes similarity to: 3 Proteins%2C and 64%25 coverage of the annotated genomic feature by RNAseq alignments
NW_023494784.1	3031778	3031779	pmv2	pmv2_2235:76	A	G	|	NW_023494784.1	2856068	3099891	rna-XM_036575861.1	-	mRNA	.	ID=rna-XM_036575861.1	Parent=gene-LOC118811564	Dbxref=GeneID:118811564,Genbank:XM_036575861.1	Name=XM_036575861.1	gbkey=mRNA	gene=LOC118811564	model_evidence=Supporting evidence includes similarity to: 3 Proteins%2C and 64%25 coverage of the annotated genomic feature by RNAseq alignments
NW_023494784.1	3136113	3136114	pmv2	pmv2_8411:114	A	G	|	NW_023494784.1	3111897	3175011	rna-XM_036575876.1	+	mRNA	.	ID=rna-XM_036575876.1	Parent=gene-edar	Dbxref=GeneID:118811570,Genbank:XM_036575876.1	Name=XM_036575876.1	gbkey=mRNA	gene=edar	model_evidence=Supporting evidence includes similarity to: 13 Proteins%2C and 98%25 coverage of the annotated genomic feature by RNAseq alignments
NW_023494784.1	3190507	3190508	pmv2	pmv2_249672:256	C	T	|	NW_023494784.1	3189560	3223736	rna-XM_036575889.1	-	mRNA	.	ID=rna-XM_036575889.1	Parent=gene-LOC118811575	Dbxref=GeneID:118811575,Genbank:XM_036575889.1	Name=XM_036575889.1	gbkey=mRNA	gene=LOC118811575	model_evidence=Supporting evidence includes similarity to: 4 Proteins%2C and 100%25 coverage of the annotated genomic feature by RNAseq alignments
NW_023494784.1	3209844	3209845	pmv2	pmv2_119915:47	G	A	|	NW_023494784.1	3209743	3209851	exon-XM_036575889.1-11	-	exon	.	ID=exon-XM_036575889.1-11	Parent=rna-XM_036575889.1	Dbxref=GeneID:118811575,Genbank:XM_036575889.1	gbkey=mRNA	gene=LOC118811575	product=coiled-coil domain-containing protein 138-like	transcript_id=XM_036575889.10
NW_023494784.1	3239092	3239093	pmv1	pmv1_34926_c0_g1_i3:89	G	T	|	NW_023494784.1	3237924	3245539	rna-XM_036575923.1	+	mRNA	.	ID=rna-XM_036575923.1	Parent=gene-nms	Dbxref=GeneID:118811592,Genbank:XM_036575923.1	Name=XM_036575923.1	gbkey=mRNA	gene=nms	model_evidence=Supporting evidence includes similarity to: 100%25 coverage of the annotated genomic feature by RNAseq alignments%2C including 4 samples with support for all annotated introns
NW_023494784.1	3248867	3248868	pmv2	pmv2_54848:53	A	G	|	NW_023494784.1	3245857	3251993	rna-XM_036575900.1	-	mRNA	.	ID=rna-XM_036575900.1	Parent=gene-pdcl3	Dbxref=GeneID:118811584,Genbank:XM_036575900.1	Name=XM_036575900.1	gbkey=mRNA	gene=pdcl3	model_evidence=Supporting evidence includes similarity to: 13 Proteins%2C and 100%25 coverage of the annotated genomic feature by RNAseq alignments%2C including 30 samples with support for all annotated introns
NW_023494784.1	3263438	3263439	pmv2	pmv2_14909:175	A	G	|	NW_023494784.1	3257792	3298765	rna-XM_036575935.1	+	mRNA	.	ID=rna-XM_036575935.1	Parent=gene-LOC118811603	Dbxref=GeneID:118811603,Genbank:XM_036575935.1	Name=XM_036575935.1	gbkey=mRNA	gene=LOC118811603	model_evidence=Supporting evidence includes similarity to: 21 Proteins%2C and 100%25 coverage of the annotated genomic feature by RNAseq alignments%2C including 3 samples with support for all annotated introns
NW_023494784.1	3274709	3274710	pmv2	pmv2_264884:283	A	C	|	NW_023494784.1	3271333	3298765	rna-XM_036575943.1	+	mRNA	.	ID=rna-XM_036575943.1	Parent=gene-LOC118811603	Dbxref=GeneID:118811603,Genbank:XM_036575943.1	Name=XM_036575943.1	gbkey=mRNA	gene=LOC118811603	model_evidence=Supporting evidence includes similarity to: 4 Proteins%2C and 100%25 coverage of the annotated genomic feature by RNAseq alignments%2C including 2 samples with support for all annotated introns
NW_023494784.1	3409680	3409681	pmv2	pmv2_26825:193	G	T	|	NW_023494784.1	3409233	3409908	cds-XP_036432231.1	-	CDS	0	ID=cds-XP_036432231.1	Parent=rna-XM_036576338.1	Dbxref=GeneID:118811810,Genbank:XP_036432231.1	Name=XP_036432231.1	gbkey=CDS	gene=LOC118811810	product=gastrula zinc finger protein XlCGF7.1-like
NW_023494784.1	3464254	3464255	pmv2	pmv2_166180:61	C	T	|	NW_023494784.1	3447751	3478922	rna-XM_036576031.1	+	mRNA	.	ID=rna-XM_036576031.1	Parent=gene-LOC118811656	Dbxref=GeneID:118811656,Genbank:XM_036576031.1	Name=XM_036576031.1	gbkey=mRNA	gene=LOC118811656	model_evidence=Supporting evidence includes similarity to: 4 Proteins%2C and 100%25 coverage of the annotated genomic feature by RNAseq alignments
NW_023494784.1	3669863	3669864	pmv1	pmv1_34828_c0_g1_i2:1187	T	C	|	NW_023494784.1	3669709	3669971	exon-XM_036576270.1-9	+	exon	.	ID=exon-XM_036576270.1-9	Parent=rna-XM_036576270.1	Dbxref=GeneID:118811790,Genbank:XM_036576270.1	gbkey=mRNA	gene=esd	product=esterase D/formylglutathione hydrolase	transcript_id=XM_036576270.10
NW_023494784.1	3788158	3788159	pmn	pmn_23330:107	T	C	|	NW_023494784.1	3787845	3788521	cds-XP_036431986.1	+	CDS	0	ID=cds-XP_036431986.1	Parent=rna-XM_036576093.1	Dbxref=GeneID:118811691,Genbank:XP_036431986.1	Name=XP_036431986.1	gbkey=CDS	gene=rubcnl	product=protein associated with UVRAG as autophagy enhancer isoform X2
NW_023494784.1	3842102	3842103	pmv1	pmv1_36371_c9_g1_i5:1278	C	G	|	NW_023494784.1	3840429	3849995	rna-XM_036576236.1	+	mRNA	.	ID=rna-XM_036576236.1	Parent=gene-dhrs12	Dbxref=GeneID:118811768,Genbank:XM_036576236.1	Name=XM_036576236.1	gbkey=mRNA	gene=dhrs12	model_evidence=Supporting evidence includes similarity to: 2 Proteins%2C and 100%25 coverage of the annotated genomic feature by RNAseq alignments%2C including 9 samples with support for all annotated introns
NW_023494784.1	3870810	3870811	pmv1	pmv1_37321_c4_g6_i1:420	C	A	|	NW_023494784.1	3870633	3892210	rna-XM_036576191.1	-	mRNA	.	ID=rna-XM_036576191.1	Parent=gene-wdfy2	Dbxref=GeneID:118811750,Genbank:XM_036576191.1	Name=XM_036576191.1	gbkey=mRNA	gene=wdfy2	model_evidence=Supporting evidence includes similarity to: 15 Proteins%2C and 100%25 coverage of the annotated genomic feature by RNAseq alignments%2C including 24 samples with support for all annotated introns
NW_023494784.1	3927346	3927347	pmv1	pmv1_36415_c6_g4_i1:242	A	G	|	NW_023494784.1	3927245	3929911	exon-XM_036576045.1-18	+	exon	.	ID=exon-XM_036576045.1-18	Parent=rna-XM_036576045.1	Dbxref=GeneID:118811664,Genbank:XM_036576045.1	gbkey=mRNA	gene=ints6	product=integrator complex subunit 6	transcript_id=XM_036576045.10
NW_023494784.1	4023270	4023271	pmv2	pmv2_45693:38	A	G	|	NW_023494784.1	4005751	4006184	exon-XM_036576214.1-6	+	exon	.	ID=exon-XM_036576214.1-6	Parent=rna-XM_036576214.1	Dbxref=GeneID:118811757,Genbank:XM_036576214.1	gbkey=mRNA	gene=LOC118811757	product=uncharacterized LOC118811757%2C transcript variant X2	transcript_id=XM_036576214.1-17087
NW_023494784.1	4183718	4183719	pmv1	pmv1_35586_c1_g3_i2:3076	G	A	|	NW_023494784.1	4167571	4186408	rna-XM_036572529.1	-	mRNA	.	ID=rna-XM_036572529.1	Parent=gene-LOC118809333	Dbxref=GeneID:118809333,Genbank:XM_036572529.1	Name=XM_036572529.1	gbkey=mRNA	gene=LOC118809333	model_evidence=Supporting evidence includes similarity to: 2 Proteins%2C and 91%25 coverage of the annotated genomic feature by RNAseq alignments
NW_023494784.1	4311281	4311282	pmv1	pmv1_35553_c10_g6_i2:224	A	G	|	NW_023494784.1	4311069	4325429	gene-LOC118811857	-	pseudogene	.	ID=gene-LOC118811857	Dbxref=GeneID:118811857	Name=LOC118811857	gbkey=Gene	gene=LOC118811857	gene_biotype=pseudogene	pseudo=true0
NW_023494784.1	4391748	4391749	pmv2	pmv2_41455:182	G	C	|	NW_023494784.1	4391244	4403585	rna-XM_036576377.1	+	mRNA	.	ID=rna-XM_036576377.1	Parent=gene-pttg1ipb	Dbxref=GeneID:118811839,Genbank:XM_036576377.1	Name=XM_036576377.1	gbkey=mRNA	gene=pttg1ipb	model_evidence=Supporting evidence includes similarity to: 6 Proteins%2C and 100%25 coverage of the annotated genomic feature by RNAseq alignments%2C including 13 samples with support for all annotated introns
NW_023494784.1	4395917	4395918	pmv1	pmv1_38614_c3_g1_i1:807	A	G	|	NW_023494784.1	4391244	4403585	rna-XM_036576377.1	+	mRNA	.	ID=rna-XM_036576377.1	Parent=gene-pttg1ipb	Dbxref=GeneID:118811839,Genbank:XM_036576377.1	Name=XM_036576377.1	gbkey=mRNA	gene=pttg1ipb	model_evidence=Supporting evidence includes similarity to: 6 Proteins%2C and 100%25 coverage of the annotated genomic feature by RNAseq alignments%2C including 13 samples with support for all annotated introns
NW_023494784.1	4431435	4431436	pmv2	pmv2_38196:69	C	A	|	NW_023494784.1	4429463	4459094	rna-XM_036573088.1	+	mRNA	.	ID=rna-XM_036573088.1	Parent=gene-tspearb	Dbxref=GeneID:118809618,Genbank:XM_036573088.1	Name=XM_036573088.1	gbkey=mRNA	gene=tspearb	model_evidence=Supporting evidence includes similarity to: 12 Proteins%2C and 95%25 coverage of the annotated genomic feature by RNAseq alignments
NW_023494784.1	4551858	4551859	pmv2	pmv2_252921:219	C	A	|	NW_023494784.1	4548738	4562000	rna-XM_036576473.1	+	mRNA	.	ID=rna-XM_036576473.1	Parent=gene-ehhadh	Dbxref=GeneID:118811897,Genbank:XM_036576473.1	Name=XM_036576473.1	gbkey=mRNA	gene=ehhadh	model_evidence=Supporting evidence includes similarity to: 10 Proteins%2C and 100%25 coverage of the annotated genomic feature by RNAseq alignments%2C including 19 samples with support for all annotated introns
NW_023494784.1	4552291	4552292	pmv2	pmv2_53322:297	T	C	|	NW_023494784.1	4552137	4552307	exon-XM_036576473.1-3	+	exon	.	ID=exon-XM_036576473.1-3	Parent=rna-XM_036576473.1	Dbxref=GeneID:118811897,Genbank:XM_036576473.1	gbkey=mRNA	gene=ehhadh	product=enoyl-CoA%2C hydratase/3-hydroxyacyl CoA dehydrogenase	transcript_id=XM_036576473.10
NW_023494784.1	4657947	4657948	pmv2	pmv2_196988:122	C	T	|	NW_023494784.1	4649256	4674804	rna-XM_036573113.1	-	mRNA	.	ID=rna-XM_036573113.1	Parent=gene-LOC118809634	Dbxref=GeneID:118809634,Genbank:XM_036573113.1	Name=XM_036573113.1	gbkey=mRNA	gene=LOC118809634	model_evidence=Supporting evidence includes similarity to: 1 Protein%2C and 100%25 coverage of the annotated genomic feature by RNAseq alignments
NW_023494784.1	4709766	4709767	pmv1	pmv1_36260_c2_g1_i19:327	A	G	|	NW_023494784.1	4709510	4710037	exon-XM_036572571.1-6	+	exon	.	ID=exon-XM_036572571.1-6	Parent=rna-XM_036572571.1	Dbxref=GeneID:118809352,Genbank:XM_036572571.1	gbkey=mRNA	gene=LOC118809352	product=tripartite motif-containing protein 16-like	transcript_id=XM_036572571.10
NW_023494784.1	4733197	4733198	pmv2	pmv2_41205:59	A	G	|	NW_023494784.1	4713693	4750547	gene-LOC118811923	+	pseudogene	.	ID=gene-LOC118811923	Dbxref=GeneID:118811923	Name=LOC118811923	gbkey=Gene	gene=LOC118811923	gene_biotype=pseudogene	pseudo=true0
NW_023494784.1	4786253	4786254	pmv2	pmv2_203973:312	G	A	|	NW_023494784.1	4775733	4802209	rna-XM_036572584.1	+	mRNA	.	ID=rna-XM_036572584.1	Parent=gene-LOC118809357	Dbxref=GeneID:118809357,Genbank:XM_036572584.1	Name=XM_036572584.1	gbkey=mRNA	gene=LOC118809357	model_evidence=Supporting evidence includes similarity to: 5 Proteins%2C and 62%25 coverage of the annotated genomic feature by RNAseq alignments
NW_023494784.1	4843511	4843512	pmv2	pmv2_24345:92	G	T	|	NW_023494784.1	4802092	4802209	exon-XM_036572584.1-3	+	exon	.	ID=exon-XM_036572584.1-3	Parent=rna-XM_036572584.1	Dbxref=GeneID:118809357,Genbank:XM_036572584.1	gbkey=mRNA	gene=LOC118809357	product=E3 ubiquitin/ISG15 ligase TRIM25-like	transcript_id=XM_036572584.1-41303
NW_023494784.1	4960409	4960410	pmv2	pmv2_228264:308	A	T	|	NW_023494784.1	5005490	5005607	exon-XM_036576548.1-1	+	exon	.	ID=exon-XM_036576548.1-1	Parent=rna-XM_036576548.1	Dbxref=GeneID:118811940,Genbank:XM_036576548.1	gbkey=mRNA	gene=znf804a	product=zinc finger protein 804A	transcript_id=XM_036576548.145081
NW_023494784.1	4960683	4960684	pmv2	pmv2_35561:43	A	G	|	NW_023494784.1	5005490	5005607	exon-XM_036576548.1-1	+	exon	.	ID=exon-XM_036576548.1-1	Parent=rna-XM_036576548.1	Dbxref=GeneID:118811940,Genbank:XM_036576548.1	gbkey=mRNA	gene=znf804a	product=zinc finger protein 804A	transcript_id=XM_036576548.144807
NW_023494784.1	5123768	5123769	pmv2	pmv2_20633:57	C	T	|	NW_023494784.1	5102185	5105417	exon-XM_036576548.1-4	+	exon	.	ID=exon-XM_036576548.1-4	Parent=rna-XM_036576548.1	Dbxref=GeneID:118811940,Genbank:XM_036576548.1	gbkey=mRNA	gene=znf804a	product=zinc finger protein 804A	transcript_id=XM_036576548.1-18352
NW_023494784.1	5277337	5277338	pmv2	pmv2_218266:105	G	A	|	NW_023494784.1	5346600	5347059	exon-XM_036576561.1-9	-	exon	.	ID=exon-XM_036576561.1-9	Parent=rna-XM_036576561.1	Dbxref=GeneID:118811949,Genbank:XM_036576561.1	gbkey=mRNA	gene=prmt2	product=protein arginine methyltransferase 2%2C transcript variant X1	transcript_id=XM_036576561.169263
NW_023494784.1	5288770	5288771	pmn	pmn_9396:90	T	G	|	NW_023494784.1	5346600	5347059	exon-XM_036576561.1-9	-	exon	.	ID=exon-XM_036576561.1-9	Parent=rna-XM_036576561.1	Dbxref=GeneID:118811949,Genbank:XM_036576561.1	gbkey=mRNA	gene=prmt2	product=protein arginine methyltransferase 2%2C transcript variant X1	transcript_id=XM_036576561.157830
NW_023494784.1	5382044	5382045	pmv2	pmv2_18372:51	C	T	|	NW_023494784.1	5377307	5382087	id-LOC118812037	-	exon	.	ID=id-LOC118812037	Parent=gene-LOC118812037	Dbxref=GeneID:118812037	gbkey=exon	gene=LOC118812037	model_evidence=Supporting evidence includes similarity to: 5 Proteins%2C and 100%25 coverage of the annotated genomic feature by RNAseq alignments	pseudo=true0
NW_023494784.1	5395298	5395299	pmv2	pmv2_277163:18	C	T	|	NW_023494784.1	5394645	5395594	exon-XM_036576585.1-1	-	exon	.	ID=exon-XM_036576585.1-1	Parent=rna-XM_036576585.1	Dbxref=GeneID:118811965,Genbank:XM_036576585.1	gbkey=mRNA	gene=LOC118811965	product=UDP-glucuronosyltransferase-like%2C transcript variant X1	transcript_id=XM_036576585.10
NW_023494784.1	5478725	5478726	pmv2	pmv2_15739:252	G	A	|	NW_023494784.1	5477840	5478821	exon-XM_036572595.1-3	+	exon	.	ID=exon-XM_036572595.1-3	Parent=rna-XM_036572595.1	Dbxref=GeneID:118809364,Genbank:XM_036572595.1	gbkey=mRNA	gene=nxph2a	product=neurexophilin 2a	transcript_id=XM_036572595.10
NW_023494784.1	5478913	5478914	pmv2	pmv2_44635:24	A	G	|	NW_023494784.1	5477840	5478821	exon-XM_036572595.1-3	+	exon	.	ID=exon-XM_036572595.1-3	Parent=rna-XM_036572595.1	Dbxref=GeneID:118809364,Genbank:XM_036572595.1	gbkey=mRNA	gene=nxph2a	product=neurexophilin 2a	transcript_id=XM_036572595.1-93
NW_023494784.1	5554720	5554721	pmn	pmn_25487:108	G	A	|	NW_023494784.1	5581496	5583057	exon-XR_005007521.1-2	-	exon	.	ID=exon-XR_005007521.1-2	Parent=rna-XR_005007521.1	Dbxref=GeneID:118812058,Genbank:XR_005007521.1	gbkey=ncRNA	gene=LOC118812058	product=uncharacterized LOC118812058	transcript_id=XR_005007521.126776
NW_023494784.1	5805194	5805195	pmv2	pmv2_19753:109	C	T	|	NW_023494784.1	5642950	5976478	rna-XM_036576800.1	-	mRNA	.	ID=rna-XM_036576800.1	Parent=gene-thsd7ba	Dbxref=GeneID:118812088,Genbank:XM_036576800.1	Name=XM_036576800.1	gbkey=mRNA	gene=thsd7ba	model_evidence=Supporting evidence includes similarity to: 2 Proteins%2C and 72%25 coverage of the annotated genomic feature by RNAseq alignments
NW_023494784.1	5975323	5975324	pmv2	pmv2_35125:62	G	A	|	NW_023494784.1	5642950	5976478	rna-XM_036576800.1	-	mRNA	.	ID=rna-XM_036576800.1	Parent=gene-thsd7ba	Dbxref=GeneID:118812088,Genbank:XM_036576800.1	Name=XM_036576800.1	gbkey=mRNA	gene=thsd7ba	model_evidence=Supporting evidence includes similarity to: 2 Proteins%2C and 72%25 coverage of the annotated genomic feature by RNAseq alignments
NW_023494784.1	6239154	6239155	pmv2	pmv2_19765:222	G	A	|	NW_023494784.1	6324433	6324530	exon-XM_036576821.1-1	+	exon	.	ID=exon-XM_036576821.1-1	Parent=rna-XM_036576821.1	Dbxref=GeneID:118812101,Genbank:XM_036576821.1	gbkey=mRNA	gene=cxcr4b	product=chemokine (C-X-C motif)%2C receptor 4b	transcript_id=XM_036576821.185279
NW_023494784.1	6252705	6252706	pmv2	pmv2_39552:275	A	C	|	NW_023494784.1	6324433	6324530	exon-XM_036576821.1-1	+	exon	.	ID=exon-XM_036576821.1-1	Parent=rna-XM_036576821.1	Dbxref=GeneID:118812101,Genbank:XM_036576821.1	gbkey=mRNA	gene=cxcr4b	product=chemokine (C-X-C motif)%2C receptor 4b	transcript_id=XM_036576821.171728
NW_023494784.1	6288649	6288650	pmv2	pmv2_38887:27	A	G	|	NW_023494784.1	6324433	6324530	exon-XM_036576821.1-1	+	exon	.	ID=exon-XM_036576821.1-1	Parent=rna-XM_036576821.1	Dbxref=GeneID:118812101,Genbank:XM_036576821.1	gbkey=mRNA	gene=cxcr4b	product=chemokine (C-X-C motif)%2C receptor 4b	transcript_id=XM_036576821.135784
NW_023494784.1	6296654	6296655	pmv2	pmv2_8875:83	A	T	|	NW_023494784.1	6324433	6324530	exon-XM_036576821.1-1	+	exon	.	ID=exon-XM_036576821.1-1	Parent=rna-XM_036576821.1	Dbxref=GeneID:118812101,Genbank:XM_036576821.1	gbkey=mRNA	gene=cxcr4b	product=chemokine (C-X-C motif)%2C receptor 4b	transcript_id=XM_036576821.127779
NW_023494784.1	6306477	6306478	pmv2	pmv2_4171:226	T	A	|	NW_023494784.1	6324433	6324530	exon-XM_036576821.1-1	+	exon	.	ID=exon-XM_036576821.1-1	Parent=rna-XM_036576821.1	Dbxref=GeneID:118812101,Genbank:XM_036576821.1	gbkey=mRNA	gene=cxcr4b	product=chemokine (C-X-C motif)%2C receptor 4b	transcript_id=XM_036576821.117956
NW_023494784.1	6326438	6326439	pmv1	pmv1_37858_c1_g2_i2:2026	C	T	|	NW_023494784.1	6325245	6326786	exon-XM_036576821.1-2	+	exon	.	ID=exon-XM_036576821.1-2	Parent=rna-XM_036576821.1	Dbxref=GeneID:118812101,Genbank:XM_036576821.1	gbkey=mRNA	gene=cxcr4b	product=chemokine (C-X-C motif)%2C receptor 4b	transcript_id=XM_036576821.10
NW_023494784.1	6332769	6332770	pmn	pmn_103907:104	C	T	|	NW_023494784.1	6333462	6333619	exon-XM_036576834.1-1	+	exon	.	ID=exon-XM_036576834.1-1	Parent=rna-XM_036576834.1	Dbxref=GeneID:118812109,Genbank:XM_036576834.1	gbkey=mRNA	gene=dars1	product=aspartyl-tRNA synthetase 1	transcript_id=XM_036576834.1693
NW_023494784.1	6387334	6387335	pmv1	pmv1_38049_c1_g2_i1:1124	C	T	|	NW_023494784.1	6387290	6387438	exon-XM_036576834.1-12	+	exon	.	ID=exon-XM_036576834.1-12	Parent=rna-XM_036576834.1	Dbxref=GeneID:118812109,Genbank:XM_036576834.1	gbkey=mRNA	gene=dars1	product=aspartyl-tRNA synthetase 1	transcript_id=XM_036576834.10
NW_023494784.1	6475302	6475303	pmv2	pmv2_33960:37	G	T	|	NW_023494784.1	6466702	6492141	rna-XM_036573148.1	-	mRNA	.	ID=rna-XM_036573148.1	Parent=gene-si:ch1073-416j23.1	Dbxref=GeneID:118809653,Genbank:XM_036573148.1	Name=XM_036573148.1	gbkey=mRNA	gene=si:ch1073-416j23.1	model_evidence=Supporting evidence includes similarity to: 27 Proteins%2C and 7%25 coverage of the annotated genomic feature by RNAseq alignments
NW_023494784.1	6594940	6594941	pmv2	pmv2_45188:85	C	T	|	NW_023494784.1	6492059	6492141	exon-XM_036573148.1-1	-	exon	.	ID=exon-XM_036573148.1-1	Parent=rna-XM_036573148.1	Dbxref=GeneID:118809653,Genbank:XM_036573148.1	gbkey=mRNA	gene=si:ch1073-416j23.1	product=rac GTPase-activating protein 1	transcript_id=XM_036573148.1-102800
NW_023494784.1	6663833	6663834	pmv2	pmv2_43463:92	C	T	|	NW_023494784.1	6764385	6764994	exon-XM_036576869.1-1	+	exon	.	ID=exon-XM_036576869.1-1	Parent=rna-XM_036576869.1	Dbxref=GeneID:118812124,Genbank:XM_036576869.1	gbkey=mRNA	gene=asic4a	product=acid-sensing (proton-gated) ion channel family member 4a	transcript_id=XM_036576869.1100552
NW_023494784.1	6802474	6802475	pmv2	pmv2_16216:274	T	C	|	NW_023494784.1	6764385	6944598	rna-XM_036576869.1	+	mRNA	.	ID=rna-XM_036576869.1	Parent=gene-asic4a	Dbxref=GeneID:118812124,Genbank:XM_036576869.1	Name=XM_036576869.1	gbkey=mRNA	gene=asic4a	model_evidence=Supporting evidence includes similarity to: 40 Proteins%2C and 100%25 coverage of the annotated genomic feature by RNAseq alignments
NW_023494784.1	6813189	6813190	pmv2	pmv2_273171:188	G	T	|	NW_023494784.1	6764385	6944598	rna-XM_036576869.1	+	mRNA	.	ID=rna-XM_036576869.1	Parent=gene-asic4a	Dbxref=GeneID:118812124,Genbank:XM_036576869.1	Name=XM_036576869.1	gbkey=mRNA	gene=asic4a	model_evidence=Supporting evidence includes similarity to: 40 Proteins%2C and 100%25 coverage of the annotated genomic feature by RNAseq alignments
NW_023494784.1	6813574	6813575	pmv2	pmv2_194437:273	A	G	|	NW_023494784.1	6764385	6944598	rna-XM_036576869.1	+	mRNA	.	ID=rna-XM_036576869.1	Parent=gene-asic4a	Dbxref=GeneID:118812124,Genbank:XM_036576869.1	Name=XM_036576869.1	gbkey=mRNA	gene=asic4a	model_evidence=Supporting evidence includes similarity to: 40 Proteins%2C and 100%25 coverage of the annotated genomic feature by RNAseq alignments
NW_023494784.1	6892057	6892058	pmv2	pmv2_41828:81	A	T	|	NW_023494784.1	6764385	6944598	rna-XM_036576869.1	+	mRNA	.	ID=rna-XM_036576869.1	Parent=gene-asic4a	Dbxref=GeneID:118812124,Genbank:XM_036576869.1	Name=XM_036576869.1	gbkey=mRNA	gene=asic4a	model_evidence=Supporting evidence includes similarity to: 40 Proteins%2C and 100%25 coverage of the annotated genomic feature by RNAseq alignments
NW_023494784.1	7211793	7211794	pmv2	pmv2_250947:52	C	T	|	NW_023494784.1	7272781	7273021	exon-XM_036573159.1-1	+	exon	.	ID=exon-XM_036573159.1-1	Parent=rna-XM_036573159.1	Dbxref=GeneID:118809659,Genbank:XM_036573159.1	gbkey=mRNA	gene=cdk5r2b	product=cyclin-dependent kinase 5%2C regulatory subunit 2b (p39)	transcript_id=XM_036573159.160988
NW_023494784.1	7234981	7234982	pmn	pmn_16214:127	C	G	|	NW_023494784.1	7272781	7273021	exon-XM_036573159.1-1	+	exon	.	ID=exon-XM_036573159.1-1	Parent=rna-XM_036573159.1	Dbxref=GeneID:118809659,Genbank:XM_036573159.1	gbkey=mRNA	gene=cdk5r2b	product=cyclin-dependent kinase 5%2C regulatory subunit 2b (p39)	transcript_id=XM_036573159.137800
NW_023494784.1	7323495	7323496	pmv2	pmv2_140498:72	C	T	|	NW_023494784.1	7325099	7325247	cds-XP_036429080.1	-	CDS	1	ID=cds-XP_036429080.1	Parent=rna-XM_036573187.1	Dbxref=GeneID:118809671,Genbank:XP_036429080.1	Name=XP_036429080.1	gbkey=CDS	gene=cryba2b	product=beta-crystallin A2b
NW_023494784.1	7324672	7324673	pmv2	pmv2_7609:87	G	C	|	NW_023494784.1	7325099	7325247	cds-XP_036429080.1	-	CDS	1	ID=cds-XP_036429080.1	Parent=rna-XM_036573187.1	Dbxref=GeneID:118809671,Genbank:XP_036429080.1	Name=XP_036429080.1	gbkey=CDS	gene=cryba2b	product=beta-crystallin A2b
NW_023494784.1	7480235	7480236	pmv2	pmv2_38924:95	C	T	|	NW_023494784.1	7480938	7481957	exon-XM_036573200.1-4	-	exon	.	ID=exon-XM_036573200.1-4	Parent=rna-XM_036573200.1	Dbxref=GeneID:118809678,Genbank:XM_036573200.1	gbkey=mRNA	gene=LOC118809678	product=zinc finger protein 501%2C transcript variant X1	transcript_id=XM_036573200.1703
NW_023494784.1	7641770	7641771	pmv2	pmv2_7310:69	C	T	|	NW_023494784.1	7528294	7743130	rna-XM_036577004.1	-	mRNA	.	ID=rna-XM_036577004.1	Parent=gene-dip2a	Dbxref=GeneID:118812204,Genbank:XM_036577004.1	Name=XM_036577004.1	gbkey=mRNA	gene=dip2a	model_evidence=Supporting evidence includes similarity to: 6 Proteins%2C and 100%25 coverage of the annotated genomic feature by RNAseq alignments
NW_023494784.1	7801661	7801662	pmn	pmn_5627:257	T	C	|	NW_023494784.1	7789576	7791006	exon-XM_036573218.1-2	+	exon	.	ID=exon-XM_036573218.1-2	Parent=rna-XM_036573218.1	Dbxref=GeneID:118809691,Genbank:XM_036573218.1	gbkey=mRNA	gene=gpbar1	product=G protein-coupled bile acid receptor 1	transcript_id=XM_036573218.1-10656
NW_023494784.1	7841820	7841821	pmv1	pmv1_37668_c4_g10_i1:1241	A	G	|	NW_023494784.1	7841616	7865003	rna-XM_036577082.1	-	mRNA	.	ID=rna-XM_036577082.1	Parent=gene-LOC118812246	Dbxref=GeneID:118812246,Genbank:XM_036577082.1	Name=XM_036577082.1	gbkey=mRNA	gene=LOC118812246	model_evidence=Supporting evidence includes similarity to: 24 Proteins%2C and 100%25 coverage of the annotated genomic feature by RNAseq alignments%2C including 29 samples with support for all annotated introns
NW_023494784.1	7880820	7880821	pmv1	pmv1_36476_c1_g1_i1:35	C	G	|	NW_023494784.1	7879269	7880796	exon-XM_036573230.1-2	+	exon	.	ID=exon-XM_036573230.1-2	Parent=rna-XM_036573230.1	Dbxref=GeneID:118809700,Genbank:XM_036573230.1	gbkey=mRNA	gene=LOC118809700	product=C-X-C chemokine receptor type 2	transcript_id=XM_036573230.1-25
NW_023494784.1	7988338	7988339	pmv1	pmv1_32576_c0_g1_i1:86	A	G	|	NW_023494784.1	7988495	7988887	exon-XM_036577107.1-31	-	exon	.	ID=exon-XM_036577107.1-31	Parent=rna-XM_036577107.1	Dbxref=GeneID:118812259,Genbank:XM_036577107.1	gbkey=mRNA	gene=nckap1	product=NCK-associated protein 1%2C transcript variant X1	transcript_id=XM_036577107.1157
NW_023494784.1	8013893	8013894	pmv2	pmv2_54206:125	C	A	|	NW_023494784.1	7988770	8085588	rna-XM_036577116.1	-	mRNA	.	ID=rna-XM_036577116.1	Parent=gene-nckap1	Dbxref=GeneID:118812259,Genbank:XM_036577116.1	Name=XM_036577116.1	gbkey=mRNA	gene=nckap1	model_evidence=Supporting evidence includes similarity to: 5 Proteins%2C and 100%25 coverage of the annotated genomic feature by RNAseq alignments%2C including 12 samples with support for all annotated introns
NW_023494784.1	8120396	8120397	pmv2	pmv2_47982:51	G	C	|	NW_023494784.1	8092631	8093028	exon-XM_036573256.1-4	+	exon	.	ID=exon-XM_036573256.1-4	Parent=rna-XM_036573256.1	Dbxref=GeneID:118809715,Genbank:XM_036573256.1	gbkey=mRNA	gene=dusp19a	product=dual specificity phosphatase 19a	transcript_id=XM_036573256.1-27369
NW_023494784.1	8122512	8122513	pmv2	pmv2_40563:217	A	G	|	NW_023494784.1	8092631	8093028	exon-XM_036573256.1-4	+	exon	.	ID=exon-XM_036573256.1-4	Parent=rna-XM_036573256.1	Dbxref=GeneID:118809715,Genbank:XM_036573256.1	gbkey=mRNA	gene=dusp19a	product=dual specificity phosphatase 19a	transcript_id=XM_036573256.1-29485
NW_023494784.1	8155449	8155450	pmv2	pmv2_40802:237	C	A	|	NW_023494784.1	8198080	8198364	exon-XM_036577129.1-1	+	exon	.	ID=exon-XM_036577129.1-1	Parent=rna-XM_036577129.1	Dbxref=GeneID:118812272,Genbank:XM_036577129.1	gbkey=mRNA	gene=pde1a	product=phosphodiesterase 1A%2C calmodulin-dependent%2C transcript variant X1	transcript_id=XM_036577129.142631
NW_023494784.1	8164011	8164012	pmv2	pmv2_18979:199	C	T	|	NW_023494784.1	8198080	8198364	exon-XM_036577129.1-1	+	exon	.	ID=exon-XM_036577129.1-1	Parent=rna-XM_036577129.1	Dbxref=GeneID:118812272,Genbank:XM_036577129.1	gbkey=mRNA	gene=pde1a	product=phosphodiesterase 1A%2C calmodulin-dependent%2C transcript variant X1	transcript_id=XM_036577129.134069
NW_023494784.1	8231840	8231841	pmv2	pmv2_34924:8	C	T	|	NW_023494784.1	8198080	8338195	rna-XM_036577129.1	+	mRNA	.	ID=rna-XM_036577129.1	Parent=gene-pde1a	Dbxref=GeneID:118812272,Genbank:XM_036577129.1	Name=XM_036577129.1	gbkey=mRNA	gene=pde1a	model_evidence=Supporting evidence includes similarity to: 32 Proteins%2C and 100%25 coverage of the annotated genomic feature by RNAseq alignments%2C including 6 samples with support for all annotated introns
NW_023494784.1	8292555	8292556	pmv1	pmv1_37705_c2_g4_i1:81	G	T	|	NW_023494784.1	8247388	8338195	rna-XM_036577136.1	+	mRNA	.	ID=rna-XM_036577136.1	Parent=gene-pde1a	Dbxref=GeneID:118812272,Genbank:XM_036577136.1	Name=XM_036577136.1	gbkey=mRNA	gene=pde1a	model_evidence=Supporting evidence includes similarity to: 30 Proteins%2C and 100%25 coverage of the annotated genomic feature by RNAseq alignments%2C including 10 samples with support for all annotated introns
NW_023494784.1	8749817	8749818	pmv2	pmv2_236396:9	G	T	|	NW_023494784.1	8748664	8748970	exon-XM_036577294.1-1	-	exon	.	ID=exon-XM_036577294.1-1	Parent=rna-XM_036577294.1	Dbxref=GeneID:118812345,Genbank:XM_036577294.1	gbkey=mRNA	gene=itga4	product=integrin alpha 4%2C transcript variant X1	transcript_id=XM_036577294.1-848
NW_023494784.1	8785281	8785282	pmv1	pmv1_34802_c0_g1_i1:1293	T	A	|	NW_023494784.1	8748664	8748970	exon-XM_036577294.1-1	-	exon	.	ID=exon-XM_036577294.1-1	Parent=rna-XM_036577294.1	Dbxref=GeneID:118812345,Genbank:XM_036577294.1	gbkey=mRNA	gene=itga4	product=integrin alpha 4%2C transcript variant X1	transcript_id=XM_036577294.1-36312
NW_023494784.1	8859662	8859663	pmv2	pmv2_131979:14	T	C	|	NW_023494784.1	8907031	8907820	exon-XM_036577315.1-6	-	exon	.	ID=exon-XM_036577315.1-6	Parent=rna-XM_036577315.1	Dbxref=GeneID:118812354,Genbank:XM_036577315.1	gbkey=mRNA	gene=ube2e3	product=ubiquitin-conjugating enzyme E2E 3 (UBC4/5 homolog%2C yeast)%2C transcript variant X1	transcript_id=XM_036577315.147369
NW_023494784.1	8899086	8899087	pmn	pmn_33887:155	A	C	|	NW_023494784.1	8907031	8907820	exon-XM_036577315.1-6	-	exon	.	ID=exon-XM_036577315.1-6	Parent=rna-XM_036577315.1	Dbxref=GeneID:118812354,Genbank:XM_036577315.1	gbkey=mRNA	gene=ube2e3	product=ubiquitin-conjugating enzyme E2E 3 (UBC4/5 homolog%2C yeast)%2C transcript variant X1	transcript_id=XM_036577315.17945
NW_023494784.1	8904249	8904250	pmv2	pmv2_270533:109	T	A	|	NW_023494784.1	8907031	8907820	exon-XM_036577315.1-6	-	exon	.	ID=exon-XM_036577315.1-6	Parent=rna-XM_036577315.1	Dbxref=GeneID:118812354,Genbank:XM_036577315.1	gbkey=mRNA	gene=ube2e3	product=ubiquitin-conjugating enzyme E2E 3 (UBC4/5 homolog%2C yeast)%2C transcript variant X1	transcript_id=XM_036577315.12782
NW_023494784.1	8920336	8920337	pmv2	pmv2_267556:143	G	T	|	NW_023494784.1	8907031	8971653	rna-XM_036577324.1	-	mRNA	.	ID=rna-XM_036577324.1	Parent=gene-ube2e3	Dbxref=GeneID:118812354,Genbank:XM_036577324.1	Name=XM_036577324.1	gbkey=mRNA	gene=ube2e3	model_evidence=Supporting evidence includes similarity to: 94 Proteins%2C and 100%25 coverage of the annotated genomic feature by RNAseq alignments%2C including 18 samples with support for all annotated introns
NW_023494784.1	9035407	9035408	pmv2	pmv2_181078:228	G	A	|	NW_023494784.1	9064708	9064817	exon-XM_036577336.1-1	+	exon	.	ID=exon-XM_036577336.1-1	Parent=rna-XM_036577336.1	Dbxref=GeneID:118812368,Genbank:XM_036577336.1	gbkey=mRNA	gene=cwc22	product=CWC22 spliceosome associated protein homolog%2C transcript variant X1	transcript_id=XM_036577336.129301
NW_023494784.1	9326044	9326045	pmv2	pmv2_275593:146	C	G	|	NW_023494784.1	9294953	9424583	rna-XM_036577374.1	+	mRNA	.	ID=rna-XM_036577374.1	Parent=gene-znf385b	Dbxref=GeneID:118812385,Genbank:XM_036577374.1	Name=XM_036577374.1	gbkey=mRNA	gene=znf385b	model_evidence=Supporting evidence includes similarity to: 15 Proteins%2C and 100%25 coverage of the annotated genomic feature by RNAseq alignments%2C including 1 sample with support for all annotated introns
NW_023494784.1	9468994	9468995	pmv2	pmv2_41195:74	A	G	|	NW_023494784.1	9471253	9471378	exon-XM_036577415.1-1	+	exon	.	ID=exon-XM_036577415.1-1	Parent=rna-XM_036577415.1	Dbxref=GeneID:118812407,Genbank:XM_036577415.1	gbkey=mRNA	gene=sestd1	product=SEC14 and spectrin domains 1%2C transcript variant X1	transcript_id=XM_036577415.12259
NW_023494784.1	9556960	9556961	pmv1	pmv1_36869_c1_g1_i1:2437	T	C	|	NW_023494784.1	9556792	9559397	exon-XM_036577427.1-19	+	exon	.	ID=exon-XM_036577427.1-19	Parent=rna-XM_036577427.1	Dbxref=GeneID:118812407,Genbank:XM_036577427.1	gbkey=mRNA	gene=sestd1	product=SEC14 and spectrin domains 1%2C transcript variant X3	transcript_id=XM_036577427.10
NW_023494784.1	9679295	9679296	pmn	pmn_12379:229	T	C	|	NW_023494784.1	9679140	9679316	exon-XM_036572840.1-13	+	exon	.	ID=exon-XM_036572840.1-13	Parent=rna-XM_036572840.1	Dbxref=GeneID:118809477,Genbank:XM_036572840.1	gbkey=mRNA	gene=ttn.2	product=titin%2C tandem duplicate 2	transcript_id=XM_036572840.10
NW_023494784.1	9690435	9690436	pmv2	pmv2_240752:278	G	T	|	NW_023494784.1	9659692	9839865	rna-XM_036572840.1	+	mRNA	.	ID=rna-XM_036572840.1	Parent=gene-ttn.2	Dbxref=GeneID:118809477,Genbank:XM_036572840.1	Name=XM_036572840.1	gbkey=mRNA	gene=ttn.2	model_evidence=Supporting evidence includes similarity to: 45 Proteins%2C and 100%25 coverage of the annotated genomic feature by RNAseq alignments%2C including 1 sample with support for all annotated introns
NW_023494784.1	10101425	10101426	pmv2	pmv2_9175:247	G	A	|	NW_023494784.1	10071549	10132533	rna-XM_036577461.1	+	mRNA	.	ID=rna-XM_036577461.1	Parent=gene-col5a2a	Dbxref=GeneID:118812436,Genbank:XM_036577461.1	Name=XM_036577461.1	gbkey=mRNA	gene=col5a2a	model_evidence=Supporting evidence includes similarity to: 16 Proteins%2C and 100%25 coverage of the annotated genomic feature by RNAseq alignments%2C including 11 samples with support for all annotated introns
NW_023494784.1	10119318	10119319	pmv2	pmv2_21855:61	G	A	|	NW_023494784.1	10119317	10119371	exon-XM_036577461.1-36	+	exon	.	ID=exon-XM_036577461.1-36	Parent=rna-XM_036577461.1	Dbxref=GeneID:118812436,Genbank:XM_036577461.1	gbkey=mRNA	gene=col5a2a	product=collagen%2C type V%2C alpha 2a	transcript_id=XM_036577461.10
NW_023494784.1	10119400	10119401	pmv2	pmv2_138635:97	T	A	|	NW_023494784.1	10071549	10132533	rna-XM_036577461.1	+	mRNA	.	ID=rna-XM_036577461.1	Parent=gene-col5a2a	Dbxref=GeneID:118812436,Genbank:XM_036577461.1	Name=XM_036577461.1	gbkey=mRNA	gene=col5a2a	model_evidence=Supporting evidence includes similarity to: 16 Proteins%2C and 100%25 coverage of the annotated genomic feature by RNAseq alignments%2C including 11 samples with support for all annotated introns
NW_023494784.1	10132415	10132416	pmv1	pmv1_37868_c0_g1_i1:1417	A	G	|	NW_023494784.1	10131698	10132533	exon-XM_036577461.1-54	+	exon	.	ID=exon-XM_036577461.1-54	Parent=rna-XM_036577461.1	Dbxref=GeneID:118812436,Genbank:XM_036577461.1	gbkey=mRNA	gene=col5a2a	product=collagen%2C type V%2C alpha 2a	transcript_id=XM_036577461.10
NW_023494784.1	10155973	10155974	pmv2	pmv2_18039:266	T	C	|	NW_023494784.1	10134717	10293675	rna-XM_036577482.1	-	mRNA	.	ID=rna-XM_036577482.1	Parent=gene-gulp1a	Dbxref=GeneID:118812443,Genbank:XM_036577482.1	Name=XM_036577482.1	gbkey=mRNA	gene=gulp1a	model_evidence=Supporting evidence includes similarity to: 6 Proteins%2C and 100%25 coverage of the annotated genomic feature by RNAseq alignments%2C including 1 sample with support for all annotated introns
NW_023494784.1	10177364	10177365	pmn	pmn_21618:104	C	T	|	NW_023494784.1	10134717	10293675	rna-XM_036577482.1	-	mRNA	.	ID=rna-XM_036577482.1	Parent=gene-gulp1a	Dbxref=GeneID:118812443,Genbank:XM_036577482.1	Name=XM_036577482.1	gbkey=mRNA	gene=gulp1a	model_evidence=Supporting evidence includes similarity to: 6 Proteins%2C and 100%25 coverage of the annotated genomic feature by RNAseq alignments%2C including 1 sample with support for all annotated introns
NW_023494784.1	10221562	10221563	pmv2	pmv2_223041:123	G	A	|	NW_023494784.1	10134717	10293675	rna-XM_036577482.1	-	mRNA	.	ID=rna-XM_036577482.1	Parent=gene-gulp1a	Dbxref=GeneID:118812443,Genbank:XM_036577482.1	Name=XM_036577482.1	gbkey=mRNA	gene=gulp1a	model_evidence=Supporting evidence includes similarity to: 6 Proteins%2C and 100%25 coverage of the annotated genomic feature by RNAseq alignments%2C including 1 sample with support for all annotated introns
NW_023494784.1	10369083	10369084	pmv2	pmv2_27779:264	T	C	|	NW_023494784.1	10391252	10391515	exon-XM_036577531.1-1	+	exon	.	ID=exon-XM_036577531.1-1	Parent=rna-XM_036577531.1	Dbxref=GeneID:118812465,Genbank:XM_036577531.1	gbkey=mRNA	gene=tfpia	product=tissue factor pathway inhibitor a%2C transcript variant X3	transcript_id=XM_036577531.122169
NW_023494784.1	10482765	10482766	pmv2	pmv2_42920:203	A	G	|	NW_023494784.1	10464164	10532893	rna-XM_036577560.1	+	mRNA	.	ID=rna-XM_036577560.1	Parent=gene-calcrla	Dbxref=GeneID:118812493,Genbank:XM_036577560.1	Name=XM_036577560.1	gbkey=mRNA	gene=calcrla	model_evidence=Supporting evidence includes similarity to: 27 Proteins%2C and 100%25 coverage of the annotated genomic feature by RNAseq alignments%2C including 9 samples with support for all annotated introns
NW_023494784.1	10520569	10520570	pmv2	pmv2_25484:252	C	T	|	NW_023494784.1	10464164	10532893	rna-XM_036577560.1	+	mRNA	.	ID=rna-XM_036577560.1	Parent=gene-calcrla	Dbxref=GeneID:118812493,Genbank:XM_036577560.1	Name=XM_036577560.1	gbkey=mRNA	gene=calcrla	model_evidence=Supporting evidence includes similarity to: 27 Proteins%2C and 100%25 coverage of the annotated genomic feature by RNAseq alignments%2C including 9 samples with support for all annotated introns
NW_023494784.1	10523808	10523809	pmv2	pmv2_7117:132	T	A	|	NW_023494784.1	10523645	10523864	exon-XM_036577560.1-11	+	exon	.	ID=exon-XM_036577560.1-11	Parent=rna-XM_036577560.1	Dbxref=GeneID:118812493,Genbank:XM_036577560.1	gbkey=mRNA	gene=calcrla	product=calcitonin receptor-like a	transcript_id=XM_036577560.10
NW_023494784.1	10543719	10543720	pmn	pmn_57277:199	G	A	|	NW_023494784.1	10529858	10532893	exon-XM_036577560.1-13	+	exon	.	ID=exon-XM_036577560.1-13	Parent=rna-XM_036577560.1	Dbxref=GeneID:118812493,Genbank:XM_036577560.1	gbkey=mRNA	gene=calcrla	product=calcitonin receptor-like a	transcript_id=XM_036577560.1-10827
NW_023494784.1	10569801	10569802	pmv2	pmv2_31786:123	G	A	|	NW_023494784.1	10529858	10532893	exon-XM_036577560.1-13	+	exon	.	ID=exon-XM_036577560.1-13	Parent=rna-XM_036577560.1	Dbxref=GeneID:118812493,Genbank:XM_036577560.1	gbkey=mRNA	gene=calcrla	product=calcitonin receptor-like a	transcript_id=XM_036577560.1-36909
NW_023494784.1	10716352	10716353	pmn	pmn_28966:69	A	G	|	NW_023494784.1	10716238	10716388	exon-XM_036577605.1-10	+	exon	.	ID=exon-XM_036577605.1-10	Parent=rna-XM_036577605.1	Dbxref=GeneID:118812525,Genbank:XM_036577605.1	gbkey=mRNA	gene=kansl1l	product=KAT8 regulatory NSL complex subunit 1-like	transcript_id=XM_036577605.10
NW_023494784.1	10811145	10811146	pmn	pmn_60022:238	A	G	|	NW_023494784.1	10747100	10970015	rna-XM_036577613.1	+	mRNA	.	ID=rna-XM_036577613.1	Parent=gene-map2	Dbxref=GeneID:118812532,Genbank:XM_036577613.1	Name=XM_036577613.1	gbkey=mRNA	gene=map2	model_evidence=Supporting evidence includes similarity to: 14 Proteins%2C and 99%25 coverage of the annotated genomic feature by RNAseq alignments
NW_023494784.1	10818469	10818470	pmv2	pmv2_21231:185	T	A	|	NW_023494784.1	10747100	10970015	rna-XM_036577613.1	+	mRNA	.	ID=rna-XM_036577613.1	Parent=gene-map2	Dbxref=GeneID:118812532,Genbank:XM_036577613.1	Name=XM_036577613.1	gbkey=mRNA	gene=map2	model_evidence=Supporting evidence includes similarity to: 14 Proteins%2C and 99%25 coverage of the annotated genomic feature by RNAseq alignments
NW_023494784.1	10848176	10848177	pmv2	pmv2_222497:281	A	G	|	NW_023494784.1	10747100	10970015	rna-XM_036577613.1	+	mRNA	.	ID=rna-XM_036577613.1	Parent=gene-map2	Dbxref=GeneID:118812532,Genbank:XM_036577613.1	Name=XM_036577613.1	gbkey=mRNA	gene=map2	model_evidence=Supporting evidence includes similarity to: 14 Proteins%2C and 99%25 coverage of the annotated genomic feature by RNAseq alignments
NW_023494784.1	10854179	10854180	pmv2	pmv2_193099:246	C	G	|	NW_023494784.1	10747100	10970015	rna-XM_036577613.1	+	mRNA	.	ID=rna-XM_036577613.1	Parent=gene-map2	Dbxref=GeneID:118812532,Genbank:XM_036577613.1	Name=XM_036577613.1	gbkey=mRNA	gene=map2	model_evidence=Supporting evidence includes similarity to: 14 Proteins%2C and 99%25 coverage of the annotated genomic feature by RNAseq alignments
NW_023494784.1	10959102	10959103	pmv2	pmv2_46454:309	A	G	|	NW_023494784.1	10747100	10970015	rna-XM_036577613.1	+	mRNA	.	ID=rna-XM_036577613.1	Parent=gene-map2	Dbxref=GeneID:118812532,Genbank:XM_036577613.1	Name=XM_036577613.1	gbkey=mRNA	gene=map2	model_evidence=Supporting evidence includes similarity to: 14 Proteins%2C and 99%25 coverage of the annotated genomic feature by RNAseq alignments
NW_023494784.1	11003678	11003679	pmn	pmn_60825:179	C	T	|	NW_023494784.1	11007416	11007705	exon-XM_036577631.1-1	+	exon	.	ID=exon-XM_036577631.1-1	Parent=rna-XM_036577631.1	Dbxref=GeneID:118812551,Genbank:XM_036577631.1	gbkey=mRNA	gene=cps1	product=carbamoyl-phosphate synthase 1%2C mitochondrial	transcript_id=XM_036577631.13738
NW_023494784.1	11019174	11019175	pmv2	pmv2_248199:276	A	G	|	NW_023494784.1	11007416	11096795	rna-XM_036577631.1	+	mRNA	.	ID=rna-XM_036577631.1	Parent=gene-cps1	Dbxref=GeneID:118812551,Genbank:XM_036577631.1	Name=XM_036577631.1	gbkey=mRNA	gene=cps1	model_evidence=Supporting evidence includes similarity to: 28 Proteins%2C and 100%25 coverage of the annotated genomic feature by RNAseq alignments%2C including 3 samples with support for all annotated introns
NW_023494784.1	11209651	11209652	pmv2	pmv2_25552:309	C	G	|	NW_023494784.1	11252402	11260737	exon-XM_036568052.1-27	-	exon	.	ID=exon-XM_036568052.1-27	Parent=rna-XM_036568052.1	Dbxref=GeneID:118796652,Genbank:XM_036568052.1	gbkey=mRNA	gene=LOC118796652	product=receptor tyrosine-protein kinase erbB-4-like	transcript_id=XM_036568052.142751
NW_023494784.1	11240013	11240014	pmv2	pmv2_172730:45	C	T	|	NW_023494784.1	11252402	11260737	exon-XM_036568052.1-27	-	exon	.	ID=exon-XM_036568052.1-27	Parent=rna-XM_036568052.1	Dbxref=GeneID:118796652,Genbank:XM_036568052.1	gbkey=mRNA	gene=LOC118796652	product=receptor tyrosine-protein kinase erbB-4-like	transcript_id=XM_036568052.112389
NW_023494784.1	11535238	11535239	pmn	pmn_29837:158	C	T	|	NW_023494784.1	11252402	11853297	rna-XM_036568052.1	-	mRNA	.	ID=rna-XM_036568052.1	Parent=gene-LOC118796652	Dbxref=GeneID:118796652,Genbank:XM_036568052.1	Name=XM_036568052.1	gbkey=mRNA	gene=LOC118796652	model_evidence=Supporting evidence includes similarity to: 34 Proteins%2C and 100%25 coverage of the annotated genomic feature by RNAseq alignments
NW_023494784.1	11554478	11554479	pmv2	pmv2_183736:179	G	C	|	NW_023494784.1	11252402	11853297	rna-XM_036568052.1	-	mRNA	.	ID=rna-XM_036568052.1	Parent=gene-LOC118796652	Dbxref=GeneID:118796652,Genbank:XM_036568052.1	Name=XM_036568052.1	gbkey=mRNA	gene=LOC118796652	model_evidence=Supporting evidence includes similarity to: 34 Proteins%2C and 100%25 coverage of the annotated genomic feature by RNAseq alignments
NW_023494784.1	11580265	11580266	pmv2	pmv2_15803:302	C	A	|	NW_023494784.1	11252402	11853297	rna-XM_036568052.1	-	mRNA	.	ID=rna-XM_036568052.1	Parent=gene-LOC118796652	Dbxref=GeneID:118796652,Genbank:XM_036568052.1	Name=XM_036568052.1	gbkey=mRNA	gene=LOC118796652	model_evidence=Supporting evidence includes similarity to: 34 Proteins%2C and 100%25 coverage of the annotated genomic feature by RNAseq alignments
NW_023494784.1	11660428	11660429	pmv2	pmv2_49690:55	C	T	|	NW_023494784.1	11252402	11853297	rna-XM_036568052.1	-	mRNA	.	ID=rna-XM_036568052.1	Parent=gene-LOC118796652	Dbxref=GeneID:118796652,Genbank:XM_036568052.1	Name=XM_036568052.1	gbkey=mRNA	gene=LOC118796652	model_evidence=Supporting evidence includes similarity to: 34 Proteins%2C and 100%25 coverage of the annotated genomic feature by RNAseq alignments
NW_023494784.1	11665150	11665151	pmv2	pmv2_252913:64	C	T	|	NW_023494784.1	11252402	11853297	rna-XM_036568052.1	-	mRNA	.	ID=rna-XM_036568052.1	Parent=gene-LOC118796652	Dbxref=GeneID:118796652,Genbank:XM_036568052.1	Name=XM_036568052.1	gbkey=mRNA	gene=LOC118796652	model_evidence=Supporting evidence includes similarity to: 34 Proteins%2C and 100%25 coverage of the annotated genomic feature by RNAseq alignments
NW_023494784.1	11667810	11667811	pmv2	pmv2_3474:220	A	G	|	NW_023494784.1	11252402	11853297	rna-XM_036568052.1	-	mRNA	.	ID=rna-XM_036568052.1	Parent=gene-LOC118796652	Dbxref=GeneID:118796652,Genbank:XM_036568052.1	Name=XM_036568052.1	gbkey=mRNA	gene=LOC118796652	model_evidence=Supporting evidence includes similarity to: 34 Proteins%2C and 100%25 coverage of the annotated genomic feature by RNAseq alignments
NW_023494784.1	11670973	11670974	pmv2	pmv2_43840:67	G	A	|	NW_023494784.1	11252402	11853297	rna-XM_036568052.1	-	mRNA	.	ID=rna-XM_036568052.1	Parent=gene-LOC118796652	Dbxref=GeneID:118796652,Genbank:XM_036568052.1	Name=XM_036568052.1	gbkey=mRNA	gene=LOC118796652	model_evidence=Supporting evidence includes similarity to: 34 Proteins%2C and 100%25 coverage of the annotated genomic feature by RNAseq alignments
NW_023494784.1	11932619	11932620	pmv1	pmv1_35977_c1_g1_i4:2283	C	T	|	NW_023494784.1	11892279	11947673	rna-XM_036587656.1	-	mRNA	.	ID=rna-XM_036587656.1	Parent=gene-ikzf2	Dbxref=GeneID:118811663,Genbank:XM_036587656.1	Name=XM_036587656.1	gbkey=mRNA	gene=ikzf2	model_evidence=Supporting evidence includes similarity to: 19 Proteins%2C and 99%25 coverage of the annotated genomic feature by RNAseq alignments
NW_023494784.1	11950686	11950687	pmv2	pmv2_47681:31	G	A	|	NW_023494784.1	11947581	11947673	exon-XM_036587656.1-1	-	exon	.	ID=exon-XM_036587656.1-1	Parent=rna-XM_036587656.1	Dbxref=GeneID:118811663,Genbank:XM_036587656.1	gbkey=mRNA	gene=ikzf2	product=IKAROS family zinc finger 2%2C transcript variant X2	transcript_id=XM_036587656.1-3014
NW_023494784.1	12139040	12139041	pmv2	pmv2_4566:232	C	T	|	NW_023494784.1	12092993	12093535	exon-XM_036573317.1-4	+	exon	.	ID=exon-XM_036573317.1-4	Parent=rna-XM_036573317.1	Dbxref=GeneID:118809758,Genbank:XM_036573317.1	gbkey=mRNA	gene=LOC118809758	product=complement C1q-like protein 3	transcript_id=XM_036573317.1-45506
NW_023494784.1	12245461	12245462	pmv2	pmv2_52338:201	C	T	|	NW_023494784.1	12092993	12093535	exon-XM_036573317.1-4	+	exon	.	ID=exon-XM_036573317.1-4	Parent=rna-XM_036573317.1	Dbxref=GeneID:118809758,Genbank:XM_036573317.1	gbkey=mRNA	gene=LOC118809758	product=complement C1q-like protein 3	transcript_id=XM_036573317.1-151927
NW_023494784.1	12260813	12260814	pmv2	pmv2_252524:41	T	A	|	NW_023494784.1	12421877	12422029	exon-XM_036573329.1-1	+	exon	.	ID=exon-XM_036573329.1-1	Parent=rna-XM_036573329.1	Dbxref=GeneID:118809767,Genbank:XM_036573329.1	gbkey=mRNA	gene=vwc2l	product=von Willebrand factor C domain containing 2 like	transcript_id=XM_036573329.1161064
NW_023494784.1	12321568	12321569	pmv2	pmv2_252788:303	G	T	|	NW_023494784.1	12421877	12422029	exon-XM_036573329.1-1	+	exon	.	ID=exon-XM_036573329.1-1	Parent=rna-XM_036573329.1	Dbxref=GeneID:118809767,Genbank:XM_036573329.1	gbkey=mRNA	gene=vwc2l	product=von Willebrand factor C domain containing 2 like	transcript_id=XM_036573329.1100309
NW_023494784.1	12372119	12372120	pmn	pmn_24044:63	G	A	|	NW_023494784.1	12421877	12422029	exon-XM_036573329.1-1	+	exon	.	ID=exon-XM_036573329.1-1	Parent=rna-XM_036573329.1	Dbxref=GeneID:118809767,Genbank:XM_036573329.1	gbkey=mRNA	gene=vwc2l	product=von Willebrand factor C domain containing 2 like	transcript_id=XM_036573329.149758
NW_023494784.1	12476795	12476796	pmv2	pmv2_19076:20	A	G	|	NW_023494784.1	12475039	12511493	rna-XM_036566892.1	-	mRNA	.	ID=rna-XM_036566892.1	Parent=gene-bard1	Dbxref=GeneID:118805048,Genbank:XM_036566892.1	Name=XM_036566892.1	gbkey=mRNA	gene=bard1	model_evidence=Supporting evidence includes similarity to: 2 Proteins%2C and 100%25 coverage of the annotated genomic feature by RNAseq alignments%2C including 2 samples with support for all annotated introns
NW_023494784.1	12558579	12558580	pmv2	pmv2_46957:181	C	T	|	NW_023494784.1	12558335	12558636	exon-XM_036568053.1-14	-	exon	.	ID=exon-XM_036568053.1-14	Parent=rna-XM_036568053.1	Dbxref=GeneID:118806270,Genbank:XM_036568053.1	gbkey=mRNA	gene=abca12	product=ATP-binding cassette%2C sub-family A (ABC1)%2C member 12	transcript_id=XM_036568053.10
NW_023494784.1	12570822	12570823	pmv2	pmv2_3146:62	C	T	|	NW_023494784.1	12570795	12570926	exon-XM_036568053.1-6	-	exon	.	ID=exon-XM_036568053.1-6	Parent=rna-XM_036568053.1	Dbxref=GeneID:118806270,Genbank:XM_036568053.1	gbkey=mRNA	gene=abca12	product=ATP-binding cassette%2C sub-family A (ABC1)%2C member 12	transcript_id=XM_036568053.10
NW_023494784.1	12586250	12586251	pmv1	pmv1_34037_c0_g1_i1:894	G	A	|	NW_023494784.1	12587296	12588123	cds-XP_036428567.1	-	CDS	2	ID=cds-XP_036428567.1	Parent=rna-XM_036572674.1	Dbxref=GeneID:118809395,Genbank:XP_036428567.1	Name=XP_036428567.1	gbkey=CDS	gene=LOC118809395	product=uncharacterized protein LOC118809395
NW_023494784.1	12640966	12640967	pmv1	pmv1_38319_c0_g1_i1:218	C	T	|	NW_023494784.1	12641575	12642697	exon-XM_036569295.1-9	-	exon	.	ID=exon-XM_036569295.1-9	Parent=rna-XM_036569295.1	Dbxref=GeneID:118807078,Genbank:XM_036569295.1	gbkey=mRNA	gene=pofut2	product=protein O-fucosyltransferase 2	transcript_id=XM_036569295.1609
NW_023494784.1	12714734	12714735	pmv1	pmv1_36960_c2_g6_i3:1064	G	A	|	NW_023494784.1	12711616	12720422	rna-XM_036571686.1	-	mRNA	.	ID=rna-XM_036571686.1	Parent=gene-LOC118808550	Dbxref=GeneID:118808550,Genbank:XM_036571686.1	Name=XM_036571686.1	gbkey=mRNA	gene=LOC118808550	model_evidence=Supporting evidence includes similarity to: 4 Proteins%2C and 100%25 coverage of the annotated genomic feature by RNAseq alignments%2C including 25 samples with support for all annotated introns
NW_023494784.1	12723117	12723118	pmn	pmn_65746:43	G	A	|	NW_023494784.1	12719944	12720422	exon-XM_036571686.1-1	-	exon	.	ID=exon-XM_036571686.1-1	Parent=rna-XM_036571686.1	Dbxref=GeneID:118808550,Genbank:XM_036571686.1	gbkey=mRNA	gene=LOC118808550	product=small membrane A-kinase anchor protein-like	transcript_id=XM_036571686.1-2696
NW_023494784.1	12731673	12731674	pmv1	pmv1_36427_c4_g3_i2:757	C	T	|	NW_023494784.1	12731213	12732693	exon-XM_036572923.1-3	+	exon	.	ID=exon-XM_036572923.1-3	Parent=rna-XM_036572923.1	Dbxref=GeneID:118809316,Genbank:XM_036572923.1	gbkey=mRNA	gene=mstnb	product=myostatin b	transcript_id=XM_036572923.10
NW_023494784.1	12735297	12735298	pmv2	pmv2_251579:308	G	A	|	NW_023494784.1	12731213	12732693	exon-XM_036572923.1-3	+	exon	.	ID=exon-XM_036572923.1-3	Parent=rna-XM_036572923.1	Dbxref=GeneID:118809316,Genbank:XM_036572923.1	gbkey=mRNA	gene=mstnb	product=myostatin b	transcript_id=XM_036572923.1-2605
NW_023494784.1	12759988	12759989	pmv2	pmv2_205983:75	T	A	|	NW_023494784.1	12745517	12783227	rna-XM_036574076.1	-	mRNA	.	ID=rna-XM_036574076.1	Parent=gene-pms1	Dbxref=GeneID:118810111,Genbank:XM_036574076.1	Name=XM_036574076.1	gbkey=mRNA	gene=pms1	model_evidence=Supporting evidence includes similarity to: 9 Proteins%2C and 100%25 coverage of the annotated genomic feature by RNAseq alignments%2C including 3 samples with support for all annotated introns
NW_023494784.1	12837324	12837325	pmv2	pmv2_239281:123	A	C	|	NW_023494784.1	12836663	12838105	exon-XM_036580724.1-1	-	exon	.	ID=exon-XM_036580724.1-1	Parent=rna-XM_036580724.1	Dbxref=GeneID:118814621,Genbank:XM_036580724.1	gbkey=mRNA	gene=asnsd1	product=asparagine synthetase domain containing 1	transcript_id=XM_036580724.10
NW_023494784.1	12866395	12866396	pmv1	pmv1_38369_c2_g1_i1:426	A	G	|	NW_023494784.1	12865073	12895430	rna-XM_036585314.1	-	mRNA	.	ID=rna-XM_036585314.1	Parent=gene-wdr75	Dbxref=GeneID:118817896,Genbank:XM_036585314.1	Name=XM_036585314.1	gbkey=mRNA	gene=wdr75	model_evidence=Supporting evidence includes similarity to: 10 Proteins%2C and 100%25 coverage of the annotated genomic feature by RNAseq alignments%2C including 10 samples with support for all annotated introns
NW_023494784.1	12867126	12867127	pmv1	pmv1_38117_c1_g2_i2:2584	G	A	|	NW_023494784.1	12865073	12895430	rna-XM_036585314.1	-	mRNA	.	ID=rna-XM_036585314.1	Parent=gene-wdr75	Dbxref=GeneID:118817896,Genbank:XM_036585314.1	Name=XM_036585314.1	gbkey=mRNA	gene=wdr75	model_evidence=Supporting evidence includes similarity to: 10 Proteins%2C and 100%25 coverage of the annotated genomic feature by RNAseq alignments%2C including 10 samples with support for all annotated introns
NW_023494784.1	12885726	12885727	pmv2	pmv2_157464:290	A	G	|	NW_023494784.1	12865073	12895430	rna-XM_036585314.1	-	mRNA	.	ID=rna-XM_036585314.1	Parent=gene-wdr75	Dbxref=GeneID:118817896,Genbank:XM_036585314.1	Name=XM_036585314.1	gbkey=mRNA	gene=wdr75	model_evidence=Supporting evidence includes similarity to: 10 Proteins%2C and 100%25 coverage of the annotated genomic feature by RNAseq alignments%2C including 10 samples with support for all annotated introns
NW_023494784.1	12940827	12940828	pmv2	pmv2_38350:264	G	A	|	NW_023494784.1	12902936	12942679	rna-XM_036588882.1	+	mRNA	.	ID=rna-XM_036588882.1	Parent=gene-stat4	Dbxref=GeneID:118818707,Genbank:XM_036588882.1	Name=XM_036588882.1	gbkey=mRNA	gene=stat4	model_evidence=Supporting evidence includes similarity to: 26 Proteins%2C and 100%25 coverage of the annotated genomic feature by RNAseq alignments%2C including 10 samples with support for all annotated introns
NW_023494784.1	13006406	13006407	pmv1	pmv1_38249_c2_g2_i1:789	C	A	|	NW_023494784.1	13004237	13066920	rna-XM_036592691.1	-	mRNA	.	ID=rna-XM_036592691.1	Parent=gene-glsb	Dbxref=GeneID:118821976,Genbank:XM_036592691.1	Name=XM_036592691.1	gbkey=mRNA	gene=glsb	model_evidence=Supporting evidence includes similarity to: 2 Proteins%2C and 100%25 coverage of the annotated genomic feature by RNAseq alignments%2C including 10 samples with support for all annotated introns
NW_023494784.1	13007889	13007890	pmv2	pmv2_7383:377	A	G	|	NW_023494784.1	13004237	13066920	rna-XM_036592691.1	-	mRNA	.	ID=rna-XM_036592691.1	Parent=gene-glsb	Dbxref=GeneID:118821976,Genbank:XM_036592691.1	Name=XM_036592691.1	gbkey=mRNA	gene=glsb	model_evidence=Supporting evidence includes similarity to: 2 Proteins%2C and 100%25 coverage of the annotated genomic feature by RNAseq alignments%2C including 10 samples with support for all annotated introns
NW_023494784.1	13008922	13008923	pmv1	pmv1_39141_c4_g5_i2:2057	A	C	|	NW_023494784.1	13007901	13066920	rna-XM_036593517.1	-	mRNA	.	ID=rna-XM_036593517.1	Parent=gene-glsb	Dbxref=GeneID:118821976,Genbank:XM_036593517.1	Name=XM_036593517.1	gbkey=mRNA	gene=glsb	model_evidence=Supporting evidence includes similarity to: 8 Proteins%2C and 100%25 coverage of the annotated genomic feature by RNAseq alignments%2C including 8 samples with support for all annotated introns
NW_023494784.1	13021508	13021509	pmv2	pmv2_11146:47	C	G	|	NW_023494784.1	13007901	13066920	rna-XM_036593517.1	-	mRNA	.	ID=rna-XM_036593517.1	Parent=gene-glsb	Dbxref=GeneID:118821976,Genbank:XM_036593517.1	Name=XM_036593517.1	gbkey=mRNA	gene=glsb	model_evidence=Supporting evidence includes similarity to: 8 Proteins%2C and 100%25 coverage of the annotated genomic feature by RNAseq alignments%2C including 8 samples with support for all annotated introns
NW_023494784.1	13083110	13083111	pmv1	pmv1_36712_c0_g1_i1:849	T	C	|	NW_023494784.1	13082276	13117840	rna-XM_036597026.1	-	mRNA	.	ID=rna-XM_036597026.1	Parent=gene-nab1b	Dbxref=GeneID:118824743,Genbank:XM_036597026.1	Name=XM_036597026.1	gbkey=mRNA	gene=nab1b	model_evidence=Supporting evidence includes similarity to: 10 Proteins%2C and 100%25 coverage of the annotated genomic feature by RNAseq alignments%2C including 5 samples with support for all annotated introns
NW_023494784.1	13096505	13096506	pmn	pmn_51685:17	C	T	|	NW_023494784.1	13082276	13117840	rna-XM_036597026.1	-	mRNA	.	ID=rna-XM_036597026.1	Parent=gene-nab1b	Dbxref=GeneID:118824743,Genbank:XM_036597026.1	Name=XM_036597026.1	gbkey=mRNA	gene=nab1b	model_evidence=Supporting evidence includes similarity to: 10 Proteins%2C and 100%25 coverage of the annotated genomic feature by RNAseq alignments%2C including 5 samples with support for all annotated introns
NW_023494784.1	13120661	13120662	pmv2	pmv2_9182:265	A	G	|	NW_023494784.1	13117478	13117840	exon-XM_036597026.1-1	-	exon	.	ID=exon-XM_036597026.1-1	Parent=rna-XM_036597026.1	Dbxref=GeneID:118824743,Genbank:XM_036597026.1	gbkey=mRNA	gene=nab1b	product=NGFI-A binding protein 1b (EGR1 binding protein 1)%2C transcript variant X3	transcript_id=XM_036597026.1-2822
NW_023494784.1	13205204	13205205	pmv2	pmv2_249121:29	T	C	|	NW_023494784.1	13206248	13206594	exon-XM_036558217.1-1	+	exon	.	ID=exon-XM_036558217.1-1	Parent=rna-XM_036558217.1	Dbxref=GeneID:118798421,Genbank:XM_036558217.1	gbkey=mRNA	gene=ankrd10b	product=ankyrin repeat domain 10b	transcript_id=XM_036558217.11044
NW_023494784.1	13239182	13239183	pmv1	pmv1_39096_c5_g1_i2:942	T	A	|	NW_023494784.1	13238851	13239807	exon-XM_036559420.1-6	+	exon	.	ID=exon-XM_036559420.1-6	Parent=rna-XM_036559420.1	Dbxref=GeneID:118799266,Genbank:XM_036559420.1	gbkey=mRNA	gene=LOC118799266	product=ubiquitin-conjugating enzyme E2 A-like	transcript_id=XM_036559420.10
NW_023494784.1	13278039	13278040	pmv2	pmv2_2854:67	A	G	|	NW_023494784.1	13245711	13246006	exon-XM_036560511.1-1	-	exon	.	ID=exon-XM_036560511.1-1	Parent=rna-XM_036560511.1	Dbxref=GeneID:118800041,Genbank:XM_036560511.1	gbkey=mRNA	gene=ing1	product=inhibitor of growth family%2C member 1	transcript_id=XM_036560511.1-32034
NW_023494784.1	13309171	13309172	pmv2	pmv2_213619:184	A	G	|	NW_023494784.1	13360295	13360484	exon-XM_036561387.1-1	+	exon	.	ID=exon-XM_036561387.1-1	Parent=rna-XM_036561387.1	Dbxref=GeneID:118800935,Genbank:XM_036561387.1	gbkey=mRNA	gene=sik1	product=salt-inducible kinase 1	transcript_id=XM_036561387.151124
NW_023494784.1	13371111	13371112	pmv2	pmv2_140484:78	G	A	|	NW_023494784.1	13371017	13371243	exon-XM_036561387.1-11	+	exon	.	ID=exon-XM_036561387.1-11	Parent=rna-XM_036561387.1	Dbxref=GeneID:118800935,Genbank:XM_036561387.1	gbkey=mRNA	gene=sik1	product=salt-inducible kinase 1	transcript_id=XM_036561387.10
NW_023494784.1	13397604	13397605	pmv2	pmv2_38524:56	C	T	|	NW_023494784.1	13411374	13413973	exon-XM_036562465.1-15	-	exon	.	ID=exon-XM_036562465.1-15	Parent=rna-XM_036562465.1	Dbxref=GeneID:118801748,Genbank:XM_036562465.1	gbkey=mRNA	gene=LOC118801748	product=cystathionine beta-synthase-like	transcript_id=XM_036562465.113770
NW_023494784.1	13408714	13408715	pmv1	pmv1_34563_c0_g1_i1:549	T	C	|	NW_023494784.1	13411374	13413973	exon-XM_036562465.1-15	-	exon	.	ID=exon-XM_036562465.1-15	Parent=rna-XM_036562465.1	Dbxref=GeneID:118801748,Genbank:XM_036562465.1	gbkey=mRNA	gene=LOC118801748	product=cystathionine beta-synthase-like	transcript_id=XM_036562465.12660
NW_023494784.1	13433630	13433631	pmv2	pmv2_24254:269	A	T	|	NW_023494784.1	13411374	13445233	rna-XM_036562465.1	-	mRNA	.	ID=rna-XM_036562465.1	Parent=gene-LOC118801748	Dbxref=GeneID:118801748,Genbank:XM_036562465.1	Name=XM_036562465.1	gbkey=mRNA	gene=LOC118801748	model_evidence=Supporting evidence includes similarity to: 48 Proteins%2C and 100%25 coverage of the annotated genomic feature by RNAseq alignments%2C including 8 samples with support for all annotated introns
NW_023494784.1	13855249	13855250	pmv1	pmv1_34662_c0_g1_i1:1680	A	T	|	NW_023494784.1	13844373	13916643	rna-XM_036566556.1	-	mRNA	.	ID=rna-XM_036566556.1	Parent=gene-rpe	Dbxref=GeneID:118805592,Genbank:XM_036566556.1	Name=XM_036566556.1	gbkey=mRNA	gene=rpe	model_evidence=Supporting evidence includes similarity to: 19 Proteins%2C and 100%25 coverage of the annotated genomic feature by RNAseq alignments%2C including 25 samples with support for all annotated introns
NW_023494784.1	13996056	13996057	pmv2	pmv2_191189:107	G	A	|	NW_023494784.1	13934237	14016868	rna-XM_036568097.1	+	mRNA	.	ID=rna-XM_036568097.1	Parent=gene-lrrfip1a	Dbxref=GeneID:118805663,Genbank:XM_036568097.1	Name=XM_036568097.1	gbkey=mRNA	gene=lrrfip1a	model_evidence=Supporting evidence includes similarity to: 2 Proteins%2C and 100%25 coverage of the annotated genomic feature by RNAseq alignments%2C including 5 samples with support for all annotated introns
NW_023494784.1	14016802	14016803	pmv1	pmv1_33322_c0_g2_i1:319	C	A	|	NW_023494784.1	14015505	14016868	exon-XM_036568170.1-22	+	exon	.	ID=exon-XM_036568170.1-22	Parent=rna-XM_036568170.1	Dbxref=GeneID:118805663,Genbank:XM_036568170.1	gbkey=mRNA	gene=lrrfip1a	product=leucine rich repeat (in FLII) interacting protein 1a%2C transcript variant X20	transcript_id=XM_036568170.10
NW_023494784.1	14103595	14103596	pmn	pmn_47719:32	C	G	|	NW_023494784.1	14088732	14117846	rna-XM_036569168.1	-	mRNA	.	ID=rna-XM_036569168.1	Parent=gene-srpx	Dbxref=GeneID:118807206,Genbank:XM_036569168.1	Name=XM_036569168.1	gbkey=mRNA	gene=srpx	model_evidence=Supporting evidence includes similarity to: 10 Proteins%2C and 100%25 coverage of the annotated genomic feature by RNAseq alignments%2C including 10 samples with support for all annotated introns
NW_023494784.1	14150953	14150954	pmv1	pmv1_31966_c0_g1_i1:433	A	C	|	NW_023494784.1	14150889	14151027	exon-XM_036569467.1-9	+	exon	.	ID=exon-XM_036569467.1-9	Parent=rna-XM_036569467.1	Dbxref=GeneID:118807423,Genbank:XM_036569467.1	gbkey=mRNA	gene=otc	product=ornithine carbamoyltransferase	transcript_id=XM_036569467.10
NW_023494784.1	14381248	14381249	pmv2	pmv2_248184:222	A	G	|	NW_023494784.1	14374767	14384485	rna-XM_036571180.1	-	mRNA	.	ID=rna-XM_036571180.1	Parent=gene-tmem30c	Dbxref=GeneID:118808453,Genbank:XM_036571180.1	Name=XM_036571180.1	gbkey=mRNA	gene=tmem30c	model_evidence=Supporting evidence includes similarity to: 28 Proteins%2C and 100%25 coverage of the annotated genomic feature by RNAseq alignments%2C including 24 samples with support for all annotated introns
NW_023494784.1	14473133	14473134	pmv2	pmv2_203942:147	T	A	|	NW_023494784.1	14467954	14579603	rna-XM_036571430.1	+	mRNA	.	ID=rna-XM_036571430.1	Parent=gene-il1rapl1a	Dbxref=GeneID:118808595,Genbank:XM_036571430.1	Name=XM_036571430.1	gbkey=mRNA	gene=il1rapl1a	model_evidence=Supporting evidence includes similarity to: 12 Proteins%2C and 100%25 coverage of the annotated genomic feature by RNAseq alignments
NW_023494784.1	14554518	14554519	pmv2	pmv2_12396:33	T	C	|	NW_023494784.1	14467954	14579603	rna-XM_036571430.1	+	mRNA	.	ID=rna-XM_036571430.1	Parent=gene-il1rapl1a	Dbxref=GeneID:118808595,Genbank:XM_036571430.1	Name=XM_036571430.1	gbkey=mRNA	gene=il1rapl1a	model_evidence=Supporting evidence includes similarity to: 12 Proteins%2C and 100%25 coverage of the annotated genomic feature by RNAseq alignments
NW_023494784.1	14701349	14701350	pmv1	pmv1_37207_c1_g1_i1:4719	C	T	|	NW_023494784.1	14700463	14709241	rna-XM_036572020.1	-	mRNA	.	ID=rna-XM_036572020.1	Parent=gene-si:dkey-229b18.3	Dbxref=GeneID:118809050,Genbank:XM_036572020.1	Name=XM_036572020.1	gbkey=mRNA	gene=si:dkey-229b18.3	model_evidence=Supporting evidence includes similarity to: 100%25 coverage of the annotated genomic feature by RNAseq alignments%2C including 11 samples with support for all annotated introns
NW_023494784.1	15015275	15015276	pmv2	pmv2_29573:62	C	T	|	NW_023494784.1	15011176	15079961	rna-XM_036573179.1	-	mRNA	.	ID=rna-XM_036573179.1	Parent=gene-vangl1	Dbxref=GeneID:118809649,Genbank:XM_036573179.1	Name=XM_036573179.1	gbkey=mRNA	gene=vangl1	model_evidence=Supporting evidence includes similarity to: 10 Proteins%2C and 95%25 coverage of the annotated genomic feature by RNAseq alignments
NW_023494784.1	15019540	15019541	pmv2	pmv2_30494:293	T	C	|	NW_023494784.1	15011176	15079961	rna-XM_036573179.1	-	mRNA	.	ID=rna-XM_036573179.1	Parent=gene-vangl1	Dbxref=GeneID:118809649,Genbank:XM_036573179.1	Name=XM_036573179.1	gbkey=mRNA	gene=vangl1	model_evidence=Supporting evidence includes similarity to: 10 Proteins%2C and 95%25 coverage of the annotated genomic feature by RNAseq alignments
NW_023494784.1	15041910	15041911	pmn	pmn_36614:55	A	G	|	NW_023494784.1	15011176	15079961	rna-XM_036573179.1	-	mRNA	.	ID=rna-XM_036573179.1	Parent=gene-vangl1	Dbxref=GeneID:118809649,Genbank:XM_036573179.1	Name=XM_036573179.1	gbkey=mRNA	gene=vangl1	model_evidence=Supporting evidence includes similarity to: 10 Proteins%2C and 95%25 coverage of the annotated genomic feature by RNAseq alignments
NW_023494784.1	15107905	15107906	pmv2	pmv2_11711:75	C	T	|	NW_023494784.1	15097566	15098005	rna-XM_036573386.1	-	mRNA	.	ID=rna-XM_036573386.1	Parent=gene-nhlh2	Dbxref=GeneID:118809836,Genbank:XM_036573386.1	Name=XM_036573386.1	gbkey=mRNA	gene=nhlh2	model_evidence=Supporting evidence includes similarity to: 10 Proteins%2C and 100%25 coverage of the annotated genomic feature by RNAseq alignments
NW_023494784.1	15152739	15152740	pmv2	pmv2_249771:53	T	A	|	NW_023494784.1	15148642	15192538	rna-XM_036573300.1	+	mRNA	.	ID=rna-XM_036573300.1	Parent=gene-fam160a2	Dbxref=GeneID:118809721,Genbank:XM_036573300.1	Name=XM_036573300.1	gbkey=mRNA	gene=fam160a2	model_evidence=Supporting evidence includes similarity to: 13 Proteins%2C and 100%25 coverage of the annotated genomic feature by RNAseq alignments%2C including 7 samples with support for all annotated introns
NW_023494784.1	15161689	15161690	pmn	pmn_32782:159	C	T	|	NW_023494784.1	15148642	15192538	rna-XM_036573300.1	+	mRNA	.	ID=rna-XM_036573300.1	Parent=gene-fam160a2	Dbxref=GeneID:118809721,Genbank:XM_036573300.1	Name=XM_036573300.1	gbkey=mRNA	gene=fam160a2	model_evidence=Supporting evidence includes similarity to: 13 Proteins%2C and 100%25 coverage of the annotated genomic feature by RNAseq alignments%2C including 7 samples with support for all annotated introns
NW_023494784.1	15240911	15240912	pmv2	pmv2_13137:299	C	T	|	NW_023494784.1	15237268	15237623	exon-XM_036573621.1-1	-	exon	.	ID=exon-XM_036573621.1-1	Parent=rna-XM_036573621.1	Dbxref=GeneID:118810065,Genbank:XM_036573621.1	gbkey=mRNA	gene=ankrd50l	product=ankyrin repeat domain 50-like%2C transcript variant X1	transcript_id=XM_036573621.1-3289
NW_023494784.1	15292382	15292383	pmn	pmn_63447:157	T	A	|	NW_023494784.1	15292097	15292705	exon-XM_036574163.1-12	+	exon	.	ID=exon-XM_036574163.1-12	Parent=rna-XM_036574163.1	Dbxref=GeneID:118810348,Genbank:XM_036574163.1	gbkey=mRNA	gene=LOC118810348	product=interferon-induced GTP-binding protein Mx-like%2C transcript variant X2	transcript_id=XM_036574163.10
NW_023494784.1	15302219	15302220	pmv1	pmv1_38824_c1_g1_i1:136	A	G	|	NW_023494784.1	15302018	15302327	exon-XM_036574290.1-8	+	exon	.	ID=exon-XM_036574290.1-8	Parent=rna-XM_036574290.1	Dbxref=GeneID:118810467,Genbank:XM_036574290.1	gbkey=mRNA	gene=gatd3a	product=glutamine amidotransferase like class 1 domain containing 3A	transcript_id=XM_036574290.10
NW_023494784.1	15478000	15478001	pmv2	pmv2_23891:143	C	A	|	NW_023494784.1	15476041	15543305	rna-XM_036575866.1	+	mRNA	.	ID=rna-XM_036575866.1	Parent=gene-satb2	Dbxref=GeneID:118811505,Genbank:XM_036575866.1	Name=XM_036575866.1	gbkey=mRNA	gene=satb2	model_evidence=Supporting evidence includes similarity to: 7 Proteins%2C and 100%25 coverage of the annotated genomic feature by RNAseq alignments%2C including 3 samples with support for all annotated introns
NW_023494784.1	15513370	15513371	pmv2	pmv2_41622:301	G	T	|	NW_023494784.1	15481704	15543305	rna-XM_036576122.1	+	mRNA	.	ID=rna-XM_036576122.1	Parent=gene-satb2	Dbxref=GeneID:118811505,Genbank:XM_036576122.1	Name=XM_036576122.1	gbkey=mRNA	gene=satb2	model_evidence=Supporting evidence includes similarity to: 8 Proteins%2C and 100%25 coverage of the annotated genomic feature by RNAseq alignments%2C including 5 samples with support for all annotated introns
NW_023494784.1	15601328	15601329	pmv1	pmv1_37088_c5_g2_i1:803	T	C	|	NW_023494784.1	15628214	15631622	exon-XM_036576423.1-8	-	exon	.	ID=exon-XM_036576423.1-8	Parent=rna-XM_036576423.1	Dbxref=GeneID:118811847,Genbank:XM_036576423.1	gbkey=mRNA	gene=plcl1	product=phospholipase C like 1	transcript_id=XM_036576423.126886
NW_023494784.1	15604917	15604918	pmv2	pmv2_30231:46	C	T	|	NW_023494784.1	15628214	15631622	exon-XM_036576423.1-8	-	exon	.	ID=exon-XM_036576423.1-8	Parent=rna-XM_036576423.1	Dbxref=GeneID:118811847,Genbank:XM_036576423.1	gbkey=mRNA	gene=plcl1	product=phospholipase C like 1	transcript_id=XM_036576423.123297
NW_023494784.1	15626371	15626372	pmv2	pmv2_24118:280	C	T	|	NW_023494784.1	15628214	15631622	exon-XM_036576423.1-8	-	exon	.	ID=exon-XM_036576423.1-8	Parent=rna-XM_036576423.1	Dbxref=GeneID:118811847,Genbank:XM_036576423.1	gbkey=mRNA	gene=plcl1	product=phospholipase C like 1	transcript_id=XM_036576423.11843
NW_023494784.1	15787176	15787177	pmv1	pmv1_38198_c3_g1_i1:1759	C	A	|	NW_023494784.1	15782690	15788773	rna-XM_036576845.1	+	mRNA	.	ID=rna-XM_036576845.1	Parent=gene-hspd1	Dbxref=GeneID:118812092,Genbank:XM_036576845.1	Name=XM_036576845.1	gbkey=mRNA	gene=hspd1	model_evidence=Supporting evidence includes similarity to: 42 Proteins%2C and 100%25 coverage of the annotated genomic feature by RNAseq alignments%2C including 26 samples with support for all annotated introns
NW_023494784.1	15876765	15876766	pmv1	pmv1_37626_c1_g1_i1:510	G	A	|	NW_023494784.1	15878878	15879397	exon-XM_036577711.1-44	-	exon	.	ID=exon-XM_036577711.1-44	Parent=rna-XM_036577711.1	Dbxref=GeneID:118812589,Genbank:XM_036577711.1	gbkey=mRNA	gene=pikfyve	product=phosphoinositide kinase%2C FYVE finger containing%2C transcript variant X1	transcript_id=XM_036577711.12113
NW_023494784.1	16171918	16171919	pmv2	pmv2_43738:136	T	C	|	NW_023494784.1	16119081	16206463	rna-XM_036578912.1	+	mRNA	.	ID=rna-XM_036578912.1	Parent=gene-fgf14	Dbxref=GeneID:118813502,Genbank:XM_036578912.1	Name=XM_036578912.1	gbkey=mRNA	gene=fgf14	model_evidence=Supporting evidence includes similarity to: 70 Proteins%2C and 100%25 coverage of the annotated genomic feature by RNAseq alignments%2C including 1 sample with support for all annotated introns
NW_023494784.1	16186012	16186013	pmv2	pmv2_23885:32	T	C	|	NW_023494784.1	16119081	16206463	rna-XM_036578912.1	+	mRNA	.	ID=rna-XM_036578912.1	Parent=gene-fgf14	Dbxref=GeneID:118813502,Genbank:XM_036578912.1	Name=XM_036578912.1	gbkey=mRNA	gene=fgf14	model_evidence=Supporting evidence includes similarity to: 70 Proteins%2C and 100%25 coverage of the annotated genomic feature by RNAseq alignments%2C including 1 sample with support for all annotated introns
NW_023494784.1	16237591	16237592	pmv2	pmv2_181502:277	G	A	|	NW_023494784.1	16211064	16322147	rna-XM_036579028.1	-	mRNA	.	ID=rna-XM_036579028.1	Parent=gene-itgbl1	Dbxref=GeneID:118813583,Genbank:XM_036579028.1	Name=XM_036579028.1	gbkey=mRNA	gene=itgbl1	model_evidence=Supporting evidence includes similarity to: 7 Proteins%2C and 100%25 coverage of the annotated genomic feature by RNAseq alignments%2C including 8 samples with support for all annotated introns
NW_023494784.1	16285360	16285361	pmv2	pmv2_46160:44	G	A	|	NW_023494784.1	16211064	16322147	rna-XM_036579028.1	-	mRNA	.	ID=rna-XM_036579028.1	Parent=gene-itgbl1	Dbxref=GeneID:118813583,Genbank:XM_036579028.1	Name=XM_036579028.1	gbkey=mRNA	gene=itgbl1	model_evidence=Supporting evidence includes similarity to: 7 Proteins%2C and 100%25 coverage of the annotated genomic feature by RNAseq alignments%2C including 8 samples with support for all annotated introns
NW_023494784.1	16644195	16644196	pmv2	pmv2_39448:43	A	C	|	NW_023494784.1	16559486	16561071	exon-XM_036579400.1-18	+	exon	.	ID=exon-XM_036579400.1-18	Parent=rna-XM_036579400.1	Dbxref=GeneID:118813811,Genbank:XM_036579400.1	gbkey=mRNA	gene=tmtc4	product=transmembrane O-mannosyltransferase targeting cadherins 4	transcript_id=XM_036579400.1-83125
NW_023494784.1	16647388	16647389	pmv2	pmv2_13281:63	C	T	|	NW_023494784.1	16559486	16561071	exon-XM_036579400.1-18	+	exon	.	ID=exon-XM_036579400.1-18	Parent=rna-XM_036579400.1	Dbxref=GeneID:118813811,Genbank:XM_036579400.1	gbkey=mRNA	gene=tmtc4	product=transmembrane O-mannosyltransferase targeting cadherins 4	transcript_id=XM_036579400.1-86318
NW_023494784.1	16739157	16739158	pmv2	pmv2_44144:209	C	T	|	NW_023494784.1	16748366	16748727	exon-XM_036579649.1-3	-	exon	.	ID=exon-XM_036579649.1-3	Parent=rna-XM_036579649.1	Dbxref=GeneID:118813966,Genbank:XM_036579649.1	gbkey=mRNA	gene=zic2a	product=zic family member 2 (odd-paired homolog%2C Drosophila)%2C a	transcript_id=XM_036579649.19209
NW_023494784.1	16776015	16776016	pmv2	pmv2_60182:77	A	G	|	NW_023494784.1	16781448	16782443	exon-XM_036579880.1-8	-	exon	.	ID=exon-XM_036579880.1-8	Parent=rna-XM_036579880.1	Dbxref=GeneID:118814304,Genbank:XM_036579880.1	gbkey=mRNA	gene=clybl	product=citrate lyase beta like	transcript_id=XM_036579880.15433
NW_023494784.1	16789785	16789786	pmn	pmn_6461:21	G	A	|	NW_023494784.1	16781448	16875353	rna-XM_036579880.1	-	mRNA	.	ID=rna-XM_036579880.1	Parent=gene-clybl	Dbxref=GeneID:118814304,Genbank:XM_036579880.1	Name=XM_036579880.1	gbkey=mRNA	gene=clybl	model_evidence=Supporting evidence includes similarity to: 7 Proteins%2C and 100%25 coverage of the annotated genomic feature by RNAseq alignments%2C including 21 samples with support for all annotated introns
NW_023494784.1	16926919	16926920	pmv2	pmv2_257431:12	C	T	|	NW_023494784.1	16938677	16938786	exon-XM_036579747.1-1	+	exon	.	ID=exon-XM_036579747.1-1	Parent=rna-XM_036579747.1	Dbxref=GeneID:118814050,Genbank:XM_036579747.1	gbkey=mRNA	gene=gpr183a	product=G protein-coupled receptor 183a	transcript_id=XM_036579747.111758
NW_023494784.1	16940035	16940036	pmv2	pmv2_25699:162	G	T	|	NW_023494784.1	16939809	16940913	cds-XP_036435640.1	+	CDS	0	ID=cds-XP_036435640.1	Parent=rna-XM_036579747.1	Dbxref=GeneID:118814050,Genbank:XP_036435640.1	Name=XP_036435640.1	gbkey=CDS	gene=gpr183a	product=G-protein coupled receptor 183-A
NW_023494784.1	17048340	17048341	pmv2	pmv2_176422:251	C	A	|	NW_023494784.1	16992370	17130258	rna-XM_036580003.1	-	mRNA	.	ID=rna-XM_036580003.1	Parent=gene-dachd	Dbxref=GeneID:118814382,Genbank:XM_036580003.1	Name=XM_036580003.1	gbkey=mRNA	gene=dachd	model_evidence=Supporting evidence includes similarity to: 8 Proteins%2C and 100%25 coverage of the annotated genomic feature by RNAseq alignments%2C including 2 samples with support for all annotated introns
NW_023494784.1	17120925	17120926	pmv2	pmv2_248229:92	C	T	|	NW_023494784.1	16992370	17130258	rna-XM_036580003.1	-	mRNA	.	ID=rna-XM_036580003.1	Parent=gene-dachd	Dbxref=GeneID:118814382,Genbank:XM_036580003.1	Name=XM_036580003.1	gbkey=mRNA	gene=dachd	model_evidence=Supporting evidence includes similarity to: 8 Proteins%2C and 100%25 coverage of the annotated genomic feature by RNAseq alignments%2C including 2 samples with support for all annotated introns
NW_023494784.1	17217237	17217238	pmv1	pmv1_37199_c6_g1_i1:1150	C	G	|	NW_023494784.1	17216698	17275270	rna-XM_036580635.1	-	mRNA	.	ID=rna-XM_036580635.1	Parent=gene-klf12b	Dbxref=GeneID:118814705,Genbank:XM_036580635.1	Name=XM_036580635.1	gbkey=mRNA	gene=klf12b	model_evidence=Supporting evidence includes similarity to: 25 Proteins%2C and 100%25 coverage of the annotated genomic feature by RNAseq alignments%2C including 4 samples with support for all annotated introns
NW_023494784.1	17239783	17239784	pmv1	pmv1_7471_c0_g1_i1:140	A	T	|	NW_023494784.1	17216698	17275270	rna-XM_036580635.1	-	mRNA	.	ID=rna-XM_036580635.1	Parent=gene-klf12b	Dbxref=GeneID:118814705,Genbank:XM_036580635.1	Name=XM_036580635.1	gbkey=mRNA	gene=klf12b	model_evidence=Supporting evidence includes similarity to: 25 Proteins%2C and 100%25 coverage of the annotated genomic feature by RNAseq alignments%2C including 4 samples with support for all annotated introns
NW_023494784.1	17245017	17245018	pmv2	pmv2_26769:88	C	T	|	NW_023494784.1	17216698	17275270	rna-XM_036580635.1	-	mRNA	.	ID=rna-XM_036580635.1	Parent=gene-klf12b	Dbxref=GeneID:118814705,Genbank:XM_036580635.1	Name=XM_036580635.1	gbkey=mRNA	gene=klf12b	model_evidence=Supporting evidence includes similarity to: 25 Proteins%2C and 100%25 coverage of the annotated genomic feature by RNAseq alignments%2C including 4 samples with support for all annotated introns
NW_023494784.1	17246435	17246436	pmn	pmn_20772:101	G	C	|	NW_023494784.1	17216698	17275270	rna-XM_036580635.1	-	mRNA	.	ID=rna-XM_036580635.1	Parent=gene-klf12b	Dbxref=GeneID:118814705,Genbank:XM_036580635.1	Name=XM_036580635.1	gbkey=mRNA	gene=klf12b	model_evidence=Supporting evidence includes similarity to: 25 Proteins%2C and 100%25 coverage of the annotated genomic feature by RNAseq alignments%2C including 4 samples with support for all annotated introns
NW_023494784.1	17306717	17306718	pmn	pmn_33020:188	A	T	|	NW_023494784.1	17275108	17275270	exon-XM_036580635.1-1	-	exon	.	ID=exon-XM_036580635.1-1	Parent=rna-XM_036580635.1	Dbxref=GeneID:118814705,Genbank:XM_036580635.1	gbkey=mRNA	gene=klf12b	product=Kruppel-like factor 12b%2C transcript variant X3	transcript_id=XM_036580635.1-31448
NW_023494784.1	17406144	17406145	pmv1	pmv1_36277_c1_g1_i1:1671	A	G	|	NW_023494784.1	17405405	17411271	rna-XM_036581174.1	-	mRNA	.	ID=rna-XM_036581174.1	Parent=gene-lamp1b	Dbxref=GeneID:118815184,Genbank:XM_036581174.1	Name=XM_036581174.1	gbkey=mRNA	gene=lamp1b	model_evidence=Supporting evidence includes similarity to: 9 Proteins%2C and 100%25 coverage of the annotated genomic feature by RNAseq alignments%2C including 26 samples with support for all annotated introns
NW_023494784.1	17421405	17421406	pmv2	pmv2_224441:252	C	T	|	NW_023494784.1	17424039	17424240	exon-XM_036581300.1-1	+	exon	.	ID=exon-XM_036581300.1-1	Parent=rna-XM_036581300.1	Dbxref=GeneID:118815258,Genbank:XM_036581300.1	gbkey=mRNA	gene=cd247l	product=CD247 antigen like%2C transcript variant X1	transcript_id=XM_036581300.12634
NW_023494784.1	17429405	17429406	pmv2	pmv2_186549:69	T	A	|	NW_023494784.1	17429014	17444489	rna-XM_036581381.1	+	mRNA	.	ID=rna-XM_036581381.1	Parent=gene-cd247l	Dbxref=GeneID:118815258,Genbank:XM_036581381.1	Name=XM_036581381.1	gbkey=mRNA	gene=cd247l	model_evidence=Supporting evidence includes similarity to: 6 Proteins%2C and 100%25 coverage of the annotated genomic feature by RNAseq alignments%2C including 5 samples with support for all annotated introns
NW_023494784.1	17447540	17447541	pmv1	pmv1_36928_c3_g5_i1:675	C	T	|	NW_023494784.1	17450164	17453567	exon-XM_036581512.1-14	-	exon	.	ID=exon-XM_036581512.1-14	Parent=rna-XM_036581512.1	Dbxref=GeneID:118815381,Genbank:XM_036581512.1	gbkey=mRNA	gene=pou2f1b	product=POU class 2 homeobox 1b	transcript_id=XM_036581512.12624
NW_023494784.1	17533314	17533315	pmv1	pmv1_36140_c6_g1_i4:427	C	T	|	NW_023494784.1	17532039	17534044	exon-XM_036582061.1-8	+	exon	.	ID=exon-XM_036582061.1-8	Parent=rna-XM_036582061.1	Dbxref=GeneID:118815709,Genbank:XM_036582061.1	gbkey=mRNA	gene=ildr1b	product=immunoglobulin-like domain containing receptor 1b	transcript_id=XM_036582061.10
NW_023494784.1	17646210	17646211	pmv2	pmv2_199227:46	C	T	|	NW_023494784.1	17607793	17650635	rna-XM_036583020.1	+	mRNA	.	ID=rna-XM_036583020.1	Parent=gene-dcaf6	Dbxref=GeneID:118816247,Genbank:XM_036583020.1	Name=XM_036583020.1	gbkey=mRNA	gene=dcaf6	model_evidence=Supporting evidence includes similarity to: 4 Proteins%2C and 100%25 coverage of the annotated genomic feature by RNAseq alignments%2C including 7 samples with support for all annotated introns
NW_023494784.1	17663606	17663607	pmv1	pmv1_36059_c2_g6_i1:177	G	A	|	NW_023494784.1	17658959	17679222	rna-XM_036582694.1	-	mRNA	.	ID=rna-XM_036582694.1	Parent=gene-f5	Dbxref=GeneID:118816149,Genbank:XM_036582694.1	Name=XM_036582694.1	gbkey=mRNA	gene=f5	model_evidence=Supporting evidence includes similarity to: 15 Proteins%2C and 100%25 coverage of the annotated genomic feature by RNAseq alignments%2C including 23 samples with support for all annotated introns
NW_023494784.1	17688860	17688861	pmv1	pmv1_34565_c0_g2_i1:412	G	A	|	NW_023494784.1	17688837	17688971	exon-XM_036583265.1-4	+	exon	.	ID=exon-XM_036583265.1-4	Parent=rna-XM_036583265.1	Dbxref=GeneID:118816695,Genbank:XM_036583265.1	gbkey=mRNA	gene=slc35a5	product=solute carrier family 35 member A5	transcript_id=XM_036583265.10
NW_023494784.1	17691349	17691350	pmv2	pmv2_6213:119	G	A	|	NW_023494784.1	17690771	17691555	exon-XM_036583265.1-6	+	exon	.	ID=exon-XM_036583265.1-6	Parent=rna-XM_036583265.1	Dbxref=GeneID:118816695,Genbank:XM_036583265.1	gbkey=mRNA	gene=slc35a5	product=solute carrier family 35 member A5	transcript_id=XM_036583265.10
NW_023494784.1	17766422	17766423	pmv1	pmv1_36027_c0_g2_i2:2785	A	G	|	NW_023494784.1	17718534	17720229	exon-XM_036583383.1-1	-	exon	.	ID=exon-XM_036583383.1-1	Parent=rna-XM_036583383.1	Dbxref=GeneID:118816764,Genbank:XM_036583383.1	gbkey=mRNA	gene=ccdc80	product=coiled-coil domain containing 80	transcript_id=XM_036583383.1-46194
NW_023494784.1	17884269	17884270	pmv2	pmv2_40780:242	G	A	|	NW_023494784.1	17927238	17927557	exon-XM_036583868.1-1	+	exon	.	ID=exon-XM_036583868.1-1	Parent=rna-XM_036583868.1	Dbxref=GeneID:118817194,Genbank:XM_036583868.1	gbkey=mRNA	gene=dipk2b	product=divergent protein kinase domain 2B	transcript_id=XM_036583868.142969
NW_023494784.1	17982739	17982740	pmv2	pmv2_17865:247	C	T	|	NW_023494784.1	17937360	18011099	rna-XM_036583823.1	-	mRNA	.	ID=rna-XM_036583823.1	Parent=gene-kdm6a	Dbxref=GeneID:118816950,Genbank:XM_036583823.1	Name=XM_036583823.1	gbkey=mRNA	gene=kdm6a	model_evidence=Supporting evidence includes similarity to: 7 Proteins%2C and 100%25 coverage of the annotated genomic feature by RNAseq alignments%2C including 1 sample with support for all annotated introns
NW_023494784.1	17994931	17994932	pmv2	pmv2_257306:82	C	A	|	NW_023494784.1	17937360	18011099	rna-XM_036583823.1	-	mRNA	.	ID=rna-XM_036583823.1	Parent=gene-kdm6a	Dbxref=GeneID:118816950,Genbank:XM_036583823.1	Name=XM_036583823.1	gbkey=mRNA	gene=kdm6a	model_evidence=Supporting evidence includes similarity to: 7 Proteins%2C and 100%25 coverage of the annotated genomic feature by RNAseq alignments%2C including 1 sample with support for all annotated introns
NW_023494784.1	18015124	18015125	pmn	pmn_54221:186	G	T	|	NW_023494784.1	18014901	18017911	rna-XM_036583945.1	+	mRNA	.	ID=rna-XM_036583945.1	Parent=gene-fundc1	Dbxref=GeneID:118817334,Genbank:XM_036583945.1	Name=XM_036583945.1	gbkey=mRNA	gene=fundc1	model_evidence=Supporting evidence includes similarity to: 16 Proteins%2C and 100%25 coverage of the annotated genomic feature by RNAseq alignments%2C including 28 samples with support for all annotated introns
NW_023494784.1	18045872	18045873	pmv2	pmv2_35419:70	T	C	|	NW_023494784.1	18045715	18057519	rna-XM_036584208.1	+	mRNA	.	ID=rna-XM_036584208.1	Parent=gene-LOC118817459	Dbxref=GeneID:118817459,Genbank:XM_036584208.1	Name=XM_036584208.1	gbkey=mRNA	gene=LOC118817459	model_evidence=Supporting evidence includes similarity to: 11 Proteins%2C and 100%25 coverage of the annotated genomic feature by RNAseq alignments%2C including 8 samples with support for all annotated introns
NW_023494784.1	18049644	18049645	pmv2	pmv2_27239:216	C	T	|	NW_023494784.1	18045715	18057519	rna-XM_036584208.1	+	mRNA	.	ID=rna-XM_036584208.1	Parent=gene-LOC118817459	Dbxref=GeneID:118817459,Genbank:XM_036584208.1	Name=XM_036584208.1	gbkey=mRNA	gene=LOC118817459	model_evidence=Supporting evidence includes similarity to: 11 Proteins%2C and 100%25 coverage of the annotated genomic feature by RNAseq alignments%2C including 8 samples with support for all annotated introns
NW_023494784.1	18105876	18105877	pmn	pmn_9446:106	T	G	|	NW_023494784.1	18064886	18117039	rna-XM_036584078.1	+	mRNA	.	ID=rna-XM_036584078.1	Parent=gene-mao	Dbxref=GeneID:118817391,Genbank:XM_036584078.1	Name=XM_036584078.1	gbkey=mRNA	gene=mao	model_evidence=Supporting evidence includes similarity to: 17 Proteins%2C and 100%25 coverage of the annotated genomic feature by RNAseq alignments%2C including 22 samples with support for all annotated introns
NW_023494784.1	18114577	18114578	pmv1	pmv1_38131_c1_g3_i1:684	T	C	|	NW_023494784.1	18114300	18117039	exon-XM_036584078.1-15	+	exon	.	ID=exon-XM_036584078.1-15	Parent=rna-XM_036584078.1	Dbxref=GeneID:118817391,Genbank:XM_036584078.1	gbkey=mRNA	gene=mao	product=monoamine oxidase	transcript_id=XM_036584078.10
NW_023494784.1	18128860	18128861	pmv2	pmv2_37596:54	A	G	|	NW_023494784.1	18114300	18117039	exon-XM_036584078.1-15	+	exon	.	ID=exon-XM_036584078.1-15	Parent=rna-XM_036584078.1	Dbxref=GeneID:118817391,Genbank:XM_036584078.1	gbkey=mRNA	gene=mao	product=monoamine oxidase	transcript_id=XM_036584078.1-11822
NW_023494784.1	18214189	18214190	pmv2	pmv2_245793:215	A	T	|	NW_023494784.1	18219830	18220151	exon-XM_036584332.1-1	+	exon	.	ID=exon-XM_036584332.1-1	Parent=rna-XM_036584332.1	Dbxref=GeneID:118817520,Genbank:XM_036584332.1	gbkey=mRNA	gene=caska	product=calcium/calmodulin-dependent serine protein kinase a%2C transcript variant X1	transcript_id=XM_036584332.15641
NW_023494784.1	18214707	18214708	pmv2	pmv2_19812:318	T	C	|	NW_023494784.1	18219830	18220151	exon-XM_036584332.1-1	+	exon	.	ID=exon-XM_036584332.1-1	Parent=rna-XM_036584332.1	Dbxref=GeneID:118817520,Genbank:XM_036584332.1	gbkey=mRNA	gene=caska	product=calcium/calmodulin-dependent serine protein kinase a%2C transcript variant X1	transcript_id=XM_036584332.15123
NW_023494784.1	18232758	18232759	pmn	pmn_57680:118	C	A	|	NW_023494784.1	18219830	18504875	rna-XM_036584648.1	+	mRNA	.	ID=rna-XM_036584648.1	Parent=gene-caska	Dbxref=GeneID:118817520,Genbank:XM_036584648.1	Name=XM_036584648.1	gbkey=mRNA	gene=caska	model_evidence=Supporting evidence includes similarity to: 7 Proteins%2C and 100%25 coverage of the annotated genomic feature by RNAseq alignments%2C including 11 samples with support for all annotated introns
NW_023494784.1	18303378	18303379	pmv2	pmv2_44596:220	A	G	|	NW_023494784.1	18219830	18504875	rna-XM_036584648.1	+	mRNA	.	ID=rna-XM_036584648.1	Parent=gene-caska	Dbxref=GeneID:118817520,Genbank:XM_036584648.1	Name=XM_036584648.1	gbkey=mRNA	gene=caska	model_evidence=Supporting evidence includes similarity to: 7 Proteins%2C and 100%25 coverage of the annotated genomic feature by RNAseq alignments%2C including 11 samples with support for all annotated introns
NW_023494784.1	18334935	18334936	pmv2	pmv2_15358:53	G	T	|	NW_023494784.1	18219830	18504875	rna-XM_036584648.1	+	mRNA	.	ID=rna-XM_036584648.1	Parent=gene-caska	Dbxref=GeneID:118817520,Genbank:XM_036584648.1	Name=XM_036584648.1	gbkey=mRNA	gene=caska	model_evidence=Supporting evidence includes similarity to: 7 Proteins%2C and 100%25 coverage of the annotated genomic feature by RNAseq alignments%2C including 11 samples with support for all annotated introns
NW_023494784.1	18412043	18412044	pmn	pmn_25343:86	A	G	|	NW_023494784.1	18219830	18504875	rna-XM_036584648.1	+	mRNA	.	ID=rna-XM_036584648.1	Parent=gene-caska	Dbxref=GeneID:118817520,Genbank:XM_036584648.1	Name=XM_036584648.1	gbkey=mRNA	gene=caska	model_evidence=Supporting evidence includes similarity to: 7 Proteins%2C and 100%25 coverage of the annotated genomic feature by RNAseq alignments%2C including 11 samples with support for all annotated introns
NW_023494784.1	18483564	18483565	pmv1	pmv1_38171_c10_g1_i1:1594	A	G	|	NW_023494784.1	18219830	18504875	rna-XM_036584648.1	+	mRNA	.	ID=rna-XM_036584648.1	Parent=gene-caska	Dbxref=GeneID:118817520,Genbank:XM_036584648.1	Name=XM_036584648.1	gbkey=mRNA	gene=caska	model_evidence=Supporting evidence includes similarity to: 7 Proteins%2C and 100%25 coverage of the annotated genomic feature by RNAseq alignments%2C including 11 samples with support for all annotated introns
NW_023494784.1	18603130	18603131	pmn	pmn_19385:106	T	G	|	NW_023494784.1	18601632	18602387	exon-XM_036586818.1-29	+	exon	.	ID=exon-XM_036586818.1-29	Parent=rna-XM_036586818.1	Dbxref=GeneID:118819072,Genbank:XM_036586818.1	gbkey=mRNA	gene=med14	product=mediator complex subunit 14%2C transcript variant X2	transcript_id=XM_036586818.1-744
NW_023494784.1	18662268	18662269	pmv2	pmv2_254213:23	A	G	|	NW_023494784.1	18662265	18662368	exon-XM_036587287.1-4	-	exon	.	ID=exon-XM_036587287.1-4	Parent=rna-XM_036587287.1	Dbxref=GeneID:118819344,Genbank:XM_036587287.1	gbkey=mRNA	gene=ppp2r3b	product=protein phosphatase 2%2C regulatory subunit B''%2C beta%2C transcript variant X3	transcript_id=XM_036587287.10
NW_023494784.1	18671525	18671526	pmv1	pmv1_35805_c3_g1_i1:1152	C	T	|	NW_023494784.1	18654407	18682157	rna-XM_036587210.1	-	mRNA	.	ID=rna-XM_036587210.1	Parent=gene-ppp2r3b	Dbxref=GeneID:118819344,Genbank:XM_036587210.1	Name=XM_036587210.1	gbkey=mRNA	gene=ppp2r3b	model_evidence=Supporting evidence includes similarity to: 5 Proteins%2C and 100%25 coverage of the annotated genomic feature by RNAseq alignments%2C including 7 samples with support for all annotated introns
NW_023494784.1	18673979	18673980	pmv2	pmv2_58676:273	C	G	|	NW_023494784.1	18654407	18682157	rna-XM_036587210.1	-	mRNA	.	ID=rna-XM_036587210.1	Parent=gene-ppp2r3b	Dbxref=GeneID:118819344,Genbank:XM_036587210.1	Name=XM_036587210.1	gbkey=mRNA	gene=ppp2r3b	model_evidence=Supporting evidence includes similarity to: 5 Proteins%2C and 100%25 coverage of the annotated genomic feature by RNAseq alignments%2C including 7 samples with support for all annotated introns
NW_023494784.1	18674426	18674427	pmv2	pmv2_6466:266	T	C	|	NW_023494784.1	18654407	18682157	rna-XM_036587210.1	-	mRNA	.	ID=rna-XM_036587210.1	Parent=gene-ppp2r3b	Dbxref=GeneID:118819344,Genbank:XM_036587210.1	Name=XM_036587210.1	gbkey=mRNA	gene=ppp2r3b	model_evidence=Supporting evidence includes similarity to: 5 Proteins%2C and 100%25 coverage of the annotated genomic feature by RNAseq alignments%2C including 7 samples with support for all annotated introns
NW_023494784.1	18694224	18694225	pmv2	pmv2_242922:52	C	A	|	NW_023494784.1	18682051	18682157	exon-XM_036587210.1-1	-	exon	.	ID=exon-XM_036587210.1-1	Parent=rna-XM_036587210.1	Dbxref=GeneID:118819344,Genbank:XM_036587210.1	gbkey=mRNA	gene=ppp2r3b	product=protein phosphatase 2%2C regulatory subunit B''%2C beta%2C transcript variant X2	transcript_id=XM_036587210.1-12068
NW_023494784.1	18767082	18767083	pmv2	pmv2_54311:212	C	T	|	NW_023494784.1	18771597	18771928	exon-XM_036573506.1-1	+	exon	.	ID=exon-XM_036573506.1-1	Parent=rna-XM_036573506.1	Dbxref=GeneID:118809986,Genbank:XM_036573506.1	gbkey=mRNA	gene=shox	product=short stature homeobox	transcript_id=XM_036573506.14515
NW_023494784.1	19006661	19006662	pmv1	pmv1_39160_c0_g1_i1:243	G	T	|	NW_023494784.1	19005556	19006847	exon-XM_036589023.1-12	+	exon	.	ID=exon-XM_036589023.1-12	Parent=rna-XM_036589023.1	Dbxref=GeneID:118820488,Genbank:XM_036589023.1	gbkey=mRNA	gene=tfdp1a	product=transcription factor Dp-1%2C a%2C transcript variant X3	transcript_id=XM_036589023.10
NW_023494784.1	19050497	19050498	pmv2	pmv2_17422:100	C	T	|	NW_023494784.1	19050417	19050576	exon-XM_036589562.1-9	-	exon	.	ID=exon-XM_036589562.1-9	Parent=rna-XM_036589562.1	Dbxref=GeneID:118821037,Genbank:XM_036589562.1	gbkey=mRNA	gene=appb	product=amyloid beta (A4) precursor protein b%2C transcript variant X2	transcript_id=XM_036589562.10
NW_023494784.1	19176415	19176416	pmv2	pmv2_269095:194	A	C	|	NW_023494784.1	19186419	19186705	exon-XM_036589813.1-17	-	exon	.	ID=exon-XM_036589813.1-17	Parent=rna-XM_036589813.1	Dbxref=GeneID:118821243,Genbank:XM_036589813.1	gbkey=mRNA	gene=ncam2	product=neural cell adhesion molecule 2	transcript_id=XM_036589813.110004
NW_023494784.1	19272461	19272462	pmn	pmn_11049:36	T	C	|	NW_023494784.1	19186419	19435220	rna-XM_036589813.1	-	mRNA	.	ID=rna-XM_036589813.1	Parent=gene-ncam2	Dbxref=GeneID:118821243,Genbank:XM_036589813.1	Name=XM_036589813.1	gbkey=mRNA	gene=ncam2	model_evidence=Supporting evidence includes similarity to: 23 Proteins%2C and 97%25 coverage of the annotated genomic feature by RNAseq alignments
NW_023494784.1	19321163	19321164	pmn	pmn_62200:74	C	G	|	NW_023494784.1	19186419	19435220	rna-XM_036589813.1	-	mRNA	.	ID=rna-XM_036589813.1	Parent=gene-ncam2	Dbxref=GeneID:118821243,Genbank:XM_036589813.1	Name=XM_036589813.1	gbkey=mRNA	gene=ncam2	model_evidence=Supporting evidence includes similarity to: 23 Proteins%2C and 97%25 coverage of the annotated genomic feature by RNAseq alignments
NW_023494784.1	19371170	19371171	pmv2	pmv2_43904:94	A	G	|	NW_023494784.1	19186419	19435220	rna-XM_036589813.1	-	mRNA	.	ID=rna-XM_036589813.1	Parent=gene-ncam2	Dbxref=GeneID:118821243,Genbank:XM_036589813.1	Name=XM_036589813.1	gbkey=mRNA	gene=ncam2	model_evidence=Supporting evidence includes similarity to: 23 Proteins%2C and 97%25 coverage of the annotated genomic feature by RNAseq alignments
NW_023494784.1	19415444	19415445	pmv1	pmv1_34823_c0_g2_i1:391	G	A	|	NW_023494784.1	19186419	19435220	rna-XM_036589813.1	-	mRNA	.	ID=rna-XM_036589813.1	Parent=gene-ncam2	Dbxref=GeneID:118821243,Genbank:XM_036589813.1	Name=XM_036589813.1	gbkey=mRNA	gene=ncam2	model_evidence=Supporting evidence includes similarity to: 23 Proteins%2C and 97%25 coverage of the annotated genomic feature by RNAseq alignments
NW_023494784.1	19426753	19426754	pmv2	pmv2_41231:277	C	T	|	NW_023494784.1	19186419	19435220	rna-XM_036589813.1	-	mRNA	.	ID=rna-XM_036589813.1	Parent=gene-ncam2	Dbxref=GeneID:118821243,Genbank:XM_036589813.1	Name=XM_036589813.1	gbkey=mRNA	gene=ncam2	model_evidence=Supporting evidence includes similarity to: 23 Proteins%2C and 97%25 coverage of the annotated genomic feature by RNAseq alignments
NW_023494784.1	19464840	19464841	pmn	pmn_351:111	G	A	|	NW_023494784.1	19435005	19435220	exon-XM_036589813.1-1	-	exon	.	ID=exon-XM_036589813.1-1	Parent=rna-XM_036589813.1	Dbxref=GeneID:118821243,Genbank:XM_036589813.1	gbkey=mRNA	gene=ncam2	product=neural cell adhesion molecule 2	transcript_id=XM_036589813.1-29621
NW_023494784.1	19553942	19553943	pmv2	pmv2_9996:296	C	T	|	NW_023494784.1	19521553	19521679	exon-XM_036572781.1-1	-	exon	.	ID=exon-XM_036572781.1-1	Parent=rna-XM_036572781.1	Dbxref=GeneID:118809439,Genbank:XM_036572781.1	Note=The sequence of the model RefSeq transcript was modified relative to this genomic sequence to represent the inferred CDS: inserted 3 bases in 2 codons%3B deleted 2 bases in 1 codon	exception=unclassified transcription discrepancy	gbkey=mRNA	gene=zp2l1
NW_023494784.1	19624001	19624002	pmv2	pmv2_1204:126	C	G	|	NW_023494784.1	19651693	19651852	exon-XM_036589930.1-1	+	exon	.	ID=exon-XM_036589930.1-1	Parent=rna-XM_036589930.1	Dbxref=GeneID:118821330,Genbank:XM_036589930.1	gbkey=mRNA	gene=si:dkey-67c22.2	product=uncharacterized protein LOC792544 homolog	transcript_id=XM_036589930.127692
NW_023494784.1	19632542	19632543	pmv2	pmv2_15588:103	C	T	|	NW_023494784.1	19651693	19651852	exon-XM_036589930.1-1	+	exon	.	ID=exon-XM_036589930.1-1	Parent=rna-XM_036589930.1	Dbxref=GeneID:118821330,Genbank:XM_036589930.1	gbkey=mRNA	gene=si:dkey-67c22.2	product=uncharacterized protein LOC792544 homolog	transcript_id=XM_036589930.119151
NW_023494784.1	19664856	19664857	pmv1	pmv1_36615_c0_g1_i1:192	T	C	|	NW_023494784.1	19663070	19665011	exon-XM_036589930.1-8	+	exon	.	ID=exon-XM_036589930.1-8	Parent=rna-XM_036589930.1	Dbxref=GeneID:118821330,Genbank:XM_036589930.1	gbkey=mRNA	gene=si:dkey-67c22.2	product=uncharacterized protein LOC792544 homolog	transcript_id=XM_036589930.10
NW_023494784.1	19775750	19775751	pmv2	pmv2_28669:309	G	A	|	NW_023494784.1	19722909	19723160	exon-XM_036590618.1-22	+	exon	.	ID=exon-XM_036590618.1-22	Parent=rna-XM_036590618.1	Dbxref=GeneID:118821881,Genbank:XM_036590618.1	gbkey=mRNA	gene=atp1a1b	product=ATPase Na+/K+ transporting subunit alpha 1b	transcript_id=XM_036590618.1-52591
NW_023494784.1	19841664	19841665	pmv1	pmv1_36177_c5_g1_i1:307	A	C	|	NW_023494784.1	19851092	19851177	exon-XM_036590747.1-1	+	exon	.	ID=exon-XM_036590747.1-1	Parent=rna-XM_036590747.1	Dbxref=GeneID:118821977,Genbank:XM_036590747.1	gbkey=mRNA	gene=lrp1bb	product=low density lipoprotein receptor-related protein 1Bb	transcript_id=XM_036590747.19428
NW_023494784.1	19959597	19959598	pmv2	pmv2_148361:231	C	T	|	NW_023494784.1	19851092	20252629	rna-XM_036590747.1	+	mRNA	.	ID=rna-XM_036590747.1	Parent=gene-lrp1bb	Dbxref=GeneID:118821977,Genbank:XM_036590747.1	Name=XM_036590747.1	gbkey=mRNA	gene=lrp1bb	model_evidence=Supporting evidence includes similarity to: 3 Proteins%2C and 90%25 coverage of the annotated genomic feature by RNAseq alignments
NW_023494784.1	19959808	19959809	pmv2	pmv2_186471:59	C	G	|	NW_023494784.1	19851092	20252629	rna-XM_036590747.1	+	mRNA	.	ID=rna-XM_036590747.1	Parent=gene-lrp1bb	Dbxref=GeneID:118821977,Genbank:XM_036590747.1	Name=XM_036590747.1	gbkey=mRNA	gene=lrp1bb	model_evidence=Supporting evidence includes similarity to: 3 Proteins%2C and 90%25 coverage of the annotated genomic feature by RNAseq alignments
NW_023494784.1	19965249	19965250	pmv2	pmv2_45738:116	C	T	|	NW_023494784.1	19851092	20252629	rna-XM_036590747.1	+	mRNA	.	ID=rna-XM_036590747.1	Parent=gene-lrp1bb	Dbxref=GeneID:118821977,Genbank:XM_036590747.1	Name=XM_036590747.1	gbkey=mRNA	gene=lrp1bb	model_evidence=Supporting evidence includes similarity to: 3 Proteins%2C and 90%25 coverage of the annotated genomic feature by RNAseq alignments
NW_023494784.1	20172546	20172547	pmv2	pmv2_36898:207	C	A	|	NW_023494784.1	19851092	20252629	rna-XM_036590747.1	+	mRNA	.	ID=rna-XM_036590747.1	Parent=gene-lrp1bb	Dbxref=GeneID:118821977,Genbank:XM_036590747.1	Name=XM_036590747.1	gbkey=mRNA	gene=lrp1bb	model_evidence=Supporting evidence includes similarity to: 3 Proteins%2C and 90%25 coverage of the annotated genomic feature by RNAseq alignments
NW_023494784.1	20226572	20226573	pmv2	pmv2_28909:178	T	C	|	NW_023494784.1	19851092	20252629	rna-XM_036590747.1	+	mRNA	.	ID=rna-XM_036590747.1	Parent=gene-lrp1bb	Dbxref=GeneID:118821977,Genbank:XM_036590747.1	Name=XM_036590747.1	gbkey=mRNA	gene=lrp1bb	model_evidence=Supporting evidence includes similarity to: 3 Proteins%2C and 90%25 coverage of the annotated genomic feature by RNAseq alignments
NW_023494784.1	20238615	20238616	pmn	pmn_26123:167	T	C	|	NW_023494784.1	19851092	20252629	rna-XM_036590747.1	+	mRNA	.	ID=rna-XM_036590747.1	Parent=gene-lrp1bb	Dbxref=GeneID:118821977,Genbank:XM_036590747.1	Name=XM_036590747.1	gbkey=mRNA	gene=lrp1bb	model_evidence=Supporting evidence includes similarity to: 3 Proteins%2C and 90%25 coverage of the annotated genomic feature by RNAseq alignments
NW_023494784.1	20258391	20258392	pmv2	pmv2_11771:38	A	G	|	NW_023494784.1	20252003	20252629	exon-XM_036590747.1-91	+	exon	.	ID=exon-XM_036590747.1-91	Parent=rna-XM_036590747.1	Dbxref=GeneID:118821977,Genbank:XM_036590747.1	gbkey=mRNA	gene=lrp1bb	product=low density lipoprotein receptor-related protein 1Bb	transcript_id=XM_036590747.1-5763
NW_023494784.1	20325720	20325721	pmv2	pmv2_22962:73	C	A	|	NW_023494784.1	20252003	20252629	exon-XM_036590747.1-91	+	exon	.	ID=exon-XM_036590747.1-91	Parent=rna-XM_036590747.1	Dbxref=GeneID:118821977,Genbank:XM_036590747.1	gbkey=mRNA	gene=lrp1bb	product=low density lipoprotein receptor-related protein 1Bb	transcript_id=XM_036590747.1-73092
NW_023494784.1	20452563	20452564	pmv1	pmv1_1405_c0_g1_i1:323	C	T	|	NW_023494784.1	20450637	20451930	exon-XM_036573533.1-2	+	exon	.	ID=exon-XM_036573533.1-2	Parent=rna-XM_036573533.1	Dbxref=GeneID:118810010,Genbank:XM_036573533.1	gbkey=mRNA	gene=inhbb	product=inhibin subunit beta B	transcript_id=XM_036573533.1-634
NW_023494784.1	20494416	20494417	pmv2	pmv2_12928:278	C	G	|	NW_023494784.1	20450637	20451930	exon-XM_036573533.1-2	+	exon	.	ID=exon-XM_036573533.1-2	Parent=rna-XM_036573533.1	Dbxref=GeneID:118810010,Genbank:XM_036573533.1	gbkey=mRNA	gene=inhbb	product=inhibin subunit beta B	transcript_id=XM_036573533.1-42487
NW_023494784.1	20494906	20494907	pmv2	pmv2_39650:304	C	T	|	NW_023494784.1	20450637	20451930	exon-XM_036573533.1-2	+	exon	.	ID=exon-XM_036573533.1-2	Parent=rna-XM_036573533.1	Dbxref=GeneID:118810010,Genbank:XM_036573533.1	gbkey=mRNA	gene=inhbb	product=inhibin subunit beta B	transcript_id=XM_036573533.1-42977
NW_023494784.1	20605247	20605248	pmv2	pmv2_49236:21	C	T	|	NW_023494784.1	20557774	20634483	rna-XM_036591264.1	+	mRNA	.	ID=rna-XM_036591264.1	Parent=gene-gli2a	Dbxref=GeneID:118822221,Genbank:XM_036591264.1	Name=XM_036591264.1	gbkey=mRNA	gene=gli2a	model_evidence=Supporting evidence includes similarity to: 27 Proteins%2C and 100%25 coverage of the annotated genomic feature by RNAseq alignments%2C including 1 sample with support for all annotated introns
NW_023494784.1	20667932	20667933	pmv1	pmv1_37350_c3_g3_i1:484	A	C	|	NW_023494784.1	20658349	20671637	rna-XM_036591595.1	-	mRNA	.	ID=rna-XM_036591595.1	Parent=gene-tfcp2l1	Dbxref=GeneID:118822426,Genbank:XM_036591595.1	Name=XM_036591595.1	gbkey=mRNA	gene=tfcp2l1	model_evidence=Supporting evidence includes similarity to: 1 Protein%2C and 100%25 coverage of the annotated genomic feature by RNAseq alignments%2C including 15 samples with support for all annotated introns
NW_023494784.1	20680081	20680082	pmv2	pmv2_241715:174	C	G	|	NW_023494784.1	20674211	20756352	rna-XM_036592354.1	-	mRNA	.	ID=rna-XM_036592354.1	Parent=gene-clasp1a	Dbxref=GeneID:118822555,Genbank:XM_036592354.1	Name=XM_036592354.1	gbkey=mRNA	gene=clasp1a	model_evidence=Supporting evidence includes similarity to: 4 Proteins%2C and 100%25 coverage of the annotated genomic feature by RNAseq alignments%2C including 2 samples with support for all annotated introns
NW_023494784.1	20741513	20741514	pmn	pmn_60822:56	G	T	|	NW_023494784.1	20674211	20756352	rna-XM_036592354.1	-	mRNA	.	ID=rna-XM_036592354.1	Parent=gene-clasp1a	Dbxref=GeneID:118822555,Genbank:XM_036592354.1	Name=XM_036592354.1	gbkey=mRNA	gene=clasp1a	model_evidence=Supporting evidence includes similarity to: 4 Proteins%2C and 100%25 coverage of the annotated genomic feature by RNAseq alignments%2C including 2 samples with support for all annotated introns
NW_023494784.1	20853159	20853160	pmv1	pmv1_36666_c2_g12_i1:268	G	A	|	NW_023494784.1	20853110	20853228	exon-XM_036592692.1-2	+	exon	.	ID=exon-XM_036592692.1-2	Parent=rna-XM_036592692.1	Dbxref=GeneID:118823219,Genbank:XM_036592692.1	gbkey=mRNA	gene=hacd2	product=3-hydroxyacyl-CoA dehydratase 2	transcript_id=XM_036592692.10
NW_023494784.1	20972875	20972876	pmv1	pmv1_34869_c0_g1_i2:1599	A	T	|	NW_023494784.1	20972086	20984512	rna-XM_036593119.1	-	mRNA	.	ID=rna-XM_036593119.1	Parent=gene-sec22a	Dbxref=GeneID:118823450,Genbank:XM_036593119.1	Name=XM_036593119.1	gbkey=mRNA	gene=sec22a	model_evidence=Supporting evidence includes similarity to: 10 Proteins%2C and 100%25 coverage of the annotated genomic feature by RNAseq alignments%2C including 19 samples with support for all annotated introns
NW_023494784.1	21097765	21097766	pmv2	pmv2_10000:82	C	T	|	NW_023494784.1	21051200	21215538	rna-XM_036593436.1	+	mRNA	.	ID=rna-XM_036593436.1	Parent=gene-sema5ba	Dbxref=GeneID:118823604,Genbank:XM_036593436.1	Name=XM_036593436.1	gbkey=mRNA	gene=sema5ba	model_evidence=Supporting evidence includes similarity to: 3 Proteins%2C and 100%25 coverage of the annotated genomic feature by RNAseq alignments%2C including 1 sample with support for all annotated introns
NW_023494784.1	21098031	21098032	pmv2	pmv2_152101:259	T	C	|	NW_023494784.1	21051200	21215538	rna-XM_036593436.1	+	mRNA	.	ID=rna-XM_036593436.1	Parent=gene-sema5ba	Dbxref=GeneID:118823604,Genbank:XM_036593436.1	Name=XM_036593436.1	gbkey=mRNA	gene=sema5ba	model_evidence=Supporting evidence includes similarity to: 3 Proteins%2C and 100%25 coverage of the annotated genomic feature by RNAseq alignments%2C including 1 sample with support for all annotated introns
NW_023494784.1	21171940	21171941	pmv2	pmv2_45199:131	G	A	|	NW_023494784.1	21171793	21172001	exon-XM_036593436.1-11	+	exon	.	ID=exon-XM_036593436.1-11	Parent=rna-XM_036593436.1	Dbxref=GeneID:118823604,Genbank:XM_036593436.1	gbkey=mRNA	gene=sema5ba	product=sema domain%2C seven thrombospondin repeats (type 1 and type 1-like)%2C transmembrane domain (TM) and short cytoplasmic domain%2C (semaphorin) 5Ba%2C transcript variant X2	transcript_id=XM_036593436.10
NW_023494784.1	21192269	21192270	pmv2	pmv2_44721:181	A	G	|	NW_023494784.1	21192248	21192461	exon-XM_036593436.1-18	+	exon	.	ID=exon-XM_036593436.1-18	Parent=rna-XM_036593436.1	Dbxref=GeneID:118823604,Genbank:XM_036593436.1	gbkey=mRNA	gene=sema5ba	product=sema domain%2C seven thrombospondin repeats (type 1 and type 1-like)%2C transmembrane domain (TM) and short cytoplasmic domain%2C (semaphorin) 5Ba%2C transcript variant X2	transcript_id=XM_036593436.10
NW_023494784.1	21237205	21237206	pmv1	pmv1_38723_c2_g1_i1:354	T	C	|	NW_023494784.1	21236956	21287209	rna-XM_036593684.1	-	mRNA	.	ID=rna-XM_036593684.1	Parent=gene-slc49a4	Dbxref=GeneID:118823812,Genbank:XM_036593684.1	Name=XM_036593684.1	gbkey=mRNA	gene=slc49a4	model_evidence=Supporting evidence includes similarity to: 6 Proteins%2C and 100%25 coverage of the annotated genomic feature by RNAseq alignments%2C including 15 samples with support for all annotated introns
NW_023494784.1	21237868	21237869	pmv1	pmv1_37969_c5_g2_i2:329	T	C	|	NW_023494784.1	21236956	21287209	rna-XM_036593684.1	-	mRNA	.	ID=rna-XM_036593684.1	Parent=gene-slc49a4	Dbxref=GeneID:118823812,Genbank:XM_036593684.1	Name=XM_036593684.1	gbkey=mRNA	gene=slc49a4	model_evidence=Supporting evidence includes similarity to: 6 Proteins%2C and 100%25 coverage of the annotated genomic feature by RNAseq alignments%2C including 15 samples with support for all annotated introns
NW_023494784.1	21245854	21245855	pmv2	pmv2_42134:221	A	T	|	NW_023494784.1	21236956	21287209	rna-XM_036593684.1	-	mRNA	.	ID=rna-XM_036593684.1	Parent=gene-slc49a4	Dbxref=GeneID:118823812,Genbank:XM_036593684.1	Name=XM_036593684.1	gbkey=mRNA	gene=slc49a4	model_evidence=Supporting evidence includes similarity to: 6 Proteins%2C and 100%25 coverage of the annotated genomic feature by RNAseq alignments%2C including 15 samples with support for all annotated introns
NW_023494784.1	21259339	21259340	pmn	pmn_93668:157	G	T	|	NW_023494784.1	21236956	21287209	rna-XM_036593684.1	-	mRNA	.	ID=rna-XM_036593684.1	Parent=gene-slc49a4	Dbxref=GeneID:118823812,Genbank:XM_036593684.1	Name=XM_036593684.1	gbkey=mRNA	gene=slc49a4	model_evidence=Supporting evidence includes similarity to: 6 Proteins%2C and 100%25 coverage of the annotated genomic feature by RNAseq alignments%2C including 15 samples with support for all annotated introns
NW_023494784.1	21306698	21306699	pmv2	pmv2_14131:293	T	C	|	NW_023494784.1	21306661	21306743	exon-XM_036593559.1-15	-	exon	.	ID=exon-XM_036593559.1-15	Parent=rna-XM_036593559.1	Dbxref=GeneID:118823738,Genbank:XM_036593559.1	gbkey=mRNA	gene=slc15a2	product=solute carrier family 15 member 2	transcript_id=XM_036593559.10
NW_023494784.1	21370916	21370917	pmv1	pmv1_38136_c2_g5_i1:1450	G	T	|	NW_023494784.1	21370837	21371394	exon-XR_005008624.1-3	+	exon	.	ID=exon-XR_005008624.1-3	Parent=rna-XR_005008624.1	Dbxref=GeneID:118824647,Genbank:XR_005008624.1	gbkey=misc_RNA	gene=rab20	product=RAB20%2C member RAS oncogene family%2C transcript variant X2	transcript_id=XR_005008624.10
NW_023494784.1	21436671	21436672	pmv1	pmv1_38993_c1_g1_i3:794	A	T	|	NW_023494784.1	21370626	21465697	rna-XM_036594741.1	-	mRNA	.	ID=rna-XM_036594741.1	Parent=gene-col4a2	Dbxref=GeneID:118824453,Genbank:XM_036594741.1	Name=XM_036594741.1	gbkey=mRNA	gene=col4a2	model_evidence=Supporting evidence includes similarity to: 35 Proteins%2C and 100%25 coverage of the annotated genomic feature by RNAseq alignments%2C including 11 samples with support for all annotated introns
NW_023494784.1	21485799	21485800	pmn	pmn_59209:159	G	A	|	NW_023494784.1	21465799	21523822	rna-XM_036594868.1	+	mRNA	.	ID=rna-XM_036594868.1	Parent=gene-col4a1	Dbxref=GeneID:118824574,Genbank:XM_036594868.1	Name=XM_036594868.1	gbkey=mRNA	gene=col4a1	model_evidence=Supporting evidence includes similarity to: 36 Proteins%2C and 100%25 coverage of the annotated genomic feature by RNAseq alignments%2C including 11 samples with support for all annotated introns
NW_023494784.1	21522547	21522548	pmv1	pmv1_35884_c10_g1_i4:5717	G	T	|	NW_023494784.1	21521829	21523822	exon-XM_036594868.1-52	+	exon	.	ID=exon-XM_036594868.1-52	Parent=rna-XM_036594868.1	Dbxref=GeneID:118824574,Genbank:XM_036594868.1	gbkey=mRNA	gene=col4a1	product=collagen%2C type IV%2C alpha 1	transcript_id=XM_036594868.10
NW_023494784.1	21723613	21723614	pmv2	pmv2_266991:117	C	T	|	NW_023494784.1	21723376	21723620	exon-XM_036595285.1-30	-	exon	.	ID=exon-XM_036595285.1-30	Parent=rna-XM_036595285.1	Dbxref=GeneID:118824821,Genbank:XM_036595285.1	gbkey=mRNA	gene=myo16	product=myosin XVI	transcript_id=XM_036595285.10
NW_023494784.1	21780120	21780121	pmv2	pmv2_19755:101	A	T	|	NW_023494784.1	21694721	21861783	rna-XM_036595285.1	-	mRNA	.	ID=rna-XM_036595285.1	Parent=gene-myo16	Dbxref=GeneID:118824821,Genbank:XM_036595285.1	Name=XM_036595285.1	gbkey=mRNA	gene=myo16	model_evidence=Supporting evidence includes similarity to: 10 Proteins%2C and 99%25 coverage of the annotated genomic feature by RNAseq alignments
NW_023494784.1	21783722	21783723	pmv2	pmv2_34362:178	A	C	|	NW_023494784.1	21694721	21861783	rna-XM_036595285.1	-	mRNA	.	ID=rna-XM_036595285.1	Parent=gene-myo16	Dbxref=GeneID:118824821,Genbank:XM_036595285.1	Name=XM_036595285.1	gbkey=mRNA	gene=myo16	model_evidence=Supporting evidence includes similarity to: 10 Proteins%2C and 99%25 coverage of the annotated genomic feature by RNAseq alignments
NW_023494784.1	21787960	21787961	pmv2	pmv2_9649:54	T	A	|	NW_023494784.1	21694721	21861783	rna-XM_036595285.1	-	mRNA	.	ID=rna-XM_036595285.1	Parent=gene-myo16	Dbxref=GeneID:118824821,Genbank:XM_036595285.1	Name=XM_036595285.1	gbkey=mRNA	gene=myo16	model_evidence=Supporting evidence includes similarity to: 10 Proteins%2C and 99%25 coverage of the annotated genomic feature by RNAseq alignments
NW_023494784.1	21795489	21795490	pmv2	pmv2_139607:56	T	C	|	NW_023494784.1	21694721	21861783	rna-XM_036595285.1	-	mRNA	.	ID=rna-XM_036595285.1	Parent=gene-myo16	Dbxref=GeneID:118824821,Genbank:XM_036595285.1	Name=XM_036595285.1	gbkey=mRNA	gene=myo16	model_evidence=Supporting evidence includes similarity to: 10 Proteins%2C and 99%25 coverage of the annotated genomic feature by RNAseq alignments
NW_023494784.1	21971803	21971804	pmv2	pmv2_226114:158	C	T	|	NW_023494784.1	21929723	22060032	rna-XM_036595943.1	-	mRNA	.	ID=rna-XM_036595943.1	Parent=gene-LOC118825292	Dbxref=GeneID:118825292,Genbank:XM_036595943.1	Name=XM_036595943.1	gbkey=mRNA	gene=LOC118825292	model_evidence=Supporting evidence includes similarity to: 12 Proteins%2C and 90%25 coverage of the annotated genomic feature by RNAseq alignments
NW_023494784.1	22033776	22033777	pmv2	pmv2_207964:191	G	A	|	NW_023494784.1	21929723	22060032	rna-XM_036595943.1	-	mRNA	.	ID=rna-XM_036595943.1	Parent=gene-LOC118825292	Dbxref=GeneID:118825292,Genbank:XM_036595943.1	Name=XM_036595943.1	gbkey=mRNA	gene=LOC118825292	model_evidence=Supporting evidence includes similarity to: 12 Proteins%2C and 90%25 coverage of the annotated genomic feature by RNAseq alignments
NW_023494784.1	22077681	22077682	pmv1	pmv1_38425_c5_g2_i1:458	T	C	|	NW_023494784.1	22058585	22060032	exon-XM_036595943.1-1	-	exon	.	ID=exon-XM_036595943.1-1	Parent=rna-XM_036595943.1	Dbxref=GeneID:118825292,Genbank:XM_036595943.1	gbkey=mRNA	gene=LOC118825292	product=transmembrane protein FAM155A	transcript_id=XM_036595943.1-17650
NW_023494784.1	22096294	22096295	pmv2	pmv2_221811:67	C	T	|	NW_023494784.1	22058585	22060032	exon-XM_036595943.1-1	-	exon	.	ID=exon-XM_036595943.1-1	Parent=rna-XM_036595943.1	Dbxref=GeneID:118825292,Genbank:XM_036595943.1	gbkey=mRNA	gene=LOC118825292	product=transmembrane protein FAM155A	transcript_id=XM_036595943.1-36263
NW_023494784.1	22235739	22235740	pmv2	pmv2_194888:66	G	A	|	NW_023494784.1	22231820	22232010	exon-XM_036596351.1-1	-	exon	.	ID=exon-XM_036596351.1-1	Parent=rna-XM_036596351.1	Dbxref=GeneID:118825615,Genbank:XM_036596351.1	gbkey=mRNA	gene=si:ch73-390b10.2	product=Golgi pH regulator	transcript_id=XM_036596351.1-3730
NW_023494784.1	22700277	22700278	pmv2	pmv2_267492:102	G	A	|	NW_023494784.1	22650976	22652918	exon-XM_036597329.1-1	-	exon	.	ID=exon-XM_036597329.1-1	Parent=rna-XM_036597329.1	Dbxref=GeneID:118826344,Genbank:XM_036597329.1	gbkey=mRNA	gene=pou3f3a	product=POU class 3 homeobox 3a%2C transcript variant X1	transcript_id=XM_036597329.1-47360
NW_023494784.1	22758937	22758938	pmn	pmn_21776:189	C	T	|	NW_023494784.1	22786452	22788009	exon-XM_036597507.1-5	-	exon	.	ID=exon-XM_036597507.1-5	Parent=rna-XM_036597507.1	Dbxref=GeneID:118826486,Genbank:XM_036597507.1	gbkey=mRNA	gene=tmem182a	product=transmembrane protein 182a	transcript_id=XM_036597507.127515
NW_023494784.1	22816458	22816459	pmv2	pmv2_8466:195	G	A	|	NW_023494784.1	22816163	22816627	exon-XM_036597618.1-2	-	exon	.	ID=exon-XM_036597618.1-2	Parent=rna-XM_036597618.1	Dbxref=GeneID:118826576,Genbank:XM_036597618.1	gbkey=mRNA	gene=slc9a2	product=solute carrier family 9 member 2	transcript_id=XM_036597618.10
NW_023494784.1	22851919	22851920	pmv1	pmv1_35397_c1_g1_i1:832	G	T	|	NW_023494784.1	22849807	22853540	rna-XM_036598304.1	+	mRNA	.	ID=rna-XM_036598304.1	Parent=gene-si:dkey-4e7.3	Dbxref=GeneID:118826983,Genbank:XM_036598304.1	Name=XM_036598304.1	gbkey=mRNA	gene=si:dkey-4e7.3	model_evidence=Supporting evidence includes similarity to: 19 Proteins%2C and 100%25 coverage of the annotated genomic feature by RNAseq alignments%2C including 9 samples with support for all annotated introns
NW_023494784.1	22931577	22931578	pmv1	pmv1_37830_c6_g1_i2:2246	A	T	|	NW_023494784.1	22930648	22934547	rna-XM_036555866.1	-	mRNA	.	ID=rna-XM_036555866.1	Parent=gene-txndc9	Dbxref=GeneID:118796741,Genbank:XM_036555866.1	Name=XM_036555866.1	gbkey=mRNA	gene=txndc9	model_evidence=Supporting evidence includes similarity to: 11 Proteins%2C and 100%25 coverage of the annotated genomic feature by RNAseq alignments%2C including 19 samples with support for all annotated introns
NW_023494784.1	22956657	22956658	pmv2	pmv2_1244:83	A	T	|	NW_023494784.1	22936537	22957478	rna-XM_036556222.1	-	mRNA	.	ID=rna-XM_036556222.1	Parent=gene-rev1	Dbxref=GeneID:118796820,Genbank:XM_036556222.1	Name=XM_036556222.1	gbkey=mRNA	gene=rev1	model_evidence=Supporting evidence includes similarity to: 4 Proteins%2C and 100%25 coverage of the annotated genomic feature by RNAseq alignments%2C including 8 samples with support for all annotated introns
NW_023494784.1	23177048	23177049	pmv1	pmv1_34535_c0_g1_i3:4215	T	G	|	NW_023494784.1	23175850	23177777	exon-XM_036557255.1-14	+	exon	.	ID=exon-XM_036557255.1-14	Parent=rna-XM_036557255.1	Dbxref=GeneID:118797740,Genbank:XM_036557255.1	gbkey=mRNA	gene=mphosph8	product=M-phase phosphoprotein 8%2C transcript variant X4	transcript_id=XM_036557255.10
NW_023494784.1	23228368	23228369	pmv1	pmv1_39004_c6_g4_i5:559	C	T	|	NW_023494784.1	23227474	23231721	rna-XM_036558544.1	-	mRNA	.	ID=rna-XM_036558544.1	Parent=gene-gjb8	Dbxref=GeneID:118798734,Genbank:XM_036558544.1	Name=XM_036558544.1	gbkey=mRNA	gene=gjb8	model_evidence=Supporting evidence includes similarity to: 85 Proteins%2C and 100%25 coverage of the annotated genomic feature by RNAseq alignments%2C including 4 samples with support for all annotated introns
NW_023494784.1	23384366	23384367	pmv1	pmv1_33583_c0_g1_i1:353	G	A	|	NW_023494784.1	23384346	23384502	exon-XM_036560003.1-4	+	exon	.	ID=exon-XM_036560003.1-4	Parent=rna-XM_036560003.1	Dbxref=GeneID:118799882,Genbank:XM_036560003.1	gbkey=mRNA	gene=LOC118799882	product=cytochrome c oxidase copper chaperone	transcript_id=XM_036560003.10
NW_023494784.1	23392150	23392151	pmv1	pmv1_35747_c5_g3_i2:2915	G	T	|	NW_023494784.1	23391762	23404345	rna-XM_036559694.1	-	mRNA	.	ID=rna-XM_036559694.1	Parent=gene-pla1a	Dbxref=GeneID:118799555,Genbank:XM_036559694.1	Name=XM_036559694.1	gbkey=mRNA	gene=pla1a	model_evidence=Supporting evidence includes similarity to: 2 Proteins%2C and 100%25 coverage of the annotated genomic feature by RNAseq alignments%2C including 14 samples with support for all annotated introns
NW_023494784.1	23410792	23410793	pmn	pmn_32459:19	G	A	|	NW_023494784.1	23409823	23420026	rna-XM_036560188.1	-	mRNA	.	ID=rna-XM_036560188.1	Parent=gene-si:rp71-68n21.9	Dbxref=GeneID:118799952,Genbank:XM_036560188.1	Name=XM_036560188.1	gbkey=mRNA	gene=si:rp71-68n21.9	model_evidence=Supporting evidence includes similarity to: 6 Proteins%2C and 100%25 coverage of the annotated genomic feature by RNAseq alignments%2C including 7 samples with support for all annotated introns
NW_023494784.1	23413970	23413971	pmv1	pmv1_39219_c9_g2_i1:1402	C	T	|	NW_023494784.1	23413525	23414369	exon-XM_036560188.1-6	-	exon	.	ID=exon-XM_036560188.1-6	Parent=rna-XM_036560188.1	Dbxref=GeneID:118799952,Genbank:XM_036560188.1	gbkey=mRNA	gene=si:rp71-68n21.9	product=kelch-like protein 9%2C transcript variant X2	transcript_id=XM_036560188.10
NW_023494784.1	23417190	23417191	pmv2	pmv2_14541:225	G	A	|	NW_023494784.1	23409823	23420026	rna-XM_036560188.1	-	mRNA	.	ID=rna-XM_036560188.1	Parent=gene-si:rp71-68n21.9	Dbxref=GeneID:118799952,Genbank:XM_036560188.1	Name=XM_036560188.1	gbkey=mRNA	gene=si:rp71-68n21.9	model_evidence=Supporting evidence includes similarity to: 6 Proteins%2C and 100%25 coverage of the annotated genomic feature by RNAseq alignments%2C including 7 samples with support for all annotated introns
NW_023494784.1	23447899	23447900	pmv2	pmv2_137474:109	G	T	|	NW_023494784.1	23429731	23430142	exon-XM_036560384.1-1	-	exon	.	ID=exon-XM_036560384.1-1	Parent=rna-XM_036560384.1	Dbxref=GeneID:118800172,Genbank:XM_036560384.1	gbkey=mRNA	gene=hao2	product=hydroxyacid oxidase 2 (long chain)	transcript_id=XM_036560384.1-17758
NW_023494784.1	23493370	23493371	pmn	pmn_59186:150	C	T	|	NW_023494784.1	23479744	23495494	rna-XM_036560602.1	+	mRNA	.	ID=rna-XM_036560602.1	Parent=gene-wars2	Dbxref=GeneID:118800245,Genbank:XM_036560602.1	Name=XM_036560602.1	gbkey=mRNA	gene=wars2	model_evidence=Supporting evidence includes similarity to: 2 Proteins%2C and 100%25 coverage of the annotated genomic feature by RNAseq alignments%2C including 2 samples with support for all annotated introns
NW_023494784.1	23543127	23543128	pmn	pmn_22355:162	T	C	|	NW_023494784.1	23523989	23525054	exon-XM_036560785.1-8	+	exon	.	ID=exon-XM_036560785.1-8	Parent=rna-XM_036560785.1	Dbxref=GeneID:118800441,Genbank:XM_036560785.1	gbkey=mRNA	gene=tbx15	product=T-box transcription factor 15%2C transcript variant X2	transcript_id=XM_036560785.1-18074
NW_023494784.1	23628208	23628209	pmv2	pmv2_237642:272	C	T	|	NW_023494784.1	23625615	23641587	rna-XM_036560907.1	-	mRNA	.	ID=rna-XM_036560907.1	Parent=gene-wdr3	Dbxref=GeneID:118800584,Genbank:XM_036560907.1	Name=XM_036560907.1	gbkey=mRNA	gene=wdr3	model_evidence=Supporting evidence includes similarity to: 4 Proteins%2C and 100%25 coverage of the annotated genomic feature by RNAseq alignments%2C including 1 sample with support for all annotated introns
NW_023494784.1	23655292	23655293	pmv2	pmv2_42887:197	T	C	|	NW_023494784.1	23641969	23668889	rna-XM_036560959.1	+	mRNA	.	ID=rna-XM_036560959.1	Parent=gene-gdap2	Dbxref=GeneID:118800788,Genbank:XM_036560959.1	Name=XM_036560959.1	gbkey=mRNA	gene=gdap2	model_evidence=Supporting evidence includes similarity to: 9 Proteins%2C and 100%25 coverage of the annotated genomic feature by RNAseq alignments%2C including 11 samples with support for all annotated introns
NW_023494784.1	23668496	23668497	pmv1	pmv1_37491_c2_g2_i1:540	G	A	|	NW_023494784.1	23667466	23668889	exon-XM_036560959.1-14	+	exon	.	ID=exon-XM_036560959.1-14	Parent=rna-XM_036560959.1	Dbxref=GeneID:118800788,Genbank:XM_036560959.1	gbkey=mRNA	gene=gdap2	product=ganglioside induced differentiation associated protein 2	transcript_id=XM_036560959.10
NW_023494784.1	23671862	23671863	pmv2	pmv2_50177:69	A	G	|	NW_023494784.1	23667466	23668889	exon-XM_036560959.1-14	+	exon	.	ID=exon-XM_036560959.1-14	Parent=rna-XM_036560959.1	Dbxref=GeneID:118800788,Genbank:XM_036560959.1	gbkey=mRNA	gene=gdap2	product=ganglioside induced differentiation associated protein 2	transcript_id=XM_036560959.1-2974
NW_023494784.1	23733079	23733080	pmn	pmn_9812:171	A	G	|	NW_023494784.1	23702821	23810795	rna-XM_036561166.1	-	mRNA	.	ID=rna-XM_036561166.1	Parent=gene-man1a2	Dbxref=GeneID:118800961,Genbank:XM_036561166.1	Name=XM_036561166.1	gbkey=mRNA	gene=man1a2	model_evidence=Supporting evidence includes similarity to: 17 Proteins%2C and 100%25 coverage of the annotated genomic feature by RNAseq alignments%2C including 11 samples with support for all annotated introns
NW_023494784.1	23832701	23832702	pmv2	pmv2_13475:88	T	A	|	NW_023494784.1	23829255	23833540	rna-XM_036561334.1	-	mRNA	.	ID=rna-XM_036561334.1	Parent=gene-vtcn1	Dbxref=GeneID:118801134,Genbank:XM_036561334.1	Name=XM_036561334.1	gbkey=mRNA	gene=vtcn1	model_evidence=Supporting evidence includes similarity to: 3 Proteins%2C and 100%25 coverage of the annotated genomic feature by RNAseq alignments%2C including 13 samples with support for all annotated introns
NW_023494784.1	23847364	23847365	pmv1	pmv1_36286_c8_g3_i2:2466	G	T	|	NW_023494784.1	23846555	23847735	exon-XM_036561654.1-31	-	exon	.	ID=exon-XM_036561654.1-31	Parent=rna-XM_036561654.1	Dbxref=GeneID:118801254,Genbank:XM_036561654.1	gbkey=mRNA	gene=parp4	product=poly (ADP-ribose) polymerase family%2C member 4%2C transcript variant X3	transcript_id=XM_036561654.10
NW_023494784.1	23867955	23867956	pmv1	pmv1_34284_c0_g1_i1:264	G	A	|	NW_023494784.1	23867119	23867791	exon-XM_036574503.1-2	+	exon	.	ID=exon-XM_036574503.1-2	Parent=rna-XM_036574503.1	Dbxref=GeneID:118810603,Genbank:XM_036574503.1	gbkey=mRNA	gene=LOC118810603	product=uncharacterized LOC118810603	transcript_id=XM_036574503.1-165
NW_023494784.1	23886658	23886659	pmn	pmn_10985:240	T	C	|	NW_023494784.1	23875254	23875676	exon-XM_036561782.1-2	+	exon	.	ID=exon-XM_036561782.1-2	Parent=rna-XM_036561782.1	Dbxref=GeneID:118801414,Genbank:XM_036561782.1	gbkey=mRNA	gene=LOC118801414	product=uncharacterized LOC118801414	transcript_id=XM_036561782.1-10983
NW_023494784.1	23922282	23922283	pmv2	pmv2_19977:170	C	T	|	NW_023494784.1	23916372	23916483	exon-XM_036561868.1-1	-	exon	.	ID=exon-XM_036561868.1-1	Parent=rna-XM_036561868.1	Dbxref=GeneID:118801521,Genbank:XM_036561868.1	gbkey=mRNA	gene=ttf2	product=transcription termination factor%2C RNA polymerase II	transcript_id=XM_036561868.1-5800
NW_023494784.1	23933154	23933155	pmv2	pmv2_14938:320	T	C	|	NW_023494784.1	23932432	24086559	rna-XM_036562047.1	-	mRNA	.	ID=rna-XM_036562047.1	Parent=gene-igsf3	Dbxref=GeneID:118801589,Genbank:XM_036562047.1	Name=XM_036562047.1	gbkey=mRNA	gene=igsf3	model_evidence=Supporting evidence includes similarity to: 5 Proteins%2C and 100%25 coverage of the annotated genomic feature by RNAseq alignments%2C including 3 samples with support for all annotated introns
NW_023494784.1	24017707	24017708	pmv2	pmv2_40729:133	G	A	|	NW_023494784.1	23932432	24086559	rna-XM_036562047.1	-	mRNA	.	ID=rna-XM_036562047.1	Parent=gene-igsf3	Dbxref=GeneID:118801589,Genbank:XM_036562047.1	Name=XM_036562047.1	gbkey=mRNA	gene=igsf3	model_evidence=Supporting evidence includes similarity to: 5 Proteins%2C and 100%25 coverage of the annotated genomic feature by RNAseq alignments%2C including 3 samples with support for all annotated introns
NW_023494784.1	24027278	24027279	pmn	pmn_21564:175	C	A	|	NW_023494784.1	23932432	24086559	rna-XM_036562047.1	-	mRNA	.	ID=rna-XM_036562047.1	Parent=gene-igsf3	Dbxref=GeneID:118801589,Genbank:XM_036562047.1	Name=XM_036562047.1	gbkey=mRNA	gene=igsf3	model_evidence=Supporting evidence includes similarity to: 5 Proteins%2C and 100%25 coverage of the annotated genomic feature by RNAseq alignments%2C including 3 samples with support for all annotated introns
NW_023494784.1	24055276	24055277	pmv2	pmv2_267943:208	T	C	|	NW_023494784.1	23932432	24086559	rna-XM_036562047.1	-	mRNA	.	ID=rna-XM_036562047.1	Parent=gene-igsf3	Dbxref=GeneID:118801589,Genbank:XM_036562047.1	Name=XM_036562047.1	gbkey=mRNA	gene=igsf3	model_evidence=Supporting evidence includes similarity to: 5 Proteins%2C and 100%25 coverage of the annotated genomic feature by RNAseq alignments%2C including 3 samples with support for all annotated introns
NW_023494784.1	24357016	24357017	pmv1	pmv1_38823_c0_g1_i6:1319	C	T	|	NW_023494784.1	24348322	24376447	rna-XM_036562640.1	+	mRNA	.	ID=rna-XM_036562640.1	Parent=gene-LOC118802132	Dbxref=GeneID:118802132,Genbank:XM_036562640.1	Name=XM_036562640.1	gbkey=mRNA	gene=LOC118802132	model_evidence=Supporting evidence includes similarity to: 2 Proteins%2C and 100%25 coverage of the annotated genomic feature by RNAseq alignments%2C including 8 samples with support for all annotated introns
NW_023494784.1	24377739	24377740	pmv1	pmv1_38574_c2_g3_i3:912	T	C	|	NW_023494784.1	24377240	24383558	rna-XM_036562799.1	-	mRNA	.	ID=rna-XM_036562799.1	Parent=gene-LOC118802277	Dbxref=GeneID:118802277,Genbank:XM_036562799.1	Name=XM_036562799.1	gbkey=mRNA	gene=LOC118802277	model_evidence=Supporting evidence includes similarity to: 22 Proteins%2C and 100%25 coverage of the annotated genomic feature by RNAseq alignments%2C including 22 samples with support for all annotated introns
NW_023494784.1	24380775	24380776	pmn	pmn_13520:223	T	G	|	NW_023494784.1	24377240	24383558	rna-XM_036562799.1	-	mRNA	.	ID=rna-XM_036562799.1	Parent=gene-LOC118802277	Dbxref=GeneID:118802277,Genbank:XM_036562799.1	Name=XM_036562799.1	gbkey=mRNA	gene=LOC118802277	model_evidence=Supporting evidence includes similarity to: 22 Proteins%2C and 100%25 coverage of the annotated genomic feature by RNAseq alignments%2C including 22 samples with support for all annotated introns
NW_023494784.1	24404964	24404965	pmv1	pmv1_36154_c0_g3_i3:2780	G	C	|	NW_023494784.1	24404915	24405050	exon-XM_036563339.1-24	-	exon	.	ID=exon-XM_036563339.1-24	Parent=rna-XM_036563339.1	Dbxref=GeneID:118802573,Genbank:XM_036563339.1	gbkey=mRNA	gene=myo1b	product=myosin IB%2C transcript variant X6	transcript_id=XM_036563339.10
NW_023494784.1	24426671	24426672	pmn	pmn_21339:236	C	T	|	NW_023494784.1	24401517	24477072	rna-XM_036563240.1	-	mRNA	.	ID=rna-XM_036563240.1	Parent=gene-myo1b	Dbxref=GeneID:118802573,Genbank:XM_036563240.1	Name=XM_036563240.1	gbkey=mRNA	gene=myo1b	model_evidence=Supporting evidence includes similarity to: 29 Proteins%2C and 100%25 coverage of the annotated genomic feature by RNAseq alignments%2C including 14 samples with support for all annotated introns
NW_023494784.1	24524265	24524266	pmn	pmn_24874:87	A	T	|	NW_023494784.1	24478490	24479548	exon-XM_036573622.1-3	+	exon	.	ID=exon-XM_036573622.1-3	Parent=rna-XM_036573622.1	Dbxref=GeneID:118810089,Genbank:XM_036573622.1	gbkey=mRNA	gene=cunh3orf38	product=chromosome unknown C3orf38 homolog	transcript_id=XM_036573622.1-44718
NW_023494784.1	24528013	24528014	pmv2	pmv2_16906:218	G	A	|	NW_023494784.1	24478490	24479548	exon-XM_036573622.1-3	+	exon	.	ID=exon-XM_036573622.1-3	Parent=rna-XM_036573622.1	Dbxref=GeneID:118810089,Genbank:XM_036573622.1	gbkey=mRNA	gene=cunh3orf38	product=chromosome unknown C3orf38 homolog	transcript_id=XM_036573622.1-48466
NW_023494784.1	24685890	24685891	pmn	pmn_28020:223	G	A	|	NW_023494784.1	24603843	24694471	rna-XM_036563535.1	+	mRNA	.	ID=rna-XM_036563535.1	Parent=gene-epha3	Dbxref=GeneID:118802959,Genbank:XM_036563535.1	Name=XM_036563535.1	gbkey=mRNA	gene=epha3	model_evidence=Supporting evidence includes similarity to: 49 Proteins%2C and 100%25 coverage of the annotated genomic feature by RNAseq alignments%2C including 9 samples with support for all annotated introns
NW_023494784.1	24758835	24758836	pmv2	pmv2_39132:78	T	A	|	NW_023494784.1	24758019	24758907	cds-XP_036419757.1	-	CDS	0	ID=cds-XP_036419757.1	Parent=rna-XM_036563864.1	Dbxref=GeneID:118803184,Genbank:XP_036419757.1	Name=XP_036419757.1	gbkey=CDS	gene=stx19	product=syntaxin-19
NW_023494784.1	24775349	24775350	pmv1	pmv1_37929_c0_g1_i1:1352	T	C	|	NW_023494784.1	24774171	24780946	rna-XM_036564020.1	-	mRNA	.	ID=rna-XM_036564020.1	Parent=gene-fbxl3a	Dbxref=GeneID:118803500,Genbank:XM_036564020.1	Name=XM_036564020.1	gbkey=mRNA	gene=fbxl3a	model_evidence=Supporting evidence includes similarity to: 13 Proteins%2C and 100%25 coverage of the annotated genomic feature by RNAseq alignments%2C including 20 samples with support for all annotated introns
NW_023494784.1	24900127	24900128	pmv1	pmv1_39068_c4_g1_i2:82	C	T	|	NW_023494784.1	24900058	24903883	rna-XM_036565257.1	+	mRNA	.	ID=rna-XM_036565257.1	Parent=gene-rgcc	Dbxref=GeneID:118804667,Genbank:XM_036565257.1	Name=XM_036565257.1	gbkey=mRNA	gene=rgcc	model_evidence=Supporting evidence includes similarity to: 12 Proteins%2C and 100%25 coverage of the annotated genomic feature by RNAseq alignments%2C including 25 samples with support for all annotated introns
NW_023494784.1	24952584	24952585	pmn	pmn_23159:192	C	T	|	NW_023494784.1	24926100	25024439	rna-XM_036565268.1	-	mRNA	.	ID=rna-XM_036565268.1	Parent=gene-vwa8	Dbxref=GeneID:118804679,Genbank:XM_036565268.1	Name=XM_036565268.1	gbkey=mRNA	gene=vwa8	model_evidence=Supporting evidence includes similarity to: 3 Proteins%2C and 100%25 coverage of the annotated genomic feature by RNAseq alignments%2C including 8 samples with support for all annotated introns
NW_023494784.1	25057393	25057394	pmv2	pmv2_22202:314	G	C	|	NW_023494784.1	25054745	25101054	rna-XM_036565323.1	+	mRNA	.	ID=rna-XM_036565323.1	Parent=gene-dgkh	Dbxref=GeneID:118804693,Genbank:XM_036565323.1	Name=XM_036565323.1	gbkey=mRNA	gene=dgkh	model_evidence=Supporting evidence includes similarity to: 2 Proteins%2C and 100%25 coverage of the annotated genomic feature by RNAseq alignments%2C including 4 samples with support for all annotated introns
NW_023494784.1	25076708	25076709	pmv2	pmv2_2201:162	G	T	|	NW_023494784.1	25054745	25101054	rna-XM_036565323.1	+	mRNA	.	ID=rna-XM_036565323.1	Parent=gene-dgkh	Dbxref=GeneID:118804693,Genbank:XM_036565323.1	Name=XM_036565323.1	gbkey=mRNA	gene=dgkh	model_evidence=Supporting evidence includes similarity to: 2 Proteins%2C and 100%25 coverage of the annotated genomic feature by RNAseq alignments%2C including 4 samples with support for all annotated introns
NW_023494784.1	25125769	25125770	pmv2	pmv2_13780:259	T	C	|	NW_023494784.1	25125492	25128514	exon-XM_036565362.1-12	+	exon	.	ID=exon-XM_036565362.1-12	Parent=rna-XM_036565362.1	Dbxref=GeneID:118804722,Genbank:XM_036565362.1	gbkey=mRNA	gene=akap11	product=A kinase (PRKA) anchor protein 11%2C transcript variant X3	transcript_id=XM_036565362.10
NW_023494784.1	25184744	25184745	pmn	pmn_13432:185	A	G	|	NW_023494784.1	25184025	25199137	rna-XM_036565413.1	+	mRNA	.	ID=rna-XM_036565413.1	Parent=gene-dnajc15	Dbxref=GeneID:118804765,Genbank:XM_036565413.1	Name=XM_036565413.1	gbkey=mRNA	gene=dnajc15	model_evidence=Supporting evidence includes similarity to: 20 Proteins%2C and 100%25 coverage of the annotated genomic feature by RNAseq alignments%2C including 29 samples with support for all annotated introns
NW_023494784.1	25198729	25198730	pmv2	pmv2_4180:347	A	T	|	NW_023494784.1	25198434	25199137	exon-XM_036565413.1-6	+	exon	.	ID=exon-XM_036565413.1-6	Parent=rna-XM_036565413.1	Dbxref=GeneID:118804765,Genbank:XM_036565413.1	gbkey=mRNA	gene=dnajc15	product=DnaJ (Hsp40) homolog%2C subfamily C%2C member 15	transcript_id=XM_036565413.10
NW_023494784.1	25205343	25205344	pmv2	pmv2_259836:253	T	C	|	NW_023494784.1	25204364	25276282	rna-XM_036565432.1	-	mRNA	.	ID=rna-XM_036565432.1	Parent=gene-enox1	Dbxref=GeneID:118804776,Genbank:XM_036565432.1	Name=XM_036565432.1	gbkey=mRNA	gene=enox1	model_evidence=Supporting evidence includes similarity to: 3 Proteins%2C and 100%25 coverage of the annotated genomic feature by RNAseq alignments%2C including 1 sample with support for all annotated introns
NW_023494784.1	25268730	25268731	pmn	pmn_33820:123	G	C	|	NW_023494784.1	25204364	25276282	rna-XM_036565432.1	-	mRNA	.	ID=rna-XM_036565432.1	Parent=gene-enox1	Dbxref=GeneID:118804776,Genbank:XM_036565432.1	Name=XM_036565432.1	gbkey=mRNA	gene=enox1	model_evidence=Supporting evidence includes similarity to: 3 Proteins%2C and 100%25 coverage of the annotated genomic feature by RNAseq alignments%2C including 1 sample with support for all annotated introns
NW_023494784.1	25460156	25460157	pmn	pmn_36913:196	C	T	|	NW_023494784.1	25468680	25469365	exon-XM_036565468.1-4	-	exon	.	ID=exon-XM_036565468.1-4	Parent=rna-XM_036565468.1	Dbxref=GeneID:118804842,Genbank:XM_036565468.1	gbkey=mRNA	gene=vgll3	product=vestigial-like family member 3	transcript_id=XM_036565468.18524
NW_023494784.1	25491379	25491380	pmv1	pmv1_36587_c3_g1_i1:2104	G	A	|	NW_023494784.1	25490046	25491754	exon-XM_036565501.1-6	+	exon	.	ID=exon-XM_036565501.1-6	Parent=rna-XM_036565501.1	Dbxref=GeneID:118804883,Genbank:XM_036565501.1	gbkey=mRNA	gene=chmp2ba	product=charged multivesicular body protein 2Ba	transcript_id=XM_036565501.10
NW_023494784.1	25547635	25547636	pmv1	pmv1_35545_c3_g3_i2:1163	C	A	|	NW_023494784.1	25546514	25554671	rna-XM_036565532.1	-	mRNA	.	ID=rna-XM_036565532.1	Parent=gene-zgc:152951	Dbxref=GeneID:118804912,Genbank:XM_036565532.1	Name=XM_036565532.1	gbkey=mRNA	gene=zgc:152951	model_evidence=Supporting evidence includes similarity to: 2 Proteins%2C and 100%25 coverage of the annotated genomic feature by RNAseq alignments%2C including 6 samples with support for all annotated introns
NW_023494784.1	25553214	25553215	pmv2	pmv2_273895:210	C	A	|	NW_023494784.1	25546514	25554671	rna-XM_036565532.1	-	mRNA	.	ID=rna-XM_036565532.1	Parent=gene-zgc:152951	Dbxref=GeneID:118804912,Genbank:XM_036565532.1	Name=XM_036565532.1	gbkey=mRNA	gene=zgc:152951	model_evidence=Supporting evidence includes similarity to: 2 Proteins%2C and 100%25 coverage of the annotated genomic feature by RNAseq alignments%2C including 6 samples with support for all annotated introns
NW_023494784.1	25617502	25617503	pmv2	pmv2_251386:107	G	A	|	NW_023494784.1	25591845	25638547	rna-XM_036565594.1	-	mRNA	.	ID=rna-XM_036565594.1	Parent=gene-lmo7a	Dbxref=GeneID:118804972,Genbank:XM_036565594.1	Name=XM_036565594.1	gbkey=mRNA	gene=lmo7a	model_evidence=Supporting evidence includes similarity to: 4 Proteins%2C and 100%25 coverage of the annotated genomic feature by RNAseq alignments%2C including 4 samples with support for all annotated introns
NW_023494784.1	25662086	25662087	pmv2	pmv2_239333:214	T	C	|	NW_023494784.1	25663096	25663105	cds-XP_036430422.1	+	CDS	0	ID=cds-XP_036430422.1	Parent=rna-XM_036574529.1	Dbxref=GeneID:118810617,Genbank:XP_036430422.1	Name=XP_036430422.1	gbkey=CDS	gene=LOC118810617	product=gamma-crystallin M2-like
NW_023494784.1	25698071	25698072	pmv2	pmv2_36708:111	G	C	|	NW_023494784.1	25697847	25698096	exon-XM_036573702.1-2	-	exon	.	ID=exon-XM_036573702.1-2	Parent=rna-XM_036573702.1	Dbxref=GeneID:118810140,Genbank:XM_036573702.1	gbkey=mRNA	gene=LOC118810140	product=gamma-crystallin M3-like	transcript_id=XM_036573702.10
NW_023494784.1	25986377	25986378	pmv1	pmv1_35796_c3_g3_i1:1718	G	A	|	NW_023494784.1	25985081	25988105	exon-XM_036565912.1-30	+	exon	.	ID=exon-XM_036565912.1-30	Parent=rna-XM_036565912.1	Dbxref=GeneID:118805236,Genbank:XM_036565912.1	gbkey=mRNA	gene=rif1	product=replication timing regulatory factor 1	transcript_id=XM_036565912.10
NW_023494784.1	26035787	26035788	pmn	pmn_48227:250	G	A	|	NW_023494784.1	25992072	26055649	rna-XM_036565899.1	-	mRNA	.	ID=rna-XM_036565899.1	Parent=gene-neb	Dbxref=GeneID:118805138,Genbank:XM_036565899.1	Name=XM_036565899.1	gbkey=mRNA	gene=neb	model_evidence=Supporting evidence includes similarity to: 14 Proteins%2C and 100%25 coverage of the annotated genomic feature by RNAseq alignments%2C including 7 samples with support for all annotated introns
NW_023494784.1	26129646	26129647	pmv2	pmv2_176529:112	A	G	|	NW_023494784.1	26129459	26129674	exon-XM_036565949.1-1	-	exon	.	ID=exon-XM_036565949.1-1	Parent=rna-XM_036565949.1	Dbxref=GeneID:118805262,Genbank:XM_036565949.1	gbkey=mRNA	gene=si:dkey-91i10.2	product=uncharacterized protein LOC555224 homolog	transcript_id=XM_036565949.10
NW_023494784.1	26154127	26154128	pmv2	pmv2_20564:99	C	T	|	NW_023494784.1	26167921	26168531	exon-XM_036573757.1-4	-	exon	.	ID=exon-XM_036573757.1-4	Parent=rna-XM_036573757.1	Dbxref=GeneID:118810180,Genbank:XM_036573757.1	gbkey=mRNA	gene=kcnj3a	product=potassium inwardly rectifying channel subfamily J member 3a	transcript_id=XM_036573757.113794
NW_023494784.1	26193652	26193653	pmn	pmn_582:207	G	C	|	NW_023494784.1	26167921	26196015	rna-XM_036573757.1	-	mRNA	.	ID=rna-XM_036573757.1	Parent=gene-kcnj3a	Dbxref=GeneID:118810180,Genbank:XM_036573757.1	Name=XM_036573757.1	gbkey=mRNA	gene=kcnj3a	model_evidence=Supporting evidence includes similarity to: 118 Proteins%2C and 97%25 coverage of the annotated genomic feature by RNAseq alignments%2C including 3 samples with support for all annotated introns
NW_023494784.1	26197609	26197610	pmn	pmn_57766:41	C	T	|	NW_023494784.1	26195836	26196015	exon-XM_036573757.1-1	-	exon	.	ID=exon-XM_036573757.1-1	Parent=rna-XM_036573757.1	Dbxref=GeneID:118810180,Genbank:XM_036573757.1	gbkey=mRNA	gene=kcnj3a	product=potassium inwardly rectifying channel subfamily J member 3a	transcript_id=XM_036573757.1-1595
NW_023494784.1	26200406	26200407	pmv2	pmv2_52883:37	A	C	|	NW_023494784.1	26195836	26196015	exon-XM_036573757.1-1	-	exon	.	ID=exon-XM_036573757.1-1	Parent=rna-XM_036573757.1	Dbxref=GeneID:118810180,Genbank:XM_036573757.1	gbkey=mRNA	gene=kcnj3a	product=potassium inwardly rectifying channel subfamily J member 3a	transcript_id=XM_036573757.1-4392
NW_023494784.1	26261333	26261334	pmv2	pmv2_13795:30	T	G	|	NW_023494784.1	26217970	26266972	rna-XM_036565962.1	-	mRNA	.	ID=rna-XM_036565962.1	Parent=gene-galnt13	Dbxref=GeneID:118805269,Genbank:XM_036565962.1	Name=XM_036565962.1	gbkey=mRNA	gene=galnt13	model_evidence=Supporting evidence includes similarity to: 23 Proteins%2C and 100%25 coverage of the annotated genomic feature by RNAseq alignments
NW_023494784.1	26344849	26344850	pmn	pmn_33323:10	C	T	|	NW_023494784.1	26338847	26354213	rna-XM_036566055.1	+	mRNA	.	ID=rna-XM_036566055.1	Parent=gene-prpf40a	Dbxref=GeneID:118805314,Genbank:XM_036566055.1	Name=XM_036566055.1	gbkey=mRNA	gene=prpf40a	model_evidence=Supporting evidence includes similarity to: 6 Proteins%2C and 100%25 coverage of the annotated genomic feature by RNAseq alignments%2C including 7 samples with support for all annotated introns
NW_023494784.1	26352268	26352269	pmv1	pmv1_38513_c3_g1_i1:1248	G	A	|	NW_023494784.1	26352204	26352300	exon-XM_036566055.1-19	+	exon	.	ID=exon-XM_036566055.1-19	Parent=rna-XM_036566055.1	Dbxref=GeneID:118805314,Genbank:XM_036566055.1	gbkey=mRNA	gene=prpf40a	product=PRP40 pre-mRNA processing factor 40 homolog A%2C transcript variant X3	transcript_id=XM_036566055.10
NW_023494784.1	26354050	26354051	pmv2	pmv2_41387:86	G	A	|	NW_023494784.1	26353561	26354213	exon-XM_036566055.1-24	+	exon	.	ID=exon-XM_036566055.1-24	Parent=rna-XM_036566055.1	Dbxref=GeneID:118805314,Genbank:XM_036566055.1	gbkey=mRNA	gene=prpf40a	product=PRP40 pre-mRNA processing factor 40 homolog A%2C transcript variant X3	transcript_id=XM_036566055.10
NW_023494784.1	26480280	26480281	pmv2	pmv2_21017:217	G	C	|	NW_023494784.1	26434299	26513789	rna-XM_036566074.1	-	mRNA	.	ID=rna-XM_036566074.1	Parent=gene-mylka	Dbxref=GeneID:118805335,Genbank:XM_036566074.1	Name=XM_036566074.1	gbkey=mRNA	gene=mylka	model_evidence=Supporting evidence includes similarity to: 14 Proteins%2C and 100%25 coverage of the annotated genomic feature by RNAseq alignments%2C including 11 samples with support for all annotated introns
NW_023494784.1	26514652	26514653	pmv2	pmv2_259757:162	T	C	|	NW_023494784.1	26513655	26513789	exon-XM_036566074.1-1	-	exon	.	ID=exon-XM_036566074.1-1	Parent=rna-XM_036566074.1	Dbxref=GeneID:118805335,Genbank:XM_036566074.1	gbkey=mRNA	gene=mylka	product=myosin%2C light chain kinase a%2C transcript variant X2	transcript_id=XM_036566074.1-864
NW_023494784.1	26626557	26626558	pmv2	pmv2_174293:29	G	A	|	NW_023494784.1	26626469	26626662	exon-XM_036566096.1-4	+	exon	.	ID=exon-XM_036566096.1-4	Parent=rna-XM_036566096.1	Dbxref=GeneID:118805351,Genbank:XM_036566096.1	gbkey=mRNA	gene=kalrna	product=kalirin RhoGEF kinase a	transcript_id=XM_036566096.10
NW_023494784.1	26664017	26664018	pmv2	pmv2_25526:274	T	G	|	NW_023494784.1	26528767	26740930	rna-XM_036566096.1	+	mRNA	.	ID=rna-XM_036566096.1	Parent=gene-kalrna	Dbxref=GeneID:118805351,Genbank:XM_036566096.1	Name=XM_036566096.1	gbkey=mRNA	gene=kalrna	model_evidence=Supporting evidence includes similarity to: 9 Proteins%2C and 99%25 coverage of the annotated genomic feature by RNAseq alignments
NW_023494784.1	26684904	26684905	pmv2	pmv2_37617:262	G	C	|	NW_023494784.1	26528767	26740930	rna-XM_036566096.1	+	mRNA	.	ID=rna-XM_036566096.1	Parent=gene-kalrna	Dbxref=GeneID:118805351,Genbank:XM_036566096.1	Name=XM_036566096.1	gbkey=mRNA	gene=kalrna	model_evidence=Supporting evidence includes similarity to: 9 Proteins%2C and 99%25 coverage of the annotated genomic feature by RNAseq alignments
NW_023494784.1	26700088	26700089	pmv2	pmv2_38239:297	A	G	|	NW_023494784.1	26528767	26740930	rna-XM_036566096.1	+	mRNA	.	ID=rna-XM_036566096.1	Parent=gene-kalrna	Dbxref=GeneID:118805351,Genbank:XM_036566096.1	Name=XM_036566096.1	gbkey=mRNA	gene=kalrna	model_evidence=Supporting evidence includes similarity to: 9 Proteins%2C and 99%25 coverage of the annotated genomic feature by RNAseq alignments
NW_023494784.1	26796331	26796332	pmv1	pmv1_35667_c3_g2_i1:166	C	T	|	NW_023494784.1	26792963	26796464	exon-XM_036566133.1-39	+	exon	.	ID=exon-XM_036566133.1-39	Parent=rna-XM_036566133.1	Dbxref=GeneID:118805358,Genbank:XM_036566133.1	gbkey=mRNA	gene=ubr3	product=ubiquitin protein ligase E3 component n-recognin 3%2C transcript variant X4	transcript_id=XM_036566133.10
NW_023494784.1	26842776	26842777	pmv2	pmv2_188024:282	G	T	|	NW_023494784.1	26803144	26914247	rna-XM_036566159.1	+	mRNA	.	ID=rna-XM_036566159.1	Parent=gene-myo3b	Dbxref=GeneID:118805384,Genbank:XM_036566159.1	Name=XM_036566159.1	gbkey=mRNA	gene=myo3b	model_evidence=Supporting evidence includes similarity to: 10 Proteins%2C and 100%25 coverage of the annotated genomic feature by RNAseq alignments%2C including 1 sample with support for all annotated introns
NW_023494784.1	26984813	26984814	pmv1	pmv1_38779_c5_g1_i4:2475	G	C	|	NW_023494784.1	26977256	26991069	rna-XM_036566234.1	-	mRNA	.	ID=rna-XM_036566234.1	Parent=gene-mettl8	Dbxref=GeneID:118805445,Genbank:XM_036566234.1	Name=XM_036566234.1	gbkey=mRNA	gene=mettl8	model_evidence=Supporting evidence includes similarity to: 22 Proteins%2C and 100%25 coverage of the annotated genomic feature by RNAseq alignments%2C including 12 samples with support for all annotated introns
NW_023494784.1	27000698	27000699	pmv1	pmv1_34302_c0_g1_i1:606	C	T	|	NW_023494784.1	26999991	27001275	exon-XM_036566245.1-4	+	exon	.	ID=exon-XM_036566245.1-4	Parent=rna-XM_036566245.1	Dbxref=GeneID:118805454,Genbank:XM_036566245.1	gbkey=mRNA	gene=LOC118805454	product=cytochrome b reductase 1	transcript_id=XM_036566245.10
NW_023494784.1	27021367	27021368	pmv2	pmv2_37030:257	A	C	|	NW_023494784.1	27003822	27025216	rna-XM_036566267.1	-	mRNA	.	ID=rna-XM_036566267.1	Parent=gene-itga6a	Dbxref=GeneID:118805461,Genbank:XM_036566267.1	Name=XM_036566267.1	gbkey=mRNA	gene=itga6a	model_evidence=Supporting evidence includes similarity to: 5 Proteins%2C and 100%25 coverage of the annotated genomic feature by RNAseq alignments%2C including 1 sample with support for all annotated introns
NW_023494784.1	27022029	27022030	pmv2	pmv2_58498:249	T	C	|	NW_023494784.1	27003822	27025216	rna-XM_036566267.1	-	mRNA	.	ID=rna-XM_036566267.1	Parent=gene-itga6a	Dbxref=GeneID:118805461,Genbank:XM_036566267.1	Name=XM_036566267.1	gbkey=mRNA	gene=itga6a	model_evidence=Supporting evidence includes similarity to: 5 Proteins%2C and 100%25 coverage of the annotated genomic feature by RNAseq alignments%2C including 1 sample with support for all annotated introns
NW_023494784.1	27046739	27046740	pmv2	pmv2_255381:203	A	G	|	NW_023494784.1	27049926	27050421	exon-XM_036573801.1-1	+	exon	.	ID=exon-XM_036573801.1-1	Parent=rna-XM_036573801.1	Dbxref=GeneID:118810207,Genbank:XM_036573801.1	gbkey=mRNA	gene=dlx2a	product=distal-less homeobox 2a	transcript_id=XM_036573801.13187
NW_023494784.1	27097824	27097825	pmv2	pmv2_14715:27	C	T	|	NW_023494784.1	27099725	27100229	exon-XM_036566280.1-11	-	exon	.	ID=exon-XM_036566280.1-11	Parent=rna-XM_036566280.1	Dbxref=GeneID:118805474,Genbank:XM_036566280.1	gbkey=mRNA	gene=hat1	product=histone acetyltransferase 1	transcript_id=XM_036566280.11901
NW_023494784.1	27127020	27127021	pmv2	pmv2_31405:225	T	C	|	NW_023494784.1	27116933	27153023	rna-XM_036566292.1	+	mRNA	.	ID=rna-XM_036566292.1	Parent=gene-LOC118805482	Dbxref=GeneID:118805482,Genbank:XM_036566292.1	Name=XM_036566292.1	gbkey=mRNA	gene=LOC118805482	model_evidence=Supporting evidence includes similarity to: 14 Proteins%2C and 100%25 coverage of the annotated genomic feature by RNAseq alignments%2C including 7 samples with support for all annotated introns
NW_023494784.1	27152211	27152212	pmv2	pmv2_35441:115	G	A	|	NW_023494784.1	27152126	27153023	exon-XM_036566292.1-18	+	exon	.	ID=exon-XM_036566292.1-18	Parent=rna-XM_036566292.1	Dbxref=GeneID:118805482,Genbank:XM_036566292.1	gbkey=mRNA	gene=LOC118805482	product=calcium-binding mitochondrial carrier protein Aralar1-like	transcript_id=XM_036566292.10
NW_023494784.1	27153973	27153974	pmv1	pmv1_34915_c0_g1_i1:881	C	T	|	NW_023494784.1	27153164	27182080	rna-XM_036566312.1	-	mRNA	.	ID=rna-XM_036566312.1	Parent=gene-dync1i2a	Dbxref=GeneID:118805489,Genbank:XM_036566312.1	Name=XM_036566312.1	gbkey=mRNA	gene=dync1i2a	model_evidence=Supporting evidence includes similarity to: 19 Proteins%2C and 100%25 coverage of the annotated genomic feature by RNAseq alignments%2C including 2 samples with support for all annotated introns
NW_023494784.1	27177258	27177259	pmv2	pmv2_35704:72	G	C	|	NW_023494784.1	27153164	27182080	rna-XM_036566312.1	-	mRNA	.	ID=rna-XM_036566312.1	Parent=gene-dync1i2a	Dbxref=GeneID:118805489,Genbank:XM_036566312.1	Name=XM_036566312.1	gbkey=mRNA	gene=dync1i2a	model_evidence=Supporting evidence includes similarity to: 19 Proteins%2C and 100%25 coverage of the annotated genomic feature by RNAseq alignments%2C including 2 samples with support for all annotated introns
NW_023494784.1	27181699	27181700	pmv1	pmv1_35606_c2_g8_i1:2341	T	C	|	NW_023494784.1	27181636	27181745	cds-XP_036422271.1	+	CDS	0	ID=cds-XP_036422271.1	Parent=rna-XM_036566378.1	Dbxref=GeneID:118805513,Genbank:XP_036422271.1	Name=XP_036422271.1	gbkey=CDS	gene=pdk1	product=pyruvate dehydrogenase (acetyl-transferring) kinase isozyme 1%2C mitochondrial isoform X2
NW_023494784.1	27188498	27188499	pmv1	pmv1_36931_c2_g7_i1:966	C	T	|	NW_023494784.1	27188251	27223327	rna-XM_036566390.1	-	mRNA	.	ID=rna-XM_036566390.1	Parent=gene-ppp1r9ala	Dbxref=GeneID:118805536,Genbank:XM_036566390.1	Name=XM_036566390.1	gbkey=mRNA	gene=ppp1r9ala	model_evidence=Supporting evidence includes similarity to: 18 Proteins%2C and 100%25 coverage of the annotated genomic feature by RNAseq alignments%2C including 4 samples with support for all annotated introns
NW_023494784.1	27233486	27233487	pmv2	pmv2_251027:179	C	A	|	NW_023494784.1	27232983	27290748	rna-XM_036566447.1	+	mRNA	.	ID=rna-XM_036566447.1	Parent=gene-rapgef4a	Dbxref=GeneID:118805561,Genbank:XM_036566447.1	Name=XM_036566447.1	gbkey=mRNA	gene=rapgef4a	model_evidence=Supporting evidence includes similarity to: 19 Proteins%2C and 100%25 coverage of the annotated genomic feature by RNAseq alignments
NW_023494784.1	27306693	27306694	pmn	pmn_10099:94	A	C	|	NW_023494784.1	27295234	27319358	rna-XM_036566506.1	+	mRNA	.	ID=rna-XM_036566506.1	Parent=gene-zak	Dbxref=GeneID:118805584,Genbank:XM_036566506.1	Name=XM_036566506.1	gbkey=mRNA	gene=zak	model_evidence=Supporting evidence includes similarity to: 1 Protein%2C and 100%25 coverage of the annotated genomic feature by RNAseq alignments%2C including 7 samples with support for all annotated introns
NW_023494784.1	27372564	27372565	pmv2	pmv2_234217:136	A	G	|	NW_023494784.1	27376556	27377842	exon-XM_036566542.1-8	-	exon	.	ID=exon-XM_036566542.1-8	Parent=rna-XM_036566542.1	Dbxref=GeneID:118805604,Genbank:XM_036566542.1	gbkey=mRNA	gene=sp3a	product=sp3a transcription factor%2C transcript variant X1	transcript_id=XM_036566542.13992
NW_023494784.1	27372841	27372842	pmv2	pmv2_48164:228	C	T	|	NW_023494784.1	27376556	27377842	exon-XM_036566542.1-8	-	exon	.	ID=exon-XM_036566542.1-8	Parent=rna-XM_036566542.1	Dbxref=GeneID:118805604,Genbank:XM_036566542.1	gbkey=mRNA	gene=sp3a	product=sp3a transcription factor%2C transcript variant X1	transcript_id=XM_036566542.13715
NW_023494784.1	27377445	27377446	pmv1	pmv1_35258_c7_g1_i12:170	C	T	|	NW_023494784.1	27376556	27383961	rna-XM_036566552.1	-	mRNA	.	ID=rna-XM_036566552.1	Parent=gene-sp3a	Dbxref=GeneID:118805604,Genbank:XM_036566552.1	Name=XM_036566552.1	gbkey=mRNA	gene=sp3a	model_evidence=Supporting evidence includes similarity to: 22 Proteins%2C and 100%25 coverage of the annotated genomic feature by RNAseq alignments%2C including 3 samples with support for all annotated introns
NW_023494784.1	27395890	27395891	pmv2	pmv2_257597:68	G	A	|	NW_023494784.1	27383399	27383961	exon-XM_036566552.1-1	-	exon	.	ID=exon-XM_036566552.1-1	Parent=rna-XM_036566552.1	Dbxref=GeneID:118805604,Genbank:XM_036566552.1	gbkey=mRNA	gene=sp3a	product=sp3a transcription factor%2C transcript variant X2	transcript_id=XM_036566552.1-11930
NW_023494784.1	27396000	27396001	pmv2	pmv2_203546:117	G	C	|	NW_023494784.1	27383399	27383961	exon-XM_036566552.1-1	-	exon	.	ID=exon-XM_036566552.1-1	Parent=rna-XM_036566552.1	Dbxref=GeneID:118805604,Genbank:XM_036566552.1	gbkey=mRNA	gene=sp3a	product=sp3a transcription factor%2C transcript variant X2	transcript_id=XM_036566552.1-12040
NW_023494784.1	27460434	27460435	pmv1	pmv1_39373_c3_g1_i1:811	G	A	|	NW_023494784.1	27459583	27460472	cds-XP_036422498.1	-	CDS	1	ID=cds-XP_036422498.1	Parent=rna-XM_036566605.1	Dbxref=GeneID:118805641,Genbank:XP_036422498.1	Name=XP_036422498.1	gbkey=CDS	gene=cir1	product=corepressor interacting with RBPJ 1
NW_023494784.1	27465323	27465324	pmv2	pmv2_8034:329	C	T	|	NW_023494784.1	27465000	27469665	rna-XM_036566628.1	+	mRNA	.	ID=rna-XM_036566628.1	Parent=gene-scrn3	Dbxref=GeneID:118805648,Genbank:XM_036566628.1	Name=XM_036566628.1	gbkey=mRNA	gene=scrn3	model_evidence=Supporting evidence includes similarity to: 18 Proteins%2C and 100%25 coverage of the annotated genomic feature by RNAseq alignments%2C including 23 samples with support for all annotated introns
NW_023494784.1	27470120	27470121	pmv1	pmv1_37202_c4_g2_i1:654	T	C	|	NW_023494784.1	27469737	27483217	rna-XM_036566593.1	-	mRNA	.	ID=rna-XM_036566593.1	Parent=gene-gpr155a	Dbxref=GeneID:118805632,Genbank:XM_036566593.1	Name=XM_036566593.1	gbkey=mRNA	gene=gpr155a	model_evidence=Supporting evidence includes similarity to: 10 Proteins%2C and 100%25 coverage of the annotated genomic feature by RNAseq alignments%2C including 11 samples with support for all annotated introns
NW_023494784.1	27492480	27492481	pmn	pmn_21875:175	A	G	|	NW_023494784.1	27483654	27493706	rna-XM_036566648.1	-	mRNA	.	ID=rna-XM_036566648.1	Parent=gene-wipf1a	Dbxref=GeneID:118805667,Genbank:XM_036566648.1	Name=XM_036566648.1	gbkey=mRNA	gene=wipf1a	model_evidence=Supporting evidence includes similarity to: 16 Proteins%2C and 100%25 coverage of the annotated genomic feature by RNAseq alignments%2C including 10 samples with support for all annotated introns
NW_023494784.1	27533130	27533131	pmv1	pmv1_37204_c3_g1_i1:571	A	G	|	NW_023494784.1	27512174	27561089	rna-XM_036566661.1	-	mRNA	.	ID=rna-XM_036566661.1	Parent=gene-chn1	Dbxref=GeneID:118805674,Genbank:XM_036566661.1	Name=XM_036566661.1	gbkey=mRNA	gene=chn1	model_evidence=Supporting evidence includes similarity to: 20 Proteins%2C and 100%25 coverage of the annotated genomic feature by RNAseq alignments%2C including 8 samples with support for all annotated introns
NW_023494784.1	27533654	27533655	pmv2	pmv2_28713:13	G	C	|	NW_023494784.1	27512174	27561089	rna-XM_036566661.1	-	mRNA	.	ID=rna-XM_036566661.1	Parent=gene-chn1	Dbxref=GeneID:118805674,Genbank:XM_036566661.1	Name=XM_036566661.1	gbkey=mRNA	gene=chn1	model_evidence=Supporting evidence includes similarity to: 20 Proteins%2C and 100%25 coverage of the annotated genomic feature by RNAseq alignments%2C including 8 samples with support for all annotated introns
NW_023494784.1	27592839	27592840	pmv1	pmv1_36982_c3_g1_i12:97	A	C	|	NW_023494784.1	27592782	27596283	rna-XM_036566724.1	-	mRNA	.	ID=rna-XM_036566724.1	Parent=gene-atp5mc3a	Dbxref=GeneID:118805713,Genbank:XM_036566724.1	Name=XM_036566724.1	gbkey=mRNA	gene=atp5mc3a	model_evidence=Supporting evidence includes similarity to: 56 Proteins%2C and 100%25 coverage of the annotated genomic feature by RNAseq alignments%2C including 34 samples with support for all annotated introns
NW_023494784.1	27613539	27613540	pmn	pmn_10391:254	A	G	|	NW_023494784.1	27623154	27623448	exon-XR_005007060.1-4	-	exon	.	ID=exon-XR_005007060.1-4	Parent=rna-XR_005007060.1	Dbxref=GeneID:118805734,Genbank:XR_005007060.1	gbkey=ncRNA	gene=LOC118805734	product=uncharacterized LOC118805734	transcript_id=XR_005007060.19615
NW_023494784.1	27678205	27678206	pmv2	pmv2_7706:219	A	G	|	NW_023494784.1	27674531	27690975	rna-XR_005007407.1	-	lnc_RNA	.	ID=rna-XR_005007407.1	Parent=gene-LOC118810221	Dbxref=GeneID:118810221,Genbank:XR_005007407.1	Name=XR_005007407.1	gbkey=ncRNA	gene=LOC118810221	model_evidence=Supporting evidence includes similarity to: 100%25 coverage of the annotated genomic feature by RNAseq alignments%2C including 2 samples with support for all annotated introns
NW_023494784.1	27711029	27711030	pmv2	pmv2_1899:131	C	T	|	NW_023494784.1	27690864	27690975	exon-XR_005007407.1-1	-	exon	.	ID=exon-XR_005007407.1-1	Parent=rna-XR_005007407.1	Dbxref=GeneID:118810221,Genbank:XR_005007407.1	gbkey=ncRNA	gene=LOC118810221	product=uncharacterized LOC118810221	transcript_id=XR_005007407.1-20055
NW_023494784.1	27843911	27843912	pmv2	pmv2_3167:174	G	A	|	NW_023494784.1	27824913	27825279	exon-XM_036573846.1-2	+	exon	.	ID=exon-XM_036573846.1-2	Parent=rna-XM_036573846.1	Dbxref=GeneID:118810238,Genbank:XM_036573846.1	gbkey=mRNA	gene=LOC118810238	product=homeobox protein Hox-B1-like	transcript_id=XM_036573846.1-18633
NW_023494784.1	28093516	28093517	pmv2	pmv2_47597:68	A	G	|	NW_023494784.1	28064943	28135071	rna-XM_036566997.1	-	mRNA	.	ID=rna-XM_036566997.1	Parent=gene-pde11a	Dbxref=GeneID:118805865,Genbank:XM_036566997.1	Name=XM_036566997.1	gbkey=mRNA	gene=pde11a	model_evidence=Supporting evidence includes similarity to: 8 Proteins%2C and 91%25 coverage of the annotated genomic feature by RNAseq alignments
NW_023494784.1	28121523	28121524	pmv2	pmv2_203150:156	T	C	|	NW_023494784.1	28064943	28135071	rna-XM_036566997.1	-	mRNA	.	ID=rna-XM_036566997.1	Parent=gene-pde11a	Dbxref=GeneID:118805865,Genbank:XM_036566997.1	Name=XM_036566997.1	gbkey=mRNA	gene=pde11a	model_evidence=Supporting evidence includes similarity to: 8 Proteins%2C and 91%25 coverage of the annotated genomic feature by RNAseq alignments
NW_023494784.1	28130981	28130982	pmv2	pmv2_11335:96	A	G	|	NW_023494784.1	28064943	28135071	rna-XM_036566997.1	-	mRNA	.	ID=rna-XM_036566997.1	Parent=gene-pde11a	Dbxref=GeneID:118805865,Genbank:XM_036566997.1	Name=XM_036566997.1	gbkey=mRNA	gene=pde11a	model_evidence=Supporting evidence includes similarity to: 8 Proteins%2C and 91%25 coverage of the annotated genomic feature by RNAseq alignments
NW_023494784.1	28211074	28211075	pmv1	pmv1_34598_c0_g1_i2:1312	T	C	|	NW_023494784.1	28210608	28215387	rna-XM_036567050.1	-	mRNA	.	ID=rna-XM_036567050.1	Parent=gene-prkra	Dbxref=GeneID:118805898,Genbank:XM_036567050.1	Name=XM_036567050.1	gbkey=mRNA	gene=prkra	model_evidence=Supporting evidence includes similarity to: 7 Proteins%2C and 100%25 coverage of the annotated genomic feature by RNAseq alignments%2C including 14 samples with support for all annotated introns
NW_023494784.1	28283433	28283434	pmv2	pmv2_45873:74	G	C	|	NW_023494784.1	28284393	28284551	exon-XM_036567128.1-1	+	exon	.	ID=exon-XM_036567128.1-1	Parent=rna-XM_036567128.1	Dbxref=GeneID:118805941,Genbank:XM_036567128.1	gbkey=mRNA	gene=gpr1	product=G protein-coupled receptor 1	transcript_id=XM_036567128.1960
NW_023494784.1	28283454	28283455	pmv2	pmv2_34044:52	G	A	|	NW_023494784.1	28284393	28284551	exon-XM_036567128.1-1	+	exon	.	ID=exon-XM_036567128.1-1	Parent=rna-XM_036567128.1	Dbxref=GeneID:118805941,Genbank:XM_036567128.1	gbkey=mRNA	gene=gpr1	product=G protein-coupled receptor 1	transcript_id=XM_036567128.1939
NW_023494784.1	28313427	28313428	pmv1	pmv1_38108_c3_g2_i4:725	T	G	|	NW_023494784.1	28312484	28334783	rna-XM_036567177.1	-	mRNA	.	ID=rna-XM_036567177.1	Parent=gene-stk24a	Dbxref=GeneID:118805964,Genbank:XM_036567177.1	Name=XM_036567177.1	gbkey=mRNA	gene=stk24a	model_evidence=Supporting evidence includes similarity to: 36 Proteins%2C and 100%25 coverage of the annotated genomic feature by RNAseq alignments%2C including 11 samples with support for all annotated introns
NW_023494784.1	28378782	28378783	pmv2	pmv2_16994:63	C	T	|	NW_023494784.1	28378773	28378892	exon-XM_036567257.1-21	-	exon	.	ID=exon-XM_036567257.1-21	Parent=rna-XM_036567257.1	Dbxref=GeneID:118805979,Genbank:XM_036567257.1	gbkey=mRNA	gene=zmp:0000001200	product=dedicator of cytokinesis protein 9%2C transcript variant X9	transcript_id=XM_036567257.10
NW_023494784.1	28462187	28462188	pmv1	pmv1_38391_c4_g3_i1:180	C	A	|	NW_023494784.1	28462044	28524251	rna-XM_036567281.1	-	mRNA	.	ID=rna-XM_036567281.1	Parent=gene-LOC118806029	Dbxref=GeneID:118806029,Genbank:XM_036567281.1	Name=XM_036567281.1	gbkey=mRNA	gene=LOC118806029	model_evidence=Supporting evidence includes similarity to: 4 Proteins%2C and 100%25 coverage of the annotated genomic feature by RNAseq alignments%2C including 11 samples with support for all annotated introns
NW_023494784.1	28487580	28487581	pmv2	pmv2_34374:215	T	C	|	NW_023494784.1	28487513	28487661	exon-XM_036567281.1-8	-	exon	.	ID=exon-XM_036567281.1-8	Parent=rna-XM_036567281.1	Dbxref=GeneID:118806029,Genbank:XM_036567281.1	gbkey=mRNA	gene=LOC118806029	product=FERM%2C ARHGEF and pleckstrin domain-containing protein 1	transcript_id=XM_036567281.10
NW_023494784.1	28554924	28554925	pmv2	pmv2_38421:92	A	C	|	NW_023494784.1	28546790	28563412	rna-XM_036567402.1	-	mRNA	.	ID=rna-XM_036567402.1	Parent=gene-LOC118806080	Dbxref=GeneID:118806080,Genbank:XM_036567402.1	Name=XM_036567402.1	gbkey=mRNA	gene=LOC118806080	model_evidence=Supporting evidence includes similarity to: 129 Proteins%2C and 100%25 coverage of the annotated genomic feature by RNAseq alignments%2C including 25 samples with support for all annotated introns
NW_023494784.1	28664992	28664993	pmv2	pmv2_36019:45	A	T	|	NW_023494784.1	28664871	28665064	exon-XM_036567432.1-9	+	exon	.	ID=exon-XM_036567432.1-9	Parent=rna-XM_036567432.1	Dbxref=GeneID:118806099,Genbank:XM_036567432.1	gbkey=mRNA	gene=ttc21b	product=tetratricopeptide repeat domain 21B	transcript_id=XM_036567432.10
NW_023494784.1	28690467	28690468	pmv2	pmv2_30408:122	C	T	|	NW_023494784.1	28685638	28700677	rna-XM_036567446.1	+	mRNA	.	ID=rna-XM_036567446.1	Parent=gene-galnt3	Dbxref=GeneID:118806106,Genbank:XM_036567446.1	Name=XM_036567446.1	gbkey=mRNA	gene=galnt3	model_evidence=Supporting evidence includes similarity to: 54 Proteins%2C and 100%25 coverage of the annotated genomic feature by RNAseq alignments%2C including 10 samples with support for all annotated introns
NW_023494784.1	28776529	28776530	pmv2	pmv2_242782:38	T	C	|	NW_023494784.1	28776898	28777074	exon-XM_036567482.1-1	+	exon	.	ID=exon-XM_036567482.1-1	Parent=rna-XM_036567482.1	Dbxref=GeneID:118806124,Genbank:XM_036567482.1	gbkey=mRNA	gene=xirp2b	product=xin actin binding repeat containing 2b%2C transcript variant X1	transcript_id=XM_036567482.1369
NW_023494784.1	28787012	28787013	pmv2	pmv2_42301:251	G	A	|	NW_023494784.1	28776898	28801791	rna-XM_036567491.1	+	mRNA	.	ID=rna-XM_036567491.1	Parent=gene-xirp2b	Dbxref=GeneID:118806124,Genbank:XM_036567491.1	Name=XM_036567491.1	gbkey=mRNA	gene=xirp2b	model_evidence=Supporting evidence includes similarity to: 6 Proteins%2C and 96%25 coverage of the annotated genomic feature by RNAseq alignments%2C including 8 samples with support for all annotated introns
NW_023494784.1	28916758	28916759	pmv2	pmv2_164345:11	C	T	|	NW_023494784.1	28809033	28923025	rna-XM_036567504.1	+	mRNA	.	ID=rna-XM_036567504.1	Parent=gene-b3galt1b	Dbxref=GeneID:118806134,Genbank:XM_036567504.1	Name=XM_036567504.1	gbkey=mRNA	gene=b3galt1b	model_evidence=Supporting evidence includes similarity to: 27 Proteins%2C and 100%25 coverage of the annotated genomic feature by RNAseq alignments%2C including 9 samples with support for all annotated introns
NW_023494784.1	29031441	29031442	pmv2	pmv2_19117:301	T	C	|	NW_023494784.1	29032269	29032367	exon-XM_036567584.1-1	+	exon	.	ID=exon-XM_036567584.1-1	Parent=rna-XM_036567584.1	Dbxref=GeneID:118806182,Genbank:XM_036567584.1	gbkey=mRNA	gene=tanc1b	product=tetratricopeptide repeat%2C ankyrin repeat and coiled-coil containing 1b%2C transcript variant X1	transcript_id=XM_036567584.1828
NW_023494784.1	29081491	29081492	pmv1	pmv1_37588_c5_g1_i1:546	C	G	|	NW_023494784.1	29056135	29182918	rna-XM_036567622.1	+	mRNA	.	ID=rna-XM_036567622.1	Parent=gene-tanc1b	Dbxref=GeneID:118806182,Genbank:XM_036567622.1	Name=XM_036567622.1	gbkey=mRNA	gene=tanc1b	model_evidence=Supporting evidence includes similarity to: 5 Proteins%2C and 100%25 coverage of the annotated genomic feature by RNAseq alignments%2C including 4 samples with support for all annotated introns
NW_023494784.1	29183425	29183426	pmv1	pmv1_30352_c0_g1_i1:873	T	C	|	NW_023494784.1	29181513	29183818	exon-XM_036567632.1-21	+	exon	.	ID=exon-XM_036567632.1-21	Parent=rna-XM_036567632.1	Dbxref=GeneID:118806182,Genbank:XM_036567632.1	gbkey=mRNA	gene=tanc1b	product=tetratricopeptide repeat%2C ankyrin repeat and coiled-coil containing 1b%2C transcript variant X6	transcript_id=XM_036567632.10
NW_023494784.1	29278008	29278009	pmv2	pmv2_22650:228	G	A	|	NW_023494784.1	29209942	29285056	rna-XM_036567725.1	-	mRNA	.	ID=rna-XM_036567725.1	Parent=gene-LOC118806202	Dbxref=GeneID:118806202,Genbank:XM_036567725.1	Name=XM_036567725.1	gbkey=mRNA	gene=LOC118806202	model_evidence=Supporting evidence includes similarity to: 7 Proteins%2C and 100%25 coverage of the annotated genomic feature by RNAseq alignments%2C including 7 samples with support for all annotated introns
NW_023494784.1	29302404	29302405	pmv1	pmv1_36207_c3_g1_i8:849	T	C	|	NW_023494784.1	29296196	29303231	rna-XM_036567726.1	-	mRNA	.	ID=rna-XM_036567726.1	Parent=gene-cd302	Dbxref=GeneID:118806281,Genbank:XM_036567726.1	Name=XM_036567726.1	gbkey=mRNA	gene=cd302	model_evidence=Supporting evidence includes similarity to: 6 Proteins%2C and 100%25 coverage of the annotated genomic feature by RNAseq alignments%2C including 26 samples with support for all annotated introns
NW_023494784.1	29343246	29343247	pmv2	pmv2_267499:288	T	A	|	NW_023494784.1	29308159	29362049	rna-XM_036567728.1	-	mRNA	.	ID=rna-XM_036567728.1	Parent=gene-LOC118806312	Dbxref=GeneID:118806312,Genbank:XM_036567728.1	Name=XM_036567728.1	gbkey=mRNA	gene=LOC118806312	model_evidence=Supporting evidence includes similarity to: 13 Proteins%2C and 100%25 coverage of the annotated genomic feature by RNAseq alignments%2C including 8 samples with support for all annotated introns
NW_023494784.1	29570405	29570406	pmv1	pmv1_34196_c0_g1_i1:436	A	C	|	NW_023494784.1	29554571	29625052	rna-XM_036567809.1	-	mRNA	.	ID=rna-XM_036567809.1	Parent=gene-LOC118806392	Dbxref=GeneID:118806392,Genbank:XM_036567809.1	Name=XM_036567809.1	gbkey=mRNA	gene=LOC118806392	model_evidence=Supporting evidence includes similarity to: 30 Proteins%2C and 84%25 coverage of the annotated genomic feature by RNAseq alignments
NW_023494784.1	29592602	29592603	pmv2	pmv2_257572:130	C	T	|	NW_023494784.1	29554571	29625052	rna-XM_036567809.1	-	mRNA	.	ID=rna-XM_036567809.1	Parent=gene-LOC118806392	Dbxref=GeneID:118806392,Genbank:XM_036567809.1	Name=XM_036567809.1	gbkey=mRNA	gene=LOC118806392	model_evidence=Supporting evidence includes similarity to: 30 Proteins%2C and 84%25 coverage of the annotated genomic feature by RNAseq alignments
NW_023494784.1	29711258	29711259	pmv2	pmv2_237130:294	G	T	|	NW_023494784.1	29717298	29724287	exon-XM_036567821.1-2	-	exon	.	ID=exon-XM_036567821.1-2	Parent=rna-XM_036567821.1	Dbxref=GeneID:118806402,Genbank:XM_036567821.1	gbkey=mRNA	gene=fign	product=fidgetin%2C transcript variant X1	transcript_id=XM_036567821.16040
NW_023494784.1	29737973	29737974	pmv2	pmv2_1997:190	C	T	|	NW_023494784.1	29717298	29777397	rna-XM_036567835.1	-	mRNA	.	ID=rna-XM_036567835.1	Parent=gene-fign	Dbxref=GeneID:118806402,Genbank:XM_036567835.1	Name=XM_036567835.1	gbkey=mRNA	gene=fign	model_evidence=Supporting evidence includes similarity to: 4 Proteins%2C and 100%25 coverage of the annotated genomic feature by RNAseq alignments%2C including 2 samples with support for all annotated introns
NW_023494784.1	29792836	29792837	pmv2	pmv2_201744:274	A	G	|	NW_023494784.1	29777252	29777397	exon-XM_036567827.1-1	-	exon	.	ID=exon-XM_036567827.1-1	Parent=rna-XM_036567827.1	Dbxref=GeneID:118806402,Genbank:XM_036567827.1	gbkey=mRNA	gene=fign	product=fidgetin%2C transcript variant X2	transcript_id=XM_036567827.1-15440
NW_023494784.1	29833390	29833391	pmn	pmn_22002:50	G	A	|	NW_023494784.1	29877773	29879944	exon-XM_036567880.1-16	-	exon	.	ID=exon-XM_036567880.1-16	Parent=rna-XM_036567880.1	Dbxref=GeneID:118806451,Genbank:XM_036567880.1	gbkey=mRNA	gene=grb14	product=growth factor receptor-bound protein 14%2C transcript variant X1	transcript_id=XM_036567880.144383
NW_023494784.1	29879246	29879247	pmv1	pmv1_37339_c5_g3_i2:533	A	C	|	NW_023494784.1	29877773	29934991	rna-XM_036567888.1	-	mRNA	.	ID=rna-XM_036567888.1	Parent=gene-grb14	Dbxref=GeneID:118806451,Genbank:XM_036567888.1	Name=XM_036567888.1	gbkey=mRNA	gene=grb14	model_evidence=Supporting evidence includes similarity to: 24 Proteins%2C and 100%25 coverage of the annotated genomic feature by RNAseq alignments%2C including 4 samples with support for all annotated introns
NW_023494784.1	29936680	29936681	pmv1	pmv1_38383_c1_g4_i1:858	G	T	|	NW_023494784.1	29936047	29978546	rna-XM_036567852.1	-	mRNA	.	ID=rna-XM_036567852.1	Parent=gene-cobll1b	Dbxref=GeneID:118806424,Genbank:XM_036567852.1	Name=XM_036567852.1	gbkey=mRNA	gene=cobll1b	model_evidence=Supporting evidence includes similarity to: 6 Proteins%2C and 100%25 coverage of the annotated genomic feature by RNAseq alignments%2C including 12 samples with support for all annotated introns
NW_023494784.1	29997226	29997227	pmv2	pmv2_82170:26	A	T	|	NW_023494784.1	29991555	30008856	rna-XM_036567923.1	+	mRNA	.	ID=rna-XM_036567923.1	Parent=gene-LOC118806489	Dbxref=GeneID:118806489,Genbank:XM_036567923.1	Name=XM_036567923.1	gbkey=mRNA	gene=LOC118806489	model_evidence=Supporting evidence includes similarity to: 3 Proteins%2C and 100%25 coverage of the annotated genomic feature by RNAseq alignments%2C including 6 samples with support for all annotated introns
NW_023494784.1	30153998	30153999	pmv2	pmv2_261902:139	C	T	|	NW_023494784.1	30163267	30165259	exon-XM_036568012.1-6	-	exon	.	ID=exon-XM_036568012.1-6	Parent=rna-XM_036568012.1	Dbxref=GeneID:118806567,Genbank:XM_036568012.1	gbkey=mRNA	gene=insig2	product=insulin induced gene 2	transcript_id=XM_036568012.19269
NW_023494784.1	30184740	30184741	pmv1	pmv1_34928_c0_g1_i1:1839	C	T	|	NW_023494784.1	30184680	30184794	exon-XM_036568034.1-22	+	exon	.	ID=exon-XM_036568034.1-22	Parent=rna-XM_036568034.1	Dbxref=GeneID:118806575,Genbank:XM_036568034.1	gbkey=mRNA	gene=ccdc93	product=coiled-coil domain containing 93%2C transcript variant X2	transcript_id=XM_036568034.10
NW_023494784.1	30196805	30196806	pmn	pmn_12057:154	C	G	|	NW_023494784.1	30196621	30209793	rna-XM_036568075.1	+	mRNA	.	ID=rna-XM_036568075.1	Parent=gene-LOC118806597	Dbxref=GeneID:118806597,Genbank:XM_036568075.1	Name=XM_036568075.1	gbkey=mRNA	gene=LOC118806597	model_evidence=Supporting evidence includes similarity to: 10 Proteins%2C and 100%25 coverage of the annotated genomic feature by RNAseq alignments%2C including 8 samples with support for all annotated introns
NW_023494784.1	30204566	30204567	pmv2	pmv2_222017:71	T	C	|	NW_023494784.1	30204295	30209793	exon-XM_036568075.1-5	+	exon	.	ID=exon-XM_036568075.1-5	Parent=rna-XM_036568075.1	Dbxref=GeneID:118806597,Genbank:XM_036568075.1	gbkey=mRNA	gene=LOC118806597	product=up-regulator of cell proliferation-like%2C transcript variant X2	transcript_id=XM_036568075.10
NW_023494784.1	30249003	30249004	pmn	pmn_28745:147	A	G	|	NW_023494784.1	30244702	30245340	exon-XM_036574605.1-5	+	exon	.	ID=exon-XM_036574605.1-5	Parent=rna-XM_036574605.1	Dbxref=GeneID:118810656,Genbank:XM_036574605.1	gbkey=mRNA	gene=LOC118810656	product=uncharacterized LOC118810656	transcript_id=XM_036574605.1-3664
NW_023494784.1	30396094	30396095	pmv2	pmv2_274541:231	C	A	|	NW_023494784.1	30368847	30445271	rna-XM_036568113.1	-	mRNA	.	ID=rna-XM_036568113.1	Parent=gene-LOC118806621	Dbxref=GeneID:118806621,Genbank:XM_036568113.1	Name=XM_036568113.1	gbkey=mRNA	gene=LOC118806621	model_evidence=Supporting evidence includes similarity to: 42 Proteins%2C and 100%25 coverage of the annotated genomic feature by RNAseq alignments
NW_023494784.1	30435407	30435408	pmv2	pmv2_2402:179	A	G	|	NW_023494784.1	30368847	30445271	rna-XM_036568113.1	-	mRNA	.	ID=rna-XM_036568113.1	Parent=gene-LOC118806621	Dbxref=GeneID:118806621,Genbank:XM_036568113.1	Name=XM_036568113.1	gbkey=mRNA	gene=LOC118806621	model_evidence=Supporting evidence includes similarity to: 42 Proteins%2C and 100%25 coverage of the annotated genomic feature by RNAseq alignments
NW_023494784.1	30448645	30448646	pmv2	pmv2_36673:231	T	C	|	NW_023494784.1	30445069	30445271	exon-XM_036568113.1-1	-	exon	.	ID=exon-XM_036568113.1-1	Parent=rna-XM_036568113.1	Dbxref=GeneID:118806621,Genbank:XM_036568113.1	gbkey=mRNA	gene=LOC118806621	product=inactive dipeptidyl peptidase 10-like	transcript_id=XM_036568113.1-3375
NW_023494784.1	30504876	30504877	pmv1	pmv1_35614_c6_g1_i1:709	C	G	|	NW_023494784.1	30509869	30510845	exon-XM_036568125.1-12	-	exon	.	ID=exon-XM_036568125.1-12	Parent=rna-XM_036568125.1	Dbxref=GeneID:118806630,Genbank:XM_036568125.1	gbkey=mRNA	gene=actr3	product=actin related protein 3	transcript_id=XM_036568125.14993
NW_023494784.1	30596756	30596757	pmv2	pmv2_24716:111	A	G	|	NW_023494784.1	30581331	30619383	rna-XM_036568180.1	+	mRNA	.	ID=rna-XM_036568180.1	Parent=gene-bmpr2b	Dbxref=GeneID:118806670,Genbank:XM_036568180.1	Name=XM_036568180.1	gbkey=mRNA	gene=bmpr2b	model_evidence=Supporting evidence includes similarity to: 18 Proteins%2C and 100%25 coverage of the annotated genomic feature by RNAseq alignments%2C including 14 samples with support for all annotated introns
NW_023494784.1	30600832	30600833	pmv2	pmv2_33483:170	G	A	|	NW_023494784.1	30581331	30619383	rna-XM_036568180.1	+	mRNA	.	ID=rna-XM_036568180.1	Parent=gene-bmpr2b	Dbxref=GeneID:118806670,Genbank:XM_036568180.1	Name=XM_036568180.1	gbkey=mRNA	gene=bmpr2b	model_evidence=Supporting evidence includes similarity to: 18 Proteins%2C and 100%25 coverage of the annotated genomic feature by RNAseq alignments%2C including 14 samples with support for all annotated introns
NW_023494784.1	30665849	30665850	pmv1	pmv1_38924_c7_g1_i1:598	T	C	|	NW_023494784.1	30663244	30666398	exon-XM_036568194.1-8	+	exon	.	ID=exon-XM_036568194.1-8	Parent=rna-XM_036568194.1	Dbxref=GeneID:118806679,Genbank:XM_036568194.1	gbkey=mRNA	gene=fam117bb	product=family with sequence similarity 117 member Bb	transcript_id=XM_036568194.10
NW_023494784.1	30763055	30763056	pmv2	pmv2_201145:256	C	T	|	NW_023494784.1	30711421	30714860	rna-XM_036568230.1	-	mRNA	.	ID=rna-XM_036568230.1	Parent=gene-fzd7a	Dbxref=GeneID:118806709,Genbank:XM_036568230.1	Name=XM_036568230.1	gbkey=mRNA	gene=fzd7a	model_evidence=Supporting evidence includes similarity to: 82 Proteins%2C and 95%25 coverage of the annotated genomic feature by RNAseq alignments
NW_023494784.1	30822282	30822283	pmn	pmn_25489:198	G	A	|	NW_023494784.1	30827326	30827697	exon-XM_036568244.1-1	+	exon	.	ID=exon-XM_036568244.1-1	Parent=rna-XM_036568244.1	Dbxref=GeneID:118806717,Genbank:XM_036568244.1	gbkey=mRNA	gene=als2a	product=alsin Rho guanine nucleotide exchange factor ALS2 a%2C transcript variant X1	transcript_id=XM_036568244.15044
NW_023494784.1	30918488	30918489	pmv1	pmv1_35991_c3_g8_i1:852	C	T	|	NW_023494784.1	30917693	30920571	exon-XM_036568294.1-9	+	exon	.	ID=exon-XM_036568294.1-9	Parent=rna-XM_036568294.1	Dbxref=GeneID:118806736,Genbank:XM_036568294.1	gbkey=mRNA	gene=abi2a	product=abl-interactor 2a%2C transcript variant X4	transcript_id=XM_036568294.10
NW_023494784.1	30980811	30980812	pmv2	pmv2_81379:316	G	A	|	NW_023494784.1	30929679	31017435	rna-XM_036568357.1	-	mRNA	.	ID=rna-XM_036568357.1	Parent=gene-raph1a	Dbxref=GeneID:118806762,Genbank:XM_036568357.1	Name=XM_036568357.1	gbkey=mRNA	gene=raph1a	model_evidence=Supporting evidence includes similarity to: 7 Proteins%2C and 100%25 coverage of the annotated genomic feature by RNAseq alignments%2C including 2 samples with support for all annotated introns
NW_023494784.1	31138195	31138196	pmv2	pmv2_252428:155	G	T	|	NW_023494784.1	31120712	31161364	rna-XM_036568520.1	-	mRNA	.	ID=rna-XM_036568520.1	Parent=gene-abcb6b	Dbxref=GeneID:118806865,Genbank:XM_036568520.1	Name=XM_036568520.1	gbkey=mRNA	gene=abcb6b	model_evidence=Supporting evidence includes similarity to: 20 Proteins%2C and 99%25 coverage of the annotated genomic feature by RNAseq alignments
NW_023494784.1	31154252	31154253	pmv2	pmv2_259733:60	C	A	|	NW_023494784.1	31154212	31154305	exon-XM_036568520.1-3	-	exon	.	ID=exon-XM_036568520.1-3	Parent=rna-XM_036568520.1	Dbxref=GeneID:118806865,Genbank:XM_036568520.1	gbkey=mRNA	gene=abcb6b	product=ATP-binding cassette%2C sub-family B (MDR/TAP)%2C member 6b	transcript_id=XM_036568520.10
NW_023494784.1	31208193	31208194	pmv1	pmv1_34736_c0_g2_i1:3861	A	T	|	NW_023494784.1	31207259	31306308	rna-XM_036568533.1	-	mRNA	.	ID=rna-XM_036568533.1	Parent=gene-nrp2b	Dbxref=GeneID:118806873,Genbank:XM_036568533.1	Name=XM_036568533.1	gbkey=mRNA	gene=nrp2b	model_evidence=Supporting evidence includes similarity to: 3 Proteins%2C and 98%25 coverage of the annotated genomic feature by RNAseq alignments%2C including 9 samples with support for all annotated introns
NW_023494784.1	31235225	31235226	pmv2	pmv2_22835:150	T	C	|	NW_023494784.1	31213914	31306308	rna-XM_036568558.1	-	mRNA	.	ID=rna-XM_036568558.1	Parent=gene-nrp2b	Dbxref=GeneID:118806873,Genbank:XM_036568558.1	Name=XM_036568558.1	gbkey=mRNA	gene=nrp2b	model_evidence=Supporting evidence includes similarity to: 29 Proteins%2C and 100%25 coverage of the annotated genomic feature by RNAseq alignments%2C including 6 samples with support for all annotated introns
NW_023494784.1	31334897	31334898	pmv2	pmv2_242256:45	T	C	|	NW_023494784.1	31338468	31340110	exon-XM_036568572.1-24	-	exon	.	ID=exon-XM_036568572.1-24	Parent=rna-XM_036568572.1	Dbxref=GeneID:118806896,Genbank:XM_036568572.1	gbkey=mRNA	gene=pard3bb	product=par-3 family cell polarity regulator beta b%2C transcript variant X1	transcript_id=XM_036568572.13571
NW_023494784.1	31399573	31399574	pmn	pmn_66759:263	A	T	|	NW_023494784.1	31338468	31643616	rna-XM_036568609.1	-	mRNA	.	ID=rna-XM_036568609.1	Parent=gene-pard3bb	Dbxref=GeneID:118806896,Genbank:XM_036568609.1	Name=XM_036568609.1	gbkey=mRNA	gene=pard3bb	model_evidence=Supporting evidence includes similarity to: 1 Protein%2C and 100%25 coverage of the annotated genomic feature by RNAseq alignments%2C including 4 samples with support for all annotated introns
NW_023494784.1	31418481	31418482	pmv2	pmv2_10042:104	T	G	|	NW_023494784.1	31338468	31643616	rna-XM_036568609.1	-	mRNA	.	ID=rna-XM_036568609.1	Parent=gene-pard3bb	Dbxref=GeneID:118806896,Genbank:XM_036568609.1	Name=XM_036568609.1	gbkey=mRNA	gene=pard3bb	model_evidence=Supporting evidence includes similarity to: 1 Protein%2C and 100%25 coverage of the annotated genomic feature by RNAseq alignments%2C including 4 samples with support for all annotated introns
NW_023494784.1	31495935	31495936	pmv2	pmv2_4905:24	G	A	|	NW_023494784.1	31338468	31643616	rna-XM_036568609.1	-	mRNA	.	ID=rna-XM_036568609.1	Parent=gene-pard3bb	Dbxref=GeneID:118806896,Genbank:XM_036568609.1	Name=XM_036568609.1	gbkey=mRNA	gene=pard3bb	model_evidence=Supporting evidence includes similarity to: 1 Protein%2C and 100%25 coverage of the annotated genomic feature by RNAseq alignments%2C including 4 samples with support for all annotated introns
NW_023494784.1	31496090	31496091	pmv2	pmv2_19594:194	T	C	|	NW_023494784.1	31338468	31643616	rna-XM_036568609.1	-	mRNA	.	ID=rna-XM_036568609.1	Parent=gene-pard3bb	Dbxref=GeneID:118806896,Genbank:XM_036568609.1	Name=XM_036568609.1	gbkey=mRNA	gene=pard3bb	model_evidence=Supporting evidence includes similarity to: 1 Protein%2C and 100%25 coverage of the annotated genomic feature by RNAseq alignments%2C including 4 samples with support for all annotated introns
NW_023494784.1	31563536	31563537	pmv2	pmv2_275901:216	G	A	|	NW_023494784.1	31338468	31643616	rna-XM_036568609.1	-	mRNA	.	ID=rna-XM_036568609.1	Parent=gene-pard3bb	Dbxref=GeneID:118806896,Genbank:XM_036568609.1	Name=XM_036568609.1	gbkey=mRNA	gene=pard3bb	model_evidence=Supporting evidence includes similarity to: 1 Protein%2C and 100%25 coverage of the annotated genomic feature by RNAseq alignments%2C including 4 samples with support for all annotated introns
NW_023494784.1	31626417	31626418	pmn	pmn_12122:83	T	C	|	NW_023494784.1	31338468	31643616	rna-XM_036568609.1	-	mRNA	.	ID=rna-XM_036568609.1	Parent=gene-pard3bb	Dbxref=GeneID:118806896,Genbank:XM_036568609.1	Name=XM_036568609.1	gbkey=mRNA	gene=pard3bb	model_evidence=Supporting evidence includes similarity to: 1 Protein%2C and 100%25 coverage of the annotated genomic feature by RNAseq alignments%2C including 4 samples with support for all annotated introns
NW_023494784.1	31669742	31669743	pmv2	pmv2_197272:155	G	A	|	NW_023494784.1	31643285	31643616	exon-XM_036568609.1-1	-	exon	.	ID=exon-XM_036568609.1-1	Parent=rna-XM_036568609.1	Dbxref=GeneID:118806896,Genbank:XM_036568609.1	gbkey=mRNA	gene=pard3bb	product=par-3 family cell polarity regulator beta b%2C transcript variant X5	transcript_id=XM_036568609.1-26127
NW_023494784.1	31710147	31710148	pmv2	pmv2_10739:195	C	A	|	NW_023494784.1	31710085	31710288	exon-XM_036568630.1-8	-	exon	.	ID=exon-XM_036568630.1-8	Parent=rna-XM_036568630.1	Dbxref=GeneID:118806923,Genbank:XM_036568630.1	gbkey=mRNA	gene=LOC118806923	product=carboxypeptidase O-like	transcript_id=XM_036568630.10
NW_023494784.1	31779033	31779034	pmv2	pmv2_24992:195	A	C	|	NW_023494784.1	31778830	31779051	exon-XM_036574665.1-29	-	exon	.	ID=exon-XM_036574665.1-29	Parent=rna-XM_036574665.1	Dbxref=GeneID:118810694,Genbank:XM_036574665.1	gbkey=mRNA	gene=cfap65	product=cilia and flagella associated protein 65	transcript_id=XM_036574665.10
NW_023494784.1	31779427	31779428	pmv2	pmv2_103080:256	G	A	|	NW_023494784.1	31779380	31779518	exon-XM_036574665.1-27	-	exon	.	ID=exon-XM_036574665.1-27	Parent=rna-XM_036574665.1	Dbxref=GeneID:118810694,Genbank:XM_036574665.1	gbkey=mRNA	gene=cfap65	product=cilia and flagella associated protein 65	transcript_id=XM_036574665.10
NW_023494784.1	31787498	31787499	pmv2	pmv2_252494:84	C	T	|	NW_023494784.1	31787332	31787530	exon-XM_036574665.1-10	-	exon	.	ID=exon-XM_036574665.1-10	Parent=rna-XM_036574665.1	Dbxref=GeneID:118810694,Genbank:XM_036574665.1	gbkey=mRNA	gene=cfap65	product=cilia and flagella associated protein 65	transcript_id=XM_036574665.10
NW_023494784.1	31837855	31837856	pmv1	pmv1_38994_c3_g2_i1:665	T	A	|	NW_023494784.1	31831792	31841890	rna-XM_036568707.1	+	mRNA	.	ID=rna-XM_036568707.1	Parent=gene-dnajb2	Dbxref=GeneID:118806967,Genbank:XM_036568707.1	Name=XM_036568707.1	gbkey=mRNA	gene=dnajb2	model_evidence=Supporting evidence includes similarity to: 21 Proteins%2C and 100%25 coverage of the annotated genomic feature by RNAseq alignments%2C including 19 samples with support for all annotated introns
NW_023494784.1	31868775	31868776	pmn	pmn_9415:66	G	C	|	NW_023494784.1	31840566	31870543	rna-XM_036568670.1	-	mRNA	.	ID=rna-XM_036568670.1	Parent=gene-ptprna	Dbxref=GeneID:118806942,Genbank:XM_036568670.1	Name=XM_036568670.1	gbkey=mRNA	gene=ptprna	model_evidence=Supporting evidence includes similarity to: 16 Proteins%2C and 100%25 coverage of the annotated genomic feature by RNAseq alignments%2C including 16 samples with support for all annotated introns
NW_023494784.1	31949453	31949454	pmv2	pmv2_44475:227	A	G	|	NW_023494784.1	31947580	31949480	exon-XM_036568779.1-19	+	exon	.	ID=exon-XM_036568779.1-19	Parent=rna-XM_036568779.1	Dbxref=GeneID:118807005,Genbank:XM_036568779.1	gbkey=mRNA	gene=LOC118807005	product=myc box-dependent-interacting protein 1%2C transcript variant X2	transcript_id=XM_036568779.10
NW_023494784.1	31954759	31954760	pmv2	pmv2_268782:13	G	A	|	NW_023494784.1	31954755	31954817	exon-XM_036568789.1-4	+	exon	.	ID=exon-XM_036568789.1-4	Parent=rna-XM_036568789.1	Dbxref=GeneID:118807019,Genbank:XM_036568789.1	gbkey=mRNA	gene=slc23a3	product=solute carrier family 23 member 3	transcript_id=XM_036568789.10
NW_023494784.1	31954927	31954928	pmv2	pmv2_23091:209	T	C	|	NW_023494784.1	31951934	31962108	rna-XM_036568789.1	+	mRNA	.	ID=rna-XM_036568789.1	Parent=gene-slc23a3	Dbxref=GeneID:118807019,Genbank:XM_036568789.1	Name=XM_036568789.1	gbkey=mRNA	gene=slc23a3	model_evidence=Supporting evidence includes similarity to: 3 Proteins%2C and 98%25 coverage of the annotated genomic feature by RNAseq alignments%2C including 7 samples with support for all annotated introns
NW_023494784.1	32022396	32022397	pmv2	pmv2_26313:216	C	G	|	NW_023494784.1	32021172	32030732	rna-XM_036568853.1	+	mRNA	.	ID=rna-XM_036568853.1	Parent=gene-fastkd1	Dbxref=GeneID:118807057,Genbank:XM_036568853.1	Name=XM_036568853.1	gbkey=mRNA	gene=fastkd1	model_evidence=Supporting evidence includes similarity to: 9 Proteins%2C and 100%25 coverage of the annotated genomic feature by RNAseq alignments%2C including 9 samples with support for all annotated introns
NW_023494784.1	32036031	32036032	pmv1	pmv1_37909_c7_g1_i1:407	A	G	|	NW_023494784.1	32035881	32040292	rna-XM_036574029.1	-	mRNA	.	ID=rna-XM_036574029.1	Parent=gene-bbs5	Dbxref=GeneID:118810343,Genbank:XM_036574029.1	Name=XM_036574029.1	gbkey=mRNA	gene=bbs5	model_evidence=Supporting evidence includes similarity to: 10 Proteins%2C and 100%25 coverage of the annotated genomic feature by RNAseq alignments%2C including 3 samples with support for all annotated introns
NW_023494784.1	32040550	32040551	pmv2	pmv2_4593:33	C	T	|	NW_023494784.1	32040101	32040292	exon-XM_036574029.1-1	-	exon	.	ID=exon-XM_036574029.1-1	Parent=rna-XM_036574029.1	Dbxref=GeneID:118810343,Genbank:XM_036574029.1	gbkey=mRNA	gene=bbs5	product=Bardet-Biedl syndrome 5	transcript_id=XM_036574029.1-259
NW_023494784.1	32060517	32060518	pmv2	pmv2_273104:181	C	T	|	NW_023494784.1	32041676	32064797	rna-XM_036568885.1	-	mRNA	.	ID=rna-XM_036568885.1	Parent=gene-col28a2a	Dbxref=GeneID:118807075,Genbank:XM_036568885.1	Name=XM_036568885.1	gbkey=mRNA	gene=col28a2a	model_evidence=Supporting evidence includes similarity to: 14 Proteins%2C and 95%25 coverage of the annotated genomic feature by RNAseq alignments%2C including 3 samples with support for all annotated introns
NW_023494784.1	32146600	32146601	pmv1	pmv1_34962_c0_g1_i1:1300	A	T	|	NW_023494784.1	32082426	32160721	rna-XM_036568906.1	+	mRNA	.	ID=rna-XM_036568906.1	Parent=gene-lrp2a	Dbxref=GeneID:118807086,Genbank:XM_036568906.1	Name=XM_036568906.1	gbkey=mRNA	gene=lrp2a	model_evidence=Supporting evidence includes similarity to: 16 Proteins%2C and 99%25 coverage of the annotated genomic feature by RNAseq alignments%2C including 4 samples with support for all annotated introns
NW_023494784.1	32147127	32147128	pmv2	pmv2_19587:8	T	A	|	NW_023494784.1	32082426	32160721	rna-XM_036568906.1	+	mRNA	.	ID=rna-XM_036568906.1	Parent=gene-lrp2a	Dbxref=GeneID:118807086,Genbank:XM_036568906.1	Name=XM_036568906.1	gbkey=mRNA	gene=lrp2a	model_evidence=Supporting evidence includes similarity to: 16 Proteins%2C and 99%25 coverage of the annotated genomic feature by RNAseq alignments%2C including 4 samples with support for all annotated introns
NW_023494784.1	32178696	32178697	pmv1	pmv1_37020_c2_g4_i1:276	C	T	|	NW_023494784.1	32178586	32178810	cds-XP_036424835.1	-	CDS	2	ID=cds-XP_036424835.1	Parent=rna-XM_036568942.1	Dbxref=GeneID:118807101,Genbank:XP_036424835.1	Name=XP_036424835.1	gbkey=CDS	gene=LOC118807101	product=retinol dehydrogenase 7-like
NW_023494784.1	32330413	32330414	pmv2	pmv2_52103:141	G	A	|	NW_023494784.1	32317722	32331373	rna-XR_005007167.1	-	transcript	.	ID=rna-XR_005007167.1	Parent=gene-heg1	Dbxref=GeneID:118807120,Genbank:XR_005007167.1	Name=XR_005007167.1	gbkey=misc_RNA	gene=heg1	model_evidence=Supporting evidence includes similarity to: 6 Proteins%2C and 100%25 coverage of the annotated genomic feature by RNAseq alignments%2C including 3 samples with support for all annotated introns
NW_023494784.1	32359409	32359410	pmv1	pmv1_38163_c2_g2_i1:1454	A	G	|	NW_023494784.1	32359069	32368792	rna-XM_036568984.1	-	mRNA	.	ID=rna-XM_036568984.1	Parent=gene-znf148	Dbxref=GeneID:118807130,Genbank:XM_036568984.1	Name=XM_036568984.1	gbkey=mRNA	gene=znf148	model_evidence=Supporting evidence includes similarity to: 14 Proteins%2C and 100%25 coverage of the annotated genomic feature by RNAseq alignments%2C including 11 samples with support for all annotated introns
NW_023494784.1	32374866	32374867	pmv1	pmv1_36741_c3_g4_i1:51	T	C	|	NW_023494784.1	32371611	32390156	rna-XM_036569027.1	-	mRNA	.	ID=rna-XM_036569027.1	Parent=gene-snx4	Dbxref=GeneID:118807151,Genbank:XM_036569027.1	Name=XM_036569027.1	gbkey=mRNA	gene=snx4	model_evidence=Supporting evidence includes similarity to: 7 Proteins%2C and 100%25 coverage of the annotated genomic feature by RNAseq alignments%2C including 18 samples with support for all annotated introns
NW_023494784.1	32423290	32423291	pmv1	pmv1_33370_c0_g1_i1:616	G	A	|	NW_023494784.1	32421959	32422358	exon-XM_036569072.1-1	-	exon	.	ID=exon-XM_036569072.1-1	Parent=rna-XM_036569072.1	Dbxref=GeneID:118807165,Genbank:XM_036569072.1	gbkey=mRNA	gene=osbpl11	product=oxysterol binding protein-like 11%2C transcript variant X3	transcript_id=XM_036569072.1-933
NW_023494784.1	32511543	32511544	pmv1	pmv1_34883_c0_g1_i2:430	C	T	|	NW_023494784.1	32511365	32525640	rna-XM_036569169.1	-	mRNA	.	ID=rna-XM_036569169.1	Parent=gene-LOC118807225	Dbxref=GeneID:118807225,Genbank:XM_036569169.1	Name=XM_036569169.1	gbkey=mRNA	gene=LOC118807225	model_evidence=Supporting evidence includes similarity to: 5 Proteins%2C and 100%25 coverage of the annotated genomic feature by RNAseq alignments%2C including 10 samples with support for all annotated introns
NW_023494784.1	32562658	32562659	pmv1	pmv1_36498_c0_g1_i2:3083	G	C	|	NW_023494784.1	32562602	32562866	exon-XM_036569228.1-2	+	exon	.	ID=exon-XM_036569228.1-2	Parent=rna-XM_036569228.1	Dbxref=GeneID:118807261,Genbank:XM_036569228.1	gbkey=mRNA	gene=usp37	product=ubiquitin specific peptidase 37	transcript_id=XM_036569228.10
NW_023494784.1	32577837	32577838	pmv1	pmv1_34394_c0_g1_i3:573	A	G	|	NW_023494784.1	32577656	32578385	exon-XM_036569274.1-1	-	exon	.	ID=exon-XM_036569274.1-1	Parent=rna-XM_036569274.1	Dbxref=GeneID:118807290,Genbank:XM_036569274.1	gbkey=mRNA	gene=ybey	product=ybeY metalloendoribonuclease	transcript_id=XM_036569274.10
NW_023494784.1	32581592	32581593	pmv2	pmv2_30715:117	C	T	|	NW_023494784.1	32578613	32582872	rna-XM_036569238.1	+	mRNA	.	ID=rna-XM_036569238.1	Parent=gene-LOC118807271	Dbxref=GeneID:118807271,Genbank:XM_036569238.1	Name=XM_036569238.1	gbkey=mRNA	gene=LOC118807271	model_evidence=Supporting evidence includes similarity to: 8 Proteins%2C and 100%25 coverage of the annotated genomic feature by RNAseq alignments%2C including 11 samples with support for all annotated introns
NW_023494784.1	32613082	32613083	pmv1	pmv1_34261_c0_g1_i1:311	C	A	|	NW_023494784.1	32612852	32636137	rna-XM_036569352.1	-	mRNA	.	ID=rna-XM_036569352.1	Parent=gene-itgb2	Dbxref=GeneID:118807304,Genbank:XM_036569352.1	Name=XM_036569352.1	gbkey=mRNA	gene=itgb2	model_evidence=Supporting evidence includes similarity to: 41 Proteins%2C and 100%25 coverage of the annotated genomic feature by RNAseq alignments%2C including 10 samples with support for all annotated introns
NW_023494784.1	32676817	32676818	pmv2	pmv2_35480:69	A	G	|	NW_023494784.1	32636003	32636137	exon-XM_036569352.1-1	-	exon	.	ID=exon-XM_036569352.1-1	Parent=rna-XM_036569352.1	Dbxref=GeneID:118807304,Genbank:XM_036569352.1	gbkey=mRNA	gene=itgb2	product=integrin%2C beta 2%2C transcript variant X7	transcript_id=XM_036569352.1-40681
NW_023494784.1	32747063	32747064	pmv2	pmv2_240351:253	A	T	|	NW_023494784.1	32777682	32778094	exon-XM_036569365.1-1	+	exon	.	ID=exon-XM_036569365.1-1	Parent=rna-XM_036569365.1	Dbxref=GeneID:118807339,Genbank:XM_036569365.1	gbkey=mRNA	gene=adarb1b	product=adenosine deaminase RNA specific B1b%2C transcript variant X1	transcript_id=XM_036569365.130619
NW_023494784.1	32747233	32747234	pmn	pmn_49842:98	A	G	|	NW_023494784.1	32777682	32778094	exon-XM_036569365.1-1	+	exon	.	ID=exon-XM_036569365.1-1	Parent=rna-XM_036569365.1	Dbxref=GeneID:118807339,Genbank:XM_036569365.1	gbkey=mRNA	gene=adarb1b	product=adenosine deaminase RNA specific B1b%2C transcript variant X1	transcript_id=XM_036569365.130449
NW_023494784.1	32757931	32757932	pmv2	pmv2_35119:287	T	A	|	NW_023494784.1	32777682	32778094	exon-XM_036569365.1-1	+	exon	.	ID=exon-XM_036569365.1-1	Parent=rna-XM_036569365.1	Dbxref=GeneID:118807339,Genbank:XM_036569365.1	gbkey=mRNA	gene=adarb1b	product=adenosine deaminase RNA specific B1b%2C transcript variant X1	transcript_id=XM_036569365.119751
NW_023494784.1	32884320	32884321	pmv2	pmv2_277566:95	A	G	|	NW_023494784.1	32777682	32943033	rna-XR_005007194.1	+	transcript	.	ID=rna-XR_005007194.1	Parent=gene-adarb1b	Dbxref=GeneID:118807339,Genbank:XR_005007194.1	Name=XR_005007194.1	gbkey=misc_RNA	gene=adarb1b	model_evidence=Supporting evidence includes similarity to: 24 Proteins%2C and 100%25 coverage of the annotated genomic feature by RNAseq alignments%2C including 5 samples with support for all annotated introns
NW_023494784.1	32929260	32929261	pmv2	pmv2_236694:30	A	G	|	NW_023494784.1	32914542	32943033	rna-XM_036569378.1	+	mRNA	.	ID=rna-XM_036569378.1	Parent=gene-adarb1b	Dbxref=GeneID:118807339,Genbank:XM_036569378.1	Name=XM_036569378.1	gbkey=mRNA	gene=adarb1b	model_evidence=Supporting evidence includes similarity to: 7 Proteins%2C and 100%25 coverage of the annotated genomic feature by RNAseq alignments%2C including 5 samples with support for all annotated introns
NW_023494784.1	32942715	32942716	pmv1	pmv1_35827_c0_g1_i1:687	A	T	|	NW_023494784.1	32941339	32943033	exon-XR_005007194.1-14	+	exon	.	ID=exon-XR_005007194.1-14	Parent=rna-XR_005007194.1	Dbxref=GeneID:118807339,Genbank:XR_005007194.1	gbkey=misc_RNA	gene=adarb1b	product=adenosine deaminase RNA specific B1b%2C transcript variant X2	transcript_id=XR_005007194.10
NW_023494784.1	33006230	33006231	pmv2	pmv2_15:234	G	A	|	NW_023494784.1	33005095	33010357	rna-XM_036569435.1	+	mRNA	.	ID=rna-XM_036569435.1	Parent=gene-asb1	Dbxref=GeneID:118807401,Genbank:XM_036569435.1	Name=XM_036569435.1	gbkey=mRNA	gene=asb1	model_evidence=Supporting evidence includes similarity to: 16 Proteins%2C and 100%25 coverage of the annotated genomic feature by RNAseq alignments%2C including 18 samples with support for all annotated introns
NW_023494784.1	33074956	33074957	pmv2	pmv2_7511:85	G	C	|	NW_023494784.1	33070781	33071003	exon-XM_036569436.1-2	+	exon	.	ID=exon-XM_036569436.1-2	Parent=rna-XM_036569436.1	Dbxref=GeneID:118807417,Genbank:XM_036569436.1	gbkey=mRNA	gene=twist2	product=twist2	transcript_id=XM_036569436.1-3954
NW_023494784.1	33139158	33139159	pmv1	pmv1_36128_c2_g1_i1:144	A	G	|	NW_023494784.1	33083575	33298944	rna-XM_036569453.1	-	mRNA	.	ID=rna-XM_036569453.1	Parent=gene-hdac4	Dbxref=GeneID:118807431,Genbank:XM_036569453.1	Name=XM_036569453.1	gbkey=mRNA	gene=hdac4	model_evidence=Supporting evidence includes similarity to: 13 Proteins%2C and 100%25 coverage of the annotated genomic feature by RNAseq alignments%2C including 3 samples with support for all annotated introns
NW_023494784.1	33152192	33152193	pmv2	pmv2_16415:328	T	C	|	NW_023494784.1	33083575	33298944	rna-XM_036569453.1	-	mRNA	.	ID=rna-XM_036569453.1	Parent=gene-hdac4	Dbxref=GeneID:118807431,Genbank:XM_036569453.1	Name=XM_036569453.1	gbkey=mRNA	gene=hdac4	model_evidence=Supporting evidence includes similarity to: 13 Proteins%2C and 100%25 coverage of the annotated genomic feature by RNAseq alignments%2C including 3 samples with support for all annotated introns
NW_023494784.1	33152497	33152498	pmv2	pmv2_270940:57	G	A	|	NW_023494784.1	33083575	33298944	rna-XM_036569453.1	-	mRNA	.	ID=rna-XM_036569453.1	Parent=gene-hdac4	Dbxref=GeneID:118807431,Genbank:XM_036569453.1	Name=XM_036569453.1	gbkey=mRNA	gene=hdac4	model_evidence=Supporting evidence includes similarity to: 13 Proteins%2C and 100%25 coverage of the annotated genomic feature by RNAseq alignments%2C including 3 samples with support for all annotated introns
NW_023494784.1	33168747	33168748	pmv2	pmv2_34253:53	G	C	|	NW_023494784.1	33083575	33298944	rna-XM_036569453.1	-	mRNA	.	ID=rna-XM_036569453.1	Parent=gene-hdac4	Dbxref=GeneID:118807431,Genbank:XM_036569453.1	Name=XM_036569453.1	gbkey=mRNA	gene=hdac4	model_evidence=Supporting evidence includes similarity to: 13 Proteins%2C and 100%25 coverage of the annotated genomic feature by RNAseq alignments%2C including 3 samples with support for all annotated introns
NW_023494784.1	33198099	33198100	pmv1	pmv1_34807_c0_g1_i2:5608	T	C	|	NW_023494784.1	33083575	33298944	rna-XM_036569453.1	-	mRNA	.	ID=rna-XM_036569453.1	Parent=gene-hdac4	Dbxref=GeneID:118807431,Genbank:XM_036569453.1	Name=XM_036569453.1	gbkey=mRNA	gene=hdac4	model_evidence=Supporting evidence includes similarity to: 13 Proteins%2C and 100%25 coverage of the annotated genomic feature by RNAseq alignments%2C including 3 samples with support for all annotated introns
NW_023494784.1	33275051	33275052	pmn	pmn_45856:111	G	A	|	NW_023494784.1	33083575	33298944	rna-XM_036569453.1	-	mRNA	.	ID=rna-XM_036569453.1	Parent=gene-hdac4	Dbxref=GeneID:118807431,Genbank:XM_036569453.1	Name=XM_036569453.1	gbkey=mRNA	gene=hdac4	model_evidence=Supporting evidence includes similarity to: 13 Proteins%2C and 100%25 coverage of the annotated genomic feature by RNAseq alignments%2C including 3 samples with support for all annotated introns
NW_023494784.1	33432355	33432356	pmv1	pmv1_36837_c1_g1_i5:541	C	A	|	NW_023494784.1	33426057	33509518	rna-XM_036569509.1	+	mRNA	.	ID=rna-XM_036569509.1	Parent=gene-slc4a3	Dbxref=GeneID:118807488,Genbank:XM_036569509.1	Name=XM_036569509.1	gbkey=mRNA	gene=slc4a3	model_evidence=Supporting evidence includes similarity to: 119 Proteins%2C and 100%25 coverage of the annotated genomic feature by RNAseq alignments%2C including 1 sample with support for all annotated introns
NW_023494784.1	33506104	33506105	pmv2	pmv2_36797:201	T	A	|	NW_023494784.1	33505950	33506120	exon-XM_036569516.1-21	+	exon	.	ID=exon-XM_036569516.1-21	Parent=rna-XM_036569516.1	Dbxref=GeneID:118807488,Genbank:XM_036569516.1	gbkey=mRNA	gene=slc4a3	product=solute carrier family 4 member 3%2C transcript variant X2	transcript_id=XM_036569516.10
NW_023494784.1	33515619	33515620	pmv2	pmv2_33229:120	A	G	|	NW_023494784.1	33509084	33509518	exon-XM_036569516.1-23	+	exon	.	ID=exon-XM_036569516.1-23	Parent=rna-XM_036569516.1	Dbxref=GeneID:118807488,Genbank:XM_036569516.1	gbkey=mRNA	gene=slc4a3	product=solute carrier family 4 member 3%2C transcript variant X2	transcript_id=XM_036569516.1-6102
NW_023494784.1	33528978	33528979	pmv2	pmv2_11945:206	G	C	|	NW_023494784.1	33534950	33535465	exon-XM_036569539.1-1	+	exon	.	ID=exon-XM_036569539.1-1	Parent=rna-XM_036569539.1	Dbxref=GeneID:118807517,Genbank:XM_036569539.1	gbkey=mRNA	gene=igfbp2b	product=insulin-like growth factor binding protein 2b	transcript_id=XM_036569539.15972
NW_023494784.1	33646349	33646350	pmv2	pmv2_38333:284	T	C	|	NW_023494784.1	33579858	33580731	exon-XM_036569549.1-1	-	exon	.	ID=exon-XM_036569549.1-1	Parent=rna-XM_036569549.1	Dbxref=GeneID:118807528,Genbank:XM_036569549.1	gbkey=mRNA	gene=igfbp5b	product=insulin-like growth factor binding protein 5b	transcript_id=XM_036569549.1-65619
NW_023494784.1	33698440	33698441	pmv2	pmv2_5578:45	C	G	|	NW_023494784.1	33579858	33580731	exon-XM_036569549.1-1	-	exon	.	ID=exon-XM_036569549.1-1	Parent=rna-XM_036569549.1	Dbxref=GeneID:118807528,Genbank:XM_036569549.1	gbkey=mRNA	gene=igfbp5b	product=insulin-like growth factor binding protein 5b	transcript_id=XM_036569549.1-117710
NW_023494784.1	33770151	33770152	pmv2	pmv2_9380:428	T	G	|	NW_023494784.1	33847404	33847888	exon-XM_036569561.1-34	-	exon	.	ID=exon-XM_036569561.1-34	Parent=rna-XM_036569561.1	Dbxref=GeneID:118807535,Genbank:XM_036569561.1	gbkey=mRNA	gene=tns1b	product=tensin 1b%2C transcript variant X1	transcript_id=XM_036569561.177253
NW_023494784.1	33836199	33836200	pmv1	pmv1_37729_c7_g4_i1:63	C	A	|	NW_023494784.1	33847404	33847888	exon-XM_036569561.1-34	-	exon	.	ID=exon-XM_036569561.1-34	Parent=rna-XM_036569561.1	Dbxref=GeneID:118807535,Genbank:XM_036569561.1	gbkey=mRNA	gene=tns1b	product=tensin 1b%2C transcript variant X1	transcript_id=XM_036569561.111205
NW_023494784.1	33920043	33920044	pmv2	pmv2_5407:239	A	T	|	NW_023494784.1	33847404	34076540	rna-XM_036569578.1	-	mRNA	.	ID=rna-XM_036569578.1	Parent=gene-tns1b	Dbxref=GeneID:118807535,Genbank:XM_036569578.1	Name=XM_036569578.1	gbkey=mRNA	gene=tns1b	model_evidence=Supporting evidence includes similarity to: 4 Proteins%2C and 100%25 coverage of the annotated genomic feature by RNAseq alignments%2C including 6 samples with support for all annotated introns
NW_023494784.1	33929454	33929455	pmv2	pmv2_16385:167	C	T	|	NW_023494784.1	33847404	34076540	rna-XM_036569578.1	-	mRNA	.	ID=rna-XM_036569578.1	Parent=gene-tns1b	Dbxref=GeneID:118807535,Genbank:XM_036569578.1	Name=XM_036569578.1	gbkey=mRNA	gene=tns1b	model_evidence=Supporting evidence includes similarity to: 4 Proteins%2C and 100%25 coverage of the annotated genomic feature by RNAseq alignments%2C including 6 samples with support for all annotated introns
NW_023494784.1	34040511	34040512	pmn	pmn_91241:71	T	A	|	NW_023494784.1	33847404	34076540	rna-XM_036569578.1	-	mRNA	.	ID=rna-XM_036569578.1	Parent=gene-tns1b	Dbxref=GeneID:118807535,Genbank:XM_036569578.1	Name=XM_036569578.1	gbkey=mRNA	gene=tns1b	model_evidence=Supporting evidence includes similarity to: 4 Proteins%2C and 100%25 coverage of the annotated genomic feature by RNAseq alignments%2C including 6 samples with support for all annotated introns
NW_023494784.1	34120549	34120550	pmv2	pmv2_49860:31	A	G	|	NW_023494784.1	34136079	34136259	exon-XM_036569631.1-1	+	exon	.	ID=exon-XM_036569631.1-1	Parent=rna-XM_036569631.1	Dbxref=GeneID:118807595,Genbank:XM_036569631.1	gbkey=mRNA	gene=trpm2	product=transient receptor potential cation channel%2C subfamily M%2C member 2	transcript_id=XM_036569631.115530
NW_023494784.1	34120819	34120820	pmv2	pmv2_33687:311	T	C	|	NW_023494784.1	34136079	34136259	exon-XM_036569631.1-1	+	exon	.	ID=exon-XM_036569631.1-1	Parent=rna-XM_036569631.1	Dbxref=GeneID:118807595,Genbank:XM_036569631.1	gbkey=mRNA	gene=trpm2	product=transient receptor potential cation channel%2C subfamily M%2C member 2	transcript_id=XM_036569631.115260
NW_023494784.1	34264565	34264566	pmv1	pmv1_34209_c0_g1_i2:2241	C	T	|	NW_023494784.1	34264544	34265173	exon-XM_036569686.1-21	+	exon	.	ID=exon-XM_036569686.1-21	Parent=rna-XM_036569686.1	Dbxref=GeneID:118807648,Genbank:XM_036569686.1	gbkey=mRNA	gene=xrcc5	product=X-ray repair complementing defective repair in Chinese hamster cells 5	transcript_id=XM_036569686.10
NW_023494784.1	34267149	34267150	pmv1	pmv1_36385_c6_g1_i1:1314	C	A	|	NW_023494784.1	34264544	34265173	exon-XM_036569686.1-21	+	exon	.	ID=exon-XM_036569686.1-21	Parent=rna-XM_036569686.1	Dbxref=GeneID:118807648,Genbank:XM_036569686.1	gbkey=mRNA	gene=xrcc5	product=X-ray repair complementing defective repair in Chinese hamster cells 5	transcript_id=XM_036569686.1-1977
NW_023494784.1	34280083	34280084	pmv2	pmv2_55908:197	C	T	|	NW_023494784.1	34274231	34298352	rna-XM_036569694.1	-	mRNA	.	ID=rna-XM_036569694.1	Parent=gene-march4	Dbxref=GeneID:118807658,Genbank:XM_036569694.1	Name=XM_036569694.1	gbkey=mRNA	gene=march4	model_evidence=Supporting evidence includes similarity to: 13 Proteins%2C and 100%25 coverage of the annotated genomic feature by RNAseq alignments%2C including 8 samples with support for all annotated introns
NW_023494784.1	34316569	34316570	pmv1	pmv1_38392_c3_g1_i1:849	A	T	|	NW_023494784.1	34311934	34328196	rna-XM_036569706.1	-	mRNA	.	ID=rna-XM_036569706.1	Parent=gene-nme9	Dbxref=GeneID:118807673,Genbank:XM_036569706.1	Name=XM_036569706.1	gbkey=mRNA	gene=nme9	model_evidence=Supporting evidence includes similarity to: 15 Proteins%2C and 100%25 coverage of the annotated genomic feature by RNAseq alignments%2C including 2 samples with support for all annotated introns
NW_023494784.1	34432783	34432784	pmv2	pmv2_19422:169	C	T	|	NW_023494784.1	34432591	34433392	cds-XP_036429984.1	-	CDS	0	ID=cds-XP_036429984.1	Parent=rna-XM_036574091.1	Dbxref=GeneID:118810376,Genbank:XP_036429984.1	Name=XP_036429984.1	gbkey=CDS	gene=lrrc3	product=leucine-rich repeat-containing protein 3
NW_023494784.1	34494518	34494519	pmv2	pmv2_28149:274	C	T	|	NW_023494784.1	34458715	34536544	rna-XM_036569789.1	-	mRNA	.	ID=rna-XM_036569789.1	Parent=gene-pcbp3	Dbxref=GeneID:118807718,Genbank:XM_036569789.1	Name=XM_036569789.1	gbkey=mRNA	gene=pcbp3	model_evidence=Supporting evidence includes similarity to: 19 Proteins%2C and 100%25 coverage of the annotated genomic feature by RNAseq alignments%2C including 2 samples with support for all annotated introns
NW_023494784.1	34543753	34543754	pmv1	pmv1_37747_c3_g2_i1:521	A	G	|	NW_023494784.1	34543233	34650489	rna-XM_036569829.1	-	mRNA	.	ID=rna-XM_036569829.1	Parent=gene-col18a1a	Dbxref=GeneID:118807740,Genbank:XM_036569829.1	Name=XM_036569829.1	gbkey=mRNA	gene=col18a1a	model_evidence=Supporting evidence includes similarity to: 6 Proteins%2C and 100%25 coverage of the annotated genomic feature by RNAseq alignments%2C including 6 samples with support for all annotated introns
NW_023494784.1	34558897	34558898	pmv2	pmv2_49664:286	A	G	|	NW_023494784.1	34543233	34650489	rna-XM_036569829.1	-	mRNA	.	ID=rna-XM_036569829.1	Parent=gene-col18a1a	Dbxref=GeneID:118807740,Genbank:XM_036569829.1	Name=XM_036569829.1	gbkey=mRNA	gene=col18a1a	model_evidence=Supporting evidence includes similarity to: 6 Proteins%2C and 100%25 coverage of the annotated genomic feature by RNAseq alignments%2C including 6 samples with support for all annotated introns
NW_023494784.1	34573864	34573865	pmv2	pmv2_3517:128	C	T	|	NW_023494784.1	34543233	34650489	rna-XM_036569829.1	-	mRNA	.	ID=rna-XM_036569829.1	Parent=gene-col18a1a	Dbxref=GeneID:118807740,Genbank:XM_036569829.1	Name=XM_036569829.1	gbkey=mRNA	gene=col18a1a	model_evidence=Supporting evidence includes similarity to: 6 Proteins%2C and 100%25 coverage of the annotated genomic feature by RNAseq alignments%2C including 6 samples with support for all annotated introns
NW_023494784.1	34591870	34591871	pmn	pmn_59692:221	C	T	|	NW_023494784.1	34543233	34650489	rna-XM_036569829.1	-	mRNA	.	ID=rna-XM_036569829.1	Parent=gene-col18a1a	Dbxref=GeneID:118807740,Genbank:XM_036569829.1	Name=XM_036569829.1	gbkey=mRNA	gene=col18a1a	model_evidence=Supporting evidence includes similarity to: 6 Proteins%2C and 100%25 coverage of the annotated genomic feature by RNAseq alignments%2C including 6 samples with support for all annotated introns
NW_023494784.1	34603759	34603760	pmv2	pmv2_123636:176	C	T	|	NW_023494784.1	34543233	34650489	rna-XM_036569829.1	-	mRNA	.	ID=rna-XM_036569829.1	Parent=gene-col18a1a	Dbxref=GeneID:118807740,Genbank:XM_036569829.1	Name=XM_036569829.1	gbkey=mRNA	gene=col18a1a	model_evidence=Supporting evidence includes similarity to: 6 Proteins%2C and 100%25 coverage of the annotated genomic feature by RNAseq alignments%2C including 6 samples with support for all annotated introns
NW_023494784.1	34713409	34713410	pmv1	pmv1_38189_c1_g1_i1:696	T	C	|	NW_023494784.1	34709948	34743504	rna-XM_036569999.1	-	mRNA	.	ID=rna-XM_036569999.1	Parent=gene-ctdsp1	Dbxref=GeneID:118807840,Genbank:XM_036569999.1	Name=XM_036569999.1	gbkey=mRNA	gene=ctdsp1	model_evidence=Supporting evidence includes similarity to: 34 Proteins%2C and 100%25 coverage of the annotated genomic feature by RNAseq alignments%2C including 11 samples with support for all annotated introns
NW_023494784.1	34765160	34765161	pmn	pmn_30574:188	C	T	|	NW_023494784.1	34765152	34765320	exon-XM_036570021.1-35	-	exon	.	ID=exon-XM_036570021.1-35	Parent=rna-XM_036570021.1	Dbxref=GeneID:118807861,Genbank:XM_036570021.1	gbkey=mRNA	gene=spegb	product=striated muscle enriched protein kinase b%2C transcript variant X2	transcript_id=XM_036570021.10
NW_023494784.1	34853486	34853487	pmv2	pmv2_4287:313	A	G	|	NW_023494784.1	34852602	34853654	exon-XM_036570011.1-1	-	exon	.	ID=exon-XM_036570011.1-1	Parent=rna-XM_036570011.1	Dbxref=GeneID:118807861,Genbank:XM_036570011.1	gbkey=mRNA	gene=spegb	product=striated muscle enriched protein kinase b%2C transcript variant X1	transcript_id=XM_036570011.10
NW_023494784.1	34862628	34862629	pmv1	pmv1_38362_c9_g1_i1:4990	G	A	|	NW_023494784.1	34860625	34948385	rna-XM_036570050.1	-	mRNA	.	ID=rna-XM_036570050.1	Parent=gene-LOC118807874	Dbxref=GeneID:118807874,Genbank:XM_036570050.1	Name=XM_036570050.1	gbkey=mRNA	gene=LOC118807874	model_evidence=Supporting evidence includes similarity to: 14 Proteins%2C and 100%25 coverage of the annotated genomic feature by RNAseq alignments%2C including 10 samples with support for all annotated introns
NW_023494784.1	34976317	34976318	pmv2	pmv2_18401:123	G	C	|	NW_023494784.1	34948014	34948385	exon-XM_036570050.1-1	-	exon	.	ID=exon-XM_036570050.1-1	Parent=rna-XM_036570050.1	Dbxref=GeneID:118807874,Genbank:XM_036570050.1	gbkey=mRNA	gene=LOC118807874	product=protein FAM126B-like%2C transcript variant X3	transcript_id=XM_036570050.1-27933
NW_023494784.1	35016735	35016736	pmn	pmn_24422:217	T	G	|	NW_023494784.1	34948014	34948385	exon-XM_036570050.1-1	-	exon	.	ID=exon-XM_036570050.1-1	Parent=rna-XM_036570050.1	Dbxref=GeneID:118807874,Genbank:XM_036570050.1	gbkey=mRNA	gene=LOC118807874	product=protein FAM126B-like%2C transcript variant X3	transcript_id=XM_036570050.1-68351
NW_023494784.1	35058333	35058334	pmv2	pmv2_33149:270	T	A	|	NW_023494784.1	35125553	35125831	cds-XP_036430011.1	-	CDS	2	ID=cds-XP_036430011.1	Parent=rna-XM_036574118.1	Dbxref=GeneID:118810387,Genbank:XP_036430011.1	Name=XP_036430011.1	gbkey=CDS	gene=nr4a2a	product=nuclear receptor subfamily 4 group A member 2a
NW_023494784.1	35239411	35239412	pmv2	pmv2_204628:35	G	A	|	NW_023494784.1	35286463	35288214	exon-XM_036570062.1-1	+	exon	.	ID=exon-XM_036570062.1-1	Parent=rna-XM_036570062.1	Dbxref=GeneID:118807892,Genbank:XM_036570062.1	gbkey=mRNA	gene=LOC118807892	product=polypeptide N-acetylgalactosaminyltransferase 5	transcript_id=XM_036570062.147052
NW_023494784.1	35242441	35242442	pmv2	pmv2_257391:72	G	A	|	NW_023494784.1	35286463	35288214	exon-XM_036570062.1-1	+	exon	.	ID=exon-XM_036570062.1-1	Parent=rna-XM_036570062.1	Dbxref=GeneID:118807892,Genbank:XM_036570062.1	gbkey=mRNA	gene=LOC118807892	product=polypeptide N-acetylgalactosaminyltransferase 5	transcript_id=XM_036570062.144022
NW_023494784.1	35287010	35287011	pmv1	pmv1_38788_c0_g14_i1:592	A	G	|	NW_023494784.1	35286991	35288214	cds-XP_036425955.1	+	CDS	0	ID=cds-XP_036425955.1	Parent=rna-XM_036570062.1	Dbxref=GeneID:118807892,Genbank:XP_036425955.1	Name=XP_036425955.1	gbkey=CDS	gene=LOC118807892	product=polypeptide N-acetylgalactosaminyltransferase 5
NW_023494784.1	35316687	35316688	pmv1	pmv1_33440_c0_g1_i1:1407	T	C	|	NW_023494784.1	35315411	35322919	rna-XM_036570077.1	-	mRNA	.	ID=rna-XM_036570077.1	Parent=gene-LOC118807894	Dbxref=GeneID:118807894,Genbank:XM_036570077.1	Name=XM_036570077.1	gbkey=mRNA	gene=LOC118807894	model_evidence=Supporting evidence includes similarity to: 6 Proteins%2C and 100%25 coverage of the annotated genomic feature by RNAseq alignments%2C including 11 samples with support for all annotated introns
NW_023494784.1	35340248	35340249	pmv2	pmv2_32006:54	T	G	|	NW_023494784.1	35329371	35372255	rna-XM_036570089.1	-	mRNA	.	ID=rna-XM_036570089.1	Parent=gene-LOC118807903	Dbxref=GeneID:118807903,Genbank:XM_036570089.1	Name=XM_036570089.1	gbkey=mRNA	gene=LOC118807903	model_evidence=Supporting evidence includes similarity to: 81 Proteins%2C and 100%25 coverage of the annotated genomic feature by RNAseq alignments%2C including 10 samples with support for all annotated introns
NW_023494784.1	35380159	35380160	pmv1	pmv1_37438_c4_g1_i1:822	C	T	|	NW_023494784.1	35379371	35439262	rna-XM_036570107.1	-	mRNA	.	ID=rna-XM_036570107.1	Parent=gene-LOC118807913	Dbxref=GeneID:118807913,Genbank:XM_036570107.1	Name=XM_036570107.1	gbkey=mRNA	gene=LOC118807913	model_evidence=Supporting evidence includes similarity to: 106 Proteins%2C and 100%25 coverage of the annotated genomic feature by RNAseq alignments%2C including 12 samples with support for all annotated introns
NW_023494784.1	35420840	35420841	pmv2	pmv2_23448:383	C	T	|	NW_023494784.1	35379371	35439262	rna-XM_036570107.1	-	mRNA	.	ID=rna-XM_036570107.1	Parent=gene-LOC118807913	Dbxref=GeneID:118807913,Genbank:XM_036570107.1	Name=XM_036570107.1	gbkey=mRNA	gene=LOC118807913	model_evidence=Supporting evidence includes similarity to: 106 Proteins%2C and 100%25 coverage of the annotated genomic feature by RNAseq alignments%2C including 12 samples with support for all annotated introns
NW_023494784.1	35462239	35462240	pmv1	pmv1_38769_c2_g6_i10:4617	C	T	|	NW_023494784.1	35460934	35462284	exon-XM_036570185.1-9	+	exon	.	ID=exon-XM_036570185.1-9	Parent=rna-XM_036570185.1	Dbxref=GeneID:118807959,Genbank:XM_036570185.1	gbkey=mRNA	gene=upp2	product=uridine phosphorylase 2%2C transcript variant X2	transcript_id=XM_036570185.10
NW_023494784.1	35466419	35466420	pmv1	pmv1_38820_c0_g1_i1:193	C	T	|	NW_023494784.1	35462700	35557858	rna-XM_036570163.1	-	mRNA	.	ID=rna-XM_036570163.1	Parent=gene-LOC118807946	Dbxref=GeneID:118807946,Genbank:XM_036570163.1	Name=XM_036570163.1	gbkey=mRNA	gene=LOC118807946	model_evidence=Supporting evidence includes similarity to: 4 Proteins%2C and 98%25 coverage of the annotated genomic feature by RNAseq alignments%2C including 4 samples with support for all annotated introns
NW_023494784.1	35496453	35496454	pmn	pmn_57851:85	T	C	|	NW_023494784.1	35462700	35557858	rna-XM_036570163.1	-	mRNA	.	ID=rna-XM_036570163.1	Parent=gene-LOC118807946	Dbxref=GeneID:118807946,Genbank:XM_036570163.1	Name=XM_036570163.1	gbkey=mRNA	gene=LOC118807946	model_evidence=Supporting evidence includes similarity to: 4 Proteins%2C and 98%25 coverage of the annotated genomic feature by RNAseq alignments%2C including 4 samples with support for all annotated introns
NW_023494784.1	35605686	35605687	pmv2	pmv2_28744:91	C	T	|	NW_023494784.1	35586393	35726273	rna-XM_036570238.1	+	mRNA	.	ID=rna-XM_036570238.1	Parent=gene-LOC118807966	Dbxref=GeneID:118807966,Genbank:XM_036570238.1	Name=XM_036570238.1	gbkey=mRNA	gene=LOC118807966	model_evidence=Supporting evidence includes similarity to: 39 Proteins%2C and 100%25 coverage of the annotated genomic feature by RNAseq alignments%2C including 9 samples with support for all annotated introns
NW_023494784.1	35641239	35641240	pmv2	pmv2_271509:251	T	A	|	NW_023494784.1	35606608	35726273	rna-XM_036570258.1	+	mRNA	.	ID=rna-XM_036570258.1	Parent=gene-LOC118807966	Dbxref=GeneID:118807966,Genbank:XM_036570258.1	Name=XM_036570258.1	gbkey=mRNA	gene=LOC118807966	model_evidence=Supporting evidence includes similarity to: 36 Proteins%2C and 100%25 coverage of the annotated genomic feature by RNAseq alignments%2C including 1 sample with support for all annotated introns
NW_023494784.1	35645934	35645935	pmv2	pmv2_21483:348	A	G	|	NW_023494784.1	35606608	35726273	rna-XM_036570258.1	+	mRNA	.	ID=rna-XM_036570258.1	Parent=gene-LOC118807966	Dbxref=GeneID:118807966,Genbank:XM_036570258.1	Name=XM_036570258.1	gbkey=mRNA	gene=LOC118807966	model_evidence=Supporting evidence includes similarity to: 36 Proteins%2C and 100%25 coverage of the annotated genomic feature by RNAseq alignments%2C including 1 sample with support for all annotated introns
NW_023494784.1	35726147	35726148	pmv1	pmv1_37584_c0_g2_i1:144	A	G	|	NW_023494784.1	35725248	35726273	exon-XM_036570258.1-22	+	exon	.	ID=exon-XM_036570258.1-22	Parent=rna-XM_036570258.1	Dbxref=GeneID:118807966,Genbank:XM_036570258.1	gbkey=mRNA	gene=LOC118807966	product=plakophilin-4-like%2C transcript variant X7	transcript_id=XM_036570258.10
NW_023494784.1	35735973	35735974	pmv2	pmv2_251467:206	T	C	|	NW_023494784.1	35731237	35758423	rna-XM_036570270.1	+	mRNA	.	ID=rna-XM_036570270.1	Parent=gene-slc37a1	Dbxref=GeneID:118807989,Genbank:XM_036570270.1	Name=XM_036570270.1	gbkey=mRNA	gene=slc37a1	model_evidence=Supporting evidence includes similarity to: 15 Proteins%2C and 100%25 coverage of the annotated genomic feature by RNAseq alignments%2C including 11 samples with support for all annotated introns
NW_023494784.1	35748450	35748451	pmv2	pmv2_28237:114	G	A	|	NW_023494784.1	35731237	35758423	rna-XM_036570270.1	+	mRNA	.	ID=rna-XM_036570270.1	Parent=gene-slc37a1	Dbxref=GeneID:118807989,Genbank:XM_036570270.1	Name=XM_036570270.1	gbkey=mRNA	gene=slc37a1	model_evidence=Supporting evidence includes similarity to: 15 Proteins%2C and 100%25 coverage of the annotated genomic feature by RNAseq alignments%2C including 11 samples with support for all annotated introns
NW_023494784.1	35826297	35826298	pmv1	pmv1_35930_c1_g1_i10:380	C	T	|	NW_023494784.1	35820791	35833671	rna-XM_036574870.1	+	mRNA	.	ID=rna-XM_036574870.1	Parent=gene-si:ch211-140m22.7	Dbxref=GeneID:118810807,Genbank:XM_036574870.1	Name=XM_036574870.1	gbkey=mRNA	gene=si:ch211-140m22.7	model_evidence=Supporting evidence includes similarity to: 17 Proteins%2C and 94%25 coverage of the annotated genomic feature by RNAseq alignments%2C including 11 samples with support for all annotated introns
NW_023494784.1	35830323	35830324	pmv1	pmv1_32766_c0_g1_i1:364	C	T	|	NW_023494784.1	35820791	35833671	rna-XM_036574870.1	+	mRNA	.	ID=rna-XM_036574870.1	Parent=gene-si:ch211-140m22.7	Dbxref=GeneID:118810807,Genbank:XM_036574870.1	Name=XM_036574870.1	gbkey=mRNA	gene=si:ch211-140m22.7	model_evidence=Supporting evidence includes similarity to: 17 Proteins%2C and 94%25 coverage of the annotated genomic feature by RNAseq alignments%2C including 11 samples with support for all annotated introns
NW_023494784.1	35845449	35845450	pmv1	pmv1_36732_c1_g1_i1:161	G	A	|	NW_023494784.1	35845185	35845495	exon-XM_036570349.1-4	+	exon	.	ID=exon-XM_036570349.1-4	Parent=rna-XM_036570349.1	Dbxref=GeneID:118808019,Genbank:XM_036570349.1	gbkey=mRNA	gene=ndufv3	product=NADH:ubiquinone oxidoreductase subunit V3%2C transcript variant X2	transcript_id=XM_036570349.10
NW_023494784.1	35852592	35852593	pmv1	pmv1_37242_c5_g1_i1:545	T	C	|	NW_023494784.1	35852541	35852712	exon-XM_036570444.1-5	+	exon	.	ID=exon-XM_036570444.1-5	Parent=rna-XM_036570444.1	Dbxref=GeneID:118808027,Genbank:XM_036570444.1	gbkey=mRNA	gene=pknox1.1	product=pbx/knotted 1 homeobox 1.1%2C transcript variant X10	transcript_id=XM_036570444.10
NW_023494784.1	35869466	35869467	pmv1	pmv1_36060_c6_g1_i1:202	G	A	|	NW_023494784.1	35859217	35879895	rna-XM_036574141.1	-	mRNA	.	ID=rna-XM_036574141.1	Parent=gene-tmprss3a	Dbxref=GeneID:118810405,Genbank:XM_036574141.1	Name=XM_036574141.1	gbkey=mRNA	gene=tmprss3a	model_evidence=Supporting evidence includes similarity to: 17 Proteins%2C and 80%25 coverage of the annotated genomic feature by RNAseq alignments
NW_023494784.1	35884646	35884647	pmv2	pmv2_15307:113	G	T	|	NW_023494784.1	35881928	35886580	rna-XM_036574883.1	-	mRNA	.	ID=rna-XM_036574883.1	Parent=gene-fgf9	Dbxref=GeneID:118810812,Genbank:XM_036574883.1	Name=XM_036574883.1	gbkey=mRNA	gene=fgf9	model_evidence=Supporting evidence includes similarity to: 2 Proteins%2C and 62%25 coverage of the annotated genomic feature by RNAseq alignments
NW_023494784.1	36012260	36012261	pmv2	pmv2_44761:200	C	G	|	NW_023494784.1	36003522	36003885	exon-XM_036570500.1-1	-	exon	.	ID=exon-XM_036570500.1-1	Parent=rna-XM_036570500.1	Dbxref=GeneID:118808083,Genbank:XM_036570500.1	gbkey=mRNA	gene=LOC118808083	product=nectin-1-like%2C transcript variant X3	transcript_id=XM_036570500.1-8376
NW_023494784.1	36012529	36012530	pmv2	pmv2_12826:163	G	A	|	NW_023494784.1	36003522	36003885	exon-XM_036570500.1-1	-	exon	.	ID=exon-XM_036570500.1-1	Parent=rna-XM_036570500.1	Dbxref=GeneID:118808083,Genbank:XM_036570500.1	gbkey=mRNA	gene=LOC118808083	product=nectin-1-like%2C transcript variant X3	transcript_id=XM_036570500.1-8645
NW_023494784.1	36015655	36015656	pmn	pmn_15780:235	C	T	|	NW_023494784.1	36027162	36027264	exon-XM_036570562.1-5	-	exon	.	ID=exon-XM_036570562.1-5	Parent=rna-XM_036570562.1	Dbxref=GeneID:118808114,Genbank:XM_036570562.1	gbkey=mRNA	gene=LOC118808114	product=nectin-3-like%2C transcript variant X2	transcript_id=XM_036570562.111507
NW_023494784.1	36134353	36134354	pmv2	pmv2_13043:71	A	T	|	NW_023494784.1	36132485	36132793	exon-XM_036570587.1-1	-	exon	.	ID=exon-XM_036570587.1-1	Parent=rna-XM_036570587.1	Dbxref=GeneID:118808130,Genbank:XM_036570587.1	gbkey=mRNA	gene=LOC118808130	product=nectin-4-like	transcript_id=XM_036570587.1-1561
NW_023494784.1	36284984	36284985	pmv2	pmv2_157397:224	A	G	|	NW_023494784.1	36270525	36270635	exon-XM_036574154.1-1	-	exon	.	ID=exon-XM_036574154.1-1	Parent=rna-XM_036574154.1	Dbxref=GeneID:118810414,Genbank:XM_036574154.1	gbkey=mRNA	gene=LOC118810414	product=uncharacterized LOC118810414	transcript_id=XM_036574154.1-14350
NW_023494784.1	36287198	36287199	pmn	pmn_49061:244	C	T	|	NW_023494784.1	36270525	36270635	exon-XM_036574154.1-1	-	exon	.	ID=exon-XM_036574154.1-1	Parent=rna-XM_036574154.1	Dbxref=GeneID:118810414,Genbank:XM_036574154.1	gbkey=mRNA	gene=LOC118810414	product=uncharacterized LOC118810414	transcript_id=XM_036574154.1-16564
NW_023494784.1	36386466	36386467	pmv2	pmv2_35005:294	G	T	|	NW_023494784.1	36331012	36411847	rna-XM_036570665.1	+	mRNA	.	ID=rna-XM_036570665.1	Parent=gene-fstl1b	Dbxref=GeneID:118808180,Genbank:XM_036570665.1	Name=XM_036570665.1	gbkey=mRNA	gene=fstl1b	model_evidence=Supporting evidence includes similarity to: 16 Proteins%2C and 100%25 coverage of the annotated genomic feature by RNAseq alignments%2C including 22 samples with support for all annotated introns
NW_023494784.1	36408555	36408556	pmv2	pmv2_8883:93	C	T	|	NW_023494784.1	36331012	36411847	rna-XM_036570665.1	+	mRNA	.	ID=rna-XM_036570665.1	Parent=gene-fstl1b	Dbxref=GeneID:118808180,Genbank:XM_036570665.1	Name=XM_036570665.1	gbkey=mRNA	gene=fstl1b	model_evidence=Supporting evidence includes similarity to: 16 Proteins%2C and 100%25 coverage of the annotated genomic feature by RNAseq alignments%2C including 22 samples with support for all annotated introns
NW_023494784.1	36469945	36469946	pmv2	pmv2_37149:89	G	A	|	NW_023494784.1	36469913	36471856	exon-XM_036570689.1-10	+	exon	.	ID=exon-XM_036570689.1-10	Parent=rna-XM_036570689.1	Dbxref=GeneID:118808198,Genbank:XM_036570689.1	gbkey=mRNA	gene=gpr156	product=G protein-coupled receptor 156	transcript_id=XM_036570689.10
NW_023494784.1	36470242	36470243	pmv2	pmv2_36108:301	C	T	|	NW_023494784.1	36469913	36471856	exon-XM_036570689.1-10	+	exon	.	ID=exon-XM_036570689.1-10	Parent=rna-XM_036570689.1	Dbxref=GeneID:118808198,Genbank:XM_036570689.1	gbkey=mRNA	gene=gpr156	product=G protein-coupled receptor 156	transcript_id=XM_036570689.10
NW_023494784.1	36493068	36493069	pmv2	pmv2_28435:272	G	A	|	NW_023494784.1	36492795	36544345	rna-XM_036570716.1	+	mRNA	.	ID=rna-XM_036570716.1	Parent=gene-gsk3ba	Dbxref=GeneID:118808207,Genbank:XM_036570716.1	Name=XM_036570716.1	gbkey=mRNA	gene=gsk3ba	model_evidence=Supporting evidence includes similarity to: 5 Proteins%2C and 100%25 coverage of the annotated genomic feature by RNAseq alignments%2C including 6 samples with support for all annotated introns
NW_023494784.1	36493497	36493498	pmv2	pmv2_42625:249	T	G	|	NW_023494784.1	36492795	36544345	rna-XM_036570716.1	+	mRNA	.	ID=rna-XM_036570716.1	Parent=gene-gsk3ba	Dbxref=GeneID:118808207,Genbank:XM_036570716.1	Name=XM_036570716.1	gbkey=mRNA	gene=gsk3ba	model_evidence=Supporting evidence includes similarity to: 5 Proteins%2C and 100%25 coverage of the annotated genomic feature by RNAseq alignments%2C including 6 samples with support for all annotated introns
NW_023494784.1	36699956	36699957	pmv2	pmv2_237254:14	G	A	|	NW_023494784.1	36681411	36702974	rna-XM_036574922.1	+	mRNA	.	ID=rna-XM_036574922.1	Parent=gene-LOC118810835	Dbxref=GeneID:118810835,Genbank:XM_036574922.1	Name=XM_036574922.1	gbkey=mRNA	gene=LOC118810835	model_evidence=Supporting evidence includes similarity to: 54%25 coverage of the annotated genomic feature by RNAseq alignments
NW_023494784.1	36774977	36774978	pmv2	pmv2_31247:374	C	A	|	NW_023494784.1	36767247	36767718	exon-XM_036574224.1-4	+	exon	.	ID=exon-XM_036574224.1-4	Parent=rna-XM_036574224.1	Dbxref=GeneID:118810447,Genbank:XM_036574224.1	gbkey=mRNA	gene=LOC118810447	product=uncharacterized LOC118810447%2C transcript variant X2	transcript_id=XM_036574224.1-7260
NW_023494784.1	36812229	36812230	pmv2	pmv2_10971:313	G	A	|	NW_023494784.1	36803118	36837565	rna-XM_036570810.1	+	mRNA	.	ID=rna-XM_036570810.1	Parent=gene-zgc:113337	Dbxref=GeneID:118808257,Genbank:XM_036570810.1	Name=XM_036570810.1	gbkey=mRNA	gene=zgc:113337	model_evidence=Supporting evidence includes similarity to: 8 Proteins%2C and 100%25 coverage of the annotated genomic feature by RNAseq alignments%2C including 11 samples with support for all annotated introns
NW_023494784.1	37041499	37041500	pmv1	pmv1_37394_c2_g1_i8:1985	A	C	|	NW_023494784.1	37041374	37042473	exon-XM_036570869.1-15	+	exon	.	ID=exon-XM_036570869.1-15	Parent=rna-XM_036570869.1	Dbxref=GeneID:118808299,Genbank:XM_036570869.1	gbkey=mRNA	gene=cbsb	product=cystathionine beta-synthase b	transcript_id=XM_036570869.10
NW_023494784.1	37110979	37110980	pmv2	pmv2_47919:106	G	A	|	NW_023494784.1	37078824	37130604	rna-XM_036574958.1	+	mRNA	.	ID=rna-XM_036574958.1	Parent=gene-kif5c	Dbxref=GeneID:118810857,Genbank:XM_036574958.1	Name=XM_036574958.1	gbkey=mRNA	gene=kif5c	model_evidence=Supporting evidence includes similarity to: 18 Proteins%2C and 88%25 coverage of the annotated genomic feature by RNAseq alignments
NW_023494784.1	37282305	37282306	pmv2	pmv2_27893:194	T	A	|	NW_023494784.1	37277199	37279059	exon-XM_036570953.1-5	+	exon	.	ID=exon-XM_036570953.1-5	Parent=rna-XM_036570953.1	Dbxref=GeneID:118808342,Genbank:XM_036570953.1	gbkey=mRNA	gene=lypd6	product=LY6/PLAUR domain containing 6	transcript_id=XM_036570953.1-3247
NW_023494784.1	37292329	37292330	pmv2	pmv2_221993:128	C	T	|	NW_023494784.1	37304067	37304903	exon-XM_036570966.1-9	-	exon	.	ID=exon-XM_036570966.1-9	Parent=rna-XM_036570966.1	Dbxref=GeneID:118808347,Genbank:XM_036570966.1	gbkey=mRNA	gene=mmadhcb	product=metabolism of cobalamin associated Db%2C transcript variant X1	transcript_id=XM_036570966.111738
NW_023494784.1	37302575	37302576	pmv1	pmv1_38880_c4_g3_i2:852	A	T	|	NW_023494784.1	37304067	37304903	exon-XM_036570966.1-9	-	exon	.	ID=exon-XM_036570966.1-9	Parent=rna-XM_036570966.1	Dbxref=GeneID:118808347,Genbank:XM_036570966.1	gbkey=mRNA	gene=mmadhcb	product=metabolism of cobalamin associated Db%2C transcript variant X1	transcript_id=XM_036570966.11492
NW_023494784.1	37321060	37321061	pmv2	pmv2_225686:156	A	G	|	NW_023494784.1	37321050	37321176	exon-XM_036574278.1-4	-	exon	.	ID=exon-XM_036574278.1-4	Parent=rna-XM_036574278.1	Dbxref=GeneID:118810480,Genbank:XM_036574278.1	gbkey=mRNA	gene=si:ch211-10d23.5	product=si:ch211-10d23.5	transcript_id=XM_036574278.10
NW_023494784.1	37354604	37354605	pmv2	pmv2_186602:53	A	T	|	NW_023494784.1	37342519	37346765	exon-XM_036571009.1-4	+	exon	.	ID=exon-XM_036571009.1-4	Parent=rna-XM_036571009.1	Dbxref=GeneID:118808367,Genbank:XM_036571009.1	gbkey=mRNA	gene=LOC118808367	product=sterile alpha motif domain-containing protein 9-like%2C transcript variant X3	transcript_id=XM_036571009.1-7840
NW_023494784.1	37463508	37463509	pmv1	pmv1_37257_c4_g8_i1:977	G	C	|	NW_023494784.1	37517358	37519230	exon-XM_036571035.1-5	-	exon	.	ID=exon-XM_036571035.1-5	Parent=rna-XM_036571035.1	Dbxref=GeneID:118808394,Genbank:XM_036571035.1	gbkey=mRNA	gene=LOC118808394	product=rho-related GTP-binding protein RhoE-like	transcript_id=XM_036571035.153850
NW_023494784.1	37525991	37525992	pmv2	pmv2_35069:63	G	A	|	NW_023494784.1	37517358	37532663	rna-XM_036571035.1	-	mRNA	.	ID=rna-XM_036571035.1	Parent=gene-LOC118808394	Dbxref=GeneID:118808394,Genbank:XM_036571035.1	Name=XM_036571035.1	gbkey=mRNA	gene=LOC118808394	model_evidence=Supporting evidence includes similarity to: 96 Proteins%2C and 100%25 coverage of the annotated genomic feature by RNAseq alignments%2C including 12 samples with support for all annotated introns
NW_023494784.1	37526022	37526023	pmv2	pmv2_48238:40	G	A	|	NW_023494784.1	37517358	37532663	rna-XM_036571035.1	-	mRNA	.	ID=rna-XM_036571035.1	Parent=gene-LOC118808394	Dbxref=GeneID:118808394,Genbank:XM_036571035.1	Name=XM_036571035.1	gbkey=mRNA	gene=LOC118808394	model_evidence=Supporting evidence includes similarity to: 96 Proteins%2C and 100%25 coverage of the annotated genomic feature by RNAseq alignments%2C including 12 samples with support for all annotated introns
NW_023494784.1	37698504	37698505	pmv2	pmv2_205710:338	T	C	|	NW_023494784.1	37687326	37723699	rna-XM_036571083.1	+	mRNA	.	ID=rna-XM_036571083.1	Parent=gene-LOC118808419	Dbxref=GeneID:118808419,Genbank:XM_036571083.1	Name=XM_036571083.1	Note=The sequence of the model RefSeq transcript was modified relative to this genomic sequence to represent the inferred CDS: deleted 1 base in 1 codon	exception=unclassified transcription discrepancy	gbkey=mRNA
NW_023494784.1	37825898	37825899	pmv1	pmv1_32308_c0_g1_i1:304	A	T	|	NW_023494784.1	37789667	37893340	rna-XM_036571117.1	+	mRNA	.	ID=rna-XM_036571117.1	Parent=gene-rab3gap1	Dbxref=GeneID:118808436,Genbank:XM_036571117.1	Name=XM_036571117.1	gbkey=mRNA	gene=rab3gap1	model_evidence=Supporting evidence includes similarity to: 5 Proteins%2C and 100%25 coverage of the annotated genomic feature by RNAseq alignments%2C including 11 samples with support for all annotated introns
NW_023494784.1	37892935	37892936	pmv1	pmv1_38551_c3_g10_i1:575	A	G	|	NW_023494784.1	37891421	37893340	exon-XM_036571117.1-24	+	exon	.	ID=exon-XM_036571117.1-24	Parent=rna-XM_036571117.1	Dbxref=GeneID:118808436,Genbank:XM_036571117.1	gbkey=mRNA	gene=rab3gap1	product=RAB3 GTPase activating protein subunit 1%2C transcript variant X2	transcript_id=XM_036571117.10
NW_023494784.1	37906675	37906676	pmn	pmn_12025:141	C	T	|	NW_023494784.1	37891421	37893340	exon-XM_036571117.1-24	+	exon	.	ID=exon-XM_036571117.1-24	Parent=rna-XM_036571117.1	Dbxref=GeneID:118808436,Genbank:XM_036571117.1	gbkey=mRNA	gene=rab3gap1	product=RAB3 GTPase activating protein subunit 1%2C transcript variant X2	transcript_id=XM_036571117.1-13336
NW_023494784.1	38036407	38036408	pmv2	pmv2_136481:283	C	G	|	NW_023494784.1	38037713	38037904	exon-XM_036571141.1-1	+	exon	.	ID=exon-XM_036571141.1-1	Parent=rna-XM_036571141.1	Dbxref=GeneID:118808454,Genbank:XM_036571141.1	gbkey=mRNA	gene=LOC118808454	product=R3H domain-containing protein 1-like%2C transcript variant X1	transcript_id=XM_036571141.11306
NW_023494784.1	38116280	38116281	pmv2	pmv2_261537:90	T	A	|	NW_023494784.1	38118787	38119460	exon-XM_036571231.1-14	-	exon	.	ID=exon-XM_036571231.1-14	Parent=rna-XM_036571231.1	Dbxref=GeneID:118808501,Genbank:XM_036571231.1	gbkey=mRNA	gene=epc2	product=enhancer of polycomb homolog 2 (Drosophila)	transcript_id=XM_036571231.12507
NW_023494784.1	38135321	38135322	pmv2	pmv2_240419:202	A	C	|	NW_023494784.1	38118787	38143686	rna-XM_036571231.1	-	mRNA	.	ID=rna-XM_036571231.1	Parent=gene-epc2	Dbxref=GeneID:118808501,Genbank:XM_036571231.1	Name=XM_036571231.1	gbkey=mRNA	gene=epc2	model_evidence=Supporting evidence includes similarity to: 18 Proteins%2C and 100%25 coverage of the annotated genomic feature by RNAseq alignments%2C including 10 samples with support for all annotated introns
NW_023494784.1	38157333	38157334	pmv1	pmv1_38917_c2_g2_i2:1937	C	T	|	NW_023494784.1	38157135	38224670	rna-XM_036571251.1	-	mRNA	.	ID=rna-XM_036571251.1	Parent=gene-acvr2aa	Dbxref=GeneID:118808510,Genbank:XM_036571251.1	Name=XM_036571251.1	gbkey=mRNA	gene=acvr2aa	model_evidence=Supporting evidence includes similarity to: 33 Proteins%2C and 100%25 coverage of the annotated genomic feature by RNAseq alignments%2C including 8 samples with support for all annotated introns
NW_023494784.1	38234759	38234760	pmv2	pmv2_33097:251	C	T	|	NW_023494784.1	38223303	38224670	exon-XM_036571251.1-1	-	exon	.	ID=exon-XM_036571251.1-1	Parent=rna-XM_036571251.1	Dbxref=GeneID:118808510,Genbank:XM_036571251.1	gbkey=mRNA	gene=acvr2aa	product=activin A receptor type 2Aa%2C transcript variant X2	transcript_id=XM_036571251.1-10090
NW_023494784.1	38266501	38266502	pmv2	pmv2_35662:170	C	T	|	NW_023494784.1	38223303	38224670	exon-XM_036571251.1-1	-	exon	.	ID=exon-XM_036571251.1-1	Parent=rna-XM_036571251.1	Dbxref=GeneID:118808510,Genbank:XM_036571251.1	gbkey=mRNA	gene=acvr2aa	product=activin A receptor type 2Aa%2C transcript variant X2	transcript_id=XM_036571251.1-41832
NW_023494784.1	38304587	38304588	pmv2	pmv2_262709:99	G	A	|	NW_023494784.1	38223303	38224670	exon-XM_036571251.1-1	-	exon	.	ID=exon-XM_036571251.1-1	Parent=rna-XM_036571251.1	Dbxref=GeneID:118808510,Genbank:XM_036571251.1	gbkey=mRNA	gene=acvr2aa	product=activin A receptor type 2Aa%2C transcript variant X2	transcript_id=XM_036571251.1-79918
NW_023494784.1	38620800	38620801	pmv2	pmv2_45490:108	A	G	|	NW_023494784.1	38620152	38692331	rna-XM_036571333.1	+	mRNA	.	ID=rna-XM_036571333.1	Parent=gene-gtdc1	Dbxref=GeneID:118808561,Genbank:XM_036571333.1	Name=XM_036571333.1	gbkey=mRNA	gene=gtdc1	model_evidence=Supporting evidence includes similarity to: 16 Proteins%2C and 100%25 coverage of the annotated genomic feature by RNAseq alignments%2C including 4 samples with support for all annotated introns
NW_023494784.1	38718909	38718910	pmv2	pmv2_250099:97	C	T	|	NW_023494784.1	38703662	38773759	rna-XM_036571371.1	-	mRNA	.	ID=rna-XM_036571371.1	Parent=gene-arhgap15	Dbxref=GeneID:118808582,Genbank:XM_036571371.1	Name=XM_036571371.1	gbkey=mRNA	gene=arhgap15	model_evidence=Supporting evidence includes similarity to: 1 Protein%2C and 100%25 coverage of the annotated genomic feature by RNAseq alignments%2C including 7 samples with support for all annotated introns
NW_023494784.1	38829025	38829026	pmv1	pmv1_38182_c4_g3_i1:499	T	C	|	NW_023494784.1	38773628	38773759	exon-XM_036571371.1-1	-	exon	.	ID=exon-XM_036571371.1-1	Parent=rna-XM_036571371.1	Dbxref=GeneID:118808582,Genbank:XM_036571371.1	gbkey=mRNA	gene=arhgap15	product=Rho GTPase activating protein 15%2C transcript variant X2	transcript_id=XM_036571371.1-55267
NW_023494784.1	38861531	38861532	pmv2	pmv2_28223:242	C	T	|	NW_023494784.1	38885771	38886355	exon-XM_036571385.1-1	+	exon	.	ID=exon-XM_036571385.1-1	Parent=rna-XM_036571385.1	Dbxref=GeneID:118808592,Genbank:XM_036571385.1	gbkey=mRNA	gene=arglu1a	product=arginine and glutamate rich 1a	transcript_id=XM_036571385.124240
NW_023494784.1	38898136	38898137	pmv1	pmv1_35654_c7_g2_i1:651	G	A	|	NW_023494784.1	38897486	38898702	exon-XM_036571385.1-4	+	exon	.	ID=exon-XM_036571385.1-4	Parent=rna-XM_036571385.1	Dbxref=GeneID:118808592,Genbank:XM_036571385.1	gbkey=mRNA	gene=arglu1a	product=arginine and glutamate rich 1a	transcript_id=XM_036571385.10
NW_023494784.1	39194558	39194559	pmv2	pmv2_210632:69	A	T	|	NW_023494784.1	38929699	38934703	exon-XM_036571398.1-5	+	exon	.	ID=exon-XM_036571398.1-5	Parent=rna-XM_036571398.1	Dbxref=GeneID:118808597,Genbank:XM_036571398.1	gbkey=mRNA	gene=efnb2a	product=ephrin-B2a	transcript_id=XM_036571398.1-259856
NW_023494784.1	39287134	39287135	pmv1	pmv1_36761_c3_g2_i1:177	C	A	|	NW_023494784.1	38929699	38934703	exon-XM_036571398.1-5	+	exon	.	ID=exon-XM_036571398.1-5	Parent=rna-XM_036571398.1	Dbxref=GeneID:118808597,Genbank:XM_036571398.1	gbkey=mRNA	gene=efnb2a	product=ephrin-B2a	transcript_id=XM_036571398.1-352432
NW_023494784.1	39452883	39452884	pmv2	pmv2_193605:278	A	G	|	NW_023494784.1	38929699	38934703	exon-XM_036571398.1-5	+	exon	.	ID=exon-XM_036571398.1-5	Parent=rna-XM_036571398.1	Dbxref=GeneID:118808597,Genbank:XM_036571398.1	gbkey=mRNA	gene=efnb2a	product=ephrin-B2a	transcript_id=XM_036571398.1-518181
NW_023494784.1	39846568	39846569	pmv2	pmv2_19443:188	T	A	|	NW_023494784.1	39984775	39986454	exon-XM_036571411.1-9	-	exon	.	ID=exon-XM_036571411.1-9	Parent=rna-XM_036571411.1	Dbxref=GeneID:118808604,Genbank:XM_036571411.1	gbkey=mRNA	gene=LOC118808604	product=interferon-induced protein 44-like	transcript_id=XM_036571411.1138207
NW_023494784.1	40288024	40288025	pmn	pmn_15286:177	T	C	|	NW_023494784.1	40349303	40349687	exon-XM_036571457.1-1	+	exon	.	ID=exon-XM_036571457.1-1	Parent=rna-XM_036571457.1	Dbxref=GeneID:118808634,Genbank:XM_036571457.1	gbkey=mRNA	gene=phf11	product=PHD finger protein 11%2C transcript variant X1	transcript_id=XM_036571457.161279
NW_023494784.1	40318077	40318078	pmn	pmn_57811:83	T	C	|	NW_023494784.1	40349303	40349687	exon-XM_036571457.1-1	+	exon	.	ID=exon-XM_036571457.1-1	Parent=rna-XM_036571457.1	Dbxref=GeneID:118808634,Genbank:XM_036571457.1	gbkey=mRNA	gene=phf11	product=PHD finger protein 11%2C transcript variant X1	transcript_id=XM_036571457.131226
NW_023494784.1	40437495	40437496	pmv2	pmv2_47382:102	G	T	|	NW_023494784.1	40437434	40437519	exon-XM_036571514.1-6	+	exon	.	ID=exon-XM_036571514.1-6	Parent=rna-XM_036571514.1	Dbxref=GeneID:118808654,Genbank:XM_036571514.1	gbkey=mRNA	gene=cenpj	product=centromere protein J%2C transcript variant X3	transcript_id=XM_036571514.10
NW_023494784.1	40530282	40530283	pmv2	pmv2_19790:58	C	G	|	NW_023494784.1	40523631	40531798	rna-XM_036574408.1	-	mRNA	.	ID=rna-XM_036574408.1	Parent=gene-fdx1	Dbxref=GeneID:118810563,Genbank:XM_036574408.1	Name=XM_036574408.1	gbkey=mRNA	gene=fdx1	model_evidence=Supporting evidence includes similarity to: 21 Proteins%2C and 100%25 coverage of the annotated genomic feature by RNAseq alignments%2C including 3 samples with support for all annotated introns
NW_023494784.1	40543335	40543336	pmv2	pmv2_34881:110	T	C	|	NW_023494784.1	40535694	40546804	rna-XM_036571525.1	+	mRNA	.	ID=rna-XM_036571525.1	Parent=gene-dnajc3a	Dbxref=GeneID:118808670,Genbank:XM_036571525.1	Name=XM_036571525.1	gbkey=mRNA	gene=dnajc3a	model_evidence=Supporting evidence includes similarity to: 14 Proteins%2C and 100%25 coverage of the annotated genomic feature by RNAseq alignments%2C including 14 samples with support for all annotated introns
NW_023494784.1	40543369	40543370	pmv2	pmv2_48943:312	C	T	|	NW_023494784.1	40535694	40546804	rna-XM_036571525.1	+	mRNA	.	ID=rna-XM_036571525.1	Parent=gene-dnajc3a	Dbxref=GeneID:118808670,Genbank:XM_036571525.1	Name=XM_036571525.1	gbkey=mRNA	gene=dnajc3a	model_evidence=Supporting evidence includes similarity to: 14 Proteins%2C and 100%25 coverage of the annotated genomic feature by RNAseq alignments%2C including 14 samples with support for all annotated introns
NW_023494784.1	40548249	40548250	pmv1	pmv1_39361_c0_g3_i1:184	C	T	|	NW_023494784.1	40546232	40546804	exon-XM_036571525.1-12	+	exon	.	ID=exon-XM_036571525.1-12	Parent=rna-XM_036571525.1	Dbxref=GeneID:118808670,Genbank:XM_036571525.1	gbkey=mRNA	gene=dnajc3a	product=DnaJ (Hsp40) homolog%2C subfamily C%2C member 3a	transcript_id=XM_036571525.1-1446
NW_023494784.1	40627469	40627470	pmv1	pmv1_34997_c0_g1_i2:129	C	T	|	NW_023494784.1	40550863	40632456	rna-XM_036571548.1	-	mRNA	.	ID=rna-XM_036571548.1	Parent=gene-uggt2	Dbxref=GeneID:118808677,Genbank:XM_036571548.1	Name=XM_036571548.1	gbkey=mRNA	gene=uggt2	model_evidence=Supporting evidence includes similarity to: 5 Proteins%2C and 100%25 coverage of the annotated genomic feature by RNAseq alignments%2C including 7 samples with support for all annotated introns
NW_023494784.1	40632163	40632164	pmv2	pmv2_19214:253	T	C	|	NW_023494784.1	40550863	40632456	rna-XM_036571548.1	-	mRNA	.	ID=rna-XM_036571548.1	Parent=gene-uggt2	Dbxref=GeneID:118808677,Genbank:XM_036571548.1	Name=XM_036571548.1	gbkey=mRNA	gene=uggt2	model_evidence=Supporting evidence includes similarity to: 5 Proteins%2C and 100%25 coverage of the annotated genomic feature by RNAseq alignments%2C including 7 samples with support for all annotated introns
NW_023494784.1	40632421	40632422	pmv2	pmv2_45074:93	T	C	|	NW_023494784.1	40632245	40632456	exon-XM_036571548.1-1	-	exon	.	ID=exon-XM_036571548.1-1	Parent=rna-XM_036571548.1	Dbxref=GeneID:118808677,Genbank:XM_036571548.1	gbkey=mRNA	gene=uggt2	product=UDP-glucose glycoprotein glucosyltransferase 2%2C transcript variant X2	transcript_id=XM_036571548.10
NW_023494784.1	40753097	40753098	pmv2	pmv2_14598:53	A	T	|	NW_023494784.1	40757172	40758171	cds-XP_036430328.1	-	CDS	0	ID=cds-XP_036430328.1	Parent=rna-XM_036574435.1	Dbxref=GeneID:118810576,Genbank:XP_036430328.1	Name=XP_036430328.1	gbkey=CDS	gene=LOC118810576	product=2-oxoglutarate receptor 1
NW_023494784.1	40835734	40835735	pmv2	pmv2_30575:81	C	A	|	NW_023494784.1	40799822	40902344	rna-XM_036574447.1	-	mRNA	.	ID=rna-XM_036574447.1	Parent=gene-pth2ra	Dbxref=GeneID:118810583,Genbank:XM_036574447.1	Name=XM_036574447.1	gbkey=mRNA	gene=pth2ra	model_evidence=Supporting evidence includes similarity to: 9 Proteins%2C and 49%25 coverage of the annotated genomic feature by RNAseq alignments
NW_023494784.1	40928089	40928090	pmn	pmn_769:73	C	T	|	NW_023494784.1	40902266	40902344	exon-XM_036574447.1-1	-	exon	.	ID=exon-XM_036574447.1-1	Parent=rna-XM_036574447.1	Dbxref=GeneID:118810583,Genbank:XM_036574447.1	gbkey=mRNA	gene=pth2ra	product=parathyroid hormone 2 receptor a	transcript_id=XM_036574447.1-25746
NW_023494784.1	40962293	40962294	pmv2	pmv2_20880:233	G	T	|	NW_023494784.1	40987060	40988876	exon-XM_036571570.1-6	-	exon	.	ID=exon-XM_036571570.1-6	Parent=rna-XM_036571570.1	Dbxref=GeneID:118808692,Genbank:XM_036571570.1	gbkey=mRNA	gene=si:ch73-116o1.2	product=ras-related protein M-Ras%2C transcript variant X1	transcript_id=XM_036571570.124767
NW_023494784.1	40994853	40994854	pmv2	pmv2_12488:215	C	T	|	NW_023494784.1	40987060	41010370	rna-XM_036571578.1	-	mRNA	.	ID=rna-XM_036571578.1	Parent=gene-si:ch73-116o1.2	Dbxref=GeneID:118808692,Genbank:XM_036571578.1	Name=XM_036571578.1	gbkey=mRNA	gene=si:ch73-116o1.2	model_evidence=Supporting evidence includes similarity to: 150 Proteins%2C and 100%25 coverage of the annotated genomic feature by RNAseq alignments%2C including 11 samples with support for all annotated introns
NW_023494784.1	41058334	41058335	pmv2	pmv2_18916:349	C	A	|	NW_023494784.1	41029501	41122336	rna-XM_036571638.1	+	mRNA	.	ID=rna-XM_036571638.1	Parent=gene-ptpn4a	Dbxref=GeneID:118808727,Genbank:XM_036571638.1	Name=XM_036571638.1	gbkey=mRNA	gene=ptpn4a	model_evidence=Supporting evidence includes similarity to: 20 Proteins%2C and 100%25 coverage of the annotated genomic feature by RNAseq alignments%2C including 1 sample with support for all annotated introns
NW_023494784.1	41185083	41185084	pmv2	pmv2_221763:7	A	G	|	NW_023494784.1	41135925	41222950	rna-XM_036571645.1	+	mRNA	.	ID=rna-XM_036571645.1	Parent=gene-epb41l5	Dbxref=GeneID:118808755,Genbank:XM_036571645.1	Name=XM_036571645.1	gbkey=mRNA	gene=epb41l5	model_evidence=Supporting evidence includes similarity to: 16 Proteins%2C and 100%25 coverage of the annotated genomic feature by RNAseq alignments%2C including 5 samples with support for all annotated introns
NW_023494784.1	41222218	41222219	pmv1	pmv1_35573_c0_g1_i2:405	C	A	|	NW_023494784.1	41221255	41222950	exon-XM_036571645.1-26	+	exon	.	ID=exon-XM_036571645.1-26	Parent=rna-XM_036571645.1	Dbxref=GeneID:118808755,Genbank:XM_036571645.1	gbkey=mRNA	gene=epb41l5	product=erythrocyte membrane protein band 4.1 like 5%2C transcript variant X2	transcript_id=XM_036571645.10
NW_023494784.1	41271903	41271904	pmv2	pmv2_24991:227	G	A	|	NW_023494784.1	41234972	41289461	rna-XM_036571656.1	+	mRNA	.	ID=rna-XM_036571656.1	Parent=gene-ramp1	Dbxref=GeneID:118808776,Genbank:XM_036571656.1	Name=XM_036571656.1	gbkey=mRNA	gene=ramp1	model_evidence=Supporting evidence includes similarity to: 15 Proteins%2C and 100%25 coverage of the annotated genomic feature by RNAseq alignments%2C including 14 samples with support for all annotated introns
NW_023494784.1	41284763	41284764	pmv2	pmv2_250578:75	T	G	|	NW_023494784.1	41234972	41289461	rna-XM_036571656.1	+	mRNA	.	ID=rna-XM_036571656.1	Parent=gene-ramp1	Dbxref=GeneID:118808776,Genbank:XM_036571656.1	Name=XM_036571656.1	gbkey=mRNA	gene=ramp1	model_evidence=Supporting evidence includes similarity to: 15 Proteins%2C and 100%25 coverage of the annotated genomic feature by RNAseq alignments%2C including 14 samples with support for all annotated introns
NW_023494784.1	41363905	41363906	pmv1	pmv1_36610_c3_g1_i1:1016	G	A	|	NW_023494784.1	41287925	41289461	exon-XM_036571656.1-3	+	exon	.	ID=exon-XM_036571656.1-3	Parent=rna-XM_036571656.1	Dbxref=GeneID:118808776,Genbank:XM_036571656.1	gbkey=mRNA	gene=ramp1	product=receptor activity modifying protein 1	transcript_id=XM_036571656.1-74445
NW_023494784.1	41552643	41552644	pmv2	pmv2_49448:42	G	C	|	NW_023494784.1	41546106	41546839	exon-XM_036574473.1-9	+	exon	.	ID=exon-XM_036574473.1-9	Parent=rna-XM_036574473.1	Dbxref=GeneID:118810597,Genbank:XM_036574473.1	gbkey=mRNA	gene=LOC118810597	product=uncharacterized LOC118810597	transcript_id=XM_036574473.1-5805
NW_023494784.1	41576071	41576072	pmn	pmn_45823:221	C	T	|	NW_023494784.1	41546106	41546839	exon-XM_036574473.1-9	+	exon	.	ID=exon-XM_036574473.1-9	Parent=rna-XM_036574473.1	Dbxref=GeneID:118810597,Genbank:XM_036574473.1	gbkey=mRNA	gene=LOC118810597	product=uncharacterized LOC118810597	transcript_id=XM_036574473.1-29233
NW_023494784.1	41630598	41630599	pmv2	pmv2_6003:51	G	A	|	NW_023494784.1	41546106	41546839	exon-XM_036574473.1-9	+	exon	.	ID=exon-XM_036574473.1-9	Parent=rna-XM_036574473.1	Dbxref=GeneID:118810597,Genbank:XM_036574473.1	gbkey=mRNA	gene=LOC118810597	product=uncharacterized LOC118810597	transcript_id=XM_036574473.1-83760
NW_023494784.1	41630681	41630682	pmv2	pmv2_5636:109	C	T	|	NW_023494784.1	41546106	41546839	exon-XM_036574473.1-9	+	exon	.	ID=exon-XM_036574473.1-9	Parent=rna-XM_036574473.1	Dbxref=GeneID:118810597,Genbank:XM_036574473.1	gbkey=mRNA	gene=LOC118810597	product=uncharacterized LOC118810597	transcript_id=XM_036574473.1-83843
NW_023494784.1	41664785	41664786	pmv2	pmv2_223538:28	C	T	|	NW_023494784.1	41748975	41749577	exon-XM_036571691.1-1	+	exon	.	ID=exon-XM_036571691.1-1	Parent=rna-XM_036571691.1	Dbxref=GeneID:118808816,Genbank:XM_036571691.1	gbkey=mRNA	gene=klf7b	product=Kruppel-like factor 7b	transcript_id=XM_036571691.184190
NW_023494784.1	41669436	41669437	pmv2	pmv2_37276:293	G	A	|	NW_023494784.1	41748975	41749577	exon-XM_036571691.1-1	+	exon	.	ID=exon-XM_036571691.1-1	Parent=rna-XM_036571691.1	Dbxref=GeneID:118808816,Genbank:XM_036571691.1	gbkey=mRNA	gene=klf7b	product=Kruppel-like factor 7b	transcript_id=XM_036571691.179539
NW_023494784.1	41917596	41917597	pmv2	pmv2_9389:255	C	T	|	NW_023494784.1	41915244	41915676	exon-XM_036571712.1-10	+	exon	.	ID=exon-XM_036571712.1-10	Parent=rna-XM_036571712.1	Dbxref=GeneID:118808834,Genbank:XM_036571712.1	gbkey=mRNA	gene=ccnyl1	product=cyclin Y-like 1	transcript_id=XM_036571712.1-1921
NW_023494784.1	41919909	41919910	pmv1	pmv1_36377_c6_g1_i1:485	C	T	|	NW_023494784.1	41920338	41922621	exon-XM_036571724.1-2	-	exon	.	ID=exon-XM_036571724.1-2	Parent=rna-XM_036571724.1	Dbxref=GeneID:118808844,Genbank:XM_036571724.1	gbkey=mRNA	gene=fzd5	product=frizzled class receptor 5	transcript_id=XM_036571724.1429
NW_023494784.1	41920484	41920485	pmv2	pmv2_42928:292	G	A	|	NW_023494784.1	41920338	41923175	rna-XM_036571724.1	-	mRNA	.	ID=rna-XM_036571724.1	Parent=gene-fzd5	Dbxref=GeneID:118808844,Genbank:XM_036571724.1	Name=XM_036571724.1	gbkey=mRNA	gene=fzd5	model_evidence=Supporting evidence includes similarity to: 75 Proteins%2C and 100%25 coverage of the annotated genomic feature by RNAseq alignments%2C including 13 samples with support for all annotated introns
NW_023494784.1	41946790	41946791	pmv1	pmv1_35550_c2_g1_i1:1356	G	T	|	NW_023494784.1	41944301	42019029	rna-XM_036571736.1	-	mRNA	.	ID=rna-XM_036571736.1	Parent=gene-plekhm3	Dbxref=GeneID:118808853,Genbank:XM_036571736.1	Name=XM_036571736.1	gbkey=mRNA	gene=plekhm3	model_evidence=Supporting evidence includes similarity to: 5 Proteins%2C and 100%25 coverage of the annotated genomic feature by RNAseq alignments%2C including 1 sample with support for all annotated introns
NW_023494784.1	41955807	41955808	pmn	pmn_45665:58	T	C	|	NW_023494784.1	41944301	42019029	rna-XM_036571736.1	-	mRNA	.	ID=rna-XM_036571736.1	Parent=gene-plekhm3	Dbxref=GeneID:118808853,Genbank:XM_036571736.1	Name=XM_036571736.1	gbkey=mRNA	gene=plekhm3	model_evidence=Supporting evidence includes similarity to: 5 Proteins%2C and 100%25 coverage of the annotated genomic feature by RNAseq alignments%2C including 1 sample with support for all annotated introns
NW_023494784.1	42101105	42101106	pmv2	pmv2_3946:94	T	C	|	NW_023494784.1	42058411	42303531	rna-XM_036571764.1	+	mRNA	.	ID=rna-XM_036571764.1	Parent=gene-kcnh3	Dbxref=GeneID:118808879,Genbank:XM_036571764.1	Name=XM_036571764.1	gbkey=mRNA	gene=kcnh3	model_evidence=Supporting evidence includes similarity to: 19 Proteins%2C and 71%25 coverage of the annotated genomic feature by RNAseq alignments
NW_023494784.1	42209845	42209846	pmv2	pmv2_54148:168	A	G	|	NW_023494784.1	42058411	42303531	rna-XM_036571764.1	+	mRNA	.	ID=rna-XM_036571764.1	Parent=gene-kcnh3	Dbxref=GeneID:118808879,Genbank:XM_036571764.1	Name=XM_036571764.1	gbkey=mRNA	gene=kcnh3	model_evidence=Supporting evidence includes similarity to: 19 Proteins%2C and 71%25 coverage of the annotated genomic feature by RNAseq alignments
NW_023494784.1	42262843	42262844	pmv2	pmv2_6485:210	A	G	|	NW_023494784.1	42262822	42263072	exon-XM_036571764.1-10	+	exon	.	ID=exon-XM_036571764.1-10	Parent=rna-XM_036571764.1	Dbxref=GeneID:118808879,Genbank:XM_036571764.1	gbkey=mRNA	gene=kcnh3	product=potassium voltage-gated channel%2C subfamily H (eag-related)%2C member 3	transcript_id=XM_036571764.10
NW_023494784.1	42263258	42263259	pmv2	pmv2_22193:258	G	T	|	NW_023494784.1	42058411	42303531	rna-XM_036571764.1	+	mRNA	.	ID=rna-XM_036571764.1	Parent=gene-kcnh3	Dbxref=GeneID:118808879,Genbank:XM_036571764.1	Name=XM_036571764.1	gbkey=mRNA	gene=kcnh3	model_evidence=Supporting evidence includes similarity to: 19 Proteins%2C and 71%25 coverage of the annotated genomic feature by RNAseq alignments
NW_023494784.1	42274275	42274276	pmv2	pmv2_49215:176	T	C	|	NW_023494784.1	42058411	42303531	rna-XM_036571764.1	+	mRNA	.	ID=rna-XM_036571764.1	Parent=gene-kcnh3	Dbxref=GeneID:118808879,Genbank:XM_036571764.1	Name=XM_036571764.1	gbkey=mRNA	gene=kcnh3	model_evidence=Supporting evidence includes similarity to: 19 Proteins%2C and 71%25 coverage of the annotated genomic feature by RNAseq alignments
NW_023494784.1	42277417	42277418	pmv2	pmv2_27998:110	T	C	|	NW_023494784.1	42058411	42303531	rna-XM_036571764.1	+	mRNA	.	ID=rna-XM_036571764.1	Parent=gene-kcnh3	Dbxref=GeneID:118808879,Genbank:XM_036571764.1	Name=XM_036571764.1	gbkey=mRNA	gene=kcnh3	model_evidence=Supporting evidence includes similarity to: 19 Proteins%2C and 71%25 coverage of the annotated genomic feature by RNAseq alignments
NW_023494784.1	42372048	42372049	pmv2	pmv2_29139:74	C	T	|	NW_023494784.1	42371967	42372080	cds-XP_036427697.1	-	CDS	2	ID=cds-XP_036427697.1	Parent=rna-XM_036571804.1	Dbxref=GeneID:118808914,Genbank:XP_036427697.1	Name=XP_036427697.1	gbkey=CDS	gene=rab5b	product=ras-related protein Rab-5B
NW_023494784.1	42398602	42398603	pmv1	pmv1_36865_c0_g1_i1:445	T	C	|	NW_023494784.1	42397211	42399031	exon-XM_036571821.1-6	+	exon	.	ID=exon-XM_036571821.1-6	Parent=rna-XM_036571821.1	Dbxref=GeneID:118808930,Genbank:XM_036571821.1	gbkey=mRNA	gene=tbccd1	product=TBCC domain containing 1%2C transcript variant X2	transcript_id=XM_036571821.10
NW_023494784.1	42448784	42448785	pmv1	pmv1_36485_c2_g6_i1:290	C	T	|	NW_023494784.1	42447168	42448929	exon-XM_036571851.1-5	+	exon	.	ID=exon-XM_036571851.1-5	Parent=rna-XM_036571851.1	Dbxref=GeneID:118808968,Genbank:XM_036571851.1	gbkey=mRNA	gene=gtf2e1	product=general transcription factor IIE%2C polypeptide 1%2C alpha	transcript_id=XM_036571851.10
NW_023494784.1	42524573	42524574	pmv2	pmv2_46854:24	T	C	|	NW_023494784.1	42509741	42771795	rna-XM_036571863.1	+	mRNA	.	ID=rna-XM_036571863.1	Parent=gene-stxbp5l	Dbxref=GeneID:118808977,Genbank:XM_036571863.1	Name=XM_036571863.1	gbkey=mRNA	gene=stxbp5l	model_evidence=Supporting evidence includes similarity to: 3 Proteins%2C and 96%25 coverage of the annotated genomic feature by RNAseq alignments
NW_023494784.1	42584484	42584485	pmv2	pmv2_45509:224	G	A	|	NW_023494784.1	42509741	42771795	rna-XM_036571863.1	+	mRNA	.	ID=rna-XM_036571863.1	Parent=gene-stxbp5l	Dbxref=GeneID:118808977,Genbank:XM_036571863.1	Name=XM_036571863.1	gbkey=mRNA	gene=stxbp5l	model_evidence=Supporting evidence includes similarity to: 3 Proteins%2C and 96%25 coverage of the annotated genomic feature by RNAseq alignments
NW_023494784.1	42584740	42584741	pmv2	pmv2_40711:106	C	A	|	NW_023494784.1	42509741	42771795	rna-XM_036571863.1	+	mRNA	.	ID=rna-XM_036571863.1	Parent=gene-stxbp5l	Dbxref=GeneID:118808977,Genbank:XM_036571863.1	Name=XM_036571863.1	gbkey=mRNA	gene=stxbp5l	model_evidence=Supporting evidence includes similarity to: 3 Proteins%2C and 96%25 coverage of the annotated genomic feature by RNAseq alignments
NW_023494784.1	42820173	42820174	pmv1	pmv1_37356_c2_g7_i3:1134	T	C	|	NW_023494784.1	42819870	42820241	exon-XM_036571938.1-6	+	exon	.	ID=exon-XM_036571938.1-6	Parent=rna-XM_036571938.1	Dbxref=GeneID:118809012,Genbank:XM_036571938.1	gbkey=mRNA	gene=nepro	product=nucleolus and neural progenitor protein%2C transcript variant X2	transcript_id=XM_036571938.10
NW_023494784.1	42833380	42833381	pmn	pmn_20013:13	C	T	|	NW_023494784.1	42827194	42836224	rna-XM_036571950.1	-	mRNA	.	ID=rna-XM_036571950.1	Parent=gene-slc10a2	Dbxref=GeneID:118809022,Genbank:XM_036571950.1	Name=XM_036571950.1	gbkey=mRNA	gene=slc10a2	model_evidence=Supporting evidence includes similarity to: 11 Proteins%2C and 100%25 coverage of the annotated genomic feature by RNAseq alignments%2C including 8 samples with support for all annotated introns
NW_023494784.1	42852838	42852839	pmv1	pmv1_36384_c4_g6_i4:884	C	G	|	NW_023494784.1	42852643	42879317	gene-LOC118809051	-	pseudogene	.	ID=gene-LOC118809051	Dbxref=GeneID:118809051	Name=LOC118809051	gbkey=Gene	gene=LOC118809051	gene_biotype=pseudogene	pseudo=true0
NW_023494784.1	42872416	42872417	pmv2	pmv2_29910:57	T	A	|	NW_023494784.1	42852643	42879317	gene-LOC118809051	-	pseudogene	.	ID=gene-LOC118809051	Dbxref=GeneID:118809051	Name=LOC118809051	gbkey=Gene	gene=LOC118809051	gene_biotype=pseudogene	pseudo=true0
NW_023494784.1	42880518	42880519	pmv1	pmv1_36847_c2_g2_i1:293	A	G	|	NW_023494784.1	42880260	42886009	rna-XM_036572025.1	-	mRNA	.	ID=rna-XM_036572025.1	Parent=gene-spryd7b	Dbxref=GeneID:118809080,Genbank:XM_036572025.1	Name=XM_036572025.1	gbkey=mRNA	gene=spryd7b	model_evidence=Supporting evidence includes similarity to: 9 Proteins%2C and 100%25 coverage of the annotated genomic feature by RNAseq alignments%2C including 20 samples with support for all annotated introns
NW_023494785.1	60927	60928	pmv1	pmv1_37996_c2_g1_i7:186	G	A	|	NW_023494785.1	59549	75974	rna-XM_036580521.1	-	mRNA	.	ID=rna-XM_036580521.1	Parent=gene-mfsd1l	Dbxref=GeneID:118814761,Genbank:XM_036580521.1	Name=XM_036580521.1	gbkey=mRNA	gene=mfsd1l	model_evidence=Supporting evidence includes similarity to: 5 Proteins%2C and 100%25 coverage of the annotated genomic feature by RNAseq alignments%2C including 18 samples with support for all annotated introns
NW_023494785.1	97619	97620	pmv1	pmv1_36217_c4_g1_i4:187	T	C	|	NW_023494785.1	97492	97762	exon-XM_036580550.1-10	+	exon	.	ID=exon-XM_036580550.1-10	Parent=rna-XM_036580550.1	Dbxref=GeneID:118814771,Genbank:XM_036580550.1	gbkey=mRNA	gene=LOC118814771	product=crossover junction endonuclease EME1%2C transcript variant X3	transcript_id=XM_036580550.10
NW_023494785.1	199763	199764	pmv2	pmv2_34178:54	T	A	|	NW_023494785.1	198601	198666	exon-XM_036580589.1-1	-	exon	.	ID=exon-XM_036580589.1-1	Parent=rna-XM_036580589.1	Dbxref=GeneID:118814801,Genbank:XM_036580589.1	Note=The sequence of the model RefSeq transcript was modified relative to this genomic sequence to represent the inferred CDS: deleted 1 base in 1 codon	exception=unclassified transcription discrepancy	gbkey=mRNA	gene=tbc1d24
NW_023494785.1	251981	251982	pmv2	pmv2_7564:287	C	T	|	NW_023494785.1	242080	262805	rna-XM_036580602.1	-	mRNA	.	ID=rna-XM_036580602.1	Parent=gene-LOC118814808	Dbxref=GeneID:118814808,Genbank:XM_036580602.1	Name=XM_036580602.1	gbkey=mRNA	gene=LOC118814808	model_evidence=Supporting evidence includes similarity to: 9 Proteins%2C and 100%25 coverage of the annotated genomic feature by RNAseq alignments%2C including 8 samples with support for all annotated introns
NW_023494785.1	270523	270524	pmv2	pmv2_21512:66	G	A	|	NW_023494785.1	271453	271914	exon-XM_036580615.1-12	-	exon	.	ID=exon-XM_036580615.1-12	Parent=rna-XM_036580615.1	Dbxref=GeneID:118814813,Genbank:XM_036580615.1	gbkey=mRNA	gene=capn15	product=calpain 15%2C transcript variant X1	transcript_id=XM_036580615.1930
NW_023494785.1	283701	283702	pmn	pmn_11645:92	C	T	|	NW_023494785.1	271453	325663	rna-XM_036580623.1	-	mRNA	.	ID=rna-XM_036580623.1	Parent=gene-capn15	Dbxref=GeneID:118814813,Genbank:XM_036580623.1	Name=XM_036580623.1	gbkey=mRNA	gene=capn15	model_evidence=Supporting evidence includes similarity to: 2 Proteins%2C and 100%25 coverage of the annotated genomic feature by RNAseq alignments%2C including 10 samples with support for all annotated introns
NW_023494785.1	437106	437107	pmv2	pmv2_40794:320	G	A	|	NW_023494785.1	435191	437168	exon-XM_036580694.1-4	+	exon	.	ID=exon-XM_036580694.1-4	Parent=rna-XM_036580694.1	Dbxref=GeneID:118814845,Genbank:XM_036580694.1	gbkey=mRNA	gene=LOC118814845	product=NACHT%2C LRR and PYD domains-containing protein 12-like%2C transcript variant X4	transcript_id=XM_036580694.10
NW_023494785.1	458061	458062	pmv1	pmv1_35773_c1_g1_i8:198	G	A	|	NW_023494785.1	457681	459667	exon-XM_036580715.1-5	+	exon	.	ID=exon-XM_036580715.1-5	Parent=rna-XM_036580715.1	Dbxref=GeneID:118814862,Genbank:XM_036580715.1	gbkey=mRNA	gene=LOC118814862	product=NLR family CARD domain-containing protein 3-like%2C transcript variant X2	transcript_id=XM_036580715.10
NW_023494785.1	460804	460805	pmv2	pmv2_55096:30	G	A	|	NW_023494785.1	460699	460873	exon-XM_036580715.1-7	+	exon	.	ID=exon-XM_036580715.1-7	Parent=rna-XM_036580715.1	Dbxref=GeneID:118814862,Genbank:XM_036580715.1	gbkey=mRNA	gene=LOC118814862	product=NLR family CARD domain-containing protein 3-like%2C transcript variant X2	transcript_id=XM_036580715.10
NW_023494785.1	462494	462495	pmv2	pmv2_38996:116	C	A	|	NW_023494785.1	461993	463251	exon-XM_036580706.1-7	+	exon	.	ID=exon-XM_036580706.1-7	Parent=rna-XM_036580706.1	Dbxref=GeneID:118814862,Genbank:XM_036580706.1	gbkey=mRNA	gene=LOC118814862	product=NLR family CARD domain-containing protein 3-like%2C transcript variant X1	transcript_id=XM_036580706.10
NW_023494785.1	504644	504645	pmv1	pmv1_38539_c3_g1_i2:1393	G	T	|	NW_023494785.1	504502	505403	exon-XM_036580729.1-9	+	exon	.	ID=exon-XM_036580729.1-9	Parent=rna-XM_036580729.1	Dbxref=GeneID:118814874,Genbank:XM_036580729.1	gbkey=mRNA	gene=LOC118814874	product=NACHT%2C LRR and PYD domains-containing protein 12-like	transcript_id=XM_036580729.10
NW_023494785.1	529384	529385	pmv1	pmv1_36876_c2_g1_i1:609	A	T	|	NW_023494785.1	530444	534641	exon-XM_036580752.1-30	-	exon	.	ID=exon-XM_036580752.1-30	Parent=rna-XM_036580752.1	Dbxref=GeneID:118814890,Genbank:XM_036580752.1	gbkey=mRNA	gene=LOC118814890	product=liprin-alpha-3-like%2C transcript variant X1	transcript_id=XM_036580752.11060
NW_023494785.1	604527	604528	pmv2	pmv2_261175:197	G	A	|	NW_023494785.1	599067	632597	rna-XM_036580809.1	-	mRNA	.	ID=rna-XM_036580809.1	Parent=gene-si:ch211-234p6.5	Dbxref=GeneID:118814900,Genbank:XM_036580809.1	Name=XM_036580809.1	gbkey=mRNA	gene=si:ch211-234p6.5	model_evidence=Supporting evidence includes similarity to: 100%25 coverage of the annotated genomic feature by RNAseq alignments%2C including 5 samples with support for all annotated introns
NW_023494785.1	667011	667012	pmv2	pmv2_13728:97	A	T	|	NW_023494785.1	664772	722631	rna-XM_036580856.1	+	mRNA	.	ID=rna-XM_036580856.1	Parent=gene-mybpc2b	Dbxref=GeneID:118814937,Genbank:XM_036580856.1	Name=XM_036580856.1	gbkey=mRNA	gene=mybpc2b	model_evidence=Supporting evidence includes similarity to: 42 Proteins%2C and 100%25 coverage of the annotated genomic feature by RNAseq alignments%2C including 8 samples with support for all annotated introns
NW_023494785.1	682425	682426	pmn	pmn_61161:211	T	C	|	NW_023494785.1	664772	722631	rna-XM_036580856.1	+	mRNA	.	ID=rna-XM_036580856.1	Parent=gene-mybpc2b	Dbxref=GeneID:118814937,Genbank:XM_036580856.1	Name=XM_036580856.1	gbkey=mRNA	gene=mybpc2b	model_evidence=Supporting evidence includes similarity to: 42 Proteins%2C and 100%25 coverage of the annotated genomic feature by RNAseq alignments%2C including 8 samples with support for all annotated introns
NW_023494785.1	779059	779060	pmv2	pmv2_45573:126	G	A	|	NW_023494785.1	787889	789043	exon-XM_036580887.1-21	-	exon	.	ID=exon-XM_036580887.1-21	Parent=rna-XM_036580887.1	Dbxref=GeneID:118814967,Genbank:XM_036580887.1	gbkey=mRNA	gene=LOC118814967	product=circularly permutated Ras protein 1-like	transcript_id=XM_036580887.18830
NW_023494785.1	808710	808711	pmv1	pmv1_35766_c3_g5_i2:402	C	T	|	NW_023494785.1	787889	819779	rna-XM_036580887.1	-	mRNA	.	ID=rna-XM_036580887.1	Parent=gene-LOC118814967	Dbxref=GeneID:118814967,Genbank:XM_036580887.1	Name=XM_036580887.1	gbkey=mRNA	gene=LOC118814967	model_evidence=Supporting evidence includes similarity to: 100%25 coverage of the annotated genomic feature by RNAseq alignments
NW_023494785.1	856641	856642	pmv2	pmv2_22782:79	G	A	|	NW_023494785.1	836764	956525	rna-XM_036577940.1	-	mRNA	.	ID=rna-XM_036577940.1	Parent=gene-LOC118812807	Dbxref=GeneID:118812807,Genbank:XM_036577940.1	Name=XM_036577940.1	gbkey=mRNA	gene=LOC118812807	model_evidence=Supporting evidence includes similarity to: 25 Proteins%2C and 95%25 coverage of the annotated genomic feature by RNAseq alignments
NW_023494785.1	867627	867628	pmv1	pmv1_38623_c3_g1_i1:822	A	C	|	NW_023494785.1	836764	956525	rna-XM_036577940.1	-	mRNA	.	ID=rna-XM_036577940.1	Parent=gene-LOC118812807	Dbxref=GeneID:118812807,Genbank:XM_036577940.1	Name=XM_036577940.1	gbkey=mRNA	gene=LOC118812807	model_evidence=Supporting evidence includes similarity to: 25 Proteins%2C and 95%25 coverage of the annotated genomic feature by RNAseq alignments
NW_023494785.1	883810	883811	pmv2	pmv2_14678:18	G	A	|	NW_023494785.1	836764	956525	rna-XM_036577940.1	-	mRNA	.	ID=rna-XM_036577940.1	Parent=gene-LOC118812807	Dbxref=GeneID:118812807,Genbank:XM_036577940.1	Name=XM_036577940.1	gbkey=mRNA	gene=LOC118812807	model_evidence=Supporting evidence includes similarity to: 25 Proteins%2C and 95%25 coverage of the annotated genomic feature by RNAseq alignments
NW_023494785.1	1093194	1093195	pmn	pmn_37635:125	C	A	|	NW_023494785.1	1100178	1102481	exon-XM_036580922.1-13	-	exon	.	ID=exon-XM_036580922.1-13	Parent=rna-XM_036580922.1	Dbxref=GeneID:118814994,Genbank:XM_036580922.1	Note=The sequence of the model RefSeq transcript was modified relative to this genomic sequence to represent the inferred CDS: deleted 1 base in 1 codon	exception=unclassified transcription discrepancy	gbkey=mRNA	gene=slc6a16b
NW_023494785.1	1130345	1130346	pmv2	pmv2_53611:78	A	C	|	NW_023494785.1	1125227	1165114	rna-XM_036580933.1	+	mRNA	.	ID=rna-XM_036580933.1	Parent=gene-eps8l1b	Dbxref=GeneID:118815004,Genbank:XM_036580933.1	Name=XM_036580933.1	gbkey=mRNA	gene=eps8l1b	model_evidence=Supporting evidence includes similarity to: 11 Proteins%2C and 100%25 coverage of the annotated genomic feature by RNAseq alignments%2C including 5 samples with support for all annotated introns
NW_023494785.1	1131490	1131491	pmv1	pmv1_35746_c0_g2_i2:1611	A	T	|	NW_023494785.1	1125227	1165114	rna-XM_036580933.1	+	mRNA	.	ID=rna-XM_036580933.1	Parent=gene-eps8l1b	Dbxref=GeneID:118815004,Genbank:XM_036580933.1	Name=XM_036580933.1	gbkey=mRNA	gene=eps8l1b	model_evidence=Supporting evidence includes similarity to: 11 Proteins%2C and 100%25 coverage of the annotated genomic feature by RNAseq alignments%2C including 5 samples with support for all annotated introns
NW_023494785.1	1160757	1160758	pmv2	pmv2_45098:300	C	T	|	NW_023494785.1	1125227	1165114	rna-XM_036580933.1	+	mRNA	.	ID=rna-XM_036580933.1	Parent=gene-eps8l1b	Dbxref=GeneID:118815004,Genbank:XM_036580933.1	Name=XM_036580933.1	gbkey=mRNA	gene=eps8l1b	model_evidence=Supporting evidence includes similarity to: 11 Proteins%2C and 100%25 coverage of the annotated genomic feature by RNAseq alignments%2C including 5 samples with support for all annotated introns
NW_023494785.1	1242051	1242052	pmv2	pmv2_52265:223	A	G	|	NW_023494785.1	1222105	1264976	rna-XM_036580944.1	-	mRNA	.	ID=rna-XM_036580944.1	Parent=gene-ntn2	Dbxref=GeneID:118815011,Genbank:XM_036580944.1	Name=XM_036580944.1	gbkey=mRNA	gene=ntn2	model_evidence=Supporting evidence includes similarity to: 23 Proteins%2C and 100%25 coverage of the annotated genomic feature by RNAseq alignments%2C including 3 samples with support for all annotated introns
NW_023494785.1	1264571	1264572	pmv2	pmv2_37603:15	T	C	|	NW_023494785.1	1263905	1264976	exon-XM_036580944.1-1	-	exon	.	ID=exon-XM_036580944.1-1	Parent=rna-XM_036580944.1	Dbxref=GeneID:118815011,Genbank:XM_036580944.1	gbkey=mRNA	gene=ntn2	product=netrin 2	transcript_id=XM_036580944.10
NW_023494785.1	1349968	1349969	pmv1	pmv1_39319_c0_g1_i3:995	G	A	|	NW_023494785.1	1349659	1350801	exon-XM_036577950.1-9	+	exon	.	ID=exon-XM_036577950.1-9	Parent=rna-XM_036577950.1	Dbxref=GeneID:118812814,Genbank:XM_036577950.1	gbkey=mRNA	gene=LOC118812814	product=rano class II histocompatibility antigen%2C D-1 beta chain-like	transcript_id=XM_036577950.10
NW_023494785.1	1461651	1461652	pmv2	pmv2_238248:128	C	T	|	NW_023494785.1	1444790	1485015	rna-XM_036581057.1	+	mRNA	.	ID=rna-XM_036581057.1	Parent=gene-LOC118815118	Dbxref=GeneID:118815118,Genbank:XM_036581057.1	Name=XM_036581057.1	gbkey=mRNA	gene=LOC118815118	model_evidence=Supporting evidence includes similarity to: 103 Proteins%2C and 100%25 coverage of the annotated genomic feature by RNAseq alignments%2C including 3 samples with support for all annotated introns
NW_023494785.1	1474631	1474632	pmv2	pmv2_9113:216	T	C	|	NW_023494785.1	1470503	1514358	rna-XM_036581040.1	+	mRNA	.	ID=rna-XM_036581040.1	Parent=gene-LOC118815105	Dbxref=GeneID:118815105,Genbank:XM_036581040.1	Name=XM_036581040.1	gbkey=mRNA	gene=LOC118815105	model_evidence=Supporting evidence includes similarity to: 117 Proteins%2C and 100%25 coverage of the annotated genomic feature by RNAseq alignments
NW_023494785.1	1525865	1525866	pmv2	pmv2_5301:67	C	T	|	NW_023494785.1	1522638	1528561	rna-XM_036577956.1	+	mRNA	.	ID=rna-XM_036577956.1	Parent=gene-LOC118812823	Dbxref=GeneID:118812823,Genbank:XM_036577956.1	Name=XM_036577956.1	gbkey=mRNA	gene=LOC118812823	model_evidence=Supporting evidence includes similarity to: 11 Proteins
NW_023494785.1	1734522	1734523	pmv2	pmv2_47349:38	C	G	|	NW_023494785.1	1732171	1733153	exon-XM_036578528.1-3	+	exon	.	ID=exon-XM_036578528.1-3	Parent=rna-XM_036578528.1	Dbxref=GeneID:118813286,Genbank:XM_036578528.1	gbkey=mRNA	gene=LOC118813286	product=uncharacterized LOC118813286	transcript_id=XM_036578528.1-1370
NW_023494785.1	1789534	1789535	pmv1	pmv1_39152_c4_g6_i2:593	A	G	|	NW_023494785.1	1787425	1789902	exon-XM_036581179.1-4	+	exon	.	ID=exon-XM_036581179.1-4	Parent=rna-XM_036581179.1	Dbxref=GeneID:118815208,Genbank:XM_036581179.1	gbkey=mRNA	gene=dcun1d3	product=defective in cullin neddylation 1 domain containing 3	transcript_id=XM_036581179.10
NW_023494785.1	1868099	1868100	pmv1	pmv1_38566_c6_g9_i1:78	G	A	|	NW_023494785.1	1864556	1864690	exon-XM_036581341.1-1	-	exon	.	ID=exon-XM_036581341.1-1	Parent=rna-XM_036581341.1	Dbxref=GeneID:118815308,Genbank:XM_036581341.1	gbkey=mRNA	gene=LOC118815308	product=cytochrome c oxidase subunit 6B1	transcript_id=XM_036581341.1-3410
NW_023494785.1	1882469	1882470	pmv2	pmv2_246603:8	T	C	|	NW_023494785.1	1882413	1882543	exon-XM_036581129.1-7	-	exon	.	ID=exon-XM_036581129.1-7	Parent=rna-XM_036581129.1	Dbxref=GeneID:118815176,Genbank:XM_036581129.1	gbkey=mRNA	gene=fam234a	product=family with sequence similarity 234 member A%2C transcript variant X2	transcript_id=XM_036581129.10
NW_023494785.1	1934191	1934192	pmv1	pmv1_39230_c1_g1_i1:120	C	T	|	NW_023494785.1	1932688	1935742	exon-XM_036581204.1-8	+	exon	.	ID=exon-XM_036581204.1-8	Parent=rna-XM_036581204.1	Dbxref=GeneID:118815222,Genbank:XM_036581204.1	gbkey=mRNA	gene=stub1	product=STIP1 homology and U-Box containing protein 1	transcript_id=XM_036581204.10
NW_023494785.1	2118125	2118126	pmv2	pmv2_154794:217	C	T	|	NW_023494785.1	2117610	2118428	exon-XM_036581354.1-3	+	exon	.	ID=exon-XM_036581354.1-3	Parent=rna-XM_036581354.1	Dbxref=GeneID:118815315,Genbank:XM_036581354.1	gbkey=mRNA	gene=LOC118815315	product=pentraxin fusion protein-like	transcript_id=XM_036581354.10
NW_023494785.1	2188632	2188633	pmv2	pmv2_37565:25	A	T	|	NW_023494785.1	2184720	2185537	exon-XM_036577986.1-3	+	exon	.	ID=exon-XM_036577986.1-3	Parent=rna-XM_036577986.1	Dbxref=GeneID:118812875,Genbank:XM_036577986.1	gbkey=mRNA	gene=prr35	product=proline rich 35	transcript_id=XM_036577986.1-3096
NW_023494785.1	2234907	2234908	pmv1	pmv1_37567_c7_g2_i4:168	T	G	|	NW_023494785.1	2232146	2232882	exon-XM_036578540.1-4	+	exon	.	ID=exon-XM_036578540.1-4	Parent=rna-XM_036578540.1	Dbxref=GeneID:118813295,Genbank:XM_036578540.1	gbkey=mRNA	gene=metrn	product=meteorin%2C glial cell differentiation regulator	transcript_id=XM_036578540.1-2026
NW_023494785.1	2325193	2325194	pmv1	pmv1_38703_c6_g2_i1:3005	C	T	|	NW_023494785.1	2324568	2325619	exon-XM_036581377.1-3	+	exon	.	ID=exon-XM_036581377.1-3	Parent=rna-XM_036581377.1	Dbxref=GeneID:118815334,Genbank:XM_036581377.1	gbkey=mRNA	gene=tmem204	product=transmembrane protein 204%2C transcript variant X1	transcript_id=XM_036581377.10
NW_023494785.1	2326874	2326875	pmv2	pmv2_30648:107	G	A	|	NW_023494785.1	2303202	2332629	rna-XR_005007801.1	+	transcript	.	ID=rna-XR_005007801.1	Parent=gene-tmem204	Dbxref=GeneID:118815334,Genbank:XR_005007801.1	Name=XR_005007801.1	gbkey=misc_RNA	gene=tmem204	model_evidence=Supporting evidence includes similarity to: 9 Proteins%2C and 100%25 coverage of the annotated genomic feature by RNAseq alignments%2C including 3 samples with support for all annotated introns
NW_023494785.1	2335763	2335764	pmv2	pmv2_29620:102	T	C	|	NW_023494785.1	2283745	2365400	rna-XM_036581365.1	-	mRNA	.	ID=rna-XM_036581365.1	Parent=gene-ift140	Dbxref=GeneID:118815324,Genbank:XM_036581365.1	Name=XM_036581365.1	gbkey=mRNA	gene=ift140	model_evidence=Supporting evidence includes similarity to: 5 Proteins%2C and 100%25 coverage of the annotated genomic feature by RNAseq alignments%2C including 1 sample with support for all annotated introns
NW_023494785.1	2336008	2336009	pmv2	pmv2_35987:109	A	G	|	NW_023494785.1	2283745	2365400	rna-XM_036581365.1	-	mRNA	.	ID=rna-XM_036581365.1	Parent=gene-ift140	Dbxref=GeneID:118815324,Genbank:XM_036581365.1	Name=XM_036581365.1	gbkey=mRNA	gene=ift140	model_evidence=Supporting evidence includes similarity to: 5 Proteins%2C and 100%25 coverage of the annotated genomic feature by RNAseq alignments%2C including 1 sample with support for all annotated introns
NW_023494785.1	2394891	2394892	pmv2	pmv2_26446:102	G	C	|	NW_023494785.1	2393517	2393522	exon-XM_036578016.1-7	+	exon	.	ID=exon-XM_036578016.1-7	Parent=rna-XM_036578016.1	Dbxref=GeneID:118812905,Genbank:XM_036578016.1	gbkey=mRNA	gene=LOC118812905	product=butyrophilin-like protein 2	transcript_id=XM_036578016.1-1370
NW_023494785.1	2408762	2408763	pmv2	pmv2_230104:45	T	A	|	NW_023494785.1	2405028	2430796	rna-XM_036581395.1	+	mRNA	.	ID=rna-XM_036581395.1	Parent=gene-LOC118815344	Dbxref=GeneID:118815344,Genbank:XM_036581395.1	Name=XM_036581395.1	gbkey=mRNA	gene=LOC118815344	model_evidence=Supporting evidence includes similarity to: 100%25 coverage of the annotated genomic feature by RNAseq alignments%2C including 9 samples with support for all annotated introns
NW_023494785.1	2430353	2430354	pmv1	pmv1_36613_c3_g1_i3:470	A	C	|	NW_023494785.1	2427531	2430796	exon-XM_036581395.1-11	+	exon	.	ID=exon-XM_036581395.1-11	Parent=rna-XM_036581395.1	Dbxref=GeneID:118815344,Genbank:XM_036581395.1	gbkey=mRNA	gene=LOC118815344	product=butyrophilin-like protein 2	transcript_id=XM_036581395.10
NW_023494785.1	2515197	2515198	pmv1	pmv1_37442_c0_g2_i4:779	G	A	|	NW_023494785.1	2520598	2521334	exon-XM_036581408.1-21	-	exon	.	ID=exon-XM_036581408.1-21	Parent=rna-XM_036581408.1	Dbxref=GeneID:118815350,Genbank:XM_036581408.1	gbkey=mRNA	gene=telo2	product=TEL2%2C telomere maintenance 2%2C homolog (S. cerevisiae)	transcript_id=XM_036581408.15401
NW_023494785.1	2632902	2632903	pmv1	pmv1_37060_c5_g2_i1:278	T	C	|	NW_023494785.1	2597969	2638971	rna-XM_036578561.1	+	mRNA	.	ID=rna-XM_036578561.1	Parent=gene-zgc:163022	Dbxref=GeneID:118813307,Genbank:XM_036578561.1	Name=XM_036578561.1	gbkey=mRNA	gene=zgc:163022	model_evidence=Supporting evidence includes similarity to: 4 Proteins%2C and 100%25 coverage of the annotated genomic feature by RNAseq alignments%2C including 3 samples with support for all annotated introns
NW_023494785.1	2646490	2646491	pmv1	pmv1_38394_c9_g1_i2:1533	A	G	|	NW_023494785.1	2638499	2638971	exon-XM_036578561.1-16	+	exon	.	ID=exon-XM_036578561.1-16	Parent=rna-XM_036578561.1	Dbxref=GeneID:118813307,Genbank:XM_036578561.1	gbkey=mRNA	gene=zgc:163022	product=putative ferric-chelate reductase 1	transcript_id=XM_036578561.1-7520
NW_023494785.1	2786305	2786306	pmv2	pmv2_5081:110	C	T	|	NW_023494785.1	2678916	2855451	rna-XM_036581429.1	+	mRNA	.	ID=rna-XM_036581429.1	Parent=gene-LOC118815357	Dbxref=GeneID:118815357,Genbank:XM_036581429.1	Name=XM_036581429.1	gbkey=mRNA	gene=LOC118815357	model_evidence=Supporting evidence includes similarity to: 8 Proteins%2C and 97%25 coverage of the annotated genomic feature by RNAseq alignments
NW_023494785.1	2786377	2786378	pmv2	pmv2_4617:25	A	G	|	NW_023494785.1	2786348	2786452	exon-XM_036581429.1-8	+	exon	.	ID=exon-XM_036581429.1-8	Parent=rna-XM_036581429.1	Dbxref=GeneID:118815357,Genbank:XM_036581429.1	gbkey=mRNA	gene=LOC118815357	product=guanine nucleotide exchange factor VAV3%2C transcript variant X2	transcript_id=XM_036581429.10
NW_023494785.1	2824329	2824330	pmv2	pmv2_37153:265	C	T	|	NW_023494785.1	2678916	2855451	rna-XM_036581429.1	+	mRNA	.	ID=rna-XM_036581429.1	Parent=gene-LOC118815357	Dbxref=GeneID:118815357,Genbank:XM_036581429.1	Name=XM_036581429.1	gbkey=mRNA	gene=LOC118815357	model_evidence=Supporting evidence includes similarity to: 8 Proteins%2C and 97%25 coverage of the annotated genomic feature by RNAseq alignments
NW_023494785.1	2824659	2824660	pmv2	pmv2_29996:172	C	T	|	NW_023494785.1	2678916	2855451	rna-XM_036581429.1	+	mRNA	.	ID=rna-XM_036581429.1	Parent=gene-LOC118815357	Dbxref=GeneID:118815357,Genbank:XM_036581429.1	Name=XM_036581429.1	gbkey=mRNA	gene=LOC118815357	model_evidence=Supporting evidence includes similarity to: 8 Proteins%2C and 97%25 coverage of the annotated genomic feature by RNAseq alignments
NW_023494785.1	2896386	2896387	pmv2	pmv2_112490:72	C	T	|	NW_023494785.1	2893312	3104319	rna-XM_036581451.1	-	mRNA	.	ID=rna-XM_036581451.1	Parent=gene-ntng1a	Dbxref=GeneID:118815368,Genbank:XM_036581451.1	Name=XM_036581451.1	gbkey=mRNA	gene=ntng1a	model_evidence=Supporting evidence includes similarity to: 8 Proteins%2C and 99%25 coverage of the annotated genomic feature by RNAseq alignments
NW_023494785.1	3084665	3084666	pmv1	pmv1_35828_c2_g4_i1:712	C	A	|	NW_023494785.1	2893312	3104319	rna-XM_036581451.1	-	mRNA	.	ID=rna-XM_036581451.1	Parent=gene-ntng1a	Dbxref=GeneID:118815368,Genbank:XM_036581451.1	Name=XM_036581451.1	gbkey=mRNA	gene=ntng1a	model_evidence=Supporting evidence includes similarity to: 8 Proteins%2C and 99%25 coverage of the annotated genomic feature by RNAseq alignments
NW_023494785.1	3110546	3110547	pmv1	pmv1_36848_c6_g1_i3:1621	C	T	|	NW_023494785.1	3103691	3104319	exon-XM_036581451.1-1	-	exon	.	ID=exon-XM_036581451.1-1	Parent=rna-XM_036581451.1	Dbxref=GeneID:118815368,Genbank:XM_036581451.1	gbkey=mRNA	gene=ntng1a	product=netrin g1a%2C transcript variant X2	transcript_id=XM_036581451.1-6228
NW_023494785.1	3121224	3121225	pmv2	pmv2_18295:53	A	C	|	NW_023494785.1	3132192	3132728	exon-XM_036581465.1-2	-	exon	.	ID=exon-XM_036581465.1-2	Parent=rna-XM_036581465.1	Dbxref=GeneID:118815375,Genbank:XM_036581465.1	gbkey=mRNA	gene=prmt6	product=protein arginine methyltransferase 6	transcript_id=XM_036581465.110968
NW_023494785.1	3323275	3323276	pmv2	pmv2_6368:183	C	G	|	NW_023494785.1	3138571	3139174	exon-XM_036581465.1-1	-	exon	.	ID=exon-XM_036581465.1-1	Parent=rna-XM_036581465.1	Dbxref=GeneID:118815375,Genbank:XM_036581465.1	gbkey=mRNA	gene=prmt6	product=protein arginine methyltransferase 6	transcript_id=XM_036581465.1-184102
NW_023494785.1	3349824	3349825	pmv2	pmv2_216330:212	C	T	|	NW_023494785.1	3138571	3139174	exon-XM_036581465.1-1	-	exon	.	ID=exon-XM_036581465.1-1	Parent=rna-XM_036581465.1	Dbxref=GeneID:118815375,Genbank:XM_036581465.1	gbkey=mRNA	gene=prmt6	product=protein arginine methyltransferase 6	transcript_id=XM_036581465.1-210651
NW_023494785.1	3354758	3354759	pmv2	pmv2_11440:198	T	G	|	NW_023494785.1	3138571	3139174	exon-XM_036581465.1-1	-	exon	.	ID=exon-XM_036581465.1-1	Parent=rna-XM_036581465.1	Dbxref=GeneID:118815375,Genbank:XM_036581465.1	gbkey=mRNA	gene=prmt6	product=protein arginine methyltransferase 6	transcript_id=XM_036581465.1-215585
NW_023494785.1	3405136	3405137	pmv2	pmv2_275841:171	C	T	|	NW_023494785.1	3600350	3601613	exon-XM_036581477.1-11	-	exon	.	ID=exon-XM_036581477.1-11	Parent=rna-XM_036581477.1	Dbxref=GeneID:118815385,Genbank:XM_036581477.1	gbkey=mRNA	gene=LOC118815385	product=alpha-amylase-like%2C transcript variant X1	transcript_id=XM_036581477.1195214
NW_023494785.1	3422966	3422967	pmv2	pmv2_24262:79	T	C	|	NW_023494785.1	3600350	3601613	exon-XM_036581477.1-11	-	exon	.	ID=exon-XM_036581477.1-11	Parent=rna-XM_036581477.1	Dbxref=GeneID:118815385,Genbank:XM_036581477.1	gbkey=mRNA	gene=LOC118815385	product=alpha-amylase-like%2C transcript variant X1	transcript_id=XM_036581477.1177384
NW_023494785.1	3443048	3443049	pmv2	pmv2_1376:35	G	A	|	NW_023494785.1	3600350	3601613	exon-XM_036581477.1-11	-	exon	.	ID=exon-XM_036581477.1-11	Parent=rna-XM_036581477.1	Dbxref=GeneID:118815385,Genbank:XM_036581477.1	gbkey=mRNA	gene=LOC118815385	product=alpha-amylase-like%2C transcript variant X1	transcript_id=XM_036581477.1157302
NW_023494785.1	3443970	3443971	pmv2	pmv2_30287:249	G	A	|	NW_023494785.1	3600350	3601613	exon-XM_036581477.1-11	-	exon	.	ID=exon-XM_036581477.1-11	Parent=rna-XM_036581477.1	Dbxref=GeneID:118815385,Genbank:XM_036581477.1	gbkey=mRNA	gene=LOC118815385	product=alpha-amylase-like%2C transcript variant X1	transcript_id=XM_036581477.1156380
NW_023494785.1	3461923	3461924	pmv2	pmv2_49549:56	A	G	|	NW_023494785.1	3600350	3601613	exon-XM_036581477.1-11	-	exon	.	ID=exon-XM_036581477.1-11	Parent=rna-XM_036581477.1	Dbxref=GeneID:118815385,Genbank:XM_036581477.1	gbkey=mRNA	gene=LOC118815385	product=alpha-amylase-like%2C transcript variant X1	transcript_id=XM_036581477.1138427
NW_023494785.1	3509958	3509959	pmv2	pmv2_38842:110	G	A	|	NW_023494785.1	3600350	3601613	exon-XM_036581477.1-11	-	exon	.	ID=exon-XM_036581477.1-11	Parent=rna-XM_036581477.1	Dbxref=GeneID:118815385,Genbank:XM_036581477.1	gbkey=mRNA	gene=LOC118815385	product=alpha-amylase-like%2C transcript variant X1	transcript_id=XM_036581477.190392
NW_023494785.1	3577074	3577075	pmv2	pmv2_27889:241	A	C	|	NW_023494785.1	3600350	3601613	exon-XM_036581477.1-11	-	exon	.	ID=exon-XM_036581477.1-11	Parent=rna-XM_036581477.1	Dbxref=GeneID:118815385,Genbank:XM_036581477.1	gbkey=mRNA	gene=LOC118815385	product=alpha-amylase-like%2C transcript variant X1	transcript_id=XM_036581477.123276
NW_023494785.1	3658531	3658532	pmv2	pmv2_48402:231	A	G	|	NW_023494785.1	3652971	3653146	exon-XM_036581507.1-1	-	exon	.	ID=exon-XM_036581507.1-1	Parent=rna-XM_036581507.1	Dbxref=GeneID:118815396,Genbank:XM_036581507.1	gbkey=mRNA	gene=rnpc3	product=RNA-binding region (RNP1%2C RRM) containing 3%2C transcript variant X2	transcript_id=XM_036581507.1-5386
NW_023494785.1	3670644	3670645	pmv2	pmv2_25078:164	C	A	|	NW_023494785.1	3652971	3653146	exon-XM_036581507.1-1	-	exon	.	ID=exon-XM_036581507.1-1	Parent=rna-XM_036581507.1	Dbxref=GeneID:118815396,Genbank:XM_036581507.1	gbkey=mRNA	gene=rnpc3	product=RNA-binding region (RNP1%2C RRM) containing 3%2C transcript variant X2	transcript_id=XM_036581507.1-17499
NW_023494785.1	3791368	3791369	pmv2	pmv2_207326:212	G	A	|	NW_023494785.1	3717215	3883778	rna-XM_036581528.1	+	mRNA	.	ID=rna-XM_036581528.1	Parent=gene-col11a1a	Dbxref=GeneID:118815411,Genbank:XM_036581528.1	Name=XM_036581528.1	gbkey=mRNA	gene=col11a1a	model_evidence=Supporting evidence includes similarity to: 23 Proteins%2C and 98%25 coverage of the annotated genomic feature by RNAseq alignments
NW_023494785.1	4361547	4361548	pmv2	pmv2_20814:286	A	G	|	NW_023494785.1	4360028	4361766	exon-XM_036581609.1-1	-	exon	.	ID=exon-XM_036581609.1-1	Parent=rna-XM_036581609.1	Dbxref=GeneID:118815460,Genbank:XM_036581609.1	gbkey=mRNA	gene=arhgap29a	product=Rho GTPase activating protein 29a%2C transcript variant X3	transcript_id=XM_036581609.10
NW_023494785.1	4504405	4504406	pmv2	pmv2_155816:151	G	A	|	NW_023494785.1	4503179	4504681	exon-XM_036581622.1-2	-	exon	.	ID=exon-XM_036581622.1-2	Parent=rna-XM_036581622.1	Dbxref=GeneID:118815475,Genbank:XM_036581622.1	gbkey=mRNA	gene=LOC118815475	product=rho guanine nucleotide exchange factor 4-like%2C transcript variant X1	transcript_id=XM_036581622.10
NW_023494785.1	4586084	4586085	pmv2	pmv2_56079:125	C	T	|	NW_023494785.1	4506285	4599997	rna-XM_036578046.1	-	mRNA	.	ID=rna-XM_036578046.1	Parent=gene-LOC118812938	Dbxref=GeneID:118812938,Genbank:XM_036578046.1	Name=XM_036578046.1	gbkey=mRNA	gene=LOC118812938	model_evidence=Supporting evidence includes similarity to: 69%25 coverage of the annotated genomic feature by RNAseq alignments
NW_023494785.1	4658211	4658212	pmv2	pmv2_222409:219	G	A	|	NW_023494785.1	4657622	4658288	exon-XM_036581650.1-12	-	exon	.	ID=exon-XM_036581650.1-12	Parent=rna-XM_036581650.1	Dbxref=GeneID:118815495,Genbank:XM_036581650.1	gbkey=mRNA	gene=LOC118815495	product=rho GTPase-activating protein 21-like	transcript_id=XM_036581650.10
NW_023494785.1	4661826	4661827	pmv2	pmv2_159859:169	T	A	|	NW_023494785.1	4619948	4723201	rna-XM_036581650.1	-	mRNA	.	ID=rna-XM_036581650.1	Parent=gene-LOC118815495	Dbxref=GeneID:118815495,Genbank:XM_036581650.1	Name=XM_036581650.1	gbkey=mRNA	gene=LOC118815495	model_evidence=Supporting evidence includes similarity to: 4 Proteins%2C and 100%25 coverage of the annotated genomic feature by RNAseq alignments
NW_023494785.1	4673514	4673515	pmv2	pmv2_43720:18	A	C	|	NW_023494785.1	4619948	4723201	rna-XM_036581650.1	-	mRNA	.	ID=rna-XM_036581650.1	Parent=gene-LOC118815495	Dbxref=GeneID:118815495,Genbank:XM_036581650.1	Name=XM_036581650.1	gbkey=mRNA	gene=LOC118815495	model_evidence=Supporting evidence includes similarity to: 4 Proteins%2C and 100%25 coverage of the annotated genomic feature by RNAseq alignments
NW_023494785.1	4688126	4688127	pmv2	pmv2_47266:44	C	T	|	NW_023494785.1	4619948	4723201	rna-XM_036581650.1	-	mRNA	.	ID=rna-XM_036581650.1	Parent=gene-LOC118815495	Dbxref=GeneID:118815495,Genbank:XM_036581650.1	Name=XM_036581650.1	gbkey=mRNA	gene=LOC118815495	model_evidence=Supporting evidence includes similarity to: 4 Proteins%2C and 100%25 coverage of the annotated genomic feature by RNAseq alignments
NW_023494785.1	4755469	4755470	pmv2	pmv2_48097:143	C	T	|	NW_023494785.1	4722709	4723201	exon-XM_036581650.1-1	-	exon	.	ID=exon-XM_036581650.1-1	Parent=rna-XM_036581650.1	Dbxref=GeneID:118815495,Genbank:XM_036581650.1	gbkey=mRNA	gene=LOC118815495	product=rho GTPase-activating protein 21-like	transcript_id=XM_036581650.1-32269
NW_023494785.1	4777651	4777652	pmv2	pmv2_14623:35	T	C	|	NW_023494785.1	4722709	4723201	exon-XM_036581650.1-1	-	exon	.	ID=exon-XM_036581650.1-1	Parent=rna-XM_036581650.1	Dbxref=GeneID:118815495,Genbank:XM_036581650.1	gbkey=mRNA	gene=LOC118815495	product=rho GTPase-activating protein 21-like	transcript_id=XM_036581650.1-54451
NW_023494785.1	4781604	4781605	pmv2	pmv2_189027:107	C	T	|	NW_023494785.1	4839006	4839327	exon-XM_036581713.1-9	-	exon	.	ID=exon-XM_036581713.1-9	Parent=rna-XM_036581713.1	Dbxref=GeneID:118815533,Genbank:XM_036581713.1	gbkey=mRNA	gene=prtfdc1a	product=phosphoribosyl transferase domain containing 1a	transcript_id=XM_036581713.157402
NW_023494785.1	5075854	5075855	pmv2	pmv2_241563:66	C	T	|	NW_023494785.1	4909757	5417433	rna-XM_036581752.1	-	mRNA	.	ID=rna-XM_036581752.1	Parent=gene-dpp6a	Dbxref=GeneID:118815555,Genbank:XM_036581752.1	Name=XM_036581752.1	gbkey=mRNA	gene=dpp6a	model_evidence=Supporting evidence includes similarity to: 27 Proteins%2C and 100%25 coverage of the annotated genomic feature by RNAseq alignments
NW_023494785.1	5219540	5219541	pmv2	pmv2_7890:225	C	T	|	NW_023494785.1	4909757	5417433	rna-XM_036581752.1	-	mRNA	.	ID=rna-XM_036581752.1	Parent=gene-dpp6a	Dbxref=GeneID:118815555,Genbank:XM_036581752.1	Name=XM_036581752.1	gbkey=mRNA	gene=dpp6a	model_evidence=Supporting evidence includes similarity to: 27 Proteins%2C and 100%25 coverage of the annotated genomic feature by RNAseq alignments
NW_023494785.1	5226006	5226007	pmv2	pmv2_45928:78	T	C	|	NW_023494785.1	4909757	5417433	rna-XM_036581752.1	-	mRNA	.	ID=rna-XM_036581752.1	Parent=gene-dpp6a	Dbxref=GeneID:118815555,Genbank:XM_036581752.1	Name=XM_036581752.1	gbkey=mRNA	gene=dpp6a	model_evidence=Supporting evidence includes similarity to: 27 Proteins%2C and 100%25 coverage of the annotated genomic feature by RNAseq alignments
NW_023494785.1	5238499	5238500	pmv2	pmv2_91120:254	T	C	|	NW_023494785.1	4909757	5417433	rna-XM_036581752.1	-	mRNA	.	ID=rna-XM_036581752.1	Parent=gene-dpp6a	Dbxref=GeneID:118815555,Genbank:XM_036581752.1	Name=XM_036581752.1	gbkey=mRNA	gene=dpp6a	model_evidence=Supporting evidence includes similarity to: 27 Proteins%2C and 100%25 coverage of the annotated genomic feature by RNAseq alignments
NW_023494785.1	5404205	5404206	pmn	pmn_12190:67	C	G	|	NW_023494785.1	4909757	5417433	rna-XM_036581752.1	-	mRNA	.	ID=rna-XM_036581752.1	Parent=gene-dpp6a	Dbxref=GeneID:118815555,Genbank:XM_036581752.1	Name=XM_036581752.1	gbkey=mRNA	gene=dpp6a	model_evidence=Supporting evidence includes similarity to: 27 Proteins%2C and 100%25 coverage of the annotated genomic feature by RNAseq alignments
NW_023494785.1	5410432	5410433	pmv1	pmv1_38822_c2_g1_i1:69	T	G	|	NW_023494785.1	4909757	5417433	rna-XM_036581752.1	-	mRNA	.	ID=rna-XM_036581752.1	Parent=gene-dpp6a	Dbxref=GeneID:118815555,Genbank:XM_036581752.1	Name=XM_036581752.1	gbkey=mRNA	gene=dpp6a	model_evidence=Supporting evidence includes similarity to: 27 Proteins%2C and 100%25 coverage of the annotated genomic feature by RNAseq alignments
NW_023494785.1	5443161	5443162	pmv2	pmv2_30215:50	T	C	|	NW_023494785.1	5417241	5417433	exon-XM_036581752.1-1	-	exon	.	ID=exon-XM_036581752.1-1	Parent=rna-XM_036581752.1	Dbxref=GeneID:118815555,Genbank:XM_036581752.1	gbkey=mRNA	gene=dpp6a	product=dipeptidyl-peptidase 6a	transcript_id=XM_036581752.1-25729
NW_023494785.1	5527273	5527274	pmv2	pmv2_238468:247	G	A	|	NW_023494785.1	5417241	5417433	exon-XM_036581752.1-1	-	exon	.	ID=exon-XM_036581752.1-1	Parent=rna-XM_036581752.1	Dbxref=GeneID:118815555,Genbank:XM_036581752.1	gbkey=mRNA	gene=dpp6a	product=dipeptidyl-peptidase 6a	transcript_id=XM_036581752.1-109841
NW_023494785.1	5529432	5529433	pmv2	pmv2_2481:274	T	C	|	NW_023494785.1	5417241	5417433	exon-XM_036581752.1-1	-	exon	.	ID=exon-XM_036581752.1-1	Parent=rna-XM_036581752.1	Dbxref=GeneID:118815555,Genbank:XM_036581752.1	gbkey=mRNA	gene=dpp6a	product=dipeptidyl-peptidase 6a	transcript_id=XM_036581752.1-112000
NW_023494785.1	5567603	5567604	pmn	pmn_13244:188	C	T	|	NW_023494785.1	5681269	5682275	exon-XM_036581767.1-12	-	exon	.	ID=exon-XM_036581767.1-12	Parent=rna-XM_036581767.1	Dbxref=GeneID:118815562,Genbank:XM_036581767.1	gbkey=mRNA	gene=actr3b	product=actin related protein 3B	transcript_id=XM_036581767.1113666
NW_023494785.1	5640077	5640078	pmv2	pmv2_225765:49	C	T	|	NW_023494785.1	5681269	5682275	exon-XM_036581767.1-12	-	exon	.	ID=exon-XM_036581767.1-12	Parent=rna-XM_036581767.1	Dbxref=GeneID:118815562,Genbank:XM_036581767.1	gbkey=mRNA	gene=actr3b	product=actin related protein 3B	transcript_id=XM_036581767.141192
NW_023494785.1	5678288	5678289	pmv2	pmv2_9079:199	T	A	|	NW_023494785.1	5681269	5682275	exon-XM_036581767.1-12	-	exon	.	ID=exon-XM_036581767.1-12	Parent=rna-XM_036581767.1	Dbxref=GeneID:118815562,Genbank:XM_036581767.1	gbkey=mRNA	gene=actr3b	product=actin related protein 3B	transcript_id=XM_036581767.12981
NW_023494785.1	5682271	5682272	pmv1	pmv1_35889_c5_g1_i1:643	C	T	|	NW_023494785.1	5682179	5682275	cds-XP_036437660.1	-	CDS	0	ID=cds-XP_036437660.1	Parent=rna-XM_036581767.1	Dbxref=GeneID:118815562,Genbank:XP_036437660.1	Name=XP_036437660.1	gbkey=CDS	gene=actr3b	product=actin-related protein 3B
NW_023494785.1	5708326	5708327	pmv2	pmv2_7891:258	C	T	|	NW_023494785.1	5681269	5728654	rna-XM_036581767.1	-	mRNA	.	ID=rna-XM_036581767.1	Parent=gene-actr3b	Dbxref=GeneID:118815562,Genbank:XM_036581767.1	Name=XM_036581767.1	gbkey=mRNA	gene=actr3b	model_evidence=Supporting evidence includes similarity to: 27 Proteins%2C and 100%25 coverage of the annotated genomic feature by RNAseq alignments%2C including 10 samples with support for all annotated introns
NW_023494785.1	5712946	5712947	pmv2	pmv2_33973:175	T	C	|	NW_023494785.1	5681269	5728654	rna-XM_036581767.1	-	mRNA	.	ID=rna-XM_036581767.1	Parent=gene-actr3b	Dbxref=GeneID:118815562,Genbank:XM_036581767.1	Name=XM_036581767.1	gbkey=mRNA	gene=actr3b	model_evidence=Supporting evidence includes similarity to: 27 Proteins%2C and 100%25 coverage of the annotated genomic feature by RNAseq alignments%2C including 10 samples with support for all annotated introns
NW_023494785.1	5924938	5924939	pmv2	pmv2_50123:297	G	A	|	NW_023494785.1	5760599	6010402	rna-XM_036581798.1	+	mRNA	.	ID=rna-XM_036581798.1	Parent=gene-kmt2ca	Dbxref=GeneID:118815568,Genbank:XM_036581798.1	Name=XM_036581798.1	gbkey=mRNA	gene=kmt2ca	model_evidence=Supporting evidence includes similarity to: 8 Proteins%2C and 100%25 coverage of the annotated genomic feature by RNAseq alignments%2C including 3 samples with support for all annotated introns
NW_023494785.1	6216146	6216147	pmv2	pmv2_5092:204	T	C	|	NW_023494785.1	6107882	6257771	rna-XM_036578081.1	+	mRNA	.	ID=rna-XM_036578081.1	Parent=gene-gpr158a	Dbxref=GeneID:118812967,Genbank:XM_036578081.1	Name=XM_036578081.1	gbkey=mRNA	gene=gpr158a	model_evidence=Supporting evidence includes similarity to: 3 Proteins%2C and 86%25 coverage of the annotated genomic feature by RNAseq alignments
NW_023494785.1	6305577	6305578	pmv1	pmv1_35329_c0_g1_i2:1778	A	C	|	NW_023494785.1	6305574	6305589	cds-XP_036437723.1	+	CDS	0	ID=cds-XP_036437723.1	Parent=rna-XM_036581830.1	Dbxref=GeneID:118815598,Genbank:XP_036437723.1	Name=XP_036437723.1	gbkey=CDS	gene=anxa13	product=annexin A13
NW_023494785.1	6313320	6313321	pmv2	pmv2_17606:47	C	T	|	NW_023494785.1	6313314	6313348	exon-XM_036581830.1-5	+	exon	.	ID=exon-XM_036581830.1-5	Parent=rna-XM_036581830.1	Dbxref=GeneID:118815598,Genbank:XM_036581830.1	gbkey=mRNA	gene=anxa13	product=annexin A13	transcript_id=XM_036581830.10
NW_023494785.1	6351943	6351944	pmv2	pmv2_22314:57	A	G	|	NW_023494785.1	6348643	6530582	rna-XM_036581866.1	+	mRNA	.	ID=rna-XM_036581866.1	Parent=gene-myo3a	Dbxref=GeneID:118815615,Genbank:XM_036581866.1	Name=XM_036581866.1	gbkey=mRNA	gene=myo3a	model_evidence=Supporting evidence includes similarity to: 3 Proteins%2C and 94%25 coverage of the annotated genomic feature by RNAseq alignments
NW_023494785.1	6360224	6360225	pmv1	pmv1_37084_c5_g2_i2:1762	C	G	|	NW_023494785.1	6348643	6530582	rna-XM_036581866.1	+	mRNA	.	ID=rna-XM_036581866.1	Parent=gene-myo3a	Dbxref=GeneID:118815615,Genbank:XM_036581866.1	Name=XM_036581866.1	gbkey=mRNA	gene=myo3a	model_evidence=Supporting evidence includes similarity to: 3 Proteins%2C and 94%25 coverage of the annotated genomic feature by RNAseq alignments
NW_023494785.1	6374422	6374423	pmv2	pmv2_24872:172	C	T	|	NW_023494785.1	6348643	6530582	rna-XM_036581866.1	+	mRNA	.	ID=rna-XM_036581866.1	Parent=gene-myo3a	Dbxref=GeneID:118815615,Genbank:XM_036581866.1	Name=XM_036581866.1	gbkey=mRNA	gene=myo3a	model_evidence=Supporting evidence includes similarity to: 3 Proteins%2C and 94%25 coverage of the annotated genomic feature by RNAseq alignments
NW_023494785.1	6469114	6469115	pmn	pmn_40061:44	T	C	|	NW_023494785.1	6469067	6469223	exon-XM_036581866.1-11	+	exon	.	ID=exon-XM_036581866.1-11	Parent=rna-XM_036581866.1	Dbxref=GeneID:118815615,Genbank:XM_036581866.1	gbkey=mRNA	gene=myo3a	product=myosin IIIA	transcript_id=XM_036581866.10
NW_023494785.1	6472331	6472332	pmv1	pmv1_36748_c1_g1_i1:1089	C	A	|	NW_023494785.1	6348643	6530582	rna-XM_036581866.1	+	mRNA	.	ID=rna-XM_036581866.1	Parent=gene-myo3a	Dbxref=GeneID:118815615,Genbank:XM_036581866.1	Name=XM_036581866.1	gbkey=mRNA	gene=myo3a	model_evidence=Supporting evidence includes similarity to: 3 Proteins%2C and 94%25 coverage of the annotated genomic feature by RNAseq alignments
NW_023494785.1	6577481	6577482	pmn	pmn_39570:236	G	A	|	NW_023494785.1	6573366	6574865	exon-XM_036581877.1-16	+	exon	.	ID=exon-XM_036581877.1-16	Parent=rna-XM_036581877.1	Dbxref=GeneID:118815623,Genbank:XM_036581877.1	gbkey=mRNA	gene=gad2	product=glutamate decarboxylase 2	transcript_id=XM_036581877.1-2617
NW_023494785.1	6609477	6609478	pmv2	pmv2_235623:284	T	C	|	NW_023494785.1	6608943	6609497	exon-XM_036581899.1-3	-	exon	.	ID=exon-XM_036581899.1-3	Parent=rna-XM_036581899.1	Dbxref=GeneID:118815630,Genbank:XM_036581899.1	gbkey=mRNA	gene=si:ch211-37e10.2	product=uncharacterized si:ch211-37e10.2%2C transcript variant X2	transcript_id=XM_036581899.10
NW_023494785.1	6643990	6643991	pmv1	pmv1_37335_c3_g1_i1:2017	A	G	|	NW_023494785.1	6635344	6687838	rna-XM_036581910.1	+	mRNA	.	ID=rna-XM_036581910.1	Parent=gene-LOC118815645	Dbxref=GeneID:118815645,Genbank:XM_036581910.1	Name=XM_036581910.1	gbkey=mRNA	gene=LOC118815645	model_evidence=Supporting evidence includes similarity to: 8 Proteins%2C and 100%25 coverage of the annotated genomic feature by RNAseq alignments%2C including 11 samples with support for all annotated introns
NW_023494785.1	6688326	6688327	pmv1	pmv1_36054_c0_g4_i3:3013	C	T	|	NW_023494785.1	6687820	6704829	rna-XM_036581921.1	-	mRNA	.	ID=rna-XM_036581921.1	Parent=gene-LOC118815654	Dbxref=GeneID:118815654,Genbank:XM_036581921.1	Name=XM_036581921.1	gbkey=mRNA	gene=LOC118815654	model_evidence=Supporting evidence includes similarity to: 1 Protein%2C and 98%25 coverage of the annotated genomic feature by RNAseq alignments
NW_023494785.1	6714031	6714032	pmv2	pmv2_30809:255	G	C	|	NW_023494785.1	6706235	6715459	rna-XM_036582037.1	+	mRNA	.	ID=rna-XM_036582037.1	Parent=gene-pdss1	Dbxref=GeneID:118815722,Genbank:XM_036582037.1	Name=XM_036582037.1	gbkey=mRNA	gene=pdss1	model_evidence=Supporting evidence includes similarity to: 5 Proteins%2C and 100%25 coverage of the annotated genomic feature by RNAseq alignments%2C including 10 samples with support for all annotated introns
NW_023494785.1	6714738	6714739	pmv1	pmv1_37045_c6_g3_i2:250	T	A	|	NW_023494785.1	6714441	6715459	exon-XM_036582037.1-11	+	exon	.	ID=exon-XM_036582037.1-11	Parent=rna-XM_036582037.1	Dbxref=GeneID:118815722,Genbank:XM_036582037.1	gbkey=mRNA	gene=pdss1	product=prenyl (decaprenyl) diphosphate synthase%2C subunit 1	transcript_id=XM_036582037.10
NW_023494785.1	6718936	6718937	pmv1	pmv1_37360_c8_g2_i1:730	G	A	|	NW_023494785.1	6716909	6823484	rna-XM_036581996.1	-	mRNA	.	ID=rna-XM_036581996.1	Parent=gene-abi1a	Dbxref=GeneID:118815662,Genbank:XM_036581996.1	Name=XM_036581996.1	gbkey=mRNA	gene=abi1a	model_evidence=Supporting evidence includes similarity to: 3 Proteins%2C and 100%25 coverage of the annotated genomic feature by RNAseq alignments%2C including 5 samples with support for all annotated introns
NW_023494785.1	6823525	6823526	pmv2	pmv2_42404:81	G	A	|	NW_023494785.1	6823283	6841795	rna-XM_036582017.1	+	mRNA	.	ID=rna-XM_036582017.1	Parent=gene-acbd5a	Dbxref=GeneID:118815700,Genbank:XM_036582017.1	Name=XM_036582017.1	gbkey=mRNA	gene=acbd5a	model_evidence=Supporting evidence includes similarity to: 1 mRNA%2C 19 Proteins%2C and 100%25 coverage of the annotated genomic feature by RNAseq alignments%2C including 23 samples with support for all annotated introns
NW_023494785.1	6831146	6831147	pmv1	pmv1_37606_c3_g4_i1:623	A	G	|	NW_023494785.1	6831036	6831291	exon-XM_036582025.1-6	+	exon	.	ID=exon-XM_036582025.1-6	Parent=rna-XM_036582025.1	Dbxref=GeneID:118815700,Genbank:XM_036582025.1	gbkey=mRNA	gene=acbd5a	product=acyl-CoA binding domain containing 5a%2C transcript variant X3	transcript_id=XM_036582025.10
NW_023494785.1	6842358	6842359	pmv1	pmv1_35637_c2_g3_i2:347	T	C	|	NW_023494785.1	6840940	6841795	exon-XM_036582025.1-13	+	exon	.	ID=exon-XM_036582025.1-13	Parent=rna-XM_036582025.1	Dbxref=GeneID:118815700,Genbank:XM_036582025.1	gbkey=mRNA	gene=acbd5a	product=acyl-CoA binding domain containing 5a%2C transcript variant X3	transcript_id=XM_036582025.1-564
NW_023494785.1	6905094	6905095	pmv2	pmv2_50144:205	A	G	|	NW_023494785.1	6897828	6909815	rna-XM_036582104.1	+	mRNA	.	ID=rna-XM_036582104.1	Parent=gene-LOC118815754	Dbxref=GeneID:118815754,Genbank:XM_036582104.1	Name=XM_036582104.1	gbkey=mRNA	gene=LOC118815754	model_evidence=Supporting evidence includes similarity to: 9 Proteins%2C and 100%25 coverage of the annotated genomic feature by RNAseq alignments%2C including 1 sample with support for all annotated introns
NW_023494785.1	6961383	6961384	pmv2	pmv2_49407:42	C	T	|	NW_023494785.1	6940943	6984839	rna-XM_036582138.1	-	mRNA	.	ID=rna-XM_036582138.1	Parent=gene-trpc1	Dbxref=GeneID:118815781,Genbank:XM_036582138.1	Name=XM_036582138.1	gbkey=mRNA	gene=trpc1	model_evidence=Supporting evidence includes similarity to: 26 Proteins%2C and 99%25 coverage of the annotated genomic feature by RNAseq alignments%2C including 1 sample with support for all annotated introns
NW_023494785.1	6972712	6972713	pmv2	pmv2_11751:200	C	T	|	NW_023494785.1	6940943	6984839	rna-XM_036582138.1	-	mRNA	.	ID=rna-XM_036582138.1	Parent=gene-trpc1	Dbxref=GeneID:118815781,Genbank:XM_036582138.1	Name=XM_036582138.1	gbkey=mRNA	gene=trpc1	model_evidence=Supporting evidence includes similarity to: 26 Proteins%2C and 99%25 coverage of the annotated genomic feature by RNAseq alignments%2C including 1 sample with support for all annotated introns
NW_023494785.1	7148480	7148481	pmv2	pmv2_21698:68	C	T	|	NW_023494785.1	7183234	7183733	exon-XM_036582162.1-1	+	exon	.	ID=exon-XM_036582162.1-1	Parent=rna-XM_036582162.1	Dbxref=GeneID:118815797,Genbank:XM_036582162.1	gbkey=mRNA	gene=dipk2ab	product=divergent protein kinase domain 2Ab	transcript_id=XM_036582162.134754
NW_023494785.1	7168035	7168036	pmv1	pmv1_34483_c0_g1_i1:902	G	T	|	NW_023494785.1	7183234	7183733	exon-XM_036582162.1-1	+	exon	.	ID=exon-XM_036582162.1-1	Parent=rna-XM_036582162.1	Dbxref=GeneID:118815797,Genbank:XM_036582162.1	gbkey=mRNA	gene=dipk2ab	product=divergent protein kinase domain 2Ab	transcript_id=XM_036582162.115199
NW_023494785.1	7248621	7248622	pmv2	pmv2_27634:74	C	T	|	NW_023494785.1	7246699	7247880	exon-XM_036582162.1-4	+	exon	.	ID=exon-XM_036582162.1-4	Parent=rna-XM_036582162.1	Dbxref=GeneID:118815797,Genbank:XM_036582162.1	gbkey=mRNA	gene=dipk2ab	product=divergent protein kinase domain 2Ab	transcript_id=XM_036582162.1-742
NW_023494785.1	7347435	7347436	pmv2	pmv2_9013:46	T	G	|	NW_023494785.1	7246699	7247880	exon-XM_036582162.1-4	+	exon	.	ID=exon-XM_036582162.1-4	Parent=rna-XM_036582162.1	Dbxref=GeneID:118815797,Genbank:XM_036582162.1	gbkey=mRNA	gene=dipk2ab	product=divergent protein kinase domain 2Ab	transcript_id=XM_036582162.1-99556
NW_023494785.1	7465337	7465338	pmv2	pmv2_47650:67	C	T	|	NW_023494785.1	7663094	7665267	exon-XM_036582175.1-20	-	exon	.	ID=exon-XM_036582175.1-20	Parent=rna-XM_036582175.1	Dbxref=GeneID:118815806,Genbank:XM_036582175.1	gbkey=mRNA	gene=plod2	product=procollagen-lysine%2C 2-oxoglutarate 5-dioxygenase 2%2C transcript variant X1	transcript_id=XM_036582175.1197757
NW_023494785.1	7547446	7547447	pmv2	pmv2_19065:113	T	C	|	NW_023494785.1	7663094	7665267	exon-XM_036582175.1-20	-	exon	.	ID=exon-XM_036582175.1-20	Parent=rna-XM_036582175.1	Dbxref=GeneID:118815806,Genbank:XM_036582175.1	gbkey=mRNA	gene=plod2	product=procollagen-lysine%2C 2-oxoglutarate 5-dioxygenase 2%2C transcript variant X1	transcript_id=XM_036582175.1115648
NW_023494785.1	7582737	7582738	pmv2	pmv2_43526:120	G	A	|	NW_023494785.1	7663094	7665267	exon-XM_036582175.1-20	-	exon	.	ID=exon-XM_036582175.1-20	Parent=rna-XM_036582175.1	Dbxref=GeneID:118815806,Genbank:XM_036582175.1	gbkey=mRNA	gene=plod2	product=procollagen-lysine%2C 2-oxoglutarate 5-dioxygenase 2%2C transcript variant X1	transcript_id=XM_036582175.180357
NW_023494785.1	7612334	7612335	pmn	pmn_19557:80	G	C	|	NW_023494785.1	7663094	7665267	exon-XM_036582175.1-20	-	exon	.	ID=exon-XM_036582175.1-20	Parent=rna-XM_036582175.1	Dbxref=GeneID:118815806,Genbank:XM_036582175.1	gbkey=mRNA	gene=plod2	product=procollagen-lysine%2C 2-oxoglutarate 5-dioxygenase 2%2C transcript variant X1	transcript_id=XM_036582175.150760
NW_023494785.1	7640365	7640366	pmv2	pmv2_18819:76	T	C	|	NW_023494785.1	7663094	7665267	exon-XM_036582175.1-20	-	exon	.	ID=exon-XM_036582175.1-20	Parent=rna-XM_036582175.1	Dbxref=GeneID:118815806,Genbank:XM_036582175.1	gbkey=mRNA	gene=plod2	product=procollagen-lysine%2C 2-oxoglutarate 5-dioxygenase 2%2C transcript variant X1	transcript_id=XM_036582175.122729
NW_023494785.1	7658856	7658857	pmv2	pmv2_31255:218	G	C	|	NW_023494785.1	7663094	7665267	exon-XM_036582175.1-20	-	exon	.	ID=exon-XM_036582175.1-20	Parent=rna-XM_036582175.1	Dbxref=GeneID:118815806,Genbank:XM_036582175.1	gbkey=mRNA	gene=plod2	product=procollagen-lysine%2C 2-oxoglutarate 5-dioxygenase 2%2C transcript variant X1	transcript_id=XM_036582175.14238
NW_023494785.1	7762437	7762438	pmv2	pmv2_21351:345	A	C	|	NW_023494785.1	7758933	7767482	rna-XM_036582205.1	-	mRNA	.	ID=rna-XM_036582205.1	Parent=gene-si:ch73-206p6.1	Dbxref=GeneID:118815817,Genbank:XM_036582205.1	Name=XM_036582205.1	gbkey=mRNA	gene=si:ch73-206p6.1	model_evidence=Supporting evidence includes similarity to: 30 Proteins%2C and 95%25 coverage of the annotated genomic feature by RNAseq alignments%2C including 11 samples with support for all annotated introns
NW_023494785.1	7968167	7968168	pmv2	pmv2_43057:263	G	A	|	NW_023494785.1	7944821	7946058	exon-XM_036582229.1-3	+	exon	.	ID=exon-XM_036582229.1-3	Parent=rna-XM_036582229.1	Dbxref=GeneID:118815841,Genbank:XM_036582229.1	gbkey=mRNA	gene=zic1	product=zic family member 1 (odd-paired homolog%2C Drosophila)	transcript_id=XM_036582229.1-22110
NW_023494785.1	8062947	8062948	pmv2	pmv2_274545:131	C	T	|	NW_023494785.1	8117100	8117349	exon-XM_036582248.1-1	+	exon	.	ID=exon-XM_036582248.1-1	Parent=rna-XM_036582248.1	Dbxref=GeneID:118815852,Genbank:XM_036582248.1	gbkey=mRNA	gene=agtr1b	product=angiotensin II receptor%2C type 1b	transcript_id=XM_036582248.154153
NW_023494785.1	8091895	8091896	pmv2	pmv2_35154:53	T	C	|	NW_023494785.1	8117100	8117349	exon-XM_036582248.1-1	+	exon	.	ID=exon-XM_036582248.1-1	Parent=rna-XM_036582248.1	Dbxref=GeneID:118815852,Genbank:XM_036582248.1	gbkey=mRNA	gene=agtr1b	product=angiotensin II receptor%2C type 1b	transcript_id=XM_036582248.125205
NW_023494785.1	8144981	8144982	pmv1	pmv1_39368_c4_g1_i1:487	A	T	|	NW_023494785.1	8143455	8143762	exon-XM_036582239.1-11	+	exon	.	ID=exon-XM_036582239.1-11	Parent=rna-XM_036582239.1	Dbxref=GeneID:118815849,Genbank:XM_036582239.1	gbkey=mRNA	gene=cpb1	product=carboxypeptidase B1 (tissue)	transcript_id=XM_036582239.1-1220
NW_023494785.1	8198102	8198103	pmv1	pmv1_38569_c2_g1_i9:1017	G	T	|	NW_023494785.1	8195607	8199070	exon-XM_036582302.1-5	+	exon	.	ID=exon-XM_036582302.1-5	Parent=rna-XM_036582302.1	Dbxref=GeneID:118815886,Genbank:XM_036582302.1	gbkey=mRNA	gene=bdh1	product=3-hydroxybutyrate dehydrogenase%2C type 1	transcript_id=XM_036582302.10
NW_023494785.1	8199120	8199121	pmv2	pmv2_234777:295	A	T	|	NW_023494785.1	8195607	8199070	exon-XM_036582302.1-5	+	exon	.	ID=exon-XM_036582302.1-5	Parent=rna-XM_036582302.1	Dbxref=GeneID:118815886,Genbank:XM_036582302.1	gbkey=mRNA	gene=bdh1	product=3-hydroxybutyrate dehydrogenase%2C type 1	transcript_id=XM_036582302.1-51
NW_023494785.1	8309903	8309904	pmv2	pmv2_27718:120	C	A	|	NW_023494785.1	8286985	8287100	exon-XM_036582313.1-1	-	exon	.	ID=exon-XM_036582313.1-1	Parent=rna-XM_036582313.1	Dbxref=GeneID:118815897,Genbank:XM_036582313.1	gbkey=mRNA	gene=slc35g2b	product=solute carrier family 35 member G2b	transcript_id=XM_036582313.1-22804
NW_023494785.1	8349322	8349323	pmv2	pmv2_32196:51	T	C	|	NW_023494785.1	8385594	8386524	exon-XM_036582325.1-5	-	exon	.	ID=exon-XM_036582325.1-5	Parent=rna-XM_036582325.1	Dbxref=GeneID:118815907,Genbank:XM_036582325.1	gbkey=mRNA	gene=idi1	product=isopentenyl-diphosphate delta isomerase 1	transcript_id=XM_036582325.136272
NW_023494785.1	8385837	8385838	pmv1	pmv1_35441_c0_g1_i2:1498	G	A	|	NW_023494785.1	8385594	8390383	rna-XM_036582325.1	-	mRNA	.	ID=rna-XM_036582325.1	Parent=gene-idi1	Dbxref=GeneID:118815907,Genbank:XM_036582325.1	Name=XM_036582325.1	gbkey=mRNA	gene=idi1	model_evidence=Supporting evidence includes similarity to: 18 Proteins%2C and 100%25 coverage of the annotated genomic feature by RNAseq alignments%2C including 27 samples with support for all annotated introns
NW_023494785.1	8411917	8411918	pmv2	pmv2_9156:152	G	A	|	NW_023494785.1	8391511	8449027	rna-XM_036582337.1	+	mRNA	.	ID=rna-XM_036582337.1	Parent=gene-wdr37	Dbxref=GeneID:118815914,Genbank:XM_036582337.1	Name=XM_036582337.1	Note=The sequence of the model RefSeq transcript was modified relative to this genomic sequence to represent the inferred CDS: deleted 1 base in 1 codon	exception=unclassified transcription discrepancy	gbkey=mRNA
NW_023494785.1	8419825	8419826	pmv2	pmv2_49550:234	C	G	|	NW_023494785.1	8391511	8449027	rna-XM_036582337.1	+	mRNA	.	ID=rna-XM_036582337.1	Parent=gene-wdr37	Dbxref=GeneID:118815914,Genbank:XM_036582337.1	Name=XM_036582337.1	Note=The sequence of the model RefSeq transcript was modified relative to this genomic sequence to represent the inferred CDS: deleted 1 base in 1 codon	exception=unclassified transcription discrepancy	gbkey=mRNA
NW_023494785.1	8451092	8451093	pmn	pmn_42743:203	G	A	|	NW_023494785.1	8446342	8449027	exon-XM_036582337.1-16	+	exon	.	ID=exon-XM_036582337.1-16	Parent=rna-XM_036582337.1	Dbxref=GeneID:118815914,Genbank:XM_036582337.1	Note=The sequence of the model RefSeq transcript was modified relative to this genomic sequence to represent the inferred CDS: deleted 1 base in 1 codon	exception=unclassified transcription discrepancy	gbkey=mRNA	gene=wdr37
NW_023494785.1	8602342	8602343	pmv2	pmv2_16098:288	T	C	|	NW_023494785.1	8456371	8731530	rna-XM_036582349.1	-	mRNA	.	ID=rna-XM_036582349.1	Parent=gene-adarb2	Dbxref=GeneID:118815924,Genbank:XM_036582349.1	Name=XM_036582349.1	gbkey=mRNA	gene=adarb2	model_evidence=Supporting evidence includes similarity to: 1 Protein%2C and 62%25 coverage of the annotated genomic feature by RNAseq alignments
NW_023494785.1	8624730	8624731	pmv2	pmv2_275473:209	T	A	|	NW_023494785.1	8456371	8731530	rna-XM_036582349.1	-	mRNA	.	ID=rna-XM_036582349.1	Parent=gene-adarb2	Dbxref=GeneID:118815924,Genbank:XM_036582349.1	Name=XM_036582349.1	gbkey=mRNA	gene=adarb2	model_evidence=Supporting evidence includes similarity to: 1 Protein%2C and 62%25 coverage of the annotated genomic feature by RNAseq alignments
NW_023494785.1	8745271	8745272	pmn	pmn_58882:185	T	A	|	NW_023494785.1	8731252	8731530	exon-XM_036582349.1-1	-	exon	.	ID=exon-XM_036582349.1-1	Parent=rna-XM_036582349.1	Dbxref=GeneID:118815924,Genbank:XM_036582349.1	gbkey=mRNA	gene=adarb2	product=adenosine deaminase RNA specific B2 (inactive)	transcript_id=XM_036582349.1-13742
NW_023494785.1	8757104	8757105	pmv1	pmv1_38903_c7_g3_i2:498	T	C	|	NW_023494785.1	8731252	8731530	exon-XM_036582349.1-1	-	exon	.	ID=exon-XM_036582349.1-1	Parent=rna-XM_036582349.1	Dbxref=GeneID:118815924,Genbank:XM_036582349.1	gbkey=mRNA	gene=adarb2	product=adenosine deaminase RNA specific B2 (inactive)	transcript_id=XM_036582349.1-25575
NW_023494785.1	8837977	8837978	pmv2	pmv2_43063:55	C	T	|	NW_023494785.1	8939737	8940053	exon-XM_036582363.1-1	+	exon	.	ID=exon-XM_036582363.1-1	Parent=rna-XM_036582363.1	Dbxref=GeneID:118815930,Genbank:XM_036582363.1	gbkey=mRNA	gene=pfkpa	product=phosphofructokinase%2C platelet a%2C transcript variant X1	transcript_id=XM_036582363.1101760
NW_023494785.1	8869947	8869948	pmv2	pmv2_45978:187	C	G	|	NW_023494785.1	8939737	8940053	exon-XM_036582363.1-1	+	exon	.	ID=exon-XM_036582363.1-1	Parent=rna-XM_036582363.1	Dbxref=GeneID:118815930,Genbank:XM_036582363.1	gbkey=mRNA	gene=pfkpa	product=phosphofructokinase%2C platelet a%2C transcript variant X1	transcript_id=XM_036582363.169790
NW_023494785.1	8874951	8874952	pmv2	pmv2_29480:180	A	G	|	NW_023494785.1	8939737	8940053	exon-XM_036582363.1-1	+	exon	.	ID=exon-XM_036582363.1-1	Parent=rna-XM_036582363.1	Dbxref=GeneID:118815930,Genbank:XM_036582363.1	gbkey=mRNA	gene=pfkpa	product=phosphofructokinase%2C platelet a%2C transcript variant X1	transcript_id=XM_036582363.164786
NW_023494785.1	8883012	8883013	pmn	pmn_21180:253	C	T	|	NW_023494785.1	8939737	8940053	exon-XM_036582363.1-1	+	exon	.	ID=exon-XM_036582363.1-1	Parent=rna-XM_036582363.1	Dbxref=GeneID:118815930,Genbank:XM_036582363.1	gbkey=mRNA	gene=pfkpa	product=phosphofructokinase%2C platelet a%2C transcript variant X1	transcript_id=XM_036582363.156725
NW_023494785.1	9116713	9116714	pmv1	pmv1_36384_c3_g1_i1:1895	C	G	|	NW_023494785.1	9116159	9123921	rna-XM_036582436.1	-	mRNA	.	ID=rna-XM_036582436.1	Parent=gene-klf6a	Dbxref=GeneID:118815973,Genbank:XM_036582436.1	Name=XM_036582436.1	gbkey=mRNA	gene=klf6a	model_evidence=Supporting evidence includes similarity to: 30 Proteins%2C and 100%25 coverage of the annotated genomic feature by RNAseq alignments%2C including 17 samples with support for all annotated introns
NW_023494785.1	9307309	9307310	pmv2	pmv2_17010:9	T	C	|	NW_023494785.1	9337541	9337605	exon-XR_005007843.1-4	-	exon	.	ID=exon-XR_005007843.1-4	Parent=rna-XR_005007843.1	Dbxref=GeneID:118815993,Genbank:XR_005007843.1	gbkey=ncRNA	gene=LOC118815993	product=uncharacterized LOC118815993%2C transcript variant X2	transcript_id=XR_005007843.130232
NW_023494785.1	9439832	9439833	pmv1	pmv1_36969_c1_g1_i1:638	C	T	|	NW_023494785.1	9438823	9440989	exon-XM_036582455.1-10	+	exon	.	ID=exon-XM_036582455.1-10	Parent=rna-XM_036582455.1	Dbxref=GeneID:118815979,Genbank:XM_036582455.1	gbkey=mRNA	gene=ccny	product=cyclin Y%2C transcript variant X2	transcript_id=XM_036582455.10
NW_023494785.1	9470188	9470189	pmv1	pmv1_39321_c1_g1_i2:277	T	C	|	NW_023494785.1	9469860	9471615	cds-XP_036438373.1	-	CDS	0	ID=cds-XP_036438373.1	Parent=rna-XM_036582480.1	Dbxref=GeneID:118816001,Genbank:XP_036438373.1	Name=XP_036438373.1	gbkey=CDS	gene=fzd8a	product=frizzled-8a
NW_023494785.1	9485018	9485019	pmv2	pmv2_38367:102	G	A	|	NW_023494785.1	9469280	9472177	rna-XM_036582480.1	-	mRNA	.	ID=rna-XM_036582480.1	Parent=gene-fzd8a	Dbxref=GeneID:118816001,Genbank:XM_036582480.1	Name=XM_036582480.1	gbkey=mRNA	gene=fzd8a	model_evidence=Supporting evidence includes similarity to: 68 Proteins%2C and 100%25 coverage of the annotated genomic feature by RNAseq alignments
NW_023494785.1	9526225	9526226	pmn	pmn_55421:31	C	T	|	NW_023494785.1	9469280	9472177	rna-XM_036582480.1	-	mRNA	.	ID=rna-XM_036582480.1	Parent=gene-fzd8a	Dbxref=GeneID:118816001,Genbank:XM_036582480.1	Name=XM_036582480.1	gbkey=mRNA	gene=fzd8a	model_evidence=Supporting evidence includes similarity to: 68 Proteins%2C and 100%25 coverage of the annotated genomic feature by RNAseq alignments
NW_023494785.1	9570522	9570523	pmv2	pmv2_22134:18	G	T	|	NW_023494785.1	9469280	9472177	rna-XM_036582480.1	-	mRNA	.	ID=rna-XM_036582480.1	Parent=gene-fzd8a	Dbxref=GeneID:118816001,Genbank:XM_036582480.1	Name=XM_036582480.1	gbkey=mRNA	gene=fzd8a	model_evidence=Supporting evidence includes similarity to: 68 Proteins%2C and 100%25 coverage of the annotated genomic feature by RNAseq alignments
NW_023494785.1	9790090	9790091	pmn	pmn_61407:42	C	T	|	NW_023494785.1	9736705	9830931	rna-XM_036582491.1	+	mRNA	.	ID=rna-XM_036582491.1	Parent=gene-sugct	Dbxref=GeneID:118816010,Genbank:XM_036582491.1	Name=XM_036582491.1	gbkey=mRNA	gene=sugct	model_evidence=Supporting evidence includes similarity to: 12 Proteins%2C and 100%25 coverage of the annotated genomic feature by RNAseq alignments%2C including 11 samples with support for all annotated introns
NW_023494785.1	9808162	9808163	pmv2	pmv2_23882:47	G	A	|	NW_023494785.1	9736705	9830931	rna-XM_036582491.1	+	mRNA	.	ID=rna-XM_036582491.1	Parent=gene-sugct	Dbxref=GeneID:118816010,Genbank:XM_036582491.1	Name=XM_036582491.1	gbkey=mRNA	gene=sugct	model_evidence=Supporting evidence includes similarity to: 12 Proteins%2C and 100%25 coverage of the annotated genomic feature by RNAseq alignments%2C including 11 samples with support for all annotated introns
NW_023494785.1	9933981	9933982	pmv2	pmv2_148515:279	G	A	|	NW_023494785.1	9913800	9914741	exon-XM_036582512.1-1	-	exon	.	ID=exon-XM_036582512.1-1	Parent=rna-XM_036582512.1	Dbxref=GeneID:118816022,Genbank:XM_036582512.1	gbkey=mRNA	gene=inhbaa	product=inhibin subunit beta Aa	transcript_id=XM_036582512.1-19241
NW_023494785.1	9994909	9994910	pmv2	pmv2_156045:309	T	G	|	NW_023494785.1	9994690	9995020	cds-XP_036438444.1	+	CDS	0	ID=cds-XP_036438444.1	Parent=rna-XM_036582551.1	Dbxref=GeneID:118816043,Genbank:XP_036438444.1	Name=XP_036438444.1	gbkey=CDS	gene=dipk1c	product=divergent protein kinase domain 1C
NW_023494785.1	9996785	9996786	pmn	pmn_65443:96	G	A	|	NW_023494785.1	9994354	10017213	rna-XM_036582551.1	+	mRNA	.	ID=rna-XM_036582551.1	Parent=gene-dipk1c	Dbxref=GeneID:118816043,Genbank:XM_036582551.1	Name=XM_036582551.1	gbkey=mRNA	gene=dipk1c	model_evidence=Supporting evidence includes similarity to: 8 Proteins%2C and 100%25 coverage of the annotated genomic feature by RNAseq alignments%2C including 10 samples with support for all annotated introns
NW_023494785.1	10015832	10015833	pmv2	pmv2_45839:130	C	A	|	NW_023494785.1	9994354	10017213	rna-XM_036582551.1	+	mRNA	.	ID=rna-XM_036582551.1	Parent=gene-dipk1c	Dbxref=GeneID:118816043,Genbank:XM_036582551.1	Name=XM_036582551.1	gbkey=mRNA	gene=dipk1c	model_evidence=Supporting evidence includes similarity to: 8 Proteins%2C and 100%25 coverage of the annotated genomic feature by RNAseq alignments%2C including 10 samples with support for all annotated introns
NW_023494785.1	10018123	10018124	pmv2	pmv2_255038:310	A	C	|	NW_023494785.1	10015849	10017213	exon-XM_036582551.1-4	+	exon	.	ID=exon-XM_036582551.1-4	Parent=rna-XM_036582551.1	Dbxref=GeneID:118816043,Genbank:XM_036582551.1	gbkey=mRNA	gene=dipk1c	product=divergent protein kinase domain 1C	transcript_id=XM_036582551.1-911
NW_023494785.1	10067179	10067180	pmv1	pmv1_36943_c7_g1_i1:773	C	T	|	NW_023494785.1	10065601	10067816	exon-XM_036582589.1-5	+	exon	.	ID=exon-XM_036582589.1-5	Parent=rna-XM_036582589.1	Dbxref=GeneID:118816077,Genbank:XM_036582589.1	gbkey=mRNA	gene=LOC118816077	product=cytochrome b5	transcript_id=XM_036582589.10
NW_023494785.1	10136512	10136513	pmv2	pmv2_239147:15	T	C	|	NW_023494785.1	10082044	10156305	rna-XM_036582618.1	-	mRNA	.	ID=rna-XM_036582618.1	Parent=gene-LOC118816105	Dbxref=GeneID:118816105,Genbank:XM_036582618.1	Name=XM_036582618.1	gbkey=mRNA	gene=LOC118816105	model_evidence=Supporting evidence includes similarity to: 16 Proteins%2C and 100%25 coverage of the annotated genomic feature by RNAseq alignments%2C including 29 samples with support for all annotated introns
NW_023494785.1	10254559	10254560	pmv2	pmv2_7992:89	G	A	|	NW_023494785.1	10165285	10333781	rna-XM_036582607.1	+	mRNA	.	ID=rna-XM_036582607.1	Parent=gene-fars2	Dbxref=GeneID:118816087,Genbank:XM_036582607.1	Name=XM_036582607.1	gbkey=mRNA	gene=fars2	model_evidence=Supporting evidence includes similarity to: 13 Proteins%2C and 100%25 coverage of the annotated genomic feature by RNAseq alignments%2C including 4 samples with support for all annotated introns
NW_023494785.1	10275431	10275432	pmv2	pmv2_11142:113	T	G	|	NW_023494785.1	10165285	10333781	rna-XM_036582607.1	+	mRNA	.	ID=rna-XM_036582607.1	Parent=gene-fars2	Dbxref=GeneID:118816087,Genbank:XM_036582607.1	Name=XM_036582607.1	gbkey=mRNA	gene=fars2	model_evidence=Supporting evidence includes similarity to: 13 Proteins%2C and 100%25 coverage of the annotated genomic feature by RNAseq alignments%2C including 4 samples with support for all annotated introns
NW_023494785.1	10333663	10333664	pmv1	pmv1_35028_c0_g1_i1:1722	G	T	|	NW_023494785.1	10332914	10333781	exon-XM_036582607.1-7	+	exon	.	ID=exon-XM_036582607.1-7	Parent=rna-XM_036582607.1	Dbxref=GeneID:118816087,Genbank:XM_036582607.1	gbkey=mRNA	gene=fars2	product=phenylalanyl-tRNA synthetase 2%2C mitochondrial%2C transcript variant X2	transcript_id=XM_036582607.10
NW_023494785.1	10458224	10458225	pmn	pmn_10831:95	G	A	|	NW_023494785.1	10431375	10494275	rna-XM_036582637.1	+	mRNA	.	ID=rna-XM_036582637.1	Parent=gene-rreb1a	Dbxref=GeneID:118816125,Genbank:XM_036582637.1	Name=XM_036582637.1	gbkey=mRNA	gene=rreb1a	model_evidence=Supporting evidence includes similarity to: 10 Proteins%2C and 100%25 coverage of the annotated genomic feature by RNAseq alignments%2C including 10 samples with support for all annotated introns
NW_023494785.1	10585217	10585218	pmv2	pmv2_5713:155	C	T	|	NW_023494785.1	10552714	10701044	rna-XM_036582665.1	-	mRNA	.	ID=rna-XM_036582665.1	Parent=gene-LOC118816153	Dbxref=GeneID:118816153,Genbank:XM_036582665.1	Name=XM_036582665.1	gbkey=mRNA	gene=LOC118816153	model_evidence=Supporting evidence includes similarity to: 25 Proteins%2C and 100%25 coverage of the annotated genomic feature by RNAseq alignments
NW_023494785.1	10602713	10602714	pmv2	pmv2_40396:70	C	T	|	NW_023494785.1	10552714	10701044	rna-XM_036582665.1	-	mRNA	.	ID=rna-XM_036582665.1	Parent=gene-LOC118816153	Dbxref=GeneID:118816153,Genbank:XM_036582665.1	Name=XM_036582665.1	gbkey=mRNA	gene=LOC118816153	model_evidence=Supporting evidence includes similarity to: 25 Proteins%2C and 100%25 coverage of the annotated genomic feature by RNAseq alignments
NW_023494785.1	10622528	10622529	pmn	pmn_24251:205	T	A	|	NW_023494785.1	10552714	10701044	rna-XM_036582665.1	-	mRNA	.	ID=rna-XM_036582665.1	Parent=gene-LOC118816153	Dbxref=GeneID:118816153,Genbank:XM_036582665.1	Name=XM_036582665.1	gbkey=mRNA	gene=LOC118816153	model_evidence=Supporting evidence includes similarity to: 25 Proteins%2C and 100%25 coverage of the annotated genomic feature by RNAseq alignments
NW_023494785.1	10658711	10658712	pmv2	pmv2_13903:11	C	A	|	NW_023494785.1	10552714	10701044	rna-XM_036582665.1	-	mRNA	.	ID=rna-XM_036582665.1	Parent=gene-LOC118816153	Dbxref=GeneID:118816153,Genbank:XM_036582665.1	Name=XM_036582665.1	gbkey=mRNA	gene=LOC118816153	model_evidence=Supporting evidence includes similarity to: 25 Proteins%2C and 100%25 coverage of the annotated genomic feature by RNAseq alignments
NW_023494785.1	10658712	10658713	pmv2	pmv2_3209:30	T	C	|	NW_023494785.1	10552714	10701044	rna-XM_036582665.1	-	mRNA	.	ID=rna-XM_036582665.1	Parent=gene-LOC118816153	Dbxref=GeneID:118816153,Genbank:XM_036582665.1	Name=XM_036582665.1	gbkey=mRNA	gene=LOC118816153	model_evidence=Supporting evidence includes similarity to: 25 Proteins%2C and 100%25 coverage of the annotated genomic feature by RNAseq alignments
NW_023494785.1	10776165	10776166	pmv2	pmv2_21783:277	G	T	|	NW_023494785.1	10700966	10701044	exon-XM_036582665.1-1	-	exon	.	ID=exon-XM_036582665.1-1	Parent=rna-XM_036582665.1	Dbxref=GeneID:118816153,Genbank:XM_036582665.1	gbkey=mRNA	gene=LOC118816153	product=RNA-binding Raly-like protein%2C transcript variant X1	transcript_id=XM_036582665.1-75122
NW_023494785.1	10815263	10815264	pmv2	pmv2_56027:76	G	C	|	NW_023494785.1	10700966	10701044	exon-XM_036582665.1-1	-	exon	.	ID=exon-XM_036582665.1-1	Parent=rna-XM_036582665.1	Dbxref=GeneID:118816153,Genbank:XM_036582665.1	gbkey=mRNA	gene=LOC118816153	product=RNA-binding Raly-like protein%2C transcript variant X1	transcript_id=XM_036582665.1-114220
NW_023494785.1	10823534	10823535	pmv2	pmv2_183644:216	G	A	|	NW_023494785.1	10938466	10938669	exon-XM_036582695.1-1	+	exon	.	ID=exon-XM_036582695.1-1	Parent=rna-XM_036582695.1	Dbxref=GeneID:118816179,Genbank:XM_036582695.1	gbkey=mRNA	gene=snx16	product=sorting nexin 16%2C transcript variant X1	transcript_id=XM_036582695.1114932
NW_023494785.1	10823715	10823716	pmv2	pmv2_33804:47	A	G	|	NW_023494785.1	10938466	10938669	exon-XM_036582695.1-1	+	exon	.	ID=exon-XM_036582695.1-1	Parent=rna-XM_036582695.1	Dbxref=GeneID:118816179,Genbank:XM_036582695.1	gbkey=mRNA	gene=snx16	product=sorting nexin 16%2C transcript variant X1	transcript_id=XM_036582695.1114751
NW_023494785.1	11006427	11006428	pmv2	pmv2_16357:229	G	A	|	NW_023494785.1	10986980	11022050	rna-XM_036582729.1	+	mRNA	.	ID=rna-XM_036582729.1	Parent=gene-LOC118816206	Dbxref=GeneID:118816206,Genbank:XM_036582729.1	Name=XM_036582729.1	gbkey=mRNA	gene=LOC118816206	model_evidence=Supporting evidence includes similarity to: 45 Proteins%2C and 100%25 coverage of the annotated genomic feature by RNAseq alignments%2C including 9 samples with support for all annotated introns
NW_023494785.1	11127501	11127502	pmv2	pmv2_22807:108	A	G	|	NW_023494785.1	11072828	11578666	rna-XM_036582761.1	+	mRNA	.	ID=rna-XM_036582761.1	Parent=gene-pard3aa	Dbxref=GeneID:118816236,Genbank:XM_036582761.1	Name=XM_036582761.1	gbkey=mRNA	gene=pard3aa	model_evidence=Supporting evidence includes similarity to: 4 Proteins%2C and 100%25 coverage of the annotated genomic feature by RNAseq alignments%2C including 3 samples with support for all annotated introns
NW_023494785.1	11346188	11346189	pmv2	pmv2_234245:114	G	T	|	NW_023494785.1	11072828	11578666	rna-XM_036582761.1	+	mRNA	.	ID=rna-XM_036582761.1	Parent=gene-pard3aa	Dbxref=GeneID:118816236,Genbank:XM_036582761.1	Name=XM_036582761.1	gbkey=mRNA	gene=pard3aa	model_evidence=Supporting evidence includes similarity to: 4 Proteins%2C and 100%25 coverage of the annotated genomic feature by RNAseq alignments%2C including 3 samples with support for all annotated introns
NW_023494785.1	11346264	11346265	pmv2	pmv2_6215:37	C	T	|	NW_023494785.1	11072828	11578666	rna-XM_036582761.1	+	mRNA	.	ID=rna-XM_036582761.1	Parent=gene-pard3aa	Dbxref=GeneID:118816236,Genbank:XM_036582761.1	Name=XM_036582761.1	gbkey=mRNA	gene=pard3aa	model_evidence=Supporting evidence includes similarity to: 4 Proteins%2C and 100%25 coverage of the annotated genomic feature by RNAseq alignments%2C including 3 samples with support for all annotated introns
NW_023494785.1	11430609	11430610	pmv2	pmv2_41219:253	T	G	|	NW_023494785.1	11072828	11578666	rna-XM_036582761.1	+	mRNA	.	ID=rna-XM_036582761.1	Parent=gene-pard3aa	Dbxref=GeneID:118816236,Genbank:XM_036582761.1	Name=XM_036582761.1	gbkey=mRNA	gene=pard3aa	model_evidence=Supporting evidence includes similarity to: 4 Proteins%2C and 100%25 coverage of the annotated genomic feature by RNAseq alignments%2C including 3 samples with support for all annotated introns
NW_023494785.1	11468595	11468596	pmv2	pmv2_11057:223	C	T	|	NW_023494785.1	11072828	11578666	rna-XM_036582761.1	+	mRNA	.	ID=rna-XM_036582761.1	Parent=gene-pard3aa	Dbxref=GeneID:118816236,Genbank:XM_036582761.1	Name=XM_036582761.1	gbkey=mRNA	gene=pard3aa	model_evidence=Supporting evidence includes similarity to: 4 Proteins%2C and 100%25 coverage of the annotated genomic feature by RNAseq alignments%2C including 3 samples with support for all annotated introns
NW_023494785.1	11576447	11576448	pmv1	pmv1_38246_c0_g1_i1:225	C	T	|	NW_023494785.1	11574219	11578666	exon-XM_036582761.1-24	+	exon	.	ID=exon-XM_036582761.1-24	Parent=rna-XM_036582761.1	Dbxref=GeneID:118816236,Genbank:XM_036582761.1	gbkey=mRNA	gene=pard3aa	product=par-3 family cell polarity regulator alpha%2C a%2C transcript variant X1	transcript_id=XM_036582761.10
NW_023494785.1	11603152	11603153	pmv2	pmv2_240324:128	T	C	|	NW_023494785.1	11574219	11578666	exon-XM_036582761.1-24	+	exon	.	ID=exon-XM_036582761.1-24	Parent=rna-XM_036582761.1	Dbxref=GeneID:118816236,Genbank:XM_036582761.1	gbkey=mRNA	gene=pard3aa	product=par-3 family cell polarity regulator alpha%2C a%2C transcript variant X1	transcript_id=XM_036582761.1-24487
NW_023494785.1	11646374	11646375	pmv2	pmv2_40991:275	C	T	|	NW_023494785.1	11574219	11578666	exon-XM_036582761.1-24	+	exon	.	ID=exon-XM_036582761.1-24	Parent=rna-XM_036582761.1	Dbxref=GeneID:118816236,Genbank:XM_036582761.1	gbkey=mRNA	gene=pard3aa	product=par-3 family cell polarity regulator alpha%2C a%2C transcript variant X1	transcript_id=XM_036582761.1-67709
NW_023494785.1	11656688	11656689	pmv2	pmv2_217740:206	T	C	|	NW_023494785.1	11574219	11578666	exon-XM_036582761.1-24	+	exon	.	ID=exon-XM_036582761.1-24	Parent=rna-XM_036582761.1	Dbxref=GeneID:118816236,Genbank:XM_036582761.1	gbkey=mRNA	gene=pard3aa	product=par-3 family cell polarity regulator alpha%2C a%2C transcript variant X1	transcript_id=XM_036582761.1-78023
NW_023494785.1	11659818	11659819	pmv2	pmv2_278802:30	G	A	|	NW_023494785.1	11574219	11578666	exon-XM_036582761.1-24	+	exon	.	ID=exon-XM_036582761.1-24	Parent=rna-XM_036582761.1	Dbxref=GeneID:118816236,Genbank:XM_036582761.1	gbkey=mRNA	gene=pard3aa	product=par-3 family cell polarity regulator alpha%2C a%2C transcript variant X1	transcript_id=XM_036582761.1-81153
NW_023494785.1	11805382	11805383	pmv2	pmv2_18018:218	T	C	|	NW_023494785.1	11798371	11879902	rna-XM_036582802.1	+	mRNA	.	ID=rna-XM_036582802.1	Parent=gene-nrp1a	Dbxref=GeneID:118816255,Genbank:XM_036582802.1	Name=XM_036582802.1	gbkey=mRNA	gene=nrp1a	model_evidence=Supporting evidence includes similarity to: 37 Proteins%2C and 100%25 coverage of the annotated genomic feature by RNAseq alignments%2C including 22 samples with support for all annotated introns
NW_023494785.1	11902891	11902892	pmn	pmn_26450:26	A	G	|	NW_023494785.1	11890246	11930279	rna-XM_036582817.1	+	mRNA	.	ID=rna-XM_036582817.1	Parent=gene-itgb1a	Dbxref=GeneID:118816289,Genbank:XM_036582817.1	Name=XM_036582817.1	Note=The sequence of the model RefSeq transcript was modified relative to this genomic sequence to represent the inferred CDS: deleted 1 base in 1 codon	exception=unclassified transcription discrepancy	gbkey=mRNA
NW_023494785.1	11923708	11923709	pmv2	pmv2_21540:192	T	A	|	NW_023494785.1	11890246	11930279	rna-XM_036582817.1	+	mRNA	.	ID=rna-XM_036582817.1	Parent=gene-itgb1a	Dbxref=GeneID:118816289,Genbank:XM_036582817.1	Name=XM_036582817.1	Note=The sequence of the model RefSeq transcript was modified relative to this genomic sequence to represent the inferred CDS: deleted 1 base in 1 codon	exception=unclassified transcription discrepancy	gbkey=mRNA
NW_023494785.1	11957787	11957788	pmv1	pmv1_34077_c0_g1_i1:966	G	A	|	NW_023494785.1	11957096	11967970	rna-XM_036582838.1	-	mRNA	.	ID=rna-XM_036582838.1	Parent=gene-ralaa	Dbxref=GeneID:118816310,Genbank:XM_036582838.1	Name=XM_036582838.1	gbkey=mRNA	gene=ralaa	model_evidence=Supporting evidence includes similarity to: 159 Proteins%2C and 100%25 coverage of the annotated genomic feature by RNAseq alignments%2C including 11 samples with support for all annotated introns
NW_023494785.1	11971665	11971666	pmn	pmn_6133:48	A	G	|	NW_023494785.1	11971642	11971775	exon-XM_036578111.1-4	+	exon	.	ID=exon-XM_036578111.1-4	Parent=rna-XM_036578111.1	Dbxref=GeneID:118812999,Genbank:XM_036578111.1	gbkey=mRNA	gene=zgc:111976	product=uncharacterized protein LOC553663 homolog	transcript_id=XM_036578111.10
NW_023494785.1	11980683	11980684	pmn	pmn_60058:212	T	C	|	NW_023494785.1	11979185	11979540	exon-XM_036578111.1-17	+	exon	.	ID=exon-XM_036578111.1-17	Parent=rna-XM_036578111.1	Dbxref=GeneID:118812999,Genbank:XM_036578111.1	gbkey=mRNA	gene=zgc:111976	product=uncharacterized protein LOC553663 homolog	transcript_id=XM_036578111.1-1144
NW_023494785.1	11999288	11999289	pmn	pmn_50072:15	C	T	|	NW_023494785.1	11982647	12019797	rna-XM_036582848.1	+	mRNA	.	ID=rna-XM_036582848.1	Parent=gene-si:dkey-192l18.9	Dbxref=GeneID:118816321,Genbank:XM_036582848.1	Name=XM_036582848.1	gbkey=mRNA	gene=si:dkey-192l18.9	model_evidence=Supporting evidence includes similarity to: 12 Proteins%2C and 92%25 coverage of the annotated genomic feature by RNAseq alignments%2C including 5 samples with support for all annotated introns
NW_023494785.1	12028872	12028873	pmv1	pmv1_36899_c2_g2_i1:943	A	G	|	NW_023494785.1	12028014	12029801	exon-XM_036582862.1-11	+	exon	.	ID=exon-XM_036582862.1-11	Parent=rna-XM_036582862.1	Dbxref=GeneID:118816355,Genbank:XM_036582862.1	gbkey=mRNA	gene=napga	product=N-ethylmaleimide-sensitive factor attachment protein%2C gamma a	transcript_id=XM_036582862.10
NW_023494785.1	12080752	12080753	pmv2	pmv2_16285:159	G	C	|	NW_023494785.1	12029923	12174009	rna-XM_036582860.1	-	mRNA	.	ID=rna-XM_036582860.1	Parent=gene-LOC118816332	Dbxref=GeneID:118816332,Genbank:XM_036582860.1	Name=XM_036582860.1	gbkey=mRNA	gene=LOC118816332	model_evidence=Supporting evidence includes similarity to: 10 Proteins%2C and 100%25 coverage of the annotated genomic feature by RNAseq alignments%2C including 2 samples with support for all annotated introns
NW_023494785.1	12088191	12088192	pmv2	pmv2_24097:190	T	A	|	NW_023494785.1	12029923	12174009	rna-XM_036582860.1	-	mRNA	.	ID=rna-XM_036582860.1	Parent=gene-LOC118816332	Dbxref=GeneID:118816332,Genbank:XM_036582860.1	Name=XM_036582860.1	gbkey=mRNA	gene=LOC118816332	model_evidence=Supporting evidence includes similarity to: 10 Proteins%2C and 100%25 coverage of the annotated genomic feature by RNAseq alignments%2C including 2 samples with support for all annotated introns
NW_023494785.1	12194214	12194215	pmv2	pmv2_26987:203	G	T	|	NW_023494785.1	12192376	12227623	rna-XM_036582864.1	-	mRNA	.	ID=rna-XM_036582864.1	Parent=gene-stk17a	Dbxref=GeneID:118816387,Genbank:XM_036582864.1	Name=XM_036582864.1	gbkey=mRNA	gene=stk17a	model_evidence=Supporting evidence includes similarity to: 20 Proteins%2C and 100%25 coverage of the annotated genomic feature by RNAseq alignments%2C including 11 samples with support for all annotated introns
NW_023494785.1	12288388	12288389	pmv2	pmv2_5566:258	A	G	|	NW_023494785.1	12228106	12309888	rna-XM_036582865.1	-	mRNA	.	ID=rna-XM_036582865.1	Parent=gene-LOC118816403	Dbxref=GeneID:118816403,Genbank:XM_036582865.1	Name=XM_036582865.1	gbkey=mRNA	gene=LOC118816403	model_evidence=Supporting evidence includes similarity to: 12 Proteins%2C and 91%25 coverage of the annotated genomic feature by RNAseq alignments
NW_023494785.1	12301177	12301178	pmv2	pmv2_9333:77	T	C	|	NW_023494785.1	12228106	12309888	rna-XM_036582865.1	-	mRNA	.	ID=rna-XM_036582865.1	Parent=gene-LOC118816403	Dbxref=GeneID:118816403,Genbank:XM_036582865.1	Name=XM_036582865.1	gbkey=mRNA	gene=LOC118816403	model_evidence=Supporting evidence includes similarity to: 12 Proteins%2C and 91%25 coverage of the annotated genomic feature by RNAseq alignments
NW_023494785.1	12321137	12321138	pmv2	pmv2_269912:304	G	T	|	NW_023494785.1	12309575	12309888	exon-XM_036582865.1-1	-	exon	.	ID=exon-XM_036582865.1-1	Parent=rna-XM_036582865.1	Dbxref=GeneID:118816403,Genbank:XM_036582865.1	gbkey=mRNA	gene=LOC118816403	product=E3 ubiquitin-protein ligase HECW1	transcript_id=XM_036582865.1-11250
NW_023494785.1	12583829	12583830	pmv2	pmv2_44176:158	A	G	|	NW_023494785.1	12532955	12533317	exon-XM_036578693.1-1	-	exon	.	ID=exon-XM_036578693.1-1	Parent=rna-XM_036578693.1	Dbxref=GeneID:118813382,Genbank:XM_036578693.1	gbkey=mRNA	gene=vstm2a	product=V-set and transmembrane domain containing 2A	transcript_id=XM_036578693.1-50513
NW_023494785.1	12691639	12691640	pmv2	pmv2_207973:238	A	G	|	NW_023494785.1	12762737	12764279	exon-XM_036578706.1-2	-	exon	.	ID=exon-XM_036578706.1-2	Parent=rna-XM_036578706.1	Dbxref=GeneID:118813389,Genbank:XM_036578706.1	gbkey=mRNA	gene=ccr12b.2	product=chemokine (C-C motif) receptor 12b%2C tandem duplicate 2	transcript_id=XM_036578706.171098
NW_023494785.1	12774786	12774787	pmv2	pmv2_26116:186	C	T	|	NW_023494785.1	12767227	12834905	rna-XM_036582883.1	-	mRNA	.	ID=rna-XM_036582883.1	Parent=gene-si:dkey-225n22.4	Dbxref=GeneID:118816477,Genbank:XM_036582883.1	Name=XM_036582883.1	gbkey=mRNA	gene=si:dkey-225n22.4	model_evidence=Supporting evidence includes similarity to: 5 Proteins%2C and 99%25 coverage of the annotated genomic feature by RNAseq alignments
NW_023494785.1	12775064	12775065	pmv2	pmv2_25628:171	A	T	|	NW_023494785.1	12767227	12834905	rna-XM_036582883.1	-	mRNA	.	ID=rna-XM_036582883.1	Parent=gene-si:dkey-225n22.4	Dbxref=GeneID:118816477,Genbank:XM_036582883.1	Name=XM_036582883.1	gbkey=mRNA	gene=si:dkey-225n22.4	model_evidence=Supporting evidence includes similarity to: 5 Proteins%2C and 99%25 coverage of the annotated genomic feature by RNAseq alignments
NW_023494785.1	12840635	12840636	pmv1	pmv1_38913_c0_g1_i19:6695	G	A	|	NW_023494785.1	12834755	12834905	exon-XM_036582883.1-1	-	exon	.	ID=exon-XM_036582883.1-1	Parent=rna-XM_036582883.1	Dbxref=GeneID:118816477,Genbank:XM_036582883.1	gbkey=mRNA	gene=si:dkey-225n22.4	product=collagen alpha-1(XXI) chain	transcript_id=XM_036582883.1-5731
NW_023494785.1	12851366	12851367	pmv2	pmv2_10259:115	T	C	|	NW_023494785.1	12856384	12856639	exon-XM_036582872.1-1	+	exon	.	ID=exon-XM_036582872.1-1	Parent=rna-XM_036582872.1	Dbxref=GeneID:118816467,Genbank:XM_036582872.1	gbkey=mRNA	gene=vopp1	product=VOPP1 WW domain binding protein	transcript_id=XM_036582872.15018
NW_023494785.1	12856606	12856607	pmv1	pmv1_34228_c0_g1_i1:2617	C	T	|	NW_023494785.1	12856588	12856639	cds-XP_036438765.1	+	CDS	0	ID=cds-XP_036438765.1	Parent=rna-XM_036582872.1	Dbxref=GeneID:118816467,Genbank:XP_036438765.1	Name=XP_036438765.1	gbkey=CDS	gene=vopp1	product=vesicular%2C overexpressed in cancer%2C prosurvival protein 1
NW_023494785.1	12965670	12965671	pmv2	pmv2_37476:201	G	T	|	NW_023494785.1	12972152	12973762	exon-XM_036582867.1-9	-	exon	.	ID=exon-XM_036582867.1-9	Parent=rna-XM_036582867.1	Dbxref=GeneID:118816435,Genbank:XM_036582867.1	gbkey=mRNA	gene=tgfbr1b	product=transforming growth factor%2C beta receptor 1 b	transcript_id=XM_036582867.16482
NW_023494785.1	12972425	12972426	pmv1	pmv1_37427_c4_g1_i2:2376	A	G	|	NW_023494785.1	12972152	13031547	rna-XM_036582867.1	-	mRNA	.	ID=rna-XM_036582867.1	Parent=gene-tgfbr1b	Dbxref=GeneID:118816435,Genbank:XM_036582867.1	Name=XM_036582867.1	gbkey=mRNA	gene=tgfbr1b	model_evidence=Supporting evidence includes similarity to: 83 Proteins%2C and 100%25 coverage of the annotated genomic feature by RNAseq alignments%2C including 10 samples with support for all annotated introns
NW_023494785.1	13074495	13074496	pmv2	pmv2_30306:255	T	C	|	NW_023494785.1	13059759	13124093	rna-XM_036582866.1	-	mRNA	.	ID=rna-XM_036582866.1	Parent=gene-reck	Dbxref=GeneID:118816419,Genbank:XM_036582866.1	Name=XM_036582866.1	gbkey=mRNA	gene=reck	model_evidence=Supporting evidence includes similarity to: 15 Proteins%2C and 100%25 coverage of the annotated genomic feature by RNAseq alignments%2C including 10 samples with support for all annotated introns
NW_023494785.1	13147498	13147499	pmn	pmn_37359:20	C	G	|	NW_023494785.1	13137257	13231249	rna-XM_036578136.1	-	mRNA	.	ID=rna-XM_036578136.1	Parent=gene-col15a1a	Dbxref=GeneID:118813017,Genbank:XM_036578136.1	Name=XM_036578136.1	Note=The sequence of the model RefSeq transcript was modified relative to this genomic sequence to represent the inferred CDS: deleted 1 base in 1 codon	exception=unclassified transcription discrepancy	gbkey=mRNA
NW_023494785.1	13343140	13343141	pmv1	pmv1_37063_c2_g1_i3:140	A	G	|	NW_023494785.1	13343034	13384792	rna-XM_036582949.1	-	mRNA	.	ID=rna-XM_036582949.1	Parent=gene-chn2	Dbxref=GeneID:118816525,Genbank:XM_036582949.1	Name=XM_036582949.1	gbkey=mRNA	gene=chn2	model_evidence=Supporting evidence includes similarity to: 19 Proteins%2C and 100%25 coverage of the annotated genomic feature by RNAseq alignments%2C including 11 samples with support for all annotated introns
NW_023494785.1	13475036	13475037	pmv2	pmv2_31365:194	A	G	|	NW_023494785.1	13402885	13482035	rna-XM_036582977.1	-	mRNA	.	ID=rna-XM_036582977.1	Parent=gene-creb5b	Dbxref=GeneID:118816546,Genbank:XM_036582977.1	Name=XM_036582977.1	gbkey=mRNA	gene=creb5b	model_evidence=Supporting evidence includes similarity to: 12 Proteins%2C and 100%25 coverage of the annotated genomic feature by RNAseq alignments%2C including 5 samples with support for all annotated introns
NW_023494785.1	13523378	13523379	pmv1	pmv1_37223_c2_g5_i2:3240	C	T	|	NW_023494785.1	13522613	13544504	rna-XM_036582999.1	-	mRNA	.	ID=rna-XM_036582999.1	Parent=gene-tax1bp1b	Dbxref=GeneID:118816554,Genbank:XM_036582999.1	Name=XM_036582999.1	gbkey=mRNA	gene=tax1bp1b	model_evidence=Supporting evidence includes similarity to: 1 Protein%2C and 100%25 coverage of the annotated genomic feature by RNAseq alignments%2C including 15 samples with support for all annotated introns
NW_023494785.1	13525504	13525505	pmv2	pmv2_229614:76	C	A	|	NW_023494785.1	13525365	13525517	exon-XM_036582999.1-17	-	exon	.	ID=exon-XM_036582999.1-17	Parent=rna-XM_036582999.1	Dbxref=GeneID:118816554,Genbank:XM_036582999.1	gbkey=mRNA	gene=tax1bp1b	product=Tax1 (human T-cell leukemia virus type I) binding protein 1b%2C transcript variant X2	transcript_id=XM_036582999.10
NW_023494785.1	13532462	13532463	pmv2	pmv2_39850:241	C	G	|	NW_023494785.1	13522613	13544504	rna-XM_036582999.1	-	mRNA	.	ID=rna-XM_036582999.1	Parent=gene-tax1bp1b	Dbxref=GeneID:118816554,Genbank:XM_036582999.1	Name=XM_036582999.1	gbkey=mRNA	gene=tax1bp1b	model_evidence=Supporting evidence includes similarity to: 1 Protein%2C and 100%25 coverage of the annotated genomic feature by RNAseq alignments%2C including 15 samples with support for all annotated introns
NW_023494785.1	13640695	13640696	pmv2	pmv2_15262:284	G	T	|	NW_023494785.1	13631171	13649338	rna-XM_036583100.1	+	mRNA	.	ID=rna-XM_036583100.1	Parent=gene-skap2	Dbxref=GeneID:118816610,Genbank:XM_036583100.1	Name=XM_036583100.1	gbkey=mRNA	gene=skap2	model_evidence=Supporting evidence includes similarity to: 11 Proteins%2C and 100%25 coverage of the annotated genomic feature by RNAseq alignments%2C including 11 samples with support for all annotated introns
NW_023494785.1	13675141	13675142	pmv1	pmv1_33939_c0_g1_i1:902	C	T	|	NW_023494785.1	13674510	13679146	rna-XM_036583105.1	-	mRNA	.	ID=rna-XM_036583105.1	Parent=gene-cbx3b	Dbxref=GeneID:118816618,Genbank:XM_036583105.1	Name=XM_036583105.1	gbkey=mRNA	gene=cbx3b	model_evidence=Supporting evidence includes similarity to: 2 Proteins%2C and 100%25 coverage of the annotated genomic feature by RNAseq alignments%2C including 17 samples with support for all annotated introns
NW_023494785.1	13721945	13721946	pmv2	pmv2_232681:178	A	T	|	NW_023494785.1	13718718	13738081	rna-XM_036578748.1	-	mRNA	.	ID=rna-XM_036578748.1	Parent=gene-pde11al	Dbxref=GeneID:118813418,Genbank:XM_036578748.1	Name=XM_036578748.1	gbkey=mRNA	gene=pde11al	model_evidence=Supporting evidence includes similarity to: 10 Proteins%2C and 57%25 coverage of the annotated genomic feature by RNAseq alignments
NW_023494785.1	13832998	13832999	pmv2	pmv2_41206:58	G	A	|	NW_023494785.1	13758792	13836378	rna-XM_036583137.1	+	mRNA	.	ID=rna-XM_036583137.1	Parent=gene-osbpl3b	Dbxref=GeneID:118816642,Genbank:XM_036583137.1	Name=XM_036583137.1	Note=The sequence of the model RefSeq transcript was modified relative to this genomic sequence to represent the inferred CDS: deleted 1 base in 1 codon	exception=unclassified transcription discrepancy	gbkey=mRNA
NW_023494785.1	13848313	13848314	pmv2	pmv2_234562:220	T	C	|	NW_023494785.1	13838044	13853753	rna-XM_036583172.1	+	mRNA	.	ID=rna-XM_036583172.1	Parent=gene-gsdmeb	Dbxref=GeneID:118816659,Genbank:XM_036583172.1	Name=XM_036583172.1	gbkey=mRNA	gene=gsdmeb	model_evidence=Supporting evidence includes similarity to: 9 Proteins%2C and 100%25 coverage of the annotated genomic feature by RNAseq alignments%2C including 10 samples with support for all annotated introns
NW_023494785.1	13848556	13848557	pmv2	pmv2_37028:96	A	G	|	NW_023494785.1	13838044	13853753	rna-XM_036583172.1	+	mRNA	.	ID=rna-XM_036583172.1	Parent=gene-gsdmeb	Dbxref=GeneID:118816659,Genbank:XM_036583172.1	Name=XM_036583172.1	gbkey=mRNA	gene=gsdmeb	model_evidence=Supporting evidence includes similarity to: 9 Proteins%2C and 100%25 coverage of the annotated genomic feature by RNAseq alignments%2C including 10 samples with support for all annotated introns
NW_023494785.1	13855705	13855706	pmv1	pmv1_37233_c2_g3_i4:168	G	A	|	NW_023494785.1	13854271	13872062	rna-XM_036583158.1	-	mRNA	.	ID=rna-XM_036583158.1	Parent=gene-mpp6a	Dbxref=GeneID:118816649,Genbank:XM_036583158.1	Name=XM_036583158.1	gbkey=mRNA	gene=mpp6a	model_evidence=Supporting evidence includes similarity to: 19 Proteins%2C and 100%25 coverage of the annotated genomic feature by RNAseq alignments%2C including 11 samples with support for all annotated introns
NW_023494785.1	13935699	13935700	pmv1	pmv1_37991_c3_g1_i1:166	T	G	|	NW_023494785.1	13937156	13937540	exon-XM_036583223.1-1	+	exon	.	ID=exon-XM_036583223.1-1	Parent=rna-XM_036583223.1	Dbxref=GeneID:118816690,Genbank:XM_036583223.1	gbkey=mRNA	gene=LOC118816690	product=DENN domain-containing protein 4B-like	transcript_id=XM_036583223.11457
NW_023494785.1	13944698	13944699	pmv2	pmv2_244890:269	T	C	|	NW_023494785.1	13937156	13976410	rna-XM_036583223.1	+	mRNA	.	ID=rna-XM_036583223.1	Parent=gene-LOC118816690	Dbxref=GeneID:118816690,Genbank:XM_036583223.1	Name=XM_036583223.1	gbkey=mRNA	gene=LOC118816690	model_evidence=Supporting evidence includes similarity to: 16 Proteins%2C and 100%25 coverage of the annotated genomic feature by RNAseq alignments%2C including 3 samples with support for all annotated introns
NW_023494785.1	13975610	13975611	pmv1	pmv1_38216_c0_g1_i1:2336	C	G	|	NW_023494785.1	13972729	13976410	exon-XM_036583223.1-29	+	exon	.	ID=exon-XM_036583223.1-29	Parent=rna-XM_036583223.1	Dbxref=GeneID:118816690,Genbank:XM_036583223.1	gbkey=mRNA	gene=LOC118816690	product=DENN domain-containing protein 4B-like	transcript_id=XM_036583223.10
NW_023494785.1	14036330	14036331	pmn	pmn_64689:73	C	A	|	NW_023494785.1	14029395	14048996	gene-LOC118813435	-	pseudogene	.	ID=gene-LOC118813435	Dbxref=GeneID:118813435	Name=LOC118813435	gbkey=Gene	gene=LOC118813435	gene_biotype=pseudogene	pseudo=true0
NW_023494785.1	14136019	14136020	pmv2	pmv2_46549:36	A	G	|	NW_023494785.1	14133001	14144862	rna-XM_036578795.1	-	mRNA	.	ID=rna-XM_036578795.1	Parent=gene-LOC118813448	Dbxref=GeneID:118813448,Genbank:XM_036578795.1	Name=XM_036578795.1	gbkey=mRNA	gene=LOC118813448	model_evidence=Supporting evidence includes similarity to: 17 Proteins%2C and 100%25 coverage of the annotated genomic feature by RNAseq alignments%2C including 4 samples with support for all annotated introns
NW_023494785.1	14157937	14157938	pmv1	pmv1_37588_c2_g1_i1:473	A	G	|	NW_023494785.1	14157236	14158424	exon-XM_036583305.1-8	+	exon	.	ID=exon-XM_036583305.1-8	Parent=rna-XM_036583305.1	Dbxref=GeneID:118816738,Genbank:XM_036583305.1	gbkey=mRNA	gene=polr3glb	product=RNA polymerase III subunit GL b	transcript_id=XM_036583305.10
NW_023494785.1	14176455	14176456	pmv1	pmv1_35567_c3_g2_i1:344	G	T	|	NW_023494785.1	14176000	14188960	rna-XM_036583333.1	-	mRNA	.	ID=rna-XM_036583333.1	Parent=gene-hjv	Dbxref=GeneID:118816747,Genbank:XM_036583333.1	Name=XM_036583333.1	gbkey=mRNA	gene=hjv	model_evidence=Supporting evidence includes similarity to: 28 Proteins%2C and 100%25 coverage of the annotated genomic feature by RNAseq alignments%2C including 5 samples with support for all annotated introns
NW_023494785.1	14278428	14278429	pmv1	pmv1_34003_c0_g1_i1:302	A	T	|	NW_023494785.1	14278349	14278534	exon-XM_036583436.1-2	-	exon	.	ID=exon-XM_036583436.1-2	Parent=rna-XM_036583436.1	Dbxref=GeneID:118816832,Genbank:XM_036583436.1	gbkey=mRNA	gene=si:dkey-7j14.6	product=uncharacterized protein LOC556585 homolog%2C transcript variant X2	transcript_id=XM_036583436.10
NW_023494785.1	14313839	14313840	pmv2	pmv2_31406:291	T	C	|	NW_023494785.1	14296380	14338271	rna-XM_036583474.1	-	mRNA	.	ID=rna-XM_036583474.1	Parent=gene-adam15	Dbxref=GeneID:118816857,Genbank:XM_036583474.1	Name=XM_036583474.1	gbkey=mRNA	gene=adam15	model_evidence=Supporting evidence includes similarity to: 23 Proteins%2C and 100%25 coverage of the annotated genomic feature by RNAseq alignments%2C including 7 samples with support for all annotated introns
NW_023494785.1	14370060	14370061	pmv1	pmv1_28918_c0_g1_i1:38	A	T	|	NW_023494785.1	14370003	14372330	rna-XM_036583493.1	+	mRNA	.	ID=rna-XM_036583493.1	Parent=gene-LOC118816885	Dbxref=GeneID:118816885,Genbank:XM_036583493.1	Name=XM_036583493.1	gbkey=mRNA	gene=LOC118816885	model_evidence=Supporting evidence includes similarity to: 3 Proteins%2C and 100%25 coverage of the annotated genomic feature by RNAseq alignments%2C including 12 samples with support for all annotated introns
NW_023494785.1	14448101	14448102	pmv1	pmv1_39205_c3_g2_i2:480	T	G	|	NW_023494785.1	14436794	14452624	rna-XM_036583527.1	-	mRNA	.	ID=rna-XM_036583527.1	Parent=gene-si:dkey-239n17.4	Dbxref=GeneID:118816927,Genbank:XM_036583527.1	Name=XM_036583527.1	gbkey=mRNA	gene=si:dkey-239n17.4	model_evidence=Supporting evidence includes similarity to: 60 Proteins%2C and 99%25 coverage of the annotated genomic feature by RNAseq alignments
NW_023494785.1	14545515	14545516	pmv2	pmv2_261533:188	T	C	|	NW_023494785.1	14484114	14566233	rna-XM_036583564.1	+	mRNA	.	ID=rna-XM_036583564.1	Parent=gene-npr1b	Dbxref=GeneID:118816937,Genbank:XM_036583564.1	Name=XM_036583564.1	gbkey=mRNA	gene=npr1b	model_evidence=Supporting evidence includes similarity to: 36 Proteins%2C and 98%25 coverage of the annotated genomic feature by RNAseq alignments%2C including 1 sample with support for all annotated introns
NW_023494785.1	14564495	14564496	pmv2	pmv2_12070:241	G	T	|	NW_023494785.1	14564263	14566233	exon-XM_036583564.1-23	+	exon	.	ID=exon-XM_036583564.1-23	Parent=rna-XM_036583564.1	Dbxref=GeneID:118816937,Genbank:XM_036583564.1	gbkey=mRNA	gene=npr1b	product=natriuretic peptide receptor 1b%2C transcript variant X5	transcript_id=XM_036583564.10
NW_023494785.1	14614859	14614860	pmv1	pmv1_36850_c0_g2_i1:3865	A	T	|	NW_023494785.1	14614647	14620965	rna-XM_036583615.1	-	mRNA	.	ID=rna-XM_036583615.1	Parent=gene-tmem79b	Dbxref=GeneID:118816982,Genbank:XM_036583615.1	Name=XM_036583615.1	gbkey=mRNA	gene=tmem79b	model_evidence=Supporting evidence includes similarity to: 10 Proteins%2C and 100%25 coverage of the annotated genomic feature by RNAseq alignments%2C including 20 samples with support for all annotated introns
NW_023494785.1	14643982	14643983	pmv2	pmv2_40658:171	C	G	|	NW_023494785.1	14634978	14655632	rna-XM_036583676.1	+	mRNA	.	ID=rna-XM_036583676.1	Parent=gene-phf20l1	Dbxref=GeneID:118817009,Genbank:XM_036583676.1	Name=XM_036583676.1	gbkey=mRNA	gene=phf20l1	model_evidence=Supporting evidence includes similarity to: 9 Proteins%2C and 100%25 coverage of the annotated genomic feature by RNAseq alignments%2C including 10 samples with support for all annotated introns
NW_023494785.1	14655010	14655011	pmv1	pmv1_38930_c1_g1_i1:4510	A	C	|	NW_023494785.1	14653884	14655632	exon-XM_036583676.1-23	+	exon	.	ID=exon-XM_036583676.1-23	Parent=rna-XM_036583676.1	Dbxref=GeneID:118817009,Genbank:XM_036583676.1	gbkey=mRNA	gene=phf20l1	product=PHD finger protein 20 like 1%2C transcript variant X4	transcript_id=XM_036583676.10
NW_023494785.1	14678328	14678329	pmv1	pmv1_38897_c1_g1_i2:1979	C	T	|	NW_023494785.1	14657469	14707873	rna-XM_036583645.1	+	mRNA	.	ID=rna-XM_036583645.1	Parent=gene-tg	Dbxref=GeneID:118816999,Genbank:XM_036583645.1	Name=XM_036583645.1	Note=The sequence of the model RefSeq transcript was modified relative to this genomic sequence to represent the inferred CDS: deleted 1 base in 1 codon	exception=unclassified transcription discrepancy	gbkey=mRNA
NW_023494785.1	14761654	14761655	pmv2	pmv2_254892:303	C	G	|	NW_023494785.1	14754730	14769632	rna-XM_036583741.1	+	mRNA	.	ID=rna-XM_036583741.1	Parent=gene-ptp4a3b	Dbxref=GeneID:118817055,Genbank:XM_036583741.1	Name=XM_036583741.1	gbkey=mRNA	gene=ptp4a3b	model_evidence=Supporting evidence includes similarity to: 40 Proteins%2C and 100%25 coverage of the annotated genomic feature by RNAseq alignments%2C including 6 samples with support for all annotated introns
NW_023494785.1	14962700	14962701	pmv2	pmv2_26030:13	A	G	|	NW_023494785.1	14929162	14930087	exon-XM_036578865.1-2	+	exon	.	ID=exon-XM_036578865.1-2	Parent=rna-XM_036578865.1	Dbxref=GeneID:118813493,Genbank:XM_036578865.1	gbkey=mRNA	gene=scrt1b	product=scratch family zinc finger 1b	transcript_id=XM_036578865.1-32614
NW_023494785.1	14970889	14970890	pmv2	pmv2_35575:38	T	C	|	NW_023494785.1	14929162	14930087	exon-XM_036578865.1-2	+	exon	.	ID=exon-XM_036578865.1-2	Parent=rna-XM_036578865.1	Dbxref=GeneID:118813493,Genbank:XM_036578865.1	gbkey=mRNA	gene=scrt1b	product=scratch family zinc finger 1b	transcript_id=XM_036578865.1-40803
NW_023494785.1	15026323	15026324	pmv2	pmv2_19831:119	A	G	|	NW_023494785.1	15024843	15040686	rna-XM_036583824.1	+	mRNA	.	ID=rna-XM_036583824.1	Parent=gene-dgat1b	Dbxref=GeneID:118817116,Genbank:XM_036583824.1	Name=XM_036583824.1	gbkey=mRNA	gene=dgat1b	model_evidence=Supporting evidence includes similarity to: 22 Proteins%2C and 100%25 coverage of the annotated genomic feature by RNAseq alignments%2C including 22 samples with support for all annotated introns
NW_023494785.1	15033334	15033335	pmv1	pmv1_36218_c4_g1_i1:781	G	A	|	NW_023494785.1	15024843	15040686	rna-XM_036583824.1	+	mRNA	.	ID=rna-XM_036583824.1	Parent=gene-dgat1b	Dbxref=GeneID:118817116,Genbank:XM_036583824.1	Name=XM_036583824.1	gbkey=mRNA	gene=dgat1b	model_evidence=Supporting evidence includes similarity to: 22 Proteins%2C and 100%25 coverage of the annotated genomic feature by RNAseq alignments%2C including 22 samples with support for all annotated introns
NW_023494785.1	15042499	15042500	pmv2	pmv2_36745:227	T	C	|	NW_023494785.1	15039951	15040686	exon-XM_036583824.1-17	+	exon	.	ID=exon-XM_036583824.1-17	Parent=rna-XM_036583824.1	Dbxref=GeneID:118817116,Genbank:XM_036583824.1	gbkey=mRNA	gene=dgat1b	product=diacylglycerol O-acyltransferase 1b	transcript_id=XM_036583824.1-1814
NW_023494785.1	15066690	15066691	pmv2	pmv2_6891:214	A	G	|	NW_023494785.1	15066315	15089462	rna-XM_036583859.1	+	mRNA	.	ID=rna-XM_036583859.1	Parent=gene-dennd3b	Dbxref=GeneID:118817126,Genbank:XM_036583859.1	Name=XM_036583859.1	gbkey=mRNA	gene=dennd3b	model_evidence=Supporting evidence includes similarity to: 2 Proteins%2C and 99%25 coverage of the annotated genomic feature by RNAseq alignments%2C including 1 sample with support for all annotated introns
NW_023494785.1	15297173	15297174	pmn	pmn_28929:29	C	T	|	NW_023494785.1	15297640	15298577	cds-XP_036434114.1	-	CDS	1	ID=cds-XP_036434114.1	Parent=rna-XM_036578221.1	Dbxref=GeneID:118813075,Genbank:XP_036434114.1	Name=XP_036434114.1	gbkey=CDS	gene=mc2r	product=adrenocorticotropic hormone receptor
NW_023494785.1	15301001	15301002	pmv1	pmv1_37660_c0_g2_i1:347	A	T	|	NW_023494785.1	15297640	15301981	rna-XM_036578221.1	-	mRNA	.	ID=rna-XM_036578221.1	Parent=gene-mc2r	Dbxref=GeneID:118813075,Genbank:XM_036578221.1	Name=XM_036578221.1	gbkey=mRNA	gene=mc2r	model_evidence=Supporting evidence includes similarity to: 47 Proteins
NW_023494785.1	15332729	15332730	pmv2	pmv2_233554:146	A	G	|	NW_023494785.1	15310433	15337010	rna-XM_036583989.1	+	mRNA	.	ID=rna-XM_036583989.1	Parent=gene-lmna	Dbxref=GeneID:118817359,Genbank:XM_036583989.1	Name=XM_036583989.1	gbkey=mRNA	gene=lmna	model_evidence=Supporting evidence includes similarity to: 22 Proteins%2C and 100%25 coverage of the annotated genomic feature by RNAseq alignments%2C including 8 samples with support for all annotated introns
NW_023494785.1	15685146	15685147	pmv1	pmv1_35190_c0_g1_i2:1161	C	T	|	NW_023494785.1	15682190	15682690	exon-XM_036584229.1-1	-	exon	.	ID=exon-XM_036584229.1-1	Parent=rna-XM_036584229.1	Dbxref=GeneID:118817480,Genbank:XM_036584229.1	gbkey=mRNA	gene=lingo4b	product=leucine rich repeat and Ig domain containing 4b%2C transcript variant X3	transcript_id=XM_036584229.1-2457
NW_023494785.1	15698077	15698078	pmv2	pmv2_43652:210	C	T	|	NW_023494785.1	15697925	15698091	exon-XM_036584243.1-6	+	exon	.	ID=exon-XM_036584243.1-6	Parent=rna-XM_036584243.1	Dbxref=GeneID:118817493,Genbank:XM_036584243.1	gbkey=mRNA	gene=ctsk	product=cathepsin K	transcript_id=XM_036584243.10
NW_023494785.1	15812019	15812020	pmv1	pmv1_35026_c0_g1_i2:883	C	G	|	NW_023494785.1	15811252	15815193	rna-XM_036584358.1	-	mRNA	.	ID=rna-XM_036584358.1	Parent=gene-scnm1	Dbxref=GeneID:118817557,Genbank:XM_036584358.1	Name=XM_036584358.1	gbkey=mRNA	gene=scnm1	model_evidence=Supporting evidence includes similarity to: 9 Proteins%2C and 100%25 coverage of the annotated genomic feature by RNAseq alignments%2C including 11 samples with support for all annotated introns
NW_023494785.1	15817505	15817506	pmv1	pmv1_35725_c0_g1_i4:1506	G	A	|	NW_023494785.1	15817429	15818913	exon-XM_036584370.1-3	+	exon	.	ID=exon-XM_036584370.1-3	Parent=rna-XM_036584370.1	Dbxref=GeneID:118817564,Genbank:XM_036584370.1	gbkey=mRNA	gene=lysmd1	product=LysM%2C putative peptidoglycan-binding%2C domain containing 1	transcript_id=XM_036584370.10
NW_023494785.1	15935306	15935307	pmv2	pmv2_23088:50	T	A	|	NW_023494785.1	15995521	15995792	exon-XM_036584396.1-1	+	exon	.	ID=exon-XM_036584396.1-1	Parent=rna-XM_036584396.1	Dbxref=GeneID:118817578,Genbank:XM_036584396.1	gbkey=mRNA	gene=sema6e	product=sema domain%2C transmembrane domain (TM)%2C and cytoplasmic domain%2C (semaphorin) 6E%2C transcript variant X1	transcript_id=XM_036584396.160215
NW_023494785.1	15937440	15937441	pmv2	pmv2_44676:132	G	A	|	NW_023494785.1	15995521	15995792	exon-XM_036584396.1-1	+	exon	.	ID=exon-XM_036584396.1-1	Parent=rna-XM_036584396.1	Dbxref=GeneID:118817578,Genbank:XM_036584396.1	gbkey=mRNA	gene=sema6e	product=sema domain%2C transmembrane domain (TM)%2C and cytoplasmic domain%2C (semaphorin) 6E%2C transcript variant X1	transcript_id=XM_036584396.158081
NW_023494785.1	15998033	15998034	pmv2	pmv2_41843:96	G	T	|	NW_023494785.1	15995521	16152163	rna-XM_036584404.1	+	mRNA	.	ID=rna-XM_036584404.1	Parent=gene-sema6e	Dbxref=GeneID:118817578,Genbank:XM_036584404.1	Name=XM_036584404.1	gbkey=mRNA	gene=sema6e	model_evidence=Supporting evidence includes similarity to: 34 Proteins%2C and 100%25 coverage of the annotated genomic feature by RNAseq alignments%2C including 7 samples with support for all annotated introns
NW_023494785.1	16042716	16042717	pmv2	pmv2_29906:118	C	T	|	NW_023494785.1	15995521	16152163	rna-XM_036584404.1	+	mRNA	.	ID=rna-XM_036584404.1	Parent=gene-sema6e	Dbxref=GeneID:118817578,Genbank:XM_036584404.1	Name=XM_036584404.1	gbkey=mRNA	gene=sema6e	model_evidence=Supporting evidence includes similarity to: 34 Proteins%2C and 100%25 coverage of the annotated genomic feature by RNAseq alignments%2C including 7 samples with support for all annotated introns
NW_023494785.1	16043847	16043848	pmv2	pmv2_23052:103	G	A	|	NW_023494785.1	15995521	16152163	rna-XM_036584404.1	+	mRNA	.	ID=rna-XM_036584404.1	Parent=gene-sema6e	Dbxref=GeneID:118817578,Genbank:XM_036584404.1	Name=XM_036584404.1	gbkey=mRNA	gene=sema6e	model_evidence=Supporting evidence includes similarity to: 34 Proteins%2C and 100%25 coverage of the annotated genomic feature by RNAseq alignments%2C including 7 samples with support for all annotated introns
NW_023494785.1	16068052	16068053	pmv1	pmv1_37966_c3_g3_i1:79	C	T	|	NW_023494785.1	15995521	16152163	rna-XM_036584404.1	+	mRNA	.	ID=rna-XM_036584404.1	Parent=gene-sema6e	Dbxref=GeneID:118817578,Genbank:XM_036584404.1	Name=XM_036584404.1	gbkey=mRNA	gene=sema6e	model_evidence=Supporting evidence includes similarity to: 34 Proteins%2C and 100%25 coverage of the annotated genomic feature by RNAseq alignments%2C including 7 samples with support for all annotated introns
NW_023494785.1	16073884	16073885	pmv2	pmv2_123248:220	C	A	|	NW_023494785.1	15995521	16152163	rna-XM_036584404.1	+	mRNA	.	ID=rna-XM_036584404.1	Parent=gene-sema6e	Dbxref=GeneID:118817578,Genbank:XM_036584404.1	Name=XM_036584404.1	gbkey=mRNA	gene=sema6e	model_evidence=Supporting evidence includes similarity to: 34 Proteins%2C and 100%25 coverage of the annotated genomic feature by RNAseq alignments%2C including 7 samples with support for all annotated introns
NW_023494785.1	16141962	16141963	pmv2	pmv2_39983:89	A	C	|	NW_023494785.1	15995521	16152163	rna-XM_036584404.1	+	mRNA	.	ID=rna-XM_036584404.1	Parent=gene-sema6e	Dbxref=GeneID:118817578,Genbank:XM_036584404.1	Name=XM_036584404.1	gbkey=mRNA	gene=sema6e	model_evidence=Supporting evidence includes similarity to: 34 Proteins%2C and 100%25 coverage of the annotated genomic feature by RNAseq alignments%2C including 7 samples with support for all annotated introns
NW_023494785.1	16192603	16192604	pmv2	pmv2_255573:159	T	C	|	NW_023494785.1	16183282	16184437	rna-XM_036578934.1	-	mRNA	.	ID=rna-XM_036578934.1	Parent=gene-LOC118813543	Dbxref=GeneID:118813543,Genbank:XM_036578934.1	Name=XM_036578934.1	gbkey=mRNA	gene=LOC118813543	model_evidence=Supporting evidence includes similarity to: 10 Proteins%2C and 67%25 coverage of the annotated genomic feature by RNAseq alignments
NW_023494785.1	16240277	16240278	pmv2	pmv2_263941:234	G	T	|	NW_023494785.1	16227283	16261342	rna-XM_036584456.1	+	mRNA	.	ID=rna-XM_036584456.1	Parent=gene-myh14	Dbxref=GeneID:118817603,Genbank:XM_036584456.1	Name=XM_036584456.1	gbkey=mRNA	gene=myh14	model_evidence=Supporting evidence includes similarity to: 43 Proteins%2C and 100%25 coverage of the annotated genomic feature by RNAseq alignments%2C including 1 sample with support for all annotated introns
NW_023494785.1	16294005	16294006	pmv2	pmv2_225743:97	C	T	|	NW_023494785.1	16293949	16294070	exon-XM_036584486.1-2	+	exon	.	ID=exon-XM_036584486.1-2	Parent=rna-XM_036584486.1	Dbxref=GeneID:118817643,Genbank:XM_036584486.1	gbkey=mRNA	gene=LOC118817643	product=limbic system-associated membrane protein-like	transcript_id=XM_036584486.10
NW_023494785.1	16299205	16299206	pmv2	pmv2_20894:65	C	A	|	NW_023494785.1	16297864	16315818	rna-XM_036584473.1	-	mRNA	.	ID=rna-XM_036584473.1	Parent=gene-plekhg6	Dbxref=GeneID:118817637,Genbank:XM_036584473.1	Name=XM_036584473.1	gbkey=mRNA	gene=plekhg6	model_evidence=Supporting evidence includes similarity to: 3 Proteins%2C and 97%25 coverage of the annotated genomic feature by RNAseq alignments%2C including 6 samples with support for all annotated introns
NW_023494785.1	16364465	16364466	pmv1	pmv1_39002_c5_g1_i1:4309	G	A	|	NW_023494785.1	16363224	16384423	rna-XM_036584553.1	-	mRNA	.	ID=rna-XM_036584553.1	Parent=gene-iffo1b	Dbxref=GeneID:118817698,Genbank:XM_036584553.1	Name=XM_036584553.1	gbkey=mRNA	gene=iffo1b	model_evidence=Supporting evidence includes similarity to: 3 Proteins%2C and 96%25 coverage of the annotated genomic feature by RNAseq alignments
NW_023494785.1	16398712	16398713	pmv1	pmv1_36977_c2_g2_i8:1208	T	G	|	NW_023494785.1	16398551	16404105	rna-XM_036584568.1	-	mRNA	.	ID=rna-XM_036584568.1	Parent=gene-gapdh	Dbxref=GeneID:118817704,Genbank:XM_036584568.1	Name=XM_036584568.1	gbkey=mRNA	gene=gapdh	model_evidence=Supporting evidence includes similarity to: 174 Proteins%2C and 100%25 coverage of the annotated genomic feature by RNAseq alignments%2C including 27 samples with support for all annotated introns
NW_023494785.1	16438256	16438257	pmv1	pmv1_39208_c5_g1_i3:1486	T	G	|	NW_023494785.1	16438638	16438883	exon-XM_036584657.1-1	+	exon	.	ID=exon-XM_036584657.1-1	Parent=rna-XM_036584657.1	Dbxref=GeneID:118817753,Genbank:XM_036584657.1	gbkey=mRNA	gene=LOC118817753	product=histone H1-like%2C transcript variant X1	transcript_id=XM_036584657.1382
NW_023494785.1	16454650	16454651	pmv1	pmv1_38810_c3_g1_i1:3035	A	G	|	NW_023494785.1	16454650	16454722	exon-XM_036584623.1-6	-	exon	.	ID=exon-XM_036584623.1-6	Parent=rna-XM_036584623.1	Dbxref=GeneID:118817733,Genbank:XM_036584623.1	gbkey=mRNA	gene=kel	product=Kell metallo-endopeptidase (Kell blood group)	transcript_id=XM_036584623.10
NW_023494785.1	16461912	16461913	pmv1	pmv1_38432_c3_g1_i1:464	G	A	|	NW_023494785.1	16461474	16482925	rna-XM_036584635.1	-	mRNA	.	ID=rna-XM_036584635.1	Parent=gene-zyx	Dbxref=GeneID:118817741,Genbank:XM_036584635.1	Name=XM_036584635.1	gbkey=mRNA	gene=zyx	model_evidence=Supporting evidence includes similarity to: 3 Proteins%2C and 100%25 coverage of the annotated genomic feature by RNAseq alignments%2C including 10 samples with support for all annotated introns
NW_023494785.1	16462976	16462977	pmv1	pmv1_35863_c12_g1_i2:600	A	G	|	NW_023494785.1	16461474	16482925	rna-XM_036584635.1	-	mRNA	.	ID=rna-XM_036584635.1	Parent=gene-zyx	Dbxref=GeneID:118817741,Genbank:XM_036584635.1	Name=XM_036584635.1	gbkey=mRNA	gene=zyx	model_evidence=Supporting evidence includes similarity to: 3 Proteins%2C and 100%25 coverage of the annotated genomic feature by RNAseq alignments%2C including 10 samples with support for all annotated introns
NW_023494785.1	16585180	16585181	pmv1	pmv1_35548_c1_g4_i1:1015	G	A	|	NW_023494785.1	16584225	16591173	rna-XM_036584844.1	-	mRNA	.	ID=rna-XM_036584844.1	Parent=gene-m6pr	Dbxref=GeneID:118817864,Genbank:XM_036584844.1	Name=XM_036584844.1	gbkey=mRNA	gene=m6pr	model_evidence=Supporting evidence includes similarity to: 6 Proteins%2C and 100%25 coverage of the annotated genomic feature by RNAseq alignments%2C including 20 samples with support for all annotated introns
NW_023494785.1	16602718	16602719	pmv2	pmv2_278193:345	A	G	|	NW_023494785.1	16590873	16591173	exon-XM_036584844.1-1	-	exon	.	ID=exon-XM_036584844.1-1	Parent=rna-XM_036584844.1	Dbxref=GeneID:118817864,Genbank:XM_036584844.1	gbkey=mRNA	gene=m6pr	product=mannose-6-phosphate receptor (cation dependent)	transcript_id=XM_036584844.1-11546
NW_023494785.1	16610594	16610595	pmv2	pmv2_265160:133	C	G	|	NW_023494785.1	16615509	16616820	exon-XM_036584855.1-9	-	exon	.	ID=exon-XM_036584855.1-9	Parent=rna-XM_036584855.1	Dbxref=GeneID:118817874,Genbank:XM_036584855.1	gbkey=mRNA	gene=ccdc106a	product=coiled-coil domain containing 106a	transcript_id=XM_036584855.14915
NW_023494785.1	16647517	16647518	pmv1	pmv1_37867_c5_g2_i1:1409	G	A	|	NW_023494785.1	16629379	16653364	rna-XM_036584868.1	-	mRNA	.	ID=rna-XM_036584868.1	Parent=gene-si:dkey-17m8.1	Dbxref=GeneID:118817881,Genbank:XM_036584868.1	Name=XM_036584868.1	gbkey=mRNA	gene=si:dkey-17m8.1	model_evidence=Supporting evidence includes similarity to: 1 Protein%2C and 100%25 coverage of the annotated genomic feature by RNAseq alignments%2C including 10 samples with support for all annotated introns
NW_023494785.1	16648323	16648324	pmv1	pmv1_38565_c1_g1_i12:3488	T	C	|	NW_023494785.1	16648237	16648358	exon-XM_036584868.1-4	-	exon	.	ID=exon-XM_036584868.1-4	Parent=rna-XM_036584868.1	Dbxref=GeneID:118817881,Genbank:XM_036584868.1	gbkey=mRNA	gene=si:dkey-17m8.1	product=C-Jun-amino-terminal kinase-interacting protein 4	transcript_id=XM_036584868.10
NW_023494785.1	16700789	16700790	pmv1	pmv1_38243_c1_g2_i2:209	A	T	|	NW_023494785.1	16700214	16701724	exon-XM_036584940.1-6	+	exon	.	ID=exon-XM_036584940.1-6	Parent=rna-XM_036584940.1	Dbxref=GeneID:118817925,Genbank:XM_036584940.1	gbkey=mRNA	gene=them4	product=thioesterase superfamily member 4	transcript_id=XM_036584940.10
NW_023494785.1	16810662	16810663	pmv1	pmv1_35823_c5_g1_i3:2737	G	A	|	NW_023494785.1	16810649	16810857	exon-XM_036578281.1-14	-	exon	.	ID=exon-XM_036578281.1-14	Parent=rna-XM_036578281.1	Dbxref=GeneID:118813115,Genbank:XM_036578281.1	gbkey=mRNA	gene=LOC118813115	product=complement C1s subcomponent-like	transcript_id=XM_036578281.10
NW_023494785.1	16862451	16862452	pmv1	pmv1_36316_c5_g1_i1:345	C	T	|	NW_023494785.1	16860248	16905644	rna-XM_036585122.1	-	mRNA	.	ID=rna-XM_036585122.1	Parent=gene-ncalda	Dbxref=GeneID:118818014,Genbank:XM_036585122.1	Name=XM_036585122.1	gbkey=mRNA	gene=ncalda	model_evidence=Supporting evidence includes similarity to: 121 Proteins%2C and 100%25 coverage of the annotated genomic feature by RNAseq alignments%2C including 11 samples with support for all annotated introns
NW_023494785.1	16863180	16863181	pmv1	pmv1_32706_c0_g1_i1:451	C	G	|	NW_023494785.1	16860248	16905644	rna-XM_036585122.1	-	mRNA	.	ID=rna-XM_036585122.1	Parent=gene-ncalda	Dbxref=GeneID:118818014,Genbank:XM_036585122.1	Name=XM_036585122.1	gbkey=mRNA	gene=ncalda	model_evidence=Supporting evidence includes similarity to: 121 Proteins%2C and 100%25 coverage of the annotated genomic feature by RNAseq alignments%2C including 11 samples with support for all annotated introns
NW_023494785.1	16898930	16898931	pmv2	pmv2_261500:72	G	A	|	NW_023494785.1	16863714	16905644	rna-XM_036585138.1	-	mRNA	.	ID=rna-XM_036585138.1	Parent=gene-ncalda	Dbxref=GeneID:118818014,Genbank:XM_036585138.1	Name=XM_036585138.1	gbkey=mRNA	gene=ncalda	model_evidence=Supporting evidence includes similarity to: 121 Proteins%2C and 100%25 coverage of the annotated genomic feature by RNAseq alignments%2C including 5 samples with support for all annotated introns
NW_023494785.1	16904318	16904319	pmv2	pmv2_38710:235	G	A	|	NW_023494785.1	16863714	16905644	rna-XM_036585138.1	-	mRNA	.	ID=rna-XM_036585138.1	Parent=gene-ncalda	Dbxref=GeneID:118818014,Genbank:XM_036585138.1	Name=XM_036585138.1	gbkey=mRNA	gene=ncalda	model_evidence=Supporting evidence includes similarity to: 121 Proteins%2C and 100%25 coverage of the annotated genomic feature by RNAseq alignments%2C including 5 samples with support for all annotated introns
NW_023494785.1	16987994	16987995	pmv2	pmv2_259503:255	G	T	|	NW_023494785.1	16953713	16954268	exon-XM_036585151.1-1	-	exon	.	ID=exon-XM_036585151.1-1	Parent=rna-XM_036585151.1	Dbxref=GeneID:118818042,Genbank:XM_036585151.1	gbkey=mRNA	gene=id4	product=inhibitor of DNA binding 4	transcript_id=XM_036585151.1-33727
NW_023494785.1	17057875	17057876	pmv2	pmv2_203052:54	T	C	|	NW_023494785.1	17057702	17057927	exon-XM_036585169.1-4	-	exon	.	ID=exon-XM_036585169.1-4	Parent=rna-XM_036585169.1	Dbxref=GeneID:118818052,Genbank:XM_036585169.1	gbkey=mRNA	gene=cep76	product=centrosomal protein 76%2C transcript variant X2	transcript_id=XM_036585169.10
NW_023494785.1	17057962	17057963	pmv2	pmv2_207444:108	C	T	|	NW_023494785.1	17050139	17059582	rna-XM_036585169.1	-	mRNA	.	ID=rna-XM_036585169.1	Parent=gene-cep76	Dbxref=GeneID:118818052,Genbank:XM_036585169.1	Name=XM_036585169.1	gbkey=mRNA	gene=cep76	model_evidence=Supporting evidence includes similarity to: 9 Proteins%2C and 100%25 coverage of the annotated genomic feature by RNAseq alignments%2C including 1 sample with support for all annotated introns
NW_023494785.1	17128357	17128358	pmv1	pmv1_35898_c3_g4_i6:2275	A	G	|	NW_023494785.1	17128063	17138612	rna-XM_036585256.1	+	mRNA	.	ID=rna-XM_036585256.1	Parent=gene-mrs2	Dbxref=GeneID:118818112,Genbank:XM_036585256.1	Name=XM_036585256.1	gbkey=mRNA	gene=mrs2	model_evidence=Supporting evidence includes similarity to: 14 Proteins%2C and 100%25 coverage of the annotated genomic feature by RNAseq alignments%2C including 12 samples with support for all annotated introns
NW_023494785.1	17430235	17430236	pmv2	pmv2_5798:279	G	A	|	NW_023494785.1	17313335	17433040	rna-XM_036585318.1	-	mRNA	.	ID=rna-XM_036585318.1	Parent=gene-ulk4	Dbxref=GeneID:118818145,Genbank:XM_036585318.1	Name=XM_036585318.1	gbkey=mRNA	gene=ulk4	model_evidence=Supporting evidence includes similarity to: 5 Proteins%2C and 100%25 coverage of the annotated genomic feature by RNAseq alignments%2C including 2 samples with support for all annotated introns
NW_023494785.1	17498123	17498124	pmv1	pmv1_35579_c2_g1_i1:927	G	A	|	NW_023494785.1	17496375	17499401	exon-XM_036585385.1-16	+	exon	.	ID=exon-XM_036585385.1-16	Parent=rna-XM_036585385.1	Dbxref=GeneID:118818180,Genbank:XM_036585385.1	gbkey=mRNA	gene=trak1a	product=trafficking protein%2C kinesin binding 1a%2C transcript variant X3	transcript_id=XM_036585385.10
NW_023494785.1	17512164	17512165	pmv2	pmv2_36529:187	T	A	|	NW_023494785.1	17508165	17508272	exon-XM_036579055.1-1	-	exon	.	ID=exon-XM_036579055.1-1	Parent=rna-XM_036579055.1	Dbxref=GeneID:118813616,Genbank:XM_036579055.1	gbkey=mRNA	gene=ccka	product=cholecystokinin a	transcript_id=XM_036579055.1-3893
NW_023494785.1	17610226	17610227	pmv2	pmv2_59143:43	G	A	|	NW_023494785.1	17610206	17610439	exon-XM_036585459.1-9	-	exon	.	ID=exon-XM_036585459.1-9	Parent=rna-XM_036585459.1	Dbxref=GeneID:118818238,Genbank:XM_036585459.1	gbkey=mRNA	gene=tcaim	product=T cell activation inhibitor%2C mitochondrial%2C transcript variant X2	transcript_id=XM_036585459.10
NW_023494785.1	17610263	17610264	pmv2	pmv2_163117:69	A	G	|	NW_023494785.1	17610206	17610439	exon-XM_036585459.1-9	-	exon	.	ID=exon-XM_036585459.1-9	Parent=rna-XM_036585459.1	Dbxref=GeneID:118818238,Genbank:XM_036585459.1	gbkey=mRNA	gene=tcaim	product=T cell activation inhibitor%2C mitochondrial%2C transcript variant X2	transcript_id=XM_036585459.10
NW_023494785.1	17612721	17612722	pmv2	pmv2_23626:117	A	G	|	NW_023494785.1	17612700	17612798	exon-XM_036585459.1-7	-	exon	.	ID=exon-XM_036585459.1-7	Parent=rna-XM_036585459.1	Dbxref=GeneID:118818238,Genbank:XM_036585459.1	gbkey=mRNA	gene=tcaim	product=T cell activation inhibitor%2C mitochondrial%2C transcript variant X2	transcript_id=XM_036585459.10
NW_023494785.1	17672411	17672412	pmn	pmn_33446:95	C	T	|	NW_023494785.1	17684992	17686844	exon-XM_036585470.1-8	-	exon	.	ID=exon-XM_036585470.1-8	Parent=rna-XM_036585470.1	Dbxref=GeneID:118818250,Genbank:XM_036585470.1	gbkey=mRNA	gene=abhd5a	product=abhydrolase domain containing 5a%2C transcript variant X1	transcript_id=XM_036585470.112581
NW_023494785.1	17708238	17708239	pmv1	pmv1_30092_c0_g1_i1:2023	G	A	|	NW_023494785.1	17708172	17708301	exon-XM_036585516.1-12	+	exon	.	ID=exon-XM_036585516.1-12	Parent=rna-XM_036585516.1	Dbxref=GeneID:118818291,Genbank:XM_036585516.1	gbkey=mRNA	gene=ano10a	product=anoctamin 10a	transcript_id=XM_036585516.10
NW_023494785.1	17711759	17711760	pmn	pmn_44325:261	G	A	|	NW_023494785.1	17696407	17730160	rna-XM_036585516.1	+	mRNA	.	ID=rna-XM_036585516.1	Parent=gene-ano10a	Dbxref=GeneID:118818291,Genbank:XM_036585516.1	Name=XM_036585516.1	gbkey=mRNA	gene=ano10a	model_evidence=Supporting evidence includes similarity to: 11 Proteins%2C and 100%25 coverage of the annotated genomic feature by RNAseq alignments%2C including 11 samples with support for all annotated introns
NW_023494785.1	17801621	17801622	pmv2	pmv2_20316:117	T	A	|	NW_023494785.1	17791890	17796006	exon-XM_036585547.1-2	+	exon	.	ID=exon-XM_036585547.1-2	Parent=rna-XM_036585547.1	Dbxref=GeneID:118818315,Genbank:XM_036585547.1	gbkey=mRNA	gene=pomgnt2	product=protein O-linked mannose N-acetylglucosaminyltransferase 2 (beta 1%2C4-)	transcript_id=XM_036585547.1-5616
NW_023494785.1	17809955	17809956	pmv2	pmv2_44404:227	G	A	|	NW_023494785.1	17809015	17839071	rna-XM_036585559.1	-	mRNA	.	ID=rna-XM_036585559.1	Parent=gene-gask1a	Dbxref=GeneID:118818324,Genbank:XM_036585559.1	Name=XM_036585559.1	gbkey=mRNA	gene=gask1a	model_evidence=Supporting evidence includes similarity to: 3 Proteins%2C and 97%25 coverage of the annotated genomic feature by RNAseq alignments%2C including 7 samples with support for all annotated introns
NW_023494785.1	17867738	17867739	pmv1	pmv1_39063_c1_g1_i7:1261	C	T	|	NW_023494785.1	17862071	17873005	rna-XM_036585596.1	+	mRNA	.	ID=rna-XM_036585596.1	Parent=gene-frrs1b	Dbxref=GeneID:118818349,Genbank:XM_036585596.1	Name=XM_036585596.1	gbkey=mRNA	gene=frrs1b	model_evidence=Supporting evidence includes similarity to: 6 Proteins%2C and 100%25 coverage of the annotated genomic feature by RNAseq alignments%2C including 10 samples with support for all annotated introns
NW_023494785.1	17928182	17928183	pmv2	pmv2_239889:206	G	A	|	NW_023494785.1	17937717	17939714	exon-XM_036585609.1-7	-	exon	.	ID=exon-XM_036585609.1-7	Parent=rna-XM_036585609.1	Dbxref=GeneID:118818363,Genbank:XM_036585609.1	gbkey=mRNA	gene=LOC118818363	product=phospholipid phosphatase-related protein type 4	transcript_id=XM_036585609.19535
NW_023494785.1	18102846	18102847	pmv2	pmv2_47659:103	A	G	|	NW_023494785.1	18095723	18097598	exon-XR_005007661.1-2	+	exon	.	ID=exon-XR_005007661.1-2	Parent=rna-XR_005007661.1	Dbxref=GeneID:118813640,Genbank:XR_005007661.1	gbkey=ncRNA	gene=LOC118813640	product=uncharacterized LOC118813640	transcript_id=XR_005007661.1-5249
NW_023494785.1	18102983	18102984	pmv2	pmv2_30608:109	A	C	|	NW_023494785.1	18095723	18097598	exon-XR_005007661.1-2	+	exon	.	ID=exon-XR_005007661.1-2	Parent=rna-XR_005007661.1	Dbxref=GeneID:118813640,Genbank:XR_005007661.1	gbkey=ncRNA	gene=LOC118813640	product=uncharacterized LOC118813640	transcript_id=XR_005007661.1-5386
NW_023494785.1	18113361	18113362	pmv2	pmv2_18339:242	A	G	|	NW_023494785.1	18121441	18121678	exon-XM_036585678.1-1	+	exon	.	ID=exon-XM_036585678.1-1	Parent=rna-XM_036585678.1	Dbxref=GeneID:118818422,Genbank:XM_036585678.1	gbkey=mRNA	gene=dpyda.1	product=dihydropyrimidine dehydrogenase a%2C tandem duplicate 1	transcript_id=XM_036585678.18080
NW_023494785.1	18388752	18388753	pmv2	pmv2_41765:299	G	A	|	NW_023494785.1	18436178	18437507	exon-XM_036585709.1-7	-	exon	.	ID=exon-XM_036585709.1-7	Parent=rna-XM_036585709.1	Dbxref=GeneID:118818445,Genbank:XM_036585709.1	gbkey=mRNA	gene=LOC118818445	product=cytochrome c-type heme lyase	transcript_id=XM_036585709.147426
NW_023494785.1	18449309	18449310	pmv1	pmv1_38025_c0_g4_i6:1714	G	T	|	NW_023494785.1	18447635	18472130	rna-XM_036585735.1	-	mRNA	.	ID=rna-XM_036585735.1	Parent=gene-tlcd4a	Dbxref=GeneID:118818456,Genbank:XM_036585735.1	Name=XM_036585735.1	gbkey=mRNA	gene=tlcd4a	model_evidence=Supporting evidence includes similarity to: 17 Proteins%2C and 100%25 coverage of the annotated genomic feature by RNAseq alignments%2C including 17 samples with support for all annotated introns
NW_023494785.1	18453584	18453585	pmn	pmn_26583:48	T	C	|	NW_023494785.1	18447635	18472130	rna-XM_036585735.1	-	mRNA	.	ID=rna-XM_036585735.1	Parent=gene-tlcd4a	Dbxref=GeneID:118818456,Genbank:XM_036585735.1	Name=XM_036585735.1	gbkey=mRNA	gene=tlcd4a	model_evidence=Supporting evidence includes similarity to: 17 Proteins%2C and 100%25 coverage of the annotated genomic feature by RNAseq alignments%2C including 17 samples with support for all annotated introns
NW_023494785.1	18573120	18573121	pmv1	pmv1_35749_c1_g1_i1:1706	C	A	|	NW_023494785.1	18572174	18572303	exon-XM_036585815.1-7	+	exon	.	ID=exon-XM_036585815.1-7	Parent=rna-XM_036585815.1	Dbxref=GeneID:118818557,Genbank:XM_036585815.1	gbkey=mRNA	gene=fam168b	product=family with sequence similarity 168 member B%2C transcript variant X2	transcript_id=XM_036585815.1-818
NW_023494785.1	18581745	18581746	pmv1	pmv1_34477_c0_g1_i1:311	C	G	|	NW_023494785.1	18581495	18582034	exon-XM_036585823.1-3	+	exon	.	ID=exon-XM_036585823.1-3	Parent=rna-XM_036585823.1	Dbxref=GeneID:118818570,Genbank:XM_036585823.1	gbkey=mRNA	gene=cremb	product=cAMP responsive element modulator b%2C transcript variant X2	transcript_id=XM_036585823.10
NW_023494785.1	18586856	18586857	pmv2	pmv2_39776:112	T	C	|	NW_023494785.1	18585781	18598169	rna-XM_036585840.1	+	mRNA	.	ID=rna-XM_036585840.1	Parent=gene-cpne3	Dbxref=GeneID:118818593,Genbank:XM_036585840.1	Name=XM_036585840.1	gbkey=mRNA	gene=cpne3	model_evidence=Supporting evidence includes similarity to: 25 Proteins%2C and 100%25 coverage of the annotated genomic feature by RNAseq alignments%2C including 12 samples with support for all annotated introns
NW_023494785.1	18616607	18616608	pmv2	pmv2_34219:65	A	G	|	NW_023494785.1	18611141	18623582	rna-XM_036578302.1	-	mRNA	.	ID=rna-XM_036578302.1	Parent=gene-LOC118813131	Dbxref=GeneID:118813131,Genbank:XM_036578302.1	Name=XM_036578302.1	gbkey=mRNA	gene=LOC118813131	model_evidence=Supporting evidence includes similarity to: 1 Protein%2C and 12%25 coverage of the annotated genomic feature by RNAseq alignments
NW_023494785.1	18725623	18725624	pmv2	pmv2_23810:113	A	G	|	NW_023494785.1	18707329	18771527	rna-XM_036585849.1	-	mRNA	.	ID=rna-XM_036585849.1	Parent=gene-LOC118818605	Dbxref=GeneID:118818605,Genbank:XM_036585849.1	Name=XM_036585849.1	Note=The sequence of the model RefSeq transcript was modified relative to this genomic sequence to represent the inferred CDS: deleted 1 base in 1 codon	exception=unclassified transcription discrepancy	gbkey=mRNA
NW_023494785.1	18751043	18751044	pmn	pmn_23240:51	T	A	|	NW_023494785.1	18707329	18771527	rna-XM_036585849.1	-	mRNA	.	ID=rna-XM_036585849.1	Parent=gene-LOC118818605	Dbxref=GeneID:118818605,Genbank:XM_036585849.1	Name=XM_036585849.1	Note=The sequence of the model RefSeq transcript was modified relative to this genomic sequence to represent the inferred CDS: deleted 1 base in 1 codon	exception=unclassified transcription discrepancy	gbkey=mRNA
NW_023494785.1	18769512	18769513	pmv2	pmv2_214945:205	G	C	|	NW_023494785.1	18707329	18771527	rna-XM_036585849.1	-	mRNA	.	ID=rna-XM_036585849.1	Parent=gene-LOC118818605	Dbxref=GeneID:118818605,Genbank:XM_036585849.1	Name=XM_036585849.1	Note=The sequence of the model RefSeq transcript was modified relative to this genomic sequence to represent the inferred CDS: deleted 1 base in 1 codon	exception=unclassified transcription discrepancy	gbkey=mRNA
NW_023494785.1	18898523	18898524	pmv2	pmv2_36169:57	G	A	|	NW_023494785.1	18908198	18908424	exon-XM_036579131.1-2	-	exon	.	ID=exon-XM_036579131.1-2	Parent=rna-XM_036579131.1	Dbxref=GeneID:118813672,Genbank:XM_036579131.1	gbkey=mRNA	gene=c1ql3a	product=complement component 1%2C q subcomponent-like 3a	transcript_id=XM_036579131.19675
NW_023494785.1	18923032	18923033	pmv2	pmv2_10947:118	C	G	|	NW_023494785.1	18920387	18951854	rna-XM_036585891.1	-	mRNA	.	ID=rna-XM_036585891.1	Parent=gene-rsu1	Dbxref=GeneID:118818622,Genbank:XM_036585891.1	Name=XM_036585891.1	gbkey=mRNA	gene=rsu1	model_evidence=Supporting evidence includes similarity to: 14 Proteins%2C and 100%25 coverage of the annotated genomic feature by RNAseq alignments%2C including 13 samples with support for all annotated introns
NW_023494785.1	19140710	19140711	pmv2	pmv2_192904:301	G	A	|	NW_023494785.1	19140152	19140197	exon-XM_036585998.1-1	-	exon	.	ID=exon-XM_036585998.1-1	Parent=rna-XM_036585998.1	Dbxref=GeneID:118818682,Genbank:XM_036585998.1	gbkey=mRNA	gene=ppp1r17	product=protein phosphatase 1 regulatory subunit 17%2C transcript variant X2	transcript_id=XM_036585998.1-514
NW_023494785.1	19143179	19143180	pmv2	pmv2_39533:239	T	C	|	NW_023494785.1	19142805	19155784	rna-XM_036586010.1	-	mRNA	.	ID=rna-XM_036586010.1	Parent=gene-itprid1	Dbxref=GeneID:118818691,Genbank:XM_036586010.1	Name=XM_036586010.1	gbkey=mRNA	gene=itprid1	model_evidence=Supporting evidence includes similarity to: 1 Protein%2C and 100%25 coverage of the annotated genomic feature by RNAseq alignments%2C including 6 samples with support for all annotated introns
NW_023494785.1	19299170	19299171	pmv1	pmv1_35638_c4_g7_i1:547	T	A	|	NW_023494785.1	19298648	19299222	exon-XM_036586226.1-14	+	exon	.	ID=exon-XM_036586226.1-14	Parent=rna-XM_036586226.1	Dbxref=GeneID:118818786,Genbank:XM_036586226.1	gbkey=mRNA	gene=ddx61	product=DEAD (Asp-Glu-Ala-Asp) box helicase 61	transcript_id=XM_036586226.10
NW_023494785.1	19303180	19303181	pmv2	pmv2_38179:108	T	C	|	NW_023494785.1	19299261	19307127	rna-XM_036586240.1	+	mRNA	.	ID=rna-XM_036586240.1	Parent=gene-rdh12l	Dbxref=GeneID:118818795,Genbank:XM_036586240.1	Name=XM_036586240.1	gbkey=mRNA	gene=rdh12l	model_evidence=Supporting evidence includes similarity to: 96 Proteins%2C and 100%25 coverage of the annotated genomic feature by RNAseq alignments%2C including 15 samples with support for all annotated introns
NW_023494785.1	19389828	19389829	pmv2	pmv2_27079:88	C	T	|	NW_023494785.1	19373490	19373994	exon-XM_036586313.1-1	-	exon	.	ID=exon-XM_036586313.1-1	Parent=rna-XM_036586313.1	Dbxref=GeneID:118818824,Genbank:XM_036586313.1	gbkey=mRNA	gene=LOC118818824	product=cytochrome b5 reductase 4%2C transcript variant X2	transcript_id=XM_036586313.1-15835
NW_023494785.1	19400471	19400472	pmv2	pmv2_224772:167	C	A	|	NW_023494785.1	19420356	19421540	exon-XM_036586326.1-13	-	exon	.	ID=exon-XM_036586326.1-13	Parent=rna-XM_036586326.1	Dbxref=GeneID:118818829,Genbank:XM_036586326.1	Note=The sequence of the model RefSeq transcript was modified relative to this genomic sequence to represent the inferred CDS: inserted 1 base in 1 codon	exception=unclassified transcription discrepancy	gbkey=mRNA	gene=sim1a
NW_023494785.1	19435879	19435880	pmv2	pmv2_29714:223	C	T	|	NW_023494785.1	19420356	19443172	rna-XM_036586326.1	-	mRNA	.	ID=rna-XM_036586326.1	Parent=gene-sim1a	Dbxref=GeneID:118818829,Genbank:XM_036586326.1	Name=XM_036586326.1	Note=The sequence of the model RefSeq transcript was modified relative to this genomic sequence to represent the inferred CDS: inserted 1 base in 1 codon	exception=unclassified transcription discrepancy	gbkey=mRNA
NW_023494785.1	19441054	19441055	pmv2	pmv2_258832:57	A	G	|	NW_023494785.1	19420356	19443172	rna-XM_036586326.1	-	mRNA	.	ID=rna-XM_036586326.1	Parent=gene-sim1a	Dbxref=GeneID:118818829,Genbank:XM_036586326.1	Name=XM_036586326.1	Note=The sequence of the model RefSeq transcript was modified relative to this genomic sequence to represent the inferred CDS: inserted 1 base in 1 codon	exception=unclassified transcription discrepancy	gbkey=mRNA
NW_023494785.1	19450876	19450877	pmv2	pmv2_24245:254	C	A	|	NW_023494785.1	19447041	19580306	rna-XM_036586338.1	-	mRNA	.	ID=rna-XM_036586338.1	Parent=gene-ascc3	Dbxref=GeneID:118818837,Genbank:XM_036586338.1	Name=XM_036586338.1	gbkey=mRNA	gene=ascc3	model_evidence=Supporting evidence includes similarity to: 10 Proteins%2C and 99%25 coverage of the annotated genomic feature by RNAseq alignments%2C including 8 samples with support for all annotated introns
NW_023494785.1	19750247	19750248	pmv2	pmv2_251882:124	G	T	|	NW_023494785.1	19612228	19783029	rna-XM_036586360.1	+	mRNA	.	ID=rna-XM_036586360.1	Parent=gene-LOC118818849	Dbxref=GeneID:118818849,Genbank:XM_036586360.1	Name=XM_036586360.1	Note=The sequence of the model RefSeq transcript was modified relative to this genomic sequence to represent the inferred CDS: deleted 1 base in 1 codon	exception=unclassified transcription discrepancy	gbkey=mRNA
NW_023494785.1	19762685	19762686	pmv2	pmv2_42321:268	C	T	|	NW_023494785.1	19762529	19762755	exon-XM_036586360.1-14	+	exon	.	ID=exon-XM_036586360.1-14	Parent=rna-XM_036586360.1	Dbxref=GeneID:118818849,Genbank:XM_036586360.1	Note=The sequence of the model RefSeq transcript was modified relative to this genomic sequence to represent the inferred CDS: deleted 1 base in 1 codon	exception=unclassified transcription discrepancy	gbkey=mRNA	gene=LOC118818849
NW_023494785.1	19858492	19858493	pmv2	pmv2_6756:229	G	T	|	NW_023494785.1	19780902	19783029	exon-XM_036586360.1-17	+	exon	.	ID=exon-XM_036586360.1-17	Parent=rna-XM_036586360.1	Dbxref=GeneID:118818849,Genbank:XM_036586360.1	Note=The sequence of the model RefSeq transcript was modified relative to this genomic sequence to represent the inferred CDS: deleted 1 base in 1 codon	exception=unclassified transcription discrepancy	gbkey=mRNA	gene=LOC118818849
NW_023494785.1	19909797	19909798	pmv1	pmv1_33352_c0_g1_i1:390	G	T	|	NW_023494785.1	20026798	20028468	exon-XM_036586373.1-23	-	exon	.	ID=exon-XM_036586373.1-23	Parent=rna-XM_036586373.1	Dbxref=GeneID:118818855,Genbank:XM_036586373.1	gbkey=mRNA	gene=hace1	product=HECT domain and ankyrin repeat containing E3 ubiquitin protein ligase 1%2C transcript variant X1	transcript_id=XM_036586373.1117001
NW_023494785.1	19944904	19944905	pmv2	pmv2_52582:64	G	A	|	NW_023494785.1	20026798	20028468	exon-XM_036586373.1-23	-	exon	.	ID=exon-XM_036586373.1-23	Parent=rna-XM_036586373.1	Dbxref=GeneID:118818855,Genbank:XM_036586373.1	gbkey=mRNA	gene=hace1	product=HECT domain and ankyrin repeat containing E3 ubiquitin protein ligase 1%2C transcript variant X1	transcript_id=XM_036586373.181894
NW_023494785.1	20002706	20002707	pmn	pmn_42703:27	C	T	|	NW_023494785.1	20026798	20028468	exon-XM_036586373.1-23	-	exon	.	ID=exon-XM_036586373.1-23	Parent=rna-XM_036586373.1	Dbxref=GeneID:118818855,Genbank:XM_036586373.1	gbkey=mRNA	gene=hace1	product=HECT domain and ankyrin repeat containing E3 ubiquitin protein ligase 1%2C transcript variant X1	transcript_id=XM_036586373.124092
NW_023494785.1	20013684	20013685	pmv2	pmv2_226073:14	G	A	|	NW_023494785.1	20026798	20028468	exon-XM_036586373.1-23	-	exon	.	ID=exon-XM_036586373.1-23	Parent=rna-XM_036586373.1	Dbxref=GeneID:118818855,Genbank:XM_036586373.1	gbkey=mRNA	gene=hace1	product=HECT domain and ankyrin repeat containing E3 ubiquitin protein ligase 1%2C transcript variant X1	transcript_id=XM_036586373.113114
NW_023494785.1	20027647	20027648	pmv1	pmv1_35467_c0_g2_i3:898	A	G	|	NW_023494785.1	20026798	20048736	rna-XM_036586373.1	-	mRNA	.	ID=rna-XM_036586373.1	Parent=gene-hace1	Dbxref=GeneID:118818855,Genbank:XM_036586373.1	Name=XM_036586373.1	gbkey=mRNA	gene=hace1	model_evidence=Supporting evidence includes similarity to: 1 Protein%2C and 100%25 coverage of the annotated genomic feature by RNAseq alignments%2C including 10 samples with support for all annotated introns
NW_023494785.1	20177566	20177567	pmv2	pmv2_19142:60	C	T	|	NW_023494785.1	20189692	20193457	exon-XM_036586482.1-2	-	exon	.	ID=exon-XM_036586482.1-2	Parent=rna-XM_036586482.1	Dbxref=GeneID:118818928,Genbank:XM_036586482.1	gbkey=mRNA	gene=foxo6a	product=forkhead box O6 a	transcript_id=XM_036586482.112126
NW_023494785.1	20192521	20192522	pmv2	pmv2_263075:253	G	A	|	NW_023494785.1	20191894	20193457	cds-XP_036442375.1	-	CDS	0	ID=cds-XP_036442375.1	Parent=rna-XM_036586482.1	Dbxref=GeneID:118818928,Genbank:XP_036442375.1	Name=XP_036442375.1	gbkey=CDS	gene=foxo6a	product=forkhead box protein O6
NW_023494785.1	20252773	20252774	pmv1	pmv1_37276_c8_g1_i1:825	A	T	|	NW_023494785.1	20245023	20254471	rna-XM_036586511.1	+	mRNA	.	ID=rna-XM_036586511.1	Parent=gene-LOC118818942	Dbxref=GeneID:118818942,Genbank:XM_036586511.1	Name=XM_036586511.1	gbkey=mRNA	gene=LOC118818942	model_evidence=Supporting evidence includes similarity to: 45 Proteins%2C and 100%25 coverage of the annotated genomic feature by RNAseq alignments%2C including 11 samples with support for all annotated introns
NW_023494785.1	20265031	20265032	pmv2	pmv2_33293:326	C	T	|	NW_023494785.1	20265098	20265348	exon-XM_036586534.1-1	+	exon	.	ID=exon-XM_036586534.1-1	Parent=rna-XM_036586534.1	Dbxref=GeneID:118818960,Genbank:XM_036586534.1	gbkey=mRNA	gene=themis2	product=thymocyte selection associated family member 2	transcript_id=XM_036586534.167
NW_023494785.1	20334595	20334596	pmv1	pmv1_33284_c0_g1_i1:1095	A	C	|	NW_023494785.1	20334592	20334788	exon-XM_036586582.1-2	-	exon	.	ID=exon-XM_036586582.1-2	Parent=rna-XM_036586582.1	Dbxref=GeneID:118818995,Genbank:XM_036586582.1	gbkey=mRNA	gene=yrdc	product=yrdC N(6)-threonylcarbamoyltransferase domain containing	transcript_id=XM_036586582.10
NW_023494785.1	20408294	20408295	pmv1	pmv1_33998_c0_g2_i1:2154	T	C	|	NW_023494785.1	20407274	20416259	rna-XM_036586668.1	-	mRNA	.	ID=rna-XM_036586668.1	Parent=gene-LOC118819051	Dbxref=GeneID:118819051,Genbank:XM_036586668.1	Name=XM_036586668.1	gbkey=mRNA	gene=LOC118819051	model_evidence=Supporting evidence includes similarity to: 10 Proteins%2C and 100%25 coverage of the annotated genomic feature by RNAseq alignments%2C including 11 samples with support for all annotated introns
NW_023494785.1	20590612	20590613	pmv2	pmv2_152394:206	C	A	|	NW_023494785.1	20584722	20706190	rna-XM_036586680.1	+	mRNA	.	ID=rna-XM_036586680.1	Parent=gene-LOC118819060	Dbxref=GeneID:118819060,Genbank:XM_036586680.1	Name=XM_036586680.1	gbkey=mRNA	gene=LOC118819060	model_evidence=Supporting evidence includes similarity to: 105 Proteins%2C and 100%25 coverage of the annotated genomic feature by RNAseq alignments
[truncated: 19,961 more rows]

## Sheet: tambaqui annotation
Table Title: Annotation of closest region of SNP considering tambaqui (Colossoma macropomum) genome as reference
[truncated: 20,781 more rows]
