# Supplementary material for: Development of a multi-species SNP array for serrasalmid fish Colossoma macropomum and Piaractus mesopotamicus
Source: Sci Rep. 2021 Sep 29;11:19289. doi: 10.1038/s41598-021-98885-x (PMC8481427; doi:10.1038/s41598-021-98885-x)
Supplement: Supplementary file 7 — Supplementary Table S5. [file 41598_2021_98885_MOESM7_ESM.xlsx]

## Sheet: Tambaqui ArrayxLG
Table Title: Correlation analysis between previously mapped SNPs included on the SerraSNP array and the corresponding linkage map
Locus	Group	Position(cM)	distance markers (cM)			SNPxArray	SNPxLG		observed average cM of LD	expected average cM of LD
CM23271	LG01	4.237	4.237		LG01	61	269		1.08413	1.1637
CM55883	LG01	7.636	3.399		LG02	89	362		1.63666	1.63666
CM76038	LG01	9.204	1.568		LG03	72	316		1.60154	1.65567
CM79758	LG01	12.122	2.918		LG04	74	287		1.12323	1.12323
CM9325	LG01	12.336	0.214		LG05	66	243		1.49776	1.60626
CM78304	LG01	13.799	1.463		LG06	106	316		1.03953	1.03953
CM43377	LG01	14.846	1.047		LG07	70	242		1.37507	1.39676
CM59626	LG01	15.215	0.369		LG08	102	328		1.18759	1.2263
CM9484	LG01	15.788	0.573		LG09	85	362		1.4002	1.43716
CM13796	LG01	16.241	0.453		LG10	77	331		1.6003	1.6003
CM70623	LG01	16.563	0.322		LG11	55	210		1.59607	1.69675
CM70502	LG01	17.303	0.74		LG12	80	315		1.1831	1.27136
CM20182	LG01	18.614	1.311		LG13	65	261		1.74862	1.74862
CM56663	LG01	19.773	1.159		LG14	17	86		3.57994	4.20365
CM37081	LG01	20.702	0.929		LG15	66	274		1.279	1.46347
CM12535	LG01	20.781	0.079		LG16	71	279		1.40004	1.42708
CM58941	LG01	20.842	0.061		LG17	65	238		1.8054	1.8054
CM62366	LG01	22.376	1.534		LG18	84	361		1.05651	1.05651
CM5673	LG01	22.535	0.159		LG19	68	305		1.27999	1.74244
CM7413	LG01	22.769	0.234		LG20	69	258		1.60897	1.65723
CM59946	LG01	24.067	1.298		LG21	58	233		1.26121	1.3376
CM25964	LG01	24.469	0.402		LG22	68	271		1.83199	1.87531
CM65130	LG01	24.699	0.23		LG23	61	238		1.55034	1.55034
CM47289	LG01	24.945	0.246		LG24	74	269		1.17009	1.23738
CM62968	LG01	25.713	0.768		LG25	27	120		2.4983	2.62741
CM54563	LG01	26.243	0.53		LG26	54	193		1.58435	1.83531
CM62229	LG01	26.365	0.122		LG27	55	225		2.2666	2.3482
CM28159	LG01	32.795	6.43
CM70340	LG01	34.755	1.96		Correlation number of SNPs	0.904656
CM48674	LG01	35.673	0.918
CM35138	LG01	35.686	0.013		Correlation density of SNPs	0.981284
CM54122	LG01	36.079	0.393
CM39889	LG01	36.134	0.055
CM59048	LG01	36.277	0.143
CM24075	LG01	37.491	1.214
CM55185	LG01	38.183	0.692
CM62295	LG01	40.38	2.197
CM63919	LG01	41.274	0.894
CM59671	LG01	41.987	0.713
CM2577	LG01	44.232	2.245
CM59552	LG01	44.658	0.426
CM55776	LG01	44.888	0.23
CM43017	LG01	45.622	0.734
CM8648	LG01	46.199	0.577
CM39591	LG01	46.336	0.137
CM76556	LG01	46.458	0.122
CM35182	LG01	46.494	0.036
CM12155	LG01	47.086	0.592
CM16002	LG01	47.319	0.233
CM17964	LG01	47.575	0.256
CM37121	LG01	48.492	0.917
CM74432	LG01	49.051	0.559
CM193	LG01	49.171	0.12
CM16527	LG01	50.885	1.714
CM80555	LG01	52.921	2.036
CM65379	LG01	53.495	0.574
CM42102	LG01	59.573	6.078
CM50911	LG01	60.912	1.339
CM27976	LG01	62.126	1.214
CM5578	LG01	63.561	1.435
CM48689	LG01	66.132	2.571
CM50812	LG02	13.667	13.667
CM28224	LG02	14.409	0.742
CM74829	LG02	14.714	0.305
CM44433	LG02	16.872	2.158
CM74827	LG02	17.263	0.391
CM30190	LG02	19.248	1.985
CM45794	LG02	19.804	0.556
CM681	LG02	24.094	4.29
CM39534	LG02	24.798	0.704
CM38944	LG02	26.126	1.328
CM63225	LG02	28.215	2.089
CM48272	LG02	28.864	0.649
CM43264	LG02	32.54	3.676
CM79600	LG02	36.002	3.462
CM38090	LG02	37.822	1.82
CM33916	LG02	38.249	0.427
CM58019	LG02	41.466	3.217
CM19025	LG02	42.373	0.907
CM53162	LG02	43.561	1.188
CM70891	LG02	43.988	0.427
CM7508	LG02	44.653	0.665
CM28039	LG02	45.536	0.883
CM4516	LG02	45.832	0.296
CM23179	LG02	46.932	1.1
CM17459	LG02	52.468	5.536
CM18466	LG02	57.108	4.64
CM68290	LG02	60.5	3.392
CM2788	LG02	63.009	2.509
CM4329	LG02	64.534	1.525
CM9736	LG02	65.229	0.695
CM826	LG02	67.404	2.175
CM42018	LG02	68.619	1.215
CM53353	LG02	69.446	0.827
CM52049	LG02	69.579	0.133
CM59748	LG02	74.744	5.165
CM44623	LG02	77.287	2.543
CM68374	LG02	79.333	2.046
CM63990	LG02	80.009	0.676
CM79936	LG02	81.036	1.027
CM12699	LG02	81.351	0.315
CM38860	LG02	82.557	1.206
CM53310	LG02	83.042	0.485
CM67518	LG02	84.508	1.466
CM61960	LG02	85.013	0.505
CM39553	LG02	87.009	1.996
CM76421	LG02	88.201	1.192
CM6278	LG02	88.953	0.752
CM80839	LG02	89.143	0.19
CM65384	LG02	89.932	0.789
CM25875	LG02	90.36	0.428
CM8710	LG02	91.727	1.367
CM47338	LG02	91.992	0.265
CM5759	LG02	92.338	0.346
CM1182	LG02	92.784	0.446
CM45969	LG02	93.297	0.513
CM58900	LG02	93.354	0.057
CM67097	LG02	93.783	0.429
CM35735	LG02	94.588	0.805
CM17621	LG02	95.339	0.751
CM54294	LG02	95.615	0.276
CM72556	LG02	97.174	1.559
CM70346	LG02	98.48	1.306
CM64595	LG02	99.676	1.196
CM13467	LG02	101.508	1.832
CM28	LG02	102.395	0.887
CM59638	LG02	102.97	0.575
CM81018	LG02	104.112	1.142
CM53429	LG02	104.442	0.33
CM4365	LG02	109.502	5.06
CM15813	LG02	112.161	2.659
CM51876	LG02	117.881	5.72
CM57141	LG02	122.864	4.983
CM59904	LG02	122.946	0.082
CM68621	LG02	124.103	1.157
CM77307	LG02	124.975	0.872
CM5580	LG02	125.629	0.654
CM81007	LG02	128.902	3.273
CM42131	LG02	130.581	1.679
CM2511	LG02	130.961	0.38
CM66147	LG02	132.516	1.555
CM74257	LG02	132.527	0.011
CM62212	LG02	132.835	0.308
CM67163	LG02	133.956	1.121
CM2169	LG02	134.117	0.161
CM37497	LG02	134.738	0.621
CM43247	LG02	135.835	1.097
CM53482	LG02	137.329	1.494
CM64768	LG02	137.853	0.524
CM16576	LG02	145.663	7.81
CM24948	LG03	6.978	6.978
CM30181	LG03	7.208	0.23
CM32380	LG03	11.702	4.494
CM17652	LG03	13.222	1.52
CM11001	LG03	13.783	0.561
CM8474	LG03	21.955	8.172
CM32643	LG03	23.572	1.617
CM33776	LG03	24.902	1.33
CM43054	LG03	25.092	0.19
CM68629	LG03	25.382	0.29
CM67472	LG03	27.486	2.104
CM53808	LG03	27.722	0.236
CM30275	LG03	28.607	0.885
CM2734	LG03	29.035	0.428
CM65564	LG03	29.536	0.501
CM44789	LG03	31.058	1.522
CM37485	LG03	31.487	0.429
CM7352	LG03	32.395	0.908
CM19428	LG03	32.582	0.187
CM72170	LG03	34.446	1.864
CM36641	LG03	37.813	3.367
CM25767	LG03	41.679	3.866
CM71580	LG03	42.829	1.15
CM45911	LG03	43.534	0.705
CM62764	LG03	44.903	1.369
CM8588	LG03	45.384	0.481
CM70554	LG03	46.767	1.383
CM40229	LG03	46.991	0.224
CM51711	LG03	47.265	0.274
CM4468	LG03	47.696	0.431
CM3855	LG03	48.408	0.712
CM67486	LG03	49.883	1.475
CM16515	LG03	50.893	1.01
CM79133	LG03	52.177	1.284
CM15525	LG03	53.096	0.919
CM36945	LG03	54.629	1.533
CM77070	LG03	54.997	0.368
CM59068	LG03	55.403	0.406
CM40713	LG03	56.672	1.269
CM46538	LG03	56.732	0.06
CM77395	LG03	57.324	0.592
CM62682	LG03	58.549	1.225
CM57894	LG03	59.505	0.956
CM55515	LG03	59.671	0.166
CM36629	LG03	60.972	1.301
CM2946	LG03	61.447	0.475
CM26788	LG03	62.793	1.346
CM77286	LG03	63.144	0.351
CM75071	LG03	65.596	2.452
CM9578	LG03	65.787	0.191
CM61519	LG03	67.194	1.407
CM11326	LG03	68.81	1.616
CM65140	LG03	70.451	1.641
CM17173	LG03	84.088	13.637
CM41174	LG03	88.705	4.617
CM20740	LG03	89.605	0.9
CM43750	LG03	95.518	5.913
CM75002	LG03	97.333	1.815
CM55129	LG03	97.623	0.29
CM28826	LG03	98.879	1.256
CM4208	LG03	102.311	3.432
CM765	LG03	103.703	1.392
CM28510	LG03	104.343	0.64
CM32229	LG03	104.543	0.2
CM24033	LG03	105.31	0.767
CM11172	LG03	105.733	0.423
CM26437	LG03	106.258	0.525
CM25294	LG03	106.429	0.171
CM22212	LG03	108.782	2.353
CM47225	LG03	109.587	0.805
CM19700	LG03	111.064	1.477
CM78319	LG03	115.311	4.247
CM46000	LG04	3.236	3.236
CM51506	LG04	9.304	6.068
CM7454	LG04	10.935	1.631
CM65404	LG04	13.258	2.323
CM55746	LG04	13.501	0.243
CM5617	LG04	14.954	1.453
CM10024	LG04	14.979	0.025
CM52092	LG04	15.292	0.313
CM76894	LG04	15.35	0.058
CM37183	LG04	16.35	1
CM2702	LG04	16.563	0.213
CM53662	LG04	16.64	0.077
CM8819	LG04	17.178	0.538
CM3951	LG04	18.681	1.503
CM9659	LG04	18.976	0.295
CM38138	LG04	21.416	2.44
CM35641	LG04	21.422	0.006
CM48536	LG04	24.776	3.354
CM74860	LG04	26.744	1.968
CM72740	LG04	26.989	0.245
CM57354	LG04	27.06	0.071
CM8716	LG04	28.358	1.298
CM43735	LG04	29.057	0.699
CM16592	LG04	29.874	0.817
CM80146	LG04	30.234	0.36
CM10633	LG04	34.279	4.045
CM37282	LG04	35.306	1.027
CM5489	LG04	35.622	0.316
CM52833	LG04	36.648	1.026
CM41466	LG04	37.198	0.55
CM74326	LG04	37.432	0.234
CM34696	LG04	39.049	1.617
CM11630	LG04	39.257	0.208
CM5693	LG04	39.699	0.442
CM59099	LG04	39.944	0.245
CM72577	LG04	41.157	1.213
CM5368	LG04	41.638	0.481
CM24412	LG04	43.019	1.381
CM16074	LG04	44.172	1.153
CM23335	LG04	44.979	0.807
CM71119	LG04	45.196	0.217
CM14436	LG04	47.686	2.49
CM2608	LG04	47.766	0.08
CM41920	LG04	48.153	0.387
CM25587	LG04	48.208	0.055
CM62867	LG04	49.134	0.926
CM64893	LG04	49.402	0.268
CM51277	LG04	49.664	0.262
CM24910	LG04	49.692	0.028
CM78096	LG04	50.077	0.385
CM27883	LG04	50.231	0.154
CM17851	LG04	50.603	0.372
CM57087	LG04	51.23	0.627
CM1928	LG04	51.793	0.563
CM74706	LG04	53.238	1.445
CM64153	LG04	53.56	0.322
CM23352	LG04	53.971	0.411
CM69259	LG04	54.77	0.799
CM4565	LG04	55.09	0.32
CM33206	LG04	55.701	0.611
CM56456	LG04	55.796	0.095
CM76833	LG04	56.745	0.949
CM64241	LG04	56.914	0.169
CM64525	LG04	57.136	0.222
CM16265	LG04	57.96	0.824
CM64631	LG04	58.815	0.855
CM25261	LG04	60.37	1.555
CM12033	LG04	61.635	1.265
CM63327	LG04	61.829	0.194
CM7962	LG04	62.308	0.479
CM16486	LG04	62.737	0.429
CM17830	LG04	64.194	1.457
CM6117	LG04	69.294	5.1
CM77002	LG04	83.119	13.825
CM4234	LG05	10.621	10.621
CM6925	LG05	19.84	9.219
CM10045	LG05	20.594	0.754
CM45152	LG05	24.547	3.953
CM77245	LG05	24.816	0.269
CM6858	LG05	29.132	4.316
CM17066	LG05	29.852	0.72
CM66888	LG05	31.976	2.124
CM64489	LG05	34.255	2.279
CM499	LG05	35.394	1.139
CM8240	LG05	35.646	0.252
CM12141	LG05	36.574	0.928
CM79927	LG05	37.237	0.663
CM48425	LG05	38.822	1.585
CM39010	LG05	39.827	1.005
CM12485	LG05	40.317	0.49
CM21106	LG05	42.128	1.811
CM25624	LG05	42.563	0.435
CM75136	LG05	47.771	5.208
CM40583	LG05	48.777	1.006
CM46267	LG05	48.871	0.094
CM11011	LG05	50.392	1.521
CM53863	LG05	51.68	1.288
CM47304	LG05	52.307	0.627
CM44966	LG05	52.645	0.338
CM2795	LG05	53.562	0.917
CM67453	LG05	53.605	0.043
CM5691	LG05	53.744	0.139
CM2141	LG05	54.164	0.42
CM21851	LG05	54.169	0.005
CM24123	LG05	54.321	0.152
CM67554	LG05	54.597	0.276
CM80446	LG05	54.647	0.05
CM42965	LG05	54.802	0.155
CM54369	LG05	54.979	0.177
CM3727	LG05	56.188	1.209
CM15702	LG05	56.5	0.312
CM60587	LG05	56.731	0.231
CM53188	LG05	56.923	0.192
CM56425	LG05	56.993	0.07
CM13484	LG05	57.63	0.637
CM5641	LG05	57.797	0.167
CM54817	LG05	59.222	1.425
CM34824	LG05	59.276	0.054
CM11834	LG05	60.035	0.759
CM14533	LG05	62.375	2.34
CM939	LG05	63.026	0.651
CM30551	LG05	63.263	0.237
CM24027	LG05	64.042	0.779
CM68208	LG05	64.685	0.643
CM55804	LG05	65.989	1.304
CM58558	LG05	66.16	0.171
CM6001	LG05	66.361	0.201
CM44903	LG05	66.458	0.097
CM61821	LG05	68.021	1.563
CM12509	LG05	68.38	0.359
CM70001	LG05	70.652	2.272
CM32291	LG05	74.086	3.434
CM64834	LG05	75.357	1.271
CM77171	LG05	76.083	0.726
CM33023	LG05	76.851	0.768
CM5267	LG05	79.075	2.224
CM17373	LG05	79.219	0.144
CM51509	LG05	79.402	0.183
CM60599	LG05	86.799	7.397
CM42731	LG05	98.852	12.053
CM61715	LG06	0	0
CM28421	LG06	14.775	14.775
CM70277	LG06	19.08	4.305
CM35192	LG06	19.924	0.844
CM58951	LG06	22.033	2.109
CM9768	LG06	25.299	3.266
CM9001	LG06	28.258	2.959
CM9347	LG06	30.232	1.974
CM58788	LG06	32.913	2.681
CM9991	LG06	34.683	1.77
CM21147	LG06	34.806	0.123
CM27346	LG06	34.964	0.158
CM15602	LG06	35.459	0.495
CM80242	LG06	37.447	1.988
CM76192	LG06	37.63	0.183
CM14625	LG06	37.707	0.077
CM60633	LG06	37.768	0.061
CM40118	LG06	38.018	0.25
CM34752	LG06	38.17	0.152
CM59194	LG06	38.526	0.356
CM44657	LG06	39.858	1.332
CM55791	LG06	40.205	0.347
CM15959	LG06	40.451	0.246
CM55591	LG06	40.735	0.284
CM4274	LG06	40.884	0.149
CM53017	LG06	41.352	0.468
CM7955	LG06	41.478	0.126
CM72303	LG06	43.126	1.648
CM79245	LG06	43.454	0.328
CM18333	LG06	44.046	0.592
CM35212	LG06	44.122	0.076
CM22220	LG06	44.564	0.442
CM61692	LG06	44.902	0.338
CM80115	LG06	45.219	0.317
CM27532	LG06	45.935	0.716
CM14632	LG06	46.525	0.59
CM64053	LG06	47.977	1.452
CM25034	LG06	48.383	0.406
CM63186	LG06	50.55	2.167
CM13372	LG06	50.738	0.188
CM67423	LG06	51.451	0.713
CM19118	LG06	51.485	0.034
CM43791	LG06	52.085	0.6
CM66670	LG06	52.218	0.133
CM74123	LG06	53.202	0.984
CM42151	LG06	53.848	0.646
CM73644	LG06	54.206	0.358
CM14251	LG06	54.325	0.119
CM9844	LG06	55.025	0.7
CM73190	LG06	55.114	0.089
CM51505	LG06	55.992	0.878
CM14233	LG06	56.252	0.26
CM9800	LG06	56.311	0.059
CM75838	LG06	56.494	0.183
CM17888	LG06	56.775	0.281
CM71066	LG06	57.217	0.442
CM39836	LG06	58.09	0.873
CM28073	LG06	58.262	0.172
CM54355	LG06	58.891	0.629
CM64187	LG06	59.105	0.214
CM59549	LG06	59.886	0.781
CM35158	LG06	60.733	0.847
CM9788	LG06	61.212	0.479
CM76561	LG06	61.383	0.171
CM31973	LG06	62.866	1.483
CM59597	LG06	63.173	0.307
CM13224	LG06	63.31	0.137
CM469	LG06	63.731	0.421
CM68315	LG06	63.975	0.244
CM43048	LG06	65.227	1.252
CM69607	LG06	66.089	0.862
CM1245	LG06	66.89	0.801
CM37354	LG06	67.698	0.808
CM17761	LG06	68.396	0.698
CM15084	LG06	68.773	0.377
CM18992	LG06	69.076	0.303
CM21845	LG06	69.139	0.063
CM23656	LG06	69.19	0.051
CM17724	LG06	69.218	0.028
CM57425	LG06	70.488	1.27
CM80091	LG06	71.018	0.53
CM16926	LG06	72.785	1.767
CM28081	LG06	73.153	0.368
CM57434	LG06	73.519	0.366
CM1919	LG06	74.236	0.717
CM25025	LG06	75.156	0.92
CM62133	LG06	75.366	0.21
CM80967	LG06	76.709	1.343
CM3718	LG06	76.951	0.242
CM58271	LG06	77.033	0.082
CM23222	LG06	80.613	3.58
CM14086	LG06	81.161	0.548
CM26691	LG06	82.229	1.068
CM5682	LG06	82.639	0.41
CM42174	LG06	82.656	0.017
CM5873	LG06	82.711	0.055
CM12444	LG06	85.973	3.262
CM32199	LG06	89.314	3.341
CM19924	LG06	89.73	0.416
CM55365	LG06	93.845	4.115
CM65063	LG06	94.171	0.326
CM748	LG06	95.777	1.606
CM69537	LG06	100.932	5.155
CM80422	LG06	101.676	0.744
CM39390	LG06	106.301	4.625
CM38116	LG06	110.19	3.889
CM40468	LG07	6.348	6.348
CM33201	LG07	12.054	5.706
CM2114	LG07	13.348	1.294
CM18868	LG07	15.109	1.761
CM10964	LG07	16.845	1.736
CM70670	LG07	18.917	2.072
CM76744	LG07	19.841	0.924
CM67369	LG07	22.512	2.671
CM8616	LG07	23.198	0.686
CM44455	LG07	26.383	3.185
CM36673	LG07	27.782	1.399
CM12900	LG07	27.907	0.125
CM28109	LG07	29.07	1.163
CM39522	LG07	29.088	0.018
CM50713	LG07	29.914	0.826
CM36384	LG07	30.431	0.517
CM74490	LG07	30.487	0.056
CM28285	LG07	31.423	0.936
CM13690	LG07	31.925	0.502
CM20725	LG07	34.487	2.562
CM37424	LG07	35.638	1.151
CM48535	LG07	38.573	2.935
CM17923	LG07	39.179	0.606
CM6546	LG07	40.828	1.649
CM80283	LG07	41.524	0.696
CM80529	LG07	42.967	1.443
CM75682	LG07	43.361	0.394
CM15487	LG07	44.986	1.625
CM70410	LG07	45.341	0.355
CM66427	LG07	46.498	1.157
CM63162	LG07	46.872	0.374
CM16068	LG07	47.354	0.482
CM22231	LG07	49.832	2.478
CM1502	LG07	50.071	0.239
CM16375	LG07	50.547	0.476
CM61558	LG07	51.052	0.505
CM29856	LG07	51.997	0.945
CM53623	LG07	52.306	0.309
CM24815	LG07	52.538	0.232
CM3725	LG07	52.964	0.426
CM18111	LG07	53.94	0.976
CM12171	LG07	54.285	0.345
CM4814	LG07	56.178	1.893
CM73390	LG07	56.807	0.629
CM22433	LG07	57.134	0.327
CM2791	LG07	58.933	1.799
CM27843	LG07	59.99	1.057
CM78904	LG07	60.345	0.355
CM13524	LG07	61.363	1.018
CM43593	LG07	61.508	0.145
CM3450	LG07	62.674	1.166
CM64293	LG07	66.115	3.441
CM11020	LG07	68.273	2.158
CM53666	LG07	68.534	0.261
CM5758	LG07	71.39	2.856
CM57540	LG07	72.487	1.097
CM194	LG07	74.041	1.554
CM64724	LG07	74.479	0.438
CM7558	LG07	75.961	1.482
CM66371	LG07	77.183	1.222
CM57027	LG07	77.422	0.239
CM51161	LG07	78.253	0.831
CM63816	LG07	78.426	0.173
CM36695	LG07	78.819	0.393
CM43994	LG07	81.655	2.836
CM65791	LG07	81.925	0.27
CM70807	LG07	83.109	1.184
CM34082	LG07	88.307	5.198
CM13938	LG07	93.181	4.874
CM63328	LG07	96.255	3.074
CM51826	LG08	32.591	32.591
CM81116	LG08	35.59	2.999
CM2344	LG08	39.074	3.484
CM67064	LG08	41.579	2.505
CM6657	LG08	43.689	2.11
CM24290	LG08	44.561	0.872
CM72429	LG08	45.098	0.537
CM205	LG08	52.599	7.501
CM12371	LG08	53.68	1.081
CM37260	LG08	54.81	1.13
CM52375	LG08	56.814	2.004
CM31936	LG08	58.575	1.761
CM26333	LG08	59.017	0.442
CM51967	LG08	59.379	0.362
CM69455	LG08	60.395	1.016
CM1551	LG08	61.706	1.311
CM74575	LG08	62.034	0.328
CM6590	LG08	64.144	2.11
CM34422	LG08	65.034	0.89
CM17678	LG08	65.234	0.2
CM45331	LG08	65.394	0.16
CM59639	LG08	65.785	0.391
CM23195	LG08	65.944	0.159
CM80452	LG08	66.671	0.727
CM66047	LG08	67	0.329
CM36399	LG08	67.585	0.585
CM37045	LG08	67.843	0.258
CM61923	LG08	68.237	0.394
CM47684	LG08	69.048	0.811
CM78311	LG08	69.149	0.101
CM10426	LG08	70.092	0.943
CM33364	LG08	70.938	0.846
CM80078	LG08	71.92	0.982
CM78810	LG08	71.93	0.01
CM75353	LG08	72.207	0.277
CM26501	LG08	72.353	0.146
CM22732	LG08	73.007	0.654
CM2536	LG08	73.303	0.296
CM48477	LG08	73.49	0.187
CM69821	LG08	73.597	0.107
CM62235	LG08	73.906	0.309
CM3801	LG08	74.031	0.125
CM75390	LG08	74.505	0.474
CM28131	LG08	74.57	0.065
CM39252	LG08	75.329	0.759
CM77510	LG08	76.041	0.712
CM75661	LG08	76.275	0.234
CM64195	LG08	76.489	0.214
CM63270	LG08	76.801	0.312
CM45880	LG08	77.036	0.235
CM35200	LG08	79.549	2.513
CM55446	LG08	79.85	0.301
CM65510	LG08	80.279	0.429
CM45734	LG08	80.547	0.268
CM9131	LG08	82.29	1.743
CM71365	LG08	82.559	0.269
CM50917	LG08	82.961	0.402
CM55564	LG08	83.244	0.283
CM45605	LG08	84.85	1.606
CM15495	LG08	85.204	0.354
CM20861	LG08	86.456	1.252
CM65905	LG08	86.697	0.241
CM76958	LG08	87.967	1.27
CM60717	LG08	88.629	0.662
CM28326	LG08	88.963	0.334
CM80701	LG08	89.724	0.761
CM63188	LG08	91.335	1.611
CM35006	LG08	93.632	2.297
CM43641	LG08	94.036	0.404
CM61343	LG08	94.602	0.566
CM41300	LG08	94.605	0.003
CM58394	LG08	95.128	0.523
CM36894	LG08	95.877	0.749
CM49642	LG08	96.099	0.222
CM4369	LG08	97.676	1.577
CM40573	LG08	98.22	0.544
CM76125	LG08	99.052	0.832
CM68296	LG08	99.702	0.65
CM36869	LG08	99.985	0.283
CM30787	LG08	100.697	0.712
CM57148	LG08	100.981	0.284
CM26352	LG08	101.32	0.339
CM80880	LG08	101.991	0.671
CM15357	LG08	102.111	0.12
CM15998	LG08	102.452	0.341
CM56958	LG08	103.62	1.168
CM60503	LG08	104.723	1.103
CM48503	LG08	106.124	1.401
CM59162	LG08	106.98	0.856
CM44897	LG08	108.451	1.471
CM21398	LG08	108.493	0.042
CM22356	LG08	108.859	0.366
CM80461	LG08	109.719	0.86
CM62523	LG08	111.885	2.166
CM3212	LG08	113.137	1.252
CM60286	LG08	113.535	0.398
CM7143	LG08	116.155	2.62
CM11832	LG08	116.854	0.699
CM19121	LG08	117.246	0.392
CM63086	LG08	117.358	0.112
CM53586	LG08	119.853	2.495
CM33344	LG08	121.134	1.281
CM42862	LG09	0	0
CM68886	LG09	8.993	8.993
CM28734	LG09	9.242	0.249
CM4085	LG09	11.665	2.423
CM71327	LG09	23.534	11.869
CM62855	LG09	26.109	2.575
CM67904	LG09	27.082	0.973
CM6119	LG09	27.485	0.403
CM40701	LG09	29.22	1.735
CM65779	LG09	30.197	0.977
CM77924	LG09	32.758	2.561
CM5518	LG09	33.362	0.604
CM36503	LG09	34.426	1.064
CM21329	LG09	35.322	0.896
CM74190	LG09	38.572	3.25
CM48794	LG09	39.302	0.73
CM13743	LG09	40.393	1.091
CM20640	LG09	41.472	1.079
CM76240	LG09	42.706	1.234
CM69011	LG09	47.341	4.635
CM79708	LG09	47.922	0.581
CM8166	LG09	50.514	2.592
CM16271	LG09	52.042	1.528
CM10365	LG09	52.664	0.622
CM25020	LG09	53.331	0.667
CM19262	LG09	53.439	0.108
CM6888	LG09	54.574	1.135
CM17578	LG09	55.228	0.654
CM13080	LG09	55.68	0.452
CM77378	LG09	56.871	1.191
CM2622	LG09	57.324	0.453
CM59193	LG09	57.669	0.345
CM8472	LG09	58.194	0.525
CM79344	LG09	58.474	0.28
CM42143	LG09	59.104	0.63
CM20722	LG09	59.232	0.128
CM79793	LG09	59.416	0.184
CM39864	LG09	59.786	0.37
CM29222	LG09	60.074	0.288
CM14812	LG09	60.163	0.089
CM9076	LG09	60.369	0.206
CM46966	LG09	61.357	0.988
CM36255	LG09	61.631	0.274
CM29560	LG09	61.833	0.202
CM76447	LG09	62.165	0.332
CM69631	LG09	62.695	0.53
CM41538	LG09	63.609	0.914
CM11789	LG09	65.295	1.686
CM79173	LG09	65.552	0.257
CM44492	LG09	65.911	0.359
CM15689	LG09	66.097	0.186
CM12425	LG09	66.233	0.136
CM66007	LG09	67.439	1.206
CM19679	LG09	67.583	0.144
CM54041	LG09	67.608	0.025
CM62264	LG09	67.758	0.15
CM22214	LG09	68.228	0.47
CM2649	LG09	68.329	0.101
CM4219	LG09	68.567	0.238
CM10376	LG09	68.701	0.134
CM39867	LG09	69.033	0.332
CM57106	LG09	69.327	0.294
CM73181	LG09	70.345	1.018
CM62925	LG09	71.073	0.728
CM12771	LG09	72.908	1.835
CM11469	LG09	75.842	2.934
CM66784	LG09	77.972	2.13
CM66979	LG09	78.451	0.479
CM68328	LG09	79.026	0.575
CM61916	LG09	79.562	0.536
CM43373	LG09	81.366	1.804
CM52525	LG09	82.063	0.697
CM64360	LG09	83.085	1.022
CM35896	LG09	83.842	0.757
CM12602	LG09	84.827	0.985
CM45970	LG09	85.979	1.152
CM8667	LG09	86.043	0.064
CM53815	LG09	87.66	1.617
CM79709	LG09	89.696	2.036
CM24016	LG09	91.545	1.849
CM70715	LG09	97.307	5.762
CM64414	LG09	104.014	6.707
CM67779	LG09	111.5	7.486
CM79347	LG09	111.772	0.272
CM24098	LG09	119.017	7.245
CM55439	LG10	0	0
CM32542	LG10	13.353	13.353
CM17702	LG10	18.34	4.987
CM18776	LG10	23.065	4.725
CM44152	LG10	25.737	2.672
CM67619	LG10	26.16	0.423
CM72780	LG10	27.026	0.866
CM10647	LG10	31.114	4.088
CM32071	LG10	32.027	0.913
CM28115	LG10	32.303	0.276
CM27749	LG10	43.412	11.109
CM60096	LG10	47.334	3.922
CM6636	LG10	48.194	0.86
CM9861	LG10	48.585	0.391
CM77783	LG10	49.588	1.003
CM16529	LG10	51.028	1.44
CM14396	LG10	51.906	0.878
CM76209	LG10	53.177	1.271
CM35317	LG10	54.101	0.924
CM72976	LG10	54.854	0.753
CM63424	LG10	55.513	0.659
CM67080	LG10	57.305	1.792
CM65800	LG10	61.63	4.325
CM78817	LG10	63.101	1.471
CM12068	LG10	63.676	0.575
CM44098	LG10	63.753	0.077
CM69178	LG10	64.156	0.403
CM72868	LG10	65.036	0.88
CM47084	LG10	65.504	0.468
CM7436	LG10	65.592	0.088
CM55992	LG10	65.652	0.06
CM45371	LG10	65.883	0.231
CM66354	LG10	66.109	0.226
CM63984	LG10	66.733	0.624
CM73906	LG10	67.432	0.699
CM635	LG10	67.776	0.344
CM49843	LG10	67.968	0.192
CM13447	LG10	68.472	0.504
CM69612	LG10	69.295	0.823
CM80111	LG10	69.885	0.59
CM54473	LG10	70.439	0.554
CM26059	LG10	71.006	0.567
CM47212	LG10	73.054	2.048
CM60421	LG10	73.253	0.199
CM63879	LG10	74.838	1.585
CM39445	LG10	75.499	0.661
CM33982	LG10	75.861	0.362
CM64823	LG10	76.763	0.902
CM56348	LG10	77.303	0.54
CM6655	LG10	77.587	0.284
CM43718	LG10	78.911	1.324
CM29388	LG10	80.383	1.472
CM63828	LG10	82.138	1.755
CM4106	LG10	82.941	0.803
CM20249	LG10	83.201	0.26
CM18832	LG10	83.44	0.239
CM76617	LG10	84.193	0.753
CM70062	LG10	84.82	0.627
CM44745	LG10	85.659	0.839
CM64156	LG10	87.395	1.736
CM13636	LG10	89.236	1.841
CM28420	LG10	90.487	1.251
CM40857	LG10	93.787	3.3
CM75168	LG10	97.246	3.459
CM41808	LG10	100.162	2.916
CM73642	LG10	101.787	1.625
CM54460	LG10	102.592	0.805
CM38320	LG10	102.992	0.4
CM924	LG10	103.153	0.161
CM20209	LG10	105.124	1.971
CM62924	LG10	106.061	0.937
CM45359	LG10	108.581	2.52
CM69803	LG10	109.322	0.741
CM32979	LG10	114.04	4.718
CM68613	LG10	114.958	0.918
CM3241	LG10	118.436	3.478
CM72414	LG10	123.223	4.787
CM80217	LG11	0	0
CM68519	LG11	2.842	2.842
CM27593	LG11	5.877	3.035
CM74679	LG11	15.618	9.741
CM36738	LG11	17.345	1.727
CM18524	LG11	20.498	3.153
CM66213	LG11	20.968	0.47
CM78794	LG11	28.385	7.417
CM42354	LG11	28.503	0.118
CM53212	LG11	28.97	0.467
CM26929	LG11	30.641	1.671
CM15647	LG11	33.476	2.835
CM23311	LG11	34.259	0.783
CM70604	LG11	35.092	0.833
CM35077	LG11	35.634	0.542
CM13667	LG11	35.846	0.212
CM78782	LG11	38.309	2.463
CM13253	LG11	40.459	2.15
CM36718	LG11	40.553	0.094
CM51646	LG11	41.918	1.365
CM60405	LG11	43.076	1.158
CM45829	LG11	43.1	0.024
CM76455	LG11	44.245	1.145
CM57262	LG11	45.423	1.178
CM19035	LG11	45.548	0.125
CM51891	LG11	46.162	0.614
CM66680	LG11	46.514	0.352
CM45930	LG11	46.781	0.267
CM710	LG11	47.611	0.83
CM12814	LG11	47.772	0.161
CM30910	LG11	48.017	0.245
CM992	LG11	49.63	1.613
CM71857	LG11	49.769	0.139
CM40972	LG11	50.266	0.497
CM67238	LG11	51.898	1.632
CM62272	LG11	52.815	0.917
CM5105	LG11	53.849	1.034
CM1159	LG11	54.316	0.467
CM77314	LG11	55.259	0.943
CM26410	LG11	55.819	0.56
CM6747	LG11	56.589	0.77
CM78730	LG11	57.272	0.683
CM10473	LG11	58.14	0.868
CM32442	LG11	59.328	1.188
CM47267	LG11	60.005	0.677
CM1788	LG11	63.11	3.105
CM52146	LG11	65.972	2.862
CM41562	LG11	69.048	3.076
CM53656	LG11	73.198	4.15
CM57034	LG11	74.089	0.891
CM2167	LG11	76.113	2.024
CM68872	LG11	80.543	4.43
CM51390	LG11	82.984	2.441
CM6907	LG11	83.892	0.908
CM7997	LG11	87.784	3.892
CM64687	LG12	0	0
CM37893	LG12	20.815	20.815
CM10600	LG12	26.082	5.267
CM4045	LG12	27.236	1.154
CM29319	LG12	29.424	2.188
CM34310	LG12	31.575	2.151
CM20695	LG12	33.253	1.678
CM9568	LG12	33.814	0.561
CM36328	LG12	36.507	2.693
CM46767	LG12	38.039	1.532
CM1701	LG12	38.655	0.616
CM70533	LG12	39.181	0.526
CM35619	LG12	40.832	1.651
CM23463	LG12	41.016	0.184
CM20502	LG12	41.234	0.218
CM30215	LG12	41.619	0.385
CM51047	LG12	45.629	4.01
CM20800	LG12	50.924	5.295
CM16358	LG12	51.495	0.571
CM39412	LG12	52.842	1.347
CM10158	LG12	53.658	0.816
CM65278	LG12	53.702	0.044
CM27190	LG12	54.381	0.679
CM46220	LG12	54.807	0.426
CM1475	LG12	55.261	0.454
CM29123	LG12	56.134	0.873
CM5868	LG12	56.574	0.44
CM63918	LG12	57.089	0.515
CM26792	LG12	59.042	1.953
CM69651	LG12	59.264	0.222
CM73219	LG12	60.456	1.192
CM11575	LG12	60.888	0.432
CM32887	LG12	61.453	0.565
CM46891	LG12	61.655	0.202
CM25061	LG12	61.936	0.281
CM24126	LG12	62.578	0.642
CM25710	LG12	62.825	0.247
CM43546	LG12	62.837	0.012
CM33846	LG12	63.56	0.723
CM23993	LG12	64.32	0.76
CM70086	LG12	64.472	0.152
CM30407	LG12	64.547	0.075
CM41103	LG12	64.638	0.091
CM50119	LG12	64.782	0.144
CM34488	LG12	64.785	0.003
CM44644	LG12	64.797	0.012
CM63306	LG12	64.868	0.071
CM13719	LG12	64.916	0.048
CM77858	LG12	64.991	0.075
CM30240	LG12	65.264	0.273
CM56318	LG12	65.715	0.451
CM73314	LG12	66.346	0.631
CM55259	LG12	66.387	0.041
CM59790	LG12	66.872	0.485
CM55268	LG12	67.374	0.502
CM3972	LG12	67.926	0.552
CM25341	LG12	68.09	0.164
CM75012	LG12	68.245	0.155
CM18265	LG12	70.655	2.41
CM37031	LG12	71.755	1.1
CM43563	LG12	72.15	0.395
CM66117	LG12	72.908	0.758
CM38982	LG12	73.179	0.271
CM79252	LG12	74.675	1.496
CM19987	LG12	74.822	0.147
CM79167	LG12	74.936	0.114
CM31745	LG12	76.775	1.839
CM11859	LG12	77.007	0.232
CM24787	LG12	78.057	1.05
CM55136	LG12	81.622	3.565
CM70736	LG12	82.649	1.027
CM56430	LG12	83.394	0.745
CM65771	LG12	83.777	0.383
CM17919	LG12	85.622	1.845
CM79990	LG12	87.431	1.809
CM8683	LG12	87.962	0.531
CM6774	LG12	88.677	0.715
CM9063	LG12	91.464	2.787
CM5338	LG12	94.2	2.736
CM7745	LG12	94.648	0.448
CM80085	LG13	5.997	5.997
CM72049	LG13	7.202	1.205
CM27327	LG13	11.245	4.043
CM19204	LG13	15.903	4.658
CM38267	LG13	17.854	1.951
CM27722	LG13	18.158	0.304
CM70339	LG13	18.901	0.743
CM45699	LG13	19.36	0.459
CM9540	LG13	23.412	4.052
CM14791	LG13	23.673	0.261
CM2846	LG13	26.092	2.419
CM59023	LG13	26.228	0.136
CM19030	LG13	26.879	0.651
CM70045	LG13	27.172	0.293
CM53963	LG13	27.574	0.402
CM27022	LG13	27.952	0.378
CM37269	LG13	28.023	0.071
CM76259	LG13	28.185	0.162
CM59575	LG13	28.401	0.216
CM16856	LG13	28.697	0.296
CM13347	LG13	32.234	3.537
CM60877	LG13	33.269	1.035
CM37907	LG13	34.677	1.408
CM71073	LG13	35.971	1.294
CM51851	LG13	36.213	0.242
CM43185	LG13	36.74	0.527
CM46719	LG13	37.989	1.249
CM6006	LG13	40.476	2.487
CM65173	LG13	41.485	1.009
CM18167	LG13	43.186	1.701
CM9938	LG13	44.058	0.872
CM16380	LG13	44.801	0.743
CM80738	LG13	45.015	0.214
CM32891	LG13	47.727	2.712
CM18791	LG13	47.897	0.17
CM6204	LG13	48.672	0.775
CM57259	LG13	49.17	0.498
CM37164	LG13	49.52	0.35
CM75045	LG13	50.292	0.772
CM12918	LG13	51.619	1.327
CM39980	LG13	51.834	0.215
CM5497	LG13	52.543	0.709
CM58518	LG13	53.463	0.92
CM78587	LG13	54.597	1.134
CM68198	LG13	55.661	1.064
CM78704	LG13	56.279	0.618
CM65421	LG13	62.743	6.464
CM19575	LG13	71.075	8.332
CM63156	LG13	72.976	1.901
CM36572	LG13	73.512	0.536
CM65523	LG13	77.685	4.173
CM1832	LG13	79.158	1.473
CM81170	LG13	80.306	1.148
CM36367	LG13	84.169	3.863
CM21045	LG13	85.093	0.924
CM54471	LG13	87.226	2.133
CM16530	LG13	89.396	2.17
CM10696	LG13	89.913	0.517
CM4010	LG13	94.774	4.861
CM25275	LG13	95.734	0.96
CM41662	LG13	99.417	3.683
CM5699	LG13	102.103	2.686
CM66532	LG13	107.107	5.004
CM57930	LG13	110.543	3.436
CM25795	LG13	113.66	3.117
CM17795	LG14	4.769	4.769
CM23393	LG14	9.273	4.504
CM50739	LG14	12.513	3.24
CM58646	LG14	18.033	5.52
CM46049	LG14	21.367	3.334
CM29341	LG14	23.853	2.486
CM63903	LG14	26.196	2.343
CM79872	LG14	27.753	1.557
CM11408	LG14	37.976	10.223
CM1196	LG14	38.757	0.781
CM65514	LG14	43.471	4.714
CM24937	LG14	44.982	1.511
CM4952	LG14	48.319	3.337
CM57496	LG14	48.884	0.565
CM73993	LG14	49.873	0.989
CM67280	LG14	52.155	2.282
CM5596	LG14	60.859	8.704
CM50893	LG15	0	0
CM28234	LG15	7.741	7.741
CM8286	LG15	10.182	2.441
CM35121	LG15	11.223	1.041
CM63252	LG15	15.028	3.805
CM10914	LG15	16.743	1.715
CM74594	LG15	20.299	3.556
CM26209	LG15	23.352	3.053
CM28983	LG15	25.546	2.194
CM15068	LG15	26.849	1.303
CM23413	LG15	27.406	0.557
CM72710	LG15	29.269	1.863
CM44893	LG15	32.703	3.434
CM40210	LG15	34.864	2.161
CM3783	LG15	35.006	0.142
CM17640	LG15	35.377	0.371
CM50860	LG15	36.953	1.576
CM9274	LG15	37.364	0.411
CM52810	LG15	40.314	2.95
CM45327	LG15	40.343	0.029
CM1408	LG15	42.078	1.735
CM68794	LG15	42.717	0.639
CM34430	LG15	43.588	0.871
CM36563	LG15	44.588	1
CM74035	LG15	44.961	0.373
CM58210	LG15	45.287	0.326
CM12611	LG15	45.829	0.542
CM9683	LG15	45.988	0.159
CM65375	LG15	46.352	0.364
CM79655	LG15	46.947	0.595
CM1031	LG15	47.187	0.24
CM39036	LG15	47.307	0.12
CM74252	LG15	47.739	0.432
CM38344	LG15	47.923	0.184
CM25864	LG15	49.224	1.301
CM47074	LG15	50.468	1.244
CM45957	LG15	50.766	0.298
CM30206	LG15	51.553	0.787
CM40893	LG15	52.734	1.181
CM72358	LG15	53.892	1.158
CM1218	LG15	55.227	1.335
CM69493	LG15	56.043	0.816
CM46789	LG15	57.203	1.16
CM67160	LG15	57.686	0.483
CM25437	LG15	57.925	0.239
CM35542	LG15	61.885	3.96
CM58965	LG15	62.135	0.25
CM376	LG15	62.267	0.132
CM63591	LG15	65.835	3.568
CM77851	LG15	67.327	1.492
CM11676	LG15	68.847	1.52
CM69600	LG15	69.782	0.935
CM10195	LG15	74.493	4.711
CM79485	LG15	74.669	0.176
CM68378	LG15	74.846	0.177
CM35970	LG15	76.513	1.667
CM63285	LG15	77.286	0.773
CM34538	LG15	77.839	0.553
CM76915	LG15	78.331	0.492
CM39459	LG15	79.06	0.729
CM23395	LG15	79.221	0.161
CM28097	LG15	79.432	0.211
CM26742	LG15	79.722	0.29
CM66736	LG15	82.71	2.988
CM42970	LG15	82.984	0.274
CM62613	LG15	84.414	1.43
CM13810	LG16	0	0
CM21405	LG16	9.101	9.101
CM12506	LG16	13.755	4.654
CM72469	LG16	17.763	4.008
CM4870	LG16	18.109	0.346
CM76023	LG16	22.339	4.23
CM58208	LG16	22.707	0.368
CM75835	LG16	25.232	2.525
CM63303	LG16	28.459	3.227
CM535	LG16	29.12	0.661
CM17395	LG16	29.946	0.826
CM20146	LG16	30.403	0.457
CM11029	LG16	31.148	0.745
CM54829	LG16	31.286	0.138
CM77662	LG16	31.948	0.662
CM38792	LG16	31.957	0.009
CM43838	LG16	32.932	0.975
CM70079	LG16	33.067	0.135
CM6939	LG16	33.341	0.274
CM31228	LG16	33.997	0.656
CM4798	LG16	34.742	0.745
CM35579	LG16	35.162	0.42
CM57712	LG16	36.456	1.294
CM77493	LG16	37.71	1.254
CM69389	LG16	38.942	1.232
CM23660	LG16	39.146	0.204
CM37265	LG16	40.072	0.926
CM10719	LG16	40.292	0.22
CM76756	LG16	41.061	0.769
CM67574	LG16	41.467	0.406
CM19496	LG16	42.132	0.665
CM29026	LG16	42.658	0.526
CM4501	LG16	43.531	0.873
CM52933	LG16	44.766	1.235
CM12294	LG16	45.345	0.579
CM45828	LG16	46.369	1.024
CM15291	LG16	47.11	0.741
CM73202	LG16	48.248	1.138
CM63682	LG16	48.486	0.238
CM9950	LG16	48.849	0.363
CM44467	LG16	49.641	0.792
CM55492	LG16	49.673	0.032
CM65706	LG16	49.876	0.203
CM26548	LG16	50.147	0.271
CM68181	LG16	51.369	1.222
CM66302	LG16	51.691	0.322
CM9975	LG16	51.759	0.068
CM30834	LG16	51.993	0.234
CM29009	LG16	52.548	0.555
CM4981	LG16	54.661	2.113
CM10988	LG16	54.958	0.297
CM65213	LG16	56.338	1.38
CM72876	LG16	56.846	0.508
CM22156	LG16	59.694	2.848
CM4997	LG16	60.124	0.43
CM74045	LG16	67.626	7.502
CM23829	LG16	68.23	0.604
CM45723	LG16	68.534	0.304
CM50139	LG16	71.793	3.259
CM38079	LG16	72.608	0.815
CM45196	LG16	74.919	2.311
CM60738	LG16	78.269	3.35
CM77779	LG16	79.631	1.362
CM19241	LG16	80.88	1.249
CM76784	LG16	81.902	1.022
CM34937	LG16	82.931	1.029
CM54179	LG16	87.107	4.176
CM25175	LG16	87.485	0.378
CM35798	LG16	91.118	3.633
CM17200	LG16	94.9	3.782
CM8226	LG16	99.403	4.503
CM19101	LG17	11.996	11.996
CM46613	LG17	14.588	2.592
CM70107	LG17	15.856	1.268
CM35167	LG17	16.629	0.773
CM51281	LG17	39.662	23.033
CM36954	LG17	43.784	4.122
CM36779	LG17	44.429	0.645
CM7539	LG17	47.102	2.673
CM55394	LG17	50.797	3.695
CM17887	LG17	52.713	1.916
CM27790	LG17	55.63	2.917
CM74873	LG17	56.435	0.805
CM74069	LG17	57.808	1.373
CM76059	LG17	58.686	0.878
CM7477	LG17	59.36	0.674
CM68097	LG17	60.671	1.311
CM14452	LG17	61.424	0.753
CM25582	LG17	63.893	2.469
CM67502	LG17	65.097	1.204
CM74100	LG17	66.457	1.36
CM42121	LG17	67.931	1.474
CM31107	LG17	68.463	0.532
CM22656	LG17	69.001	0.538
CM40033	LG17	69.784	0.783
CM45374	LG17	70.514	0.73
CM27207	LG17	70.547	0.033
CM37088	LG17	70.706	0.159
CM10032	LG17	71.015	0.309
CM11238	LG17	71.078	0.063
CM80876	LG17	71.205	0.127
CM11907	LG17	71.234	0.029
CM56606	LG17	72.001	0.767
CM62596	LG17	72.337	0.336
CM62785	LG17	73.233	0.896
CM1344	LG17	74.023	0.79
CM22533	LG17	74.55	0.527
CM37418	LG17	74.732	0.182
CM72817	LG17	74.963	0.231
CM8744	LG17	75.652	0.689
CM19621	LG17	77.081	1.429
CM70629	LG17	77.405	0.324
CM59177	LG17	80.066	2.661
CM21318	LG17	80.847	0.781
CM67461	LG17	81.748	0.901
CM8520	LG17	82.947	1.199
CM25466	LG17	83.084	0.137
CM200	LG17	84.624	1.54
CM13893	LG17	85.905	1.281
CM69940	LG17	86.368	0.463
CM78079	LG17	86.782	0.414
CM75497	LG17	87.396	0.614
CM74643	LG17	89.314	1.918
CM43442	LG17	90.553	1.239
CM4634	LG17	91.429	0.876
CM37932	LG17	92.483	1.054
CM69900	LG17	93.074	0.591
CM14817	LG17	95.564	2.49
CM75785	LG17	95.576	0.012
CM30765	LG17	95.858	0.282
CM57026	LG17	96.109	0.251
CM17603	LG17	99.249	3.14
CM67563	LG17	99.799	0.55
CM23740	LG17	100.667	0.868
CM69687	LG17	111.47	10.803
CM81150	LG17	117.351	5.881
CM80136	LG18	0	0
CM5775	LG18	6.89	6.89
CM39506	LG18	8.775	1.885
CM9075	LG18	13.58	4.805
CM14403	LG18	13.967	0.387
CM18685	LG18	15.966	1.999
CM9483	LG18	18.531	2.565
CM75341	LG18	19.799	1.268
CM53339	LG18	21.534	1.735
CM37355	LG18	25.752	4.218
CM50070	LG18	26.172	0.42
CM36472	LG18	29.312	3.14
CM46198	LG18	29.81	0.498
CM71904	LG18	31.519	1.709
CM40800	LG18	32.105	0.586
CM75663	LG18	33.292	1.187
CM40798	LG18	34.328	1.036
CM40718	LG18	37.286	2.958
CM4551	LG18	37.495	0.209
CM37538	LG18	38.531	1.036
CM20981	LG18	38.538	0.007
CM16198	LG18	38.888	0.35
CM7773	LG18	39.781	0.893
CM11700	LG18	39.968	0.187
CM38319	LG18	41.57	1.602
CM13036	LG18	41.673	0.103
CM64583	LG18	41.982	0.309
CM7813	LG18	43.048	1.066
CM70679	LG18	43.212	0.164
CM61446	LG18	44.491	1.279
CM5605	LG18	44.796	0.305
CM27379	LG18	45.614	0.818
CM32256	LG18	45.981	0.367
CM550	LG18	46.338	0.357
CM15897	LG18	47.094	0.756
CM63218	LG18	47.464	0.37
CM70054	LG18	47.474	0.01
CM20250	LG18	47.632	0.158
CM43553	LG18	48.782	1.15
CM33943	LG18	49.01	0.228
CM66870	LG18	49.221	0.211
CM4229	LG18	49.261	0.04
CM60340	LG18	49.308	0.047
CM17407	LG18	50.826	1.518
CM26805	LG18	51.373	0.547
CM12693	LG18	51.579	0.206
CM42118	LG18	53.416	1.837
CM11405	LG18	53.58	0.164
CM68922	LG18	53.965	0.385
CM8833	LG18	55.461	1.496
CM1765	LG18	55.906	0.445
CM13459	LG18	57.505	1.599
CM40544	LG18	57.859	0.354
CM5252	LG18	57.962	0.103
CM33145	LG18	58.555	0.593
CM24167	LG18	59.822	1.267
CM64535	LG18	60.402	0.58
CM4477	LG18	61.857	1.455
CM71492	LG18	63.259	1.402
CM74599	LG18	63.421	0.162
CM65191	LG18	63.46	0.039
CM80250	LG18	65.35	1.89
CM38957	LG18	66.091	0.741
CM32322	LG18	67.381	1.29
CM39189	LG18	68.013	0.632
CM75017	LG18	68.573	0.56
CM9355	LG18	69.397	0.824
CM15875	LG18	71.757	2.36
CM44939	LG18	73.023	1.266
CM21957	LG18	73.083	0.06
CM39609	LG18	74.396	1.313
CM11996	LG18	75.574	1.178
CM57647	LG18	75.717	0.143
CM41733	LG18	76.132	0.415
CM13711	LG18	76.568	0.436
CM11468	LG18	76.711	0.143
CM65116	LG18	77.152	0.441
CM11328	LG18	77.667	0.515
CM39925	LG18	78.905	1.238
CM75461	LG18	79.486	0.581
CM76940	LG18	80.586	1.1
CM42029	LG18	83.194	2.608
CM34039	LG18	85.829	2.635
CM614	LG18	88.747	2.918
CM23607	LG19	2.633	2.633
CM70423	LG19	6.236	3.603
CM64551	LG19	7.086	0.85
CM45741	LG19	11.68	4.594
CM45124	LG19	12.538	0.858
CM58066	LG19	13.746	1.208
CM4148	LG19	14.263	0.517
CM51917	LG19	19.452	5.189
CM49928	LG19	20.266	0.814
CM79757	LG19	22.046	1.78
CM53702	LG19	23.379	1.333
CM76456	LG19	23.921	0.542
CM53856	LG19	24.84	0.919
CM46243	LG19	25.491	0.651
CM7608	LG19	26.011	0.52
CM46795	LG19	27.078	1.067
CM24303	LG19	28.6	1.522
CM66410	LG19	30.453	1.853
CM2817	LG19	30.656	0.203
CM917	LG19	31.4	0.744
CM39188	LG19	31.575	0.175
CM2617	LG19	31.753	0.178
CM63220	LG19	33.708	1.955
CM27934	LG19	35.622	1.914
CM68058	LG19	36.419	0.797
CM77101	LG19	37.393	0.974
CM34974	LG19	39.038	1.645
CM40207	LG19	40.353	1.315
CM78812	LG19	40.722	0.369
CM20854	LG19	42.174	1.452
CM5957	LG19	43.759	1.585
CM12400	LG19	46.467	2.708
CM3807	LG19	46.782	0.315
CM598	LG19	47.072	0.29
CM17869	LG19	47.146	0.074
CM18501	LG19	48.124	0.978
CM75916	LG19	48.327	0.203
CM63537	LG19	48.984	0.657
CM23218	LG19	50.116	1.132
CM23536	LG19	51.142	1.026
CM74139	LG19	52.462	1.32
CM55669	LG19	52.762	0.3
CM47120	LG19	53.218	0.456
CM5439	LG19	54.643	1.425
CM57085	LG19	55.842	1.199
CM35090	LG19	57.116	1.274
CM8960	LG19	59.286	2.17
CM77059	LG19	62.109	2.823
CM42601	LG19	65.259	3.15
CM46053	LG19	67.083	1.824
CM57391	LG19	68.434	1.351
CM55504	LG19	70.392	1.958
CM18142	LG19	70.818	0.426
CM20461	LG19	70.949	0.131
CM24807	LG19	71.885	0.936
CM78500	LG19	72.856	0.971
CM20514	LG19	73.702	0.846
CM24121	LG19	74.136	0.434
CM79543	LG19	75.567	1.431
CM26918	LG19	75.924	0.357
CM12361	LG19	76.307	0.383
CM77024	LG19	77.257	0.95
CM4630	LG19	79.701	2.444
CM51205	LG19	80.638	0.937
CM25079	LG19	80.926	0.288
CM34330	LG19	81.53	0.604
CM12220	LG19	84.107	2.577
CM41225	LG19	87.039	2.932
CM26798	LG20	2.037	2.037
CM74425	LG20	4.049	2.012
CM60233	LG20	8.09	4.041
CM13486	LG20	17.669	9.579
CM28937	LG20	20.125	2.456
CM67358	LG20	21.134	1.009
CM16632	LG20	21.82	0.686
CM67304	LG20	22.664	0.844
CM72826	LG20	24.068	1.404
CM25005	LG20	24.457	0.389
CM68964	LG20	25.143	0.686
CM7503	LG20	25.873	0.73
CM79207	LG20	27.526	1.653
CM41962	LG20	30.259	2.733
CM76149	LG20	31.862	1.603
CM12872	LG20	34.135	2.273
CM50395	LG20	35.84	1.705
CM28876	LG20	38.87	3.03
CM3078	LG20	41.747	2.877
CM12140	LG20	42.293	0.546
CM40461	LG20	45.041	2.748
CM8687	LG20	46.053	1.012
CM6602	LG20	46.51	0.457
CM15442	LG20	46.7	0.19
CM25180	LG20	52.522	5.822
CM45583	LG20	53.415	0.893
CM71055	LG20	53.581	0.166
CM29909	LG20	53.813	0.232
CM33408	LG20	54.988	1.175
CM936	LG20	55.265	0.277
CM33729	LG20	56.414	1.149
CM64020	LG20	57.434	1.02
CM76863	LG20	58.1	0.666
CM50523	LG20	59.203	1.103
CM55670	LG20	59.644	0.441
CM31116	LG20	59.883	0.239
CM64251	LG20	61.314	1.431
CM54319	LG20	63.071	1.757
CM64240	LG20	64.408	1.337
CM2287	LG20	64.735	0.327
CM16079	LG20	65.399	0.664
CM71017	LG20	66.043	0.644
CM43952	LG20	67.172	1.129
CM7585	LG20	70.034	2.862
CM18147	LG20	72.455	2.421
CM33468	LG20	73.231	0.776
CM40615	LG20	73.99	0.759
CM17656	LG20	74.338	0.348
CM64907	LG20	76.041	1.703
CM709	LG20	82.454	6.413
CM47219	LG20	82.805	0.351
CM66451	LG20	83.098	0.293
CM19143	LG20	84.548	1.45
CM56968	LG20	85.662	1.114
CM6848	LG20	86.568	0.906
CM70071	LG20	89.432	2.864
CM13576	LG20	89.791	0.359
CM32081	LG20	90.709	0.918
CM64736	LG20	92.46	1.751
CM38862	LG20	92.938	0.478
CM13899	LG20	93.426	0.488
CM75577	LG20	93.945	0.519
CM68280	LG20	96.105	2.16
CM15434	LG20	96.244	0.139
CM77109	LG20	97.953	1.709
CM34687	LG20	98.77	0.817
CM39104	LG20	105.608	6.838
CM51197	LG20	107.319	1.711
CM27958	LG20	111.019	3.7
CM49801	LG21	0	0
CM2758	LG21	1.32	1.32
CM5738	LG21	4.984	3.664
CM21257	LG21	5.393	0.409
CM60585	LG21	6.923	1.53
CM13853	LG21	7.255	0.332
CM61242	LG21	9.86	2.605
CM34271	LG21	10.327	0.467
CM7189	LG21	10.599	0.272
CM54087	LG21	11.505	0.906
CM43351	LG21	13.476	1.971
CM12261	LG21	14.859	1.383
CM72209	LG21	17.528	2.669
CM80271	LG21	18.06	0.532
CM57178	LG21	18.491	0.431
CM26106	LG21	20.111	1.62
CM18034	LG21	21.613	1.502
CM58971	LG21	23.965	2.352
CM29575	LG21	24.902	0.937
CM55455	LG21	25.75	0.848
CM60878	LG21	26.785	1.035
CM41839	LG21	27.678	0.893
CM46270	LG21	28.287	0.609
CM72933	LG21	29.218	0.931
CM14099	LG21	29.907	0.689
CM37240	LG21	33.172	3.265
CM45232	LG21	35.421	2.249
CM9270	LG21	35.459	0.038
CM26570	LG21	35.666	0.207
CM11407	LG21	35.772	0.106
CM21525	LG21	37.365	1.593
CM73828	LG21	37.702	0.337
CM40140	LG21	39.214	1.512
CM11363	LG21	39.492	0.278
CM25888	LG21	39.597	0.105
CM23360	LG21	39.915	0.318
CM8341	LG21	40.534	0.619
CM23681	LG21	41.131	0.597
CM18897	LG21	42.075	0.944
CM5672	LG21	43.557	1.482
CM13565	LG21	45.147	1.59
CM1390	LG21	45.656	0.509
CM24455	LG21	47.109	1.453
CM67947	LG21	48.548	1.439
CM1997	LG21	49.45	0.902
CM14664	LG21	55.076	5.626
CM8970	LG21	55.966	0.89
CM74611	LG21	56.076	0.11
CM65417	LG21	56.469	0.393
CM71827	LG21	57.1	0.631
CM12263	LG21	59.295	2.195
CM9843	LG21	60.15	0.855
CM7111	LG21	60.379	0.229
CM69530	LG21	61.611	1.232
CM64767	LG21	62.619	1.008
CM65702	LG21	69.471	6.852
CM16562	LG21	71.828	2.357
CM35530	LG21	73.15	1.322
CM65269	LG22	6.041	6.041
CM24221	LG22	8.189	2.148
CM3642	LG22	13.455	5.266
CM32684	LG22	13.614	0.159
CM24135	LG22	14.583	0.969
CM71399	LG22	15.315	0.732
CM39584	LG22	22.773	7.458
CM33297	LG22	23.867	1.094
CM52110	LG22	26.242	2.375
CM60005	LG22	26.387	0.145
CM9921	LG22	27.331	0.944
CM17573	LG22	28.331	1
CM12882	LG22	30.059	1.728
CM59846	LG22	31.946	1.887
CM20170	LG22	32.699	0.753
CM80470	LG22	36.637	3.938
CM40243	LG22	37.775	1.138
CM33342	LG22	38.75	0.975
CM72849	LG22	42.372	3.622
CM50431	LG22	44.052	1.68
CM55924	LG22	44.25	0.198
CM50360	LG22	44.52	0.27
CM5985	LG22	44.943	0.423
CM28610	LG22	45.055	0.112
CM15615	LG22	45.103	0.048
CM70185	LG22	45.465	0.362
CM46875	LG22	45.983	0.518
CM58249	LG22	46.175	0.192
CM80464	LG22	46.685	0.51
CM26602	LG22	47.569	0.884
CM56137	LG22	47.778	0.209
CM69460	LG22	47.807	0.029
CM3981	LG22	47.939	0.132
CM78530	LG22	48.101	0.162
CM5159	LG22	48.243	0.142
CM71846	LG22	48.507	0.264
CM10092	LG22	48.532	0.025
CM30483	LG22	48.889	0.357
CM29517	LG22	51.012	2.123
CM70458	LG22	51.792	0.78
CM9141	LG22	53.288	1.496
CM24596	LG22	53.418	0.13
CM1546	LG22	53.77	0.352
CM66649	LG22	54.443	0.673
CM9627	LG22	55.506	1.063
CM78045	LG22	55.947	0.441
CM21172	LG22	56.747	0.8
CM39574	LG22	57.203	0.456
CM5863	LG22	60.681	3.478
CM23437	LG22	61.3	0.619
CM60126	LG22	61.921	0.621
CM33570	LG22	70.845	8.924
CM8879	LG22	72.58	1.735
CM42003	LG22	81.335	8.755
CM55146	LG22	82.736	1.401
CM58840	LG22	86.037	3.301
CM77799	LG22	88.87	2.833
CM11110	LG22	90.181	1.311
CM75495	LG22	95.542	5.361
CM12738	LG22	98.837	3.295
CM67201	LG22	108.315	9.478
CM19079	LG22	110.429	2.114
CM29249	LG22	111.788	1.359
CM32204	LG22	112.567	0.779
CM81184	LG22	114.078	1.511
CM69018	LG22	119.476	5.398
CM42033	LG22	120.789	1.313
CM47207	LG22	124.575	3.786
CM42176	LG23	4.676	4.676
CM11627	LG23	10.948	6.272
CM51400	LG23	11.784	0.836
CM38301	LG23	13.074	1.29
CM80200	LG23	14.449	1.375
CM37078	LG23	15.025	0.576
CM45577	LG23	17.826	2.801
CM8913	LG23	20.579	2.753
CM73428	LG23	23.538	2.959
CM5449	LG23	25.035	1.497
CM1506	LG23	26.622	1.587
CM78529	LG23	27.568	0.946
CM44825	LG23	29.045	1.477
CM30239	LG23	29.264	0.219
CM75788	LG23	30.254	0.99
CM61313	LG23	34.33	4.076
CM36303	LG23	36.911	2.581
CM54681	LG23	37.378	0.467
CM18641	LG23	39.154	1.776
CM20411	LG23	39.488	0.334
CM14420	LG23	40.926	1.438
CM61762	LG23	42.332	1.406
CM9869	LG23	43.568	1.236
CM2811	LG23	44.316	0.748
CM73421	LG23	44.833	0.517
CM62525	LG23	45.513	0.68
CM5690	LG23	46.338	0.825
CM8673	LG23	47.607	1.269
CM14449	LG23	48.403	0.796
CM63894	LG23	49.013	0.61
CM11294	LG23	49.441	0.428
CM1913	LG23	49.597	0.156
CM10069	LG23	52.106	2.509
CM71718	LG23	52.536	0.43
CM5040	LG23	53.338	0.802
CM34597	LG23	54.02	0.682
CM74373	LG23	54.68	0.66
CM75962	LG23	55.561	0.881
CM4470	LG23	55.792	0.231
CM30073	LG23	55.878	0.086
CM40384	LG23	55.921	0.043
CM19862	LG23	55.979	0.058
CM28280	LG23	56.697	0.718
CM70064	LG23	56.878	0.181
CM26250	LG23	57.697	0.819
CM3916	LG23	60	2.303
CM66326	LG23	60.876	0.876
CM34078	LG23	61.577	0.701
CM53166	LG23	62.651	1.074
CM80721	LG23	64.855	2.204
CM57476	LG23	65.83	0.975
CM9926	LG23	67.539	1.709
CM10016	LG23	67.641	0.102
CM46827	LG23	69.99	2.349
CM18537	LG23	71.127	1.137
CM12373	LG23	73.357	2.23
CM1269	LG23	74.079	0.722
CM47295	LG23	74.615	0.536
CM52057	LG23	76.452	1.837
CM67195	LG23	80.347	3.895
CM70380	LG23	94.571	14.224
CM6766	LG24	3.18	3.18
CM63954	LG24	10.914	7.734
CM80783	LG24	14.489	3.575
CM43383	LG24	17.828	3.339
CM62051	LG24	19.46	1.632
CM7480	LG24	20.862	1.402
CM61230	LG24	21.162	0.3
CM68494	LG24	22.894	1.732
CM16954	LG24	23.668	0.774
CM24385	LG24	24.581	0.913
CM79566	LG24	24.962	0.381
CM20470	LG24	25.839	0.877
CM25083	LG24	27.414	1.575
CM5903	LG24	27.42	0.006
CM38372	LG24	28.057	0.637
CM40304	LG24	28.836	0.779
CM17329	LG24	29.173	0.337
CM14368	LG24	29.324	0.151
CM68436	LG24	30.246	0.922
CM11785	LG24	32.694	2.448
CM59095	LG24	34.515	1.821
CM6686	LG24	34.619	0.104
CM67799	LG24	35.019	0.4
CM60166	LG24	36.051	1.032
CM79175	LG24	37.846	1.795
CM20798	LG24	38.141	0.295
CM24692	LG24	39.185	1.044
CM55901	LG24	39.294	0.109
CM64855	LG24	39.315	0.021
CM2667	LG24	39.518	0.203
CM11097	LG24	39.652	0.134
CM18916	LG24	39.939	0.287
CM21047	LG24	40.34	0.401
CM16840	LG24	41.125	0.785
CM80004	LG24	41.316	0.191
CM79282	LG24	41.388	0.072
CM51443	LG24	41.988	0.6
CM43664	LG24	44.076	2.088
CM25873	LG24	45.69	1.614
CM56507	LG24	46.443	0.753
CM17965	LG24	46.677	0.234
CM79741	LG24	47.599	0.922
CM57635	LG24	48.135	0.536
CM10540	LG24	48.912	0.777
CM61245	LG24	51.026	2.114
CM28757	LG24	53.768	2.742
CM58099	LG24	54.44	0.672
CM37319	LG24	55.906	1.466
CM40575	LG24	56.525	0.619
CM28149	LG24	57.187	0.662
CM13707	LG24	58.116	0.929
CM42072	LG24	58.934	0.818
CM57955	LG24	59.3	0.366
CM2185	LG24	59.634	0.334
CM41212	LG24	60.082	0.448
CM72796	LG24	62.065	1.983
CM35057	LG24	62.913	0.848
CM34464	LG24	63.672	0.759
CM75429	LG24	64.456	0.784
CM79693	LG24	67.958	3.502
CM70374	LG24	68.297	0.339
CM19962	LG24	74.087	5.79
CM76377	LG24	74.877	0.79
CM30917	LG24	75.708	0.831
CM30700	LG24	76.675	0.967
CM15913	LG24	78.165	1.49
CM47384	LG24	79.464	1.299
CM27729	LG24	80.379	0.915
CM36957	LG24	82.432	2.053
CM77540	LG24	83.222	0.79
CM18829	LG24	83.94	0.718
CM1986	LG24	84.503	0.563
CM80131	LG24	85.624	1.121
CM17377	LG24	86.587	0.963
CM24513	LG25	10.319	10.319
CM41451	LG25	16.627	6.308
CM66700	LG25	17.94	1.313
CM55676	LG25	20.048	2.108
CM54634	LG25	22.968	2.92
CM39138	LG25	24.256	1.288
CM18371	LG25	27.732	3.476
CM7304	LG25	34.447	6.715
CM80970	LG25	35.192	0.745
CM19567	LG25	38.823	3.631
CM65767	LG25	41.321	2.498
CM43887	LG25	42.111	0.79
CM43635	LG25	42.72	0.609
CM11690	LG25	45.577	2.857
CM52328	LG25	47.171	1.594
CM41643	LG25	48.202	1.031
CM48198	LG25	50.642	2.44
CM10591	LG25	54.991	4.349
CM6370	LG25	55.183	0.192
CM76161	LG25	55.35	0.167
CM74915	LG25	55.479	0.129
CM2827	LG25	55.765	0.286
CM80705	LG25	57.354	1.589
CM13844	LG25	58.128	0.774
CM16437	LG25	59.265	1.137
CM45775	LG25	63.34	4.075
CM4710	LG25	67.454	4.114
CM32132	LG26	0	0
CM46963	LG26	1.921	1.921
CM33774	LG26	3.053	1.132
CM2889	LG26	4.529	1.476
CM70600	LG26	5.442	0.913
CM4874	LG26	5.91	0.468
CM61998	LG26	8.251	2.341
CM14741	LG26	9.72	1.469
CM11654	LG26	10.073	0.353
CM43242	LG26	10.485	0.412
CM73666	LG26	10.6	0.115
CM20903	LG26	12.251	1.651
CM6034	LG26	13.223	0.972
CM60218	LG26	13.903	0.68
CM59736	LG26	14.492	0.589
CM42811	LG26	14.911	0.419
CM25204	LG26	20.476	5.565
CM21796	LG26	20.879	0.403
CM64613	LG26	23.739	2.86
CM33628	LG26	28.311	4.572
CM40347	LG26	31.812	3.501
CM59668	LG26	33.903	2.091
CM18267	LG26	35.979	2.076
CM55856	LG26	37.411	1.432
CM42496	LG26	38.821	1.41
CM35819	LG26	40.097	1.276
CM40560	LG26	41.37	1.273
CM58094	LG26	47.576	6.206
CM77026	LG26	48.54	0.964
CM42611	LG26	50.003	1.463
CM58547	LG26	53.003	3
CM19265	LG26	53.813	0.81
CM10146	LG26	56.743	2.93
CM55574	LG26	57.734	0.991
CM46029	LG26	58.26	0.526
CM27174	LG26	58.323	0.063
CM61682	LG26	58.819	0.496
CM72365	LG26	59.084	0.265
CM49679	LG26	59.863	0.779
CM69628	LG26	60.295	0.432
CM48230	LG26	60.971	0.676
CM35705	LG26	61.697	0.726
CM22250	LG26	63.006	1.309
CM68124	LG26	64.231	1.225
CM41706	LG26	64.414	0.183
CM34010	LG26	65.873	1.459
CM53288	LG26	69.831	3.958
CM5703	LG26	70.196	0.365
CM35816	LG26	72.152	1.956
CM14094	LG26	79.792	7.64
CM75159	LG26	80.656	0.864
CM58042	LG26	81.086	0.43
CM51401	LG26	83.242	2.156
CM17669	LG26	85.555	2.313
CM63676	LG27	9.094	9.094
CM63257	LG27	10.239	1.145
CM67101	LG27	16.991	6.752
CM80559	LG27	20.227	3.236
CM69918	LG27	28.915	8.688
CM40126	LG27	29.871	0.956
CM75476	LG27	32.03	2.159
CM40240	LG27	33.857	1.827
CM15056	LG27	34.131	0.274
CM36707	LG27	35.356	1.225
CM5527	LG27	37.041	1.685
CM61348	LG27	37.197	0.156
CM30507	LG27	38.423	1.226
CM60300	LG27	42.204	3.781
CM27881	LG27	46.789	4.585
CM14087	LG27	52.919	6.13
CM29446	LG27	55.218	2.299
CM45409	LG27	55.987	0.769
CM28492	LG27	57.449	1.462
CM70182	LG27	58.296	0.847
CM28951	LG27	61.047	2.751
CM5111	LG27	61.357	0.31
CM39555	LG27	65.527	4.17
CM63152	LG27	67.096	1.569
CM20851	LG27	68.32	1.224
CM63796	LG27	74.844	6.524
CM40306	LG27	75.691	0.847
CM59040	LG27	77.968	2.277
CM52325	LG27	79.877	1.909
CM33637	LG27	81.518	1.641
CM75371	LG27	85.448	3.93
CM58984	LG27	86.678	1.23
CM29579	LG27	87.874	1.196
CM25874	LG27	88.194	0.32
CM35878	LG27	90.634	2.44
CM33711	LG27	92.523	1.889
CM39450	LG27	94.08	1.557
CM42573	LG27	99.82	5.74
CM51435	LG27	100.459	0.639
CM18098	LG27	101.542	1.083
CM81027	LG27	108.049	6.507
CM18493	LG27	108.694	0.645
CM70698	LG27	110.274	1.58
CM10302	LG27	111.176	0.902
CM68434	LG27	111.309	0.133
CM68736	LG27	112.299	0.99
CM2918	LG27	115.175	2.876
CM61887	LG27	115.59	0.415
CM17769	LG27	115.596	0.006
CM53976	LG27	116.851	1.255
CM78352	LG27	117.078	0.227
CM58878	LG27	117.557	0.479
CM68587	LG27	117.825	0.268
CM70524	LG27	119.049	1.224
CM67041	LG27	124.663	5.614

## Sheet: Pacu ArrayxLG
Table Title: Correlation analysis between previously mapped SNPs included on the SerraSNP array and the corresponding linkage map
Locus	Group	Position (cM)	distance markers (cM)			SNPxArray	SNPxLG		observed average cM of LD	expected average cM of LD
47313_85	LG1	6.45	6.45		LG1	568	1503		0.240264	0.241215
51563_52	LG1	9.04	2.59		LG2	412	1013		0.231068	0.239951
17162_99	LG1	15.82	6.78		LG3	375	891		0.34192	0.345653
154238_126	LG1	15.82	0		LG4	341	877		0.375249	0.375249
234385_287	LG1	16.68	0.86		LG5	331	829		0.28568	0.293565
2764_118	LG1	16.68	0		LG6	302	786		0.288212	0.29053
10066_102	LG1	18.29	1.61		LG7	320	767		0.363594	0.363594
26326_49	LG1	19.89	1.6		LG8	293	741		0.3143	0.318635
10009_268	LG1	20.69	0.8		LG9	317	732		0.266782	0.271293
28725_123	LG1	20.69	0		LG10	325	707		0.302585	0.305415
226309_83	LG1	20.84	0.15		LG11	295	696		0.344881	0.344881
25530_126	LG1	22.28	1.44		LG12	286	707		0.364021	0.371853
16950_252	LG1	22.75	0.47		LG13	296	671		0.353277	0.36098
5301_66	LG1	22.75	0		LG14	249	604		0.321084	0.321084
15069_56	LG1	22.75	0		LG15	265	601		0.33366	0.33366
177609_194	LG1	23.07	0.32		LG16	263	548		0.391141	0.397529
268222_70	LG1	23.55	0.48		LG17	255	532		0.36698	0.36698
329_152	LG1	23.55	0		LG18	193	498		0.487772	0.487772
27480_177	LG1	23.55	0		LG19	216	480		0.466435	0.472222
49215_175	LG1	23.55	0		LG20	213	476		0.443239	0.443239
269761_76	LG1	23.55	0		LG21	223	463		0.46278	0.466143
44727_192	LG1	23.71	0.16		LG22	218	458		0.431835	0.43711
28260_121	LG1	23.71	0		LG23	210	455		0.476	0.476
56063_69	LG1	24.03	0.32		LG24	184	418		0.690707	0.690707
4944_242	LG1	24.35	0.32		LG25	187	387		0.538075	0.547647
3144_305	LG1	24.67	0.32		LG26	170	349		0.536412	0.536412
127915_66	LG1	24.83	0.16		LG27	121	262		0.735785	0.75281
27813_74	LG1	24.98	0.15
16141_60	LG1	25.3	0.32		Correlation number of SNPs	0.987157
35597_207	LG1	25.3	0
18986_43	LG1	25.62	0.32		Correlation density of SNPs	0.999451
22842_57	LG1	26.42	0.8
44616_122	LG1	26.58	0.16
43823_50	LG1	26.74	0.16
36078_45	LG1	27.38	0.64
40173_195	LG1	28.01	0.63
13644_45	LG1	28.33	0.32
2422_71	LG1	28.33	0
226344_118	LG1	28.33	0
36328_185	LG1	28.33	0
228476_47	LG1	28.33	0
206683_76	LG1	28.33	0
27451_53	LG1	28.97	0.64
42585_118	LG1	28.97	0
20394_221	LG1	29.93	0.96
29102_62	LG1	29.93	0
219662_47	LG1	30.41	0.48
17208_63	LG1	30.41	0
103439_68	LG1	31.21	0.8
24963_158	LG1	31.37	0.16
32456_76	LG1	31.68	0.31
19896_67	LG1	31.84	0.16
45819_115	LG1	32.16	0.32
18642_66	LG1	32.32	0.16
17894_83	LG1	32.8	0.48
20252_175	LG1	32.96	0.16
26867_187	LG1	33.12	0.16
204461_171	LG1	34.08	0.96
273683_200	LG1	34.72	0.64
31858_246	LG1	34.88	0.16
2609_240	LG1	35.51	0.63
28727_71	LG1	35.67	0.16
29985_60	LG1	36.63	0.96
199642_121	LG1	36.63	0
21755_69	LG1	37.11	0.48
46976_198	LG1	38.23	1.12
44844_159	LG1	38.71	0.48
214045_115	LG1	38.71	0
17648_219	LG1	39.18	0.47
248184_208	LG1	39.66	0.48
26400_64	LG1	39.66	0
207597_69	LG1	40.3	0.64
267524_254	LG1	40.46	0.16
32685_64	LG1	40.62	0.16
25947_200	LG1	42.05	1.43
14701_112	LG1	42.69	0.64
2678_169	LG1	43.17	0.48
55215_129	LG1	43.17	0
20768_243	LG1	43.17	0
1450_250	LG1	44.95	1.78
48711_80	LG1	45.27	0.32
12258_41	LG1	45.27	0
37501_173	LG1	45.27	0
15925_135	LG1	45.27	0
13003_186	LG1	45.27	0
10263_66	LG1	45.27	0
221655_96	LG1	45.27	0
17275_181	LG1	45.27	0
50252_92	LG1	45.43	0.16
6200_93	LG1	45.43	0
40303_92	LG1	45.43	0
26347_86	LG1	45.43	0
219971_275	LG1	45.43	0
225278_61	LG1	45.58	0.15
24090_68	LG1	45.58	0
41495_72	LG1	45.58	0
27257_95	LG1	45.58	0
2775_106	LG1	45.58	0
16205_67	LG1	45.58	0
40418_102	LG1	45.58	0
39531_119	LG1	45.58	0
38594_61	LG1	45.58	0
234512_176	LG1	45.58	0
21929_119	LG1	45.58	0
176177_161	LG1	45.58	0
121642_161	LG1	45.58	0
39663_234	LG1	45.58	0
45793_197	LG1	45.58	0
196883_76	LG1	45.58	0
14315_66	LG1	45.58	0
33681_104	LG1	45.58	0
14894_129	LG1	45.58	0
36531_72	LG1	45.58	0
22931_107	LG1	45.58	0
40374_218	LG1	45.9	0.32
16226_59	LG1	45.9	0
39220_42	LG1	45.9	0
31925_107	LG1	45.9	0
133235_196	LG1	45.9	0
51079_91	LG1	45.9	0
11935_139	LG1	45.9	0
197659_185	LG1	45.9	0
28901_44	LG1	45.9	0
46270_50	LG1	45.9	0
3270_182	LG1	45.9	0
4152_51	LG1	45.9	0
5614_93	LG1	45.9	0
47460_64	LG1	45.9	0
29416_90	LG1	45.9	0
240421_47	LG1	45.9	0
23488_78	LG1	45.9	0
14936_134	LG1	45.9	0
59410_41	LG1	45.9	0
19335_59	LG1	45.9	0
25140_73	LG1	45.9	0
9541_117	LG1	45.9	0
249307_152	LG1	46.22	0.32
13640_132	LG1	46.22	0
16497_82	LG1	46.22	0
196443_52	LG1	46.22	0
46063_112	LG1	46.22	0
14126_45	LG1	46.38	0.16
26580_64	LG1	46.38	0
36820_101	LG1	46.38	0
32799_54	LG1	46.38	0
18094_52	LG1	46.38	0
7407_63	LG1	46.38	0
271830_81	LG1	46.54	0.16
257364_71	LG1	46.54	0
6505_104	LG1	46.54	0
233726_186	LG1	46.54	0
26959_119	LG1	46.7	0.16
36618_115	LG1	46.7	0
48310_154	LG1	46.7	0
195689_83	LG1	46.7	0
42952_63	LG1	46.7	0
31106_154	LG1	47.18	0.48
10408_93	LG1	47.49	0.31
49658_192	LG1	47.49	0
22647_69	LG1	47.49	0
15402_42	LG1	47.49	0
212135_127	LG1	47.49	0
40636_55	LG1	47.49	0
38889_170	LG1	47.65	0.16
21979_201	LG1	47.65	0
51978_53	LG1	47.81	0.16
45453_65	LG1	47.97	0.16
23611_143	LG1	47.97	0
225839_69	LG1	47.97	0
45217_100	LG1	47.97	0
9693_76	LG1	48.13	0.16
278791_128	LG1	48.13	0
102812_230	LG1	48.29	0.16
39075_111	LG1	48.77	0.48
31260_198	LG1	48.93	0.16
270965_71	LG1	49.4	0.47
211018_240	LG1	49.88	0.48
27095_58	LG1	50.04	0.16
41317_112	LG1	50.04	0
210279_74	LG1	50.04	0
18994_133	LG1	50.04	0
277104_265	LG1	50.04	0
11131_80	LG1	50.04	0
44893_245	LG1	50.04	0
220735_79	LG1	50.04	0
17548_67	LG1	50.04	0
15254_184	LG1	50.04	0
36000_106	LG1	50.04	0
35809_261	LG1	50.04	0
151890_84	LG1	50.04	0
12666_216	LG1	50.04	0
25500_182	LG1	50.04	0
165179_118	LG1	50.04	0
236991_48	LG1	50.04	0
52043_321	LG1	50.2	0.16
21020_120	LG1	50.36	0.16
26332_205	LG1	51.16	0.8
154614_207	LG1	51.48	0.32
242027_41	LG1	52.92	1.44
40656_79	LG1	53.08	0.16
113131_89	LG1	53.39	0.31
231950_74	LG1	53.39	0
49553_94	LG1	53.39	0
23539_59	LG1	53.39	0
262305_259	LG1	53.39	0
27334_210	LG1	53.39	0
40089_65	LG1	53.55	0.16
26217_259	LG1	53.71	0.16
5166_92	LG1	54.03	0.32
10417_99	LG1	54.03	0
109468_117	LG1	54.03	0
13891_203	LG1	54.67	0.64
242152_68	LG1	54.67	0
32186_252	LG1	54.83	0.16
1091_67	LG1	54.99	0.16
66684_68	LG1	56.74	1.75
16403_79	LG1	56.9	0.16
258100_61	LG1	57.06	0.16
16767_48	LG1	57.54	0.48
203150_83	LG1	57.54	0
33616_55	LG1	57.7	0.16
9707_58	LG1	57.86	0.16
41316_69	LG1	57.86	0
27098_184	LG1	58.02	0.16
232560_110	LG1	58.02	0
24591_156	LG1	58.33	0.31
233931_298	LG1	58.81	0.48
276072_218	LG1	58.81	0
13861_247	LG1	59.13	0.32
10488_106	LG1	60.41	1.28
39482_52	LG1	60.41	0
185064_62	LG1	60.73	0.32
18511_60	LG1	61.05	0.32
54627_51	LG1	61.37	0.32
17724_77	LG1	61.52	0.15
50171_47	LG1	62.32	0.8
3679_149	LG1	62.48	0.16
57632_52	LG1	62.48	0
53374_55	LG1	62.48	0
6734_46	LG1	62.48	0
3452_180	LG1	62.48	0
49178_86	LG1	62.64	0.16
33157_94	LG1	62.96	0.32
11851_84	LG1	62.96	0
50540_93	LG1	63.12	0.16
17848_61	LG1	63.12	0
38520_176	LG1	63.44	0.32
2879_210	LG1	63.44	0
18833_167	LG1	63.6	0.16
143454_80	LG1	63.76	0.16
18591_298	LG1	63.76	0
168999_269	LG1	64.39	0.63
7676_172	LG1	64.39	0
242722_118	LG1	65.84	1.45
4206_70	LG1	66.16	0.32
30507_109	LG1	66.16	0
45189_65	LG1	66.16	0
153390_86	LG1	67.12	0.96
54375_245	LG1	67.44	0.32
44814_81	LG1	67.44	0
23247_69	LG1	67.44	0
34905_266	LG1	67.44	0
186961_151	LG1	67.6	0.16
224055_50	LG1	67.6	0
18954_93	LG1	67.6	0
260465_149	LG1	67.76	0.16
81947_41	LG1	67.76	0
220731_246	LG1	67.76	0
53795_98	LG1	68.56	0.8
8996_63	LG1	68.56	0
262395_43	LG1	69.36	0.8
6771_122	LG1	69.51	0.15
37087_51	LG1	69.51	0
204560_128	LG1	69.51	0
38210_53	LG1	70.47	0.96
10241_97	LG1	70.47	0
10435_133	LG1	70.63	0.16
68_53	LG1	71.11	0.48
79847_172	LG1	73.71	2.6
35859_114	LG1	73.87	0.16
10045_65	LG1	74.19	0.32
21420_86	LG1	74.19	0
28094_102	LG1	74.51	0.32
11760_269	LG1	74.51	0
24146_48	LG1	74.83	0.32
24117_69	LG1	74.83	0
203285_70	LG1	74.83	0
23084_136	LG1	74.83	0
45323_56	LG1	75.15	0.32
33272_121	LG1	75.46	0.31
156683_132	LG1	75.62	0.16
22933_287	LG1	75.94	0.32
16749_52	LG1	76.26	0.32
28010_122	LG1	76.26	0
58487_118	LG1	76.42	0.16
22463_221	LG1	76.42	0
9941_48	LG1	76.42	0
38401_91	LG1	76.42	0
21773_78	LG1	76.42	0
3305_256	LG1	76.42	0
263637_77	LG1	77.05	0.63
11788_63	LG1	77.05	0
185260_326	LG1	77.21	0.16
19589_74	LG1	77.21	0
48681_308	LG1	77.21	0
38615_99	LG1	77.37	0.16
17556_64	LG1	77.69	0.32
32719_47	LG1	77.69	0
28566_229	LG1	77.69	0
252774_252	LG1	77.69	0
39202_180	LG1	78.01	0.32
10103_72	LG1	78.01	0
9081_238	LG1	78.01	0
55161_97	LG1	78.01	0
133751_43	LG1	78.17	0.16
252431_255	LG1	78.17	0
17331_83	LG1	78.17	0
369_48	LG1	78.17	0
5158_194	LG1	78.17	0
21465_50	LG1	78.17	0
34438_74	LG1	78.17	0
248868_102	LG1	78.17	0
192646_196	LG1	78.33	0.16
46535_94	LG1	78.33	0
28613_221	LG1	78.33	0
36526_140	LG1	78.33	0
44609_219	LG1	78.33	0
8428_295	LG1	78.33	0
154966_325	LG1	78.64	0.31
247284_200	LG1	78.64	0
222668_87	LG1	78.64	0
10608_82	LG1	78.64	0
51870_92	LG1	78.64	0
246625_138	LG1	78.64	0
11157_92	LG1	78.64	0
19770_77	LG1	78.64	0
15267_89	LG1	78.64	0
35201_81	LG1	78.8	0.16
8517_106	LG1	78.8	0
41374_110	LG1	78.96	0.16
101539_86	LG1	79.12	0.16
18893_82	LG1	79.12	0
16746_250	LG1	79.12	0
38941_107	LG1	79.12	0
45061_53	LG1	79.12	0
2874_72	LG1	79.28	0.16
4404_59	LG1	79.76	0.48
47796_98	LG1	79.76	0
5110_221	LG1	80.23	0.47
240983_114	LG1	81.03	0.8
254700_256	LG1	81.03	0
22372_66	LG1	81.03	0
4209_61	LG1	81.19	0.16
186274_189	LG1	81.19	0
42507_213	LG1	81.35	0.16
35367_46	LG1	81.51	0.16
235618_97	LG1	81.51	0
31338_62	LG1	81.51	0
21270_129	LG1	81.51	0
234036_75	LG1	81.51	0
5484_194	LG1	81.51	0
7500_95	LG1	81.51	0
36669_253	LG1	81.51	0
49311_161	LG1	81.67	0.16
37820_58	LG1	81.67	0
213287_50	LG1	81.83	0.16
46387_66	LG1	81.83	0
20035_51	LG1	82.14	0.31
39873_46	LG1	82.3	0.16
35217_60	LG1	82.3	0
58527_77	LG1	82.62	0.32
183210_89	LG1	82.62	0
139996_187	LG1	82.94	0.32
34697_80	LG1	82.94	0
165184_117	LG1	82.94	0
12211_70	LG1	82.94	0
14515_77	LG1	82.94	0
39144_54	LG1	83.1	0.16
28796_74	LG1	83.1	0
199646_56	LG1	83.1	0
254831_60	LG1	83.1	0
12128_82	LG1	83.58	0.48
2648_59	LG1	83.89	0.31
259028_159	LG1	83.89	0
45635_68	LG1	83.89	0
42331_46	LG1	83.89	0
226940_133	LG1	83.89	0
219708_333	LG1	83.89	0
270757_102	LG1	83.89	0
252620_111	LG1	84.05	0.16
14239_116	LG1	84.05	0
252743_61	LG1	84.05	0
40853_248	LG1	84.05	0
51306_58	LG1	84.05	0
49383_62	LG1	84.05	0
46469_98	LG1	84.05	0
48459_45	LG1	84.53	0.48
256154_79	LG1	84.53	0
21137_126	LG1	84.53	0
210525_183	LG1	84.53	0
26974_72	LG1	84.53	0
271763_108	LG1	84.53	0
29889_66	LG1	84.53	0
194162_80	LG1	84.53	0
263131_196	LG1	84.53	0
30207_112	LG1	84.53	0
31068_58	LG1	84.53	0
58499_48	LG1	84.53	0
31078_80	LG1	84.53	0
47756_139	LG1	84.53	0
261393_185	LG1	84.53	0
247422_219	LG1	84.53	0
35237_104	LG1	84.53	0
21646_286	LG1	84.53	0
235185_141	LG1	84.53	0
229727_54	LG1	84.53	0
41242_132	LG1	84.53	0
45197_97	LG1	84.53	0
12105_280	LG1	84.53	0
7326_205	LG1	84.53	0
39460_72	LG1	84.53	0
12241_70	LG1	84.69	0.16
1270_140	LG1	86.13	1.44
26711_176	LG1	86.29	0.16
252896_57	LG1	86.29	0
47407_92	LG1	86.29	0
21322_55	LG1	86.77	0.48
37412_110	LG1	86.93	0.16
183258_258	LG1	86.93	0
4591_211	LG1	86.93	0
40023_70	LG1	87.09	0.16
21499_108	LG1	87.24	0.15
261085_168	LG1	87.56	0.32
8026_182	LG1	87.56	0
25589_89	LG1	87.56	0
36518_48	LG1	87.56	0
59820_60	LG1	87.56	0
33808_54	LG1	87.56	0
91342_82	LG1	87.88	0.32
236704_219	LG1	87.88	0
175239_50	LG1	88.04	0.16
20836_338	LG1	88.04	0
248729_44	LG1	88.04	0
2505_226	LG1	88.04	0
8005_106	LG1	88.04	0
13825_81	LG1	88.2	0.16
12111_43	LG1	88.2	0
211569_64	LG1	88.2	0
44985_129	LG1	88.2	0
250644_77	LG1	88.2	0
2266_275	LG1	88.36	0.16
28140_106	LG1	88.36	0
25415_196	LG1	88.36	0
48343_96	LG1	88.52	0.16
198521_277	LG1	88.52	0
211411_200	LG1	88.99	0.47
9996_295	LG1	88.99	0
24569_233	LG1	88.99	0
13218_209	LG1	88.99	0
40189_71	LG1	89.79	0.8
15491_63	LG1	90.11	0.32
20805_103	LG1	90.11	0
100944_232	LG1	91.07	0.96
249379_43	LG1	91.39	0.32
45956_58	LG1	91.39	0
3849_83	LG1	95.43	4.04
18156_217	LG1	95.43	0
261039_204	LG1	95.43	0
217420_266	LG1	95.43	0
5295_71	LG1	95.43	0
232198_60	LG1	95.43	0
7243_181	LG1	95.43	0
15581_113	LG1	95.43	0
35939_197	LG1	95.59	0.16
42425_61	LG1	95.59	0
246852_43	LG1	95.59	0
220705_198	LG1	95.59	0
10119_49	LG1	95.75	0.16
21449_301	LG1	95.75	0
137934_65	LG1	95.75	0
257671_203	LG1	95.75	0
14600_51	LG1	95.75	0
222697_107	LG1	95.75	0
3601_67	LG1	95.75	0
29903_113	LG1	95.75	0
13705_89	LG1	95.91	0.16
23195_113	LG1	95.91	0
17814_274	LG1	96.07	0.16
11669_41	LG1	96.07	0
19259_114	LG1	96.71	0.64
177211_86	LG1	96.71	0
149551_297	LG1	96.71	0
21458_226	LG1	96.87	0.16
42408_68	LG1	96.87	0
11589_166	LG1	97.03	0.16
15177_112	LG1	97.03	0
192722_49	LG1	97.03	0
47003_73	LG1	97.03	0
10827_59	LG1	97.03	0
51206_62	LG1	97.03	0
8794_116	LG1	97.34	0.31
15365_43	LG1	97.5	0.16
165124_72	LG1	97.5	0
31304_77	LG1	97.5	0
221497_72	LG1	97.82	0.32
31369_215	LG1	98.14	0.32
246814_43	LG1	98.14	0
34688_96	LG1	98.14	0
213807_137	LG1	98.3	0.16
228981_42	LG1	98.62	0.32
46373_248	LG1	98.78	0.16
10786_66	LG1	98.78	0
128483_74	LG1	98.78	0
14834_55	LG1	99.58	0.8
25651_115	LG1	99.58	0
47374_222	LG1	99.89	0.31
19229_66	LG1	100.37	0.48
11909_64	LG1	100.53	0.16
34949_253	LG1	100.69	0.16
15299_87	LG1	100.69	0
33097_224	LG1	100.85	0.16
41693_98	LG1	100.85	0
13706_68	LG1	101.01	0.16
3700_95	LG1	101.01	0
40492_212	LG1	101.01	0
234532_120	LG1	101.01	0
16831_48	LG1	101.17	0.16
271617_278	LG1	101.17	0
28700_75	LG1	101.48	0.31
233016_182	LG1	101.64	0.16
20122_100	LG1	101.8	0.16
40256_180	LG1	102.12	0.32
17961_89	LG1	102.12	0
268628_137	LG1	103.08	0.96
33113_190	LG1	104.2	1.12
258183_64	LG1	104.52	0.32
264976_73	LG1	104.67	0.15
46499_45	LG1	104.67	0
45120_118	LG1	105.15	0.48
228961_83	LG1	105.47	0.32
38201_305	LG1	106.59	1.12
46099_82	LG1	107.22	0.63
47478_56	LG1	108.82	1.6
2206_200	LG1	111.7	2.88
35984_103	LG1	111.7	0
13945_140	LG1	111.7	0
194134_68	LG1	112.02	0.32
233309_48	LG1	112.18	0.16
26064_116	LG1	112.18	0
40115_44	LG1	112.18	0
27299_59	LG1	112.18	0
28820_235	LG1	112.18	0
49416_115	LG1	112.5	0.32
35077_201	LG1	112.82	0.32
188460_52	LG1	112.82	0
31268_198	LG1	112.82	0
44712_95	LG1	112.82	0
257431_114	LG1	113.29	0.47
22075_152	LG1	114.74	1.45
48920_183	LG1	114.94	0.2
39596_61	LG1	115.1	0.16
223213_92	LG1	116.8	1.7
252066_64	LG1	117.14	0.34
39358_65	LG1	121.81	4.67
156776_163	LG1	124.85	3.04
160164_117	LG1	128.13	3.28
49884_213	LG1	133.51	5.38
209636_47	LG1	136.47	2.96
43798_114	LG2	1.47	1.47
13407_91	LG2	2.52	1.05
46118_90	LG2	4.63	2.11
28946_166	LG2	5.59	0.96
48844_76	LG2	8.14	2.55
17233_84	LG2	8.14	0
217960_119	LG2	8.46	0.32
51954_116	LG2	8.62	0.16
35882_98	LG2	8.94	0.32
209310_50	LG2	8.94	0
220825_62	LG2	9.1	0.16
162744_238	LG2	9.26	0.16
1995_142	LG2	9.26	0
253454_184	LG2	9.9	0.64
43459_71	LG2	9.9	0
9803_188	LG2	9.9	0
30257_68	LG2	11.17	1.27
254585_183	LG2	11.33	0.16
198536_73	LG2	11.33	0
21331_88	LG2	11.97	0.64
2452_173	LG2	12.61	0.64
30870_135	LG2	13.09	0.48
8692_187	LG2	13.09	0
42454_145	LG2	13.09	0
22763_53	LG2	13.09	0
140797_116	LG2	14.04	0.95
12226_149	LG2	15.97	1.93
205329_120	LG2	16.28	0.31
7670_215	LG2	16.92	0.64
34872_217	LG2	17.08	0.16
4590_54	LG2	17.08	0
32578_272	LG2	21.25	4.17
148765_88	LG2	21.57	0.32
22807_72	LG2	21.73	0.16
9238_96	LG2	23.64	1.91
47398_277	LG2	24.6	0.96
18848_95	LG2	24.76	0.16
26398_237	LG2	28.32	3.56
19048_85	LG2	28.32	0
33293_325	LG2	28.32	0
20894_64	LG2	28.48	0.16
211005_226	LG2	28.64	0.16
33977_60	LG2	30.58	1.94
275220_126	LG2	30.58	0
55075_168	LG2	30.58	0
31036_122	LG2	30.58	0
10634_50	LG2	31.54	0.96
271798_86	LG2	31.54	0
43163_238	LG2	31.7	0.16
54526_117	LG2	31.7	0
169833_80	LG2	31.7	0
2938_97	LG2	31.7	0
4350_75	LG2	31.86	0.16
225749_42	LG2	32.18	0.32
38710_234	LG2	32.65	0.47
257459_59	LG2	32.65	0
13164_102	LG2	32.65	0
268290_286	LG2	32.65	0
4118_211	LG2	32.65	0
39776_111	LG2	32.81	0.16
150350_262	LG2	32.81	0
252784_108	LG2	33.13	0.32
36578_78	LG2	33.13	0
12805_78	LG2	33.13	0
35910_46	LG2	33.13	0
25920_129	LG2	33.13	0
219640_50	LG2	33.13	0
232996_98	LG2	33.13	0
5983_59	LG2	33.13	0
155552_201	LG2	33.13	0
59938_135	LG2	33.13	0
10781_129	LG2	33.93	0.8
150226_115	LG2	33.93	0
230121_117	LG2	33.93	0
2724_259	LG2	33.93	0
20440_78	LG2	33.93	0
232351_57	LG2	34.09	0.16
29620_101	LG2	34.09	0
33387_71	LG2	34.09	0
21438_238	LG2	34.89	0.8
41739_53	LG2	34.89	0
16005_127	LG2	35.05	0.16
44486_128	LG2	35.05	0
16840_74	LG2	35.05	0
193850_165	LG2	35.2	0.15
40680_64	LG2	35.36	0.16
22878_68	LG2	35.36	0
44292_60	LG2	35.36	0
35711_188	LG2	35.36	0
250188_126	LG2	35.68	0.32
55804_62	LG2	36.32	0.64
43724_44	LG2	36.8	0.48
6001_64	LG2	37.44	0.64
44838_46	LG2	37.44	0
13137_69	LG2	37.44	0
25873_254	LG2	37.44	0
32297_87	LG2	37.44	0
236680_284	LG2	37.44	0
210_109	LG2	37.91	0.47
60294_110	LG2	37.91	0
43531_266	LG2	38.23	0.32
209752_289	LG2	42.78	4.55
48951_98	LG2	42.78	0
160484_62	LG2	42.78	0
42404_54	LG2	42.94	0.16
4027_160	LG2	43.1	0.16
262357_61	LG2	43.1	0
34928_60	LG2	43.26	0.16
155572_228	LG2	43.26	0
164260_66	LG2	43.41	0.15
48511_63	LG2	43.41	0
35154_52	LG2	43.41	0
248210_47	LG2	43.41	0
260550_48	LG2	43.73	0.32
223089_52	LG2	44.37	0.64
33101_97	LG2	45.32	0.95
44268_329	LG2	45.32	0
254618_217	LG2	45.32	0
4484_54	LG2	46.61	1.29
231406_56	LG2	46.61	0
14122_217	LG2	46.77	0.16
36377_63	LG2	46.77	0
49013_109	LG2	46.93	0.16
10456_51	LG2	47.88	0.95
188488_111	LG2	48.2	0.32
3030_280	LG2	48.2	0
3209_62	LG2	48.2	0
17791_108	LG2	48.2	0
241295_102	LG2	48.2	0
7992_88	LG2	48.2	0
39489_95	LG2	48.36	0.16
33804_46	LG2	48.36	0
172667_85	LG2	48.36	0
40991_48	LG2	48.36	0
40129_90	LG2	48.36	0
6910_94	LG2	48.52	0.16
29299_106	LG2	48.52	0
248154_44	LG2	48.52	0
45372_55	LG2	48.52	0
55506_180	LG2	48.52	0
46549_130	LG2	48.52	0
269912_303	LG2	48.52	0
207973_42	LG2	48.52	0
49716_260	LG2	48.52	0
235472_128	LG2	48.52	0
16631_276	LG2	48.52	0
263973_49	LG2	48.52	0
19903_45	LG2	48.52	0
33370_41	LG2	48.52	0
25458_240	LG2	48.52	0
36201_100	LG2	48.52	0
45458_114	LG2	48.52	0
30690_110	LG2	48.52	0
52116_94	LG2	48.52	0
8638_84	LG2	48.52	0
39563_64	LG2	48.52	0
173952_149	LG2	48.52	0
189524_214	LG2	48.52	0
25628_70	LG2	48.52	0
156631_136	LG2	48.52	0
17579_136	LG2	48.52	0
27492_174	LG2	48.52	0
201537_206	LG2	48.52	0
209411_97	LG2	48.52	0
6048_108	LG2	48.52	0
31365_193	LG2	48.52	0
35575_42	LG2	48.52	0
48690_72	LG2	48.52	0
22758_56	LG2	48.52	0
21133_44	LG2	48.52	0
6891_140	LG2	48.52	0
40390_159	LG2	48.52	0
34063_50	LG2	48.52	0
15652_103	LG2	48.52	0
230578_220	LG2	48.52	0
41697_73	LG2	48.52	0
229614_75	LG2	48.52	0
8598_96	LG2	48.52	0
255999_146	LG2	48.52	0
32999_130	LG2	48.68	0.16
139120_287	LG2	48.68	0
31005_51	LG2	49	0.32
36813_145	LG2	49	0
4368_52	LG2	49	0
15586_117	LG2	49.15	0.15
47659_102	LG2	49.15	0
41765_267	LG2	49.47	0.32
48977_181	LG2	49.47	0
241432_96	LG2	49.47	0
18210_98	LG2	49.47	0
38179_107	LG2	49.47	0
269718_144	LG2	49.47	0
181964_260	LG2	49.47	0
42053_57	LG2	49.63	0.16
17815_64	LG2	49.63	0
31488_86	LG2	49.63	0
22227_98	LG2	49.63	0
26157_117	LG2	49.63	0
5569_257	LG2	49.63	0
46454_61	LG2	49.63	0
207444_70	LG2	49.63	0
221663_62	LG2	49.63	0
20803_112	LG2	49.63	0
11583_283	LG2	49.63	0
240858_75	LG2	49.63	0
19638_116	LG2	49.63	0
34219_64	LG2	49.63	0
250348_128	LG2	49.63	0
241508_80	LG2	49.63	0
34362_63	LG2	49.63	0
6318_110	LG2	49.63	0
41946_46	LG2	49.63	0
11928_61	LG2	49.63	0
132911_174	LG2	49.63	0
33502_117	LG2	49.63	0
23085_303	LG2	49.63	0
271384_252	LG2	49.63	0
33234_118	LG2	49.63	0
236901_70	LG2	49.63	0
6392_165	LG2	49.79	0.16
40885_46	LG2	49.79	0
35964_56	LG2	49.79	0
7860_182	LG2	49.79	0
49030_103	LG2	49.79	0
35534_105	LG2	49.79	0
27835_90	LG2	49.79	0
14797_136	LG2	49.79	0
13433_75	LG2	49.79	0
39600_245	LG2	49.79	0
177202_308	LG2	49.95	0.16
25024_102	LG2	49.95	0
48889_202	LG2	49.95	0
3265_250	LG2	49.95	0
11682_186	LG2	49.95	0
159909_260	LG2	49.95	0
11478_45	LG2	49.95	0
232464_113	LG2	50.27	0.32
271833_76	LG2	50.43	0.16
18054_104	LG2	50.43	0
9499_185	LG2	50.43	0
26171_96	LG2	50.43	0
17495_64	LG2	50.43	0
45249_77	LG2	50.43	0
238356_62	LG2	50.43	0
34447_46	LG2	50.43	0
17709_100	LG2	50.59	0.16
40578_60	LG2	50.75	0.16
40967_181	LG2	50.75	0
21610_71	LG2	50.9	0.15
49779_193	LG2	51.06	0.16
19892_272	LG2	51.06	0
262276_283	LG2	51.22	0.16
27553_42	LG2	51.38	0.16
250423_258	LG2	51.38	0
34562_118	LG2	51.38	0
10883_145	LG2	51.38	0
4465_81	LG2	51.38	0
17861_50	LG2	51.38	0
6997_119	LG2	51.38	0
40987_199	LG2	51.38	0
173641_90	LG2	51.38	0
35920_228	LG2	51.38	0
159795_44	LG2	51.38	0
24509_230	LG2	51.38	0
21469_62	LG2	51.38	0
26757_89	LG2	51.38	0
271820_54	LG2	51.38	0
185598_283	LG2	51.38	0
220053_66	LG2	51.38	0
5028_89	LG2	51.54	0.16
31658_191	LG2	51.54	0
10891_91	LG2	51.54	0
267103_216	LG2	51.54	0
20623_47	LG2	51.86	0.32
16095_72	LG2	52.34	0.48
35554_187	LG2	53.29	0.95
33432_119	LG2	53.29	0
181394_80	LG2	53.29	0
36424_50	LG2	53.29	0
7183_89	LG2	54.09	0.8
180955_51	LG2	54.09	0
36185_122	LG2	54.25	0.16
5567_95	LG2	54.41	0.16
245453_205	LG2	54.41	0
36362_79	LG2	54.57	0.16
263941_233	LG2	54.57	0
207478_214	LG2	54.57	0
244519_223	LG2	54.88	0.31
221745_125	LG2	55.04	0.16
44377_77	LG2	55.2	0.16
30944_275	LG2	55.36	0.16
172927_81	LG2	55.52	0.16
249117_201	LG2	55.68	0.16
271278_135	LG2	55.84	0.16
184496_54	LG2	55.84	0
173757_104	LG2	56.16	0.32
11267_373	LG2	56.48	0.32
9500_168	LG2	56.48	0
44842_84	LG2	56.48	0
35823_91	LG2	56.48	0
23803_74	LG2	56.63	0.15
28565_54	LG2	56.63	0
12072_122	LG2	56.63	0
30068_123	LG2	56.79	0.16
32122_107	LG2	56.79	0
14870_43	LG2	56.79	0
196773_104	LG2	56.79	0
50195_134	LG2	56.79	0
42321_267	LG2	56.95	0.16
45839_129	LG2	56.95	0
255139_55	LG2	60.55	3.6
34425_82	LG2	60.55	0
6911_276	LG2	60.55	0
23580_215	LG2	60.55	0
41584_75	LG2	60.55	0
27975_72	LG2	60.55	0
34395_307	LG2	60.71	0.16
39496_226	LG2	61.35	0.64
18018_99	LG2	61.5	0.15
271986_226	LG2	62.14	0.64
11580_43	LG2	62.14	0
46135_252	LG2	62.14	0
28813_48	LG2	62.14	0
14783_105	LG2	62.14	0
213791_67	LG2	62.14	0
45623_65	LG2	62.14	0
48620_54	LG2	62.14	0
50096_46	LG2	62.14	0
27545_103	LG2	62.14	0
219174_249	LG2	62.14	0
14729_75	LG2	62.14	0
22344_44	LG2	62.14	0
113462_109	LG2	62.14	0
9725_82	LG2	62.14	0
2857_49	LG2	62.14	0
28970_76	LG2	62.14	0
232326_64	LG2	62.14	0
50586_69	LG2	62.14	0
10882_50	LG2	62.14	0
23254_51	LG2	62.14	0
164019_123	LG2	62.14	0
48631_116	LG2	62.14	0
38774_242	LG2	62.14	0
225045_218	LG2	62.14	0
232557_118	LG2	62.14	0
35557_190	LG2	62.14	0
49100_106	LG2	62.14	0
44565_46	LG2	62.14	0
163117_68	LG2	62.14	0
33070_166	LG2	62.3	0.16
46214_224	LG2	62.3	0
3226_134	LG2	62.46	0.16
234917_218	LG2	62.46	0
41482_110	LG2	62.62	0.16
246529_193	LG2	62.62	0
12314_192	LG2	62.62	0
44826_55	LG2	62.62	0
10701_194	LG2	63.09	0.47
203052_53	LG2	64.71	1.62
213194_93	LG2	65.35	0.64
3715_73	LG2	65.83	0.48
7936_68	LG2	65.83	0
235623_128	LG2	65.83	0
4961_132	LG2	66.14	0.31
32196_50	LG2	66.78	0.64
14297_234	LG2	66.78	0
47650_66	LG2	67.9	1.12
49407_41	LG2	68.22	0.32
238468_191	LG2	68.38	0.16
22314_41	LG2	69.01	0.63
7891_257	LG2	69.01	0
241563_65	LG2	69.49	0.48
173357_131	LG2	69.49	0
251592_153	LG2	69.97	0.48
40261_142	LG2	70.29	0.32
183644_213	LG2	72.05	1.76
20814_127	LG2	72.52	0.47
225658_207	LG2	72.68	0.16
15580_120	LG2	73	0.32
155816_150	LG2	73	0
259555_45	LG2	77.82	4.82
46857_102	LG2	77.82	0
29364_252	LG2	78.29	0.47
254321_105	LG2	79.09	0.8
18373_68	LG2	79.09	0
5092_127	LG2	81.49	2.4
47266_43	LG2	82.28	0.79
13515_118	LG2	82.76	0.48
51728_192	LG2	83.24	0.48
32690_116	LG2	83.56	0.32
14249_89	LG2	83.88	0.32
33174_80	LG2	84.84	0.96
200829_55	LG2	85.96	1.12
8511_275	LG2	86.12	0.16
37172_122	LG2	87.23	1.11
21512_65	LG2	88.85	1.62
5305_58	LG2	89.01	0.16
4240_132	LG2	89.32	0.31
207180_60	LG2	89.96	0.64
12622_103	LG2	89.96	0
45627_96	LG2	89.96	0
15336_283	LG2	91.08	1.12
13728_96	LG2	91.08	0
181502_101	LG2	92.83	1.75
52265_131	LG2	93.31	0.48
15511_114	LG2	93.63	0.32
23214_92	LG2	94.04	0.41
53611_56	LG2	94.2	0.16
251689_56	LG2	94.2	0
4018_203	LG2	94.57	0.37
30602_240	LG2	95.2	0.63
13452_55	LG2	95.2	0
183732_174	LG3	0	0
3883_250	LG3	42.15	42.15
16306_44	LG3	43.05	0.9
236155_82	LG3	45.16	2.11
36150_49	LG3	47.49	2.33
16977_52	LG3	48.85	1.36
3517_127	LG3	48.85	0
48413_118	LG3	48.85	0
21026_83	LG3	48.85	0
26277_200	LG3	50.29	1.44
26250_78	LG3	50.61	0.32
224711_206	LG3	50.61	0
13754_41	LG3	50.93	0.32
35063_112	LG3	51.25	0.32
39062_294	LG3	54.13	2.88
141181_235	LG3	54.93	0.8
33790_271	LG3	55.88	0.95
26230_279	LG3	55.88	0
30454_114	LG3	56.2	0.32
15655_80	LG3	56.68	0.48
10451_44	LG3	56.84	0.16
52162_217	LG3	57	0.16
9644_45	LG3	57.16	0.16
182239_58	LG3	57.96	0.8
28285_107	LG3	58.11	0.15
10568_56	LG3	58.59	0.48
22640_61	LG3	61.17	2.58
7065_65	LG3	61.33	0.16
4861_183	LG3	61.33	0
16409_61	LG3	61.65	0.32
27590_64	LG3	61.97	0.32
5774_87	LG3	62.28	0.31
22541_184	LG3	63.24	0.96
139322_89	LG3	63.72	0.48
41917_240	LG3	64.2	0.48
268375_173	LG3	65	0.8
32284_299	LG3	65.95	0.95
236062_84	LG3	66.11	0.16
14010_80	LG3	66.27	0.16
14248_211	LG3	66.43	0.16
33612_146	LG3	67.55	1.12
250380_107	LG3	69.15	1.6
14427_96	LG3	69.15	0
13050_230	LG3	69.15	0
234736_223	LG3	69.79	0.64
43810_70	LG3	70.27	0.48
18079_86	LG3	70.75	0.48
243154_58	LG3	70.75	0
27884_171	LG3	71.38	0.63
43353_81	LG3	71.38	0
240807_49	LG3	72.51	1.13
35249_190	LG3	72.67	0.16
121331_248	LG3	72.99	0.32
29041_65	LG3	72.99	0
46042_127	LG3	73.78	0.79
220263_179	LG3	73.78	0
40649_91	LG3	74.26	0.48
54263_370	LG3	74.74	0.48
153800_202	LG3	75.06	0.32
46468_94	LG3	75.06	0
23267_117	LG3	75.37	0.31
20889_230	LG3	75.37	0
47434_297	LG3	76.33	0.96
18628_99	LG3	76.33	0
34948_74	LG3	76.65	0.32
10039_172	LG3	76.81	0.16
15259_231	LG3	76.81	0
41003_299	LG3	76.81	0
10360_64	LG3	76.81	0
6918_292	LG3	76.81	0
22791_59	LG3	76.97	0.16
4282_45	LG3	76.97	0
14752_106	LG3	76.97	0
33375_46	LG3	76.97	0
246260_62	LG3	77.13	0.16
9360_165	LG3	77.13	0
241656_57	LG3	77.13	0
209234_146	LG3	77.13	0
235040_214	LG3	77.45	0.32
19772_102	LG3	77.77	0.32
226795_50	LG3	77.77	0
25924_245	LG3	77.77	0
26352_201	LG3	77.92	0.15
47993_72	LG3	77.92	0
279078_232	LG3	78.08	0.16
260005_263	LG3	78.4	0.32
31589_44	LG3	78.72	0.32
13228_178	LG3	78.88	0.16
20867_173	LG3	79.04	0.16
35126_91	LG3	79.2	0.16
26267_100	LG3	79.36	0.16
13358_279	LG3	79.51	0.15
30447_254	LG3	80.15	0.64
6208_137	LG3	80.47	0.32
44165_63	LG3	80.47	0
270584_102	LG3	82.08	1.61
29281_51	LG3	82.23	0.15
2752_65	LG3	82.55	0.32
45464_240	LG3	83.19	0.64
202860_74	LG3	83.35	0.16
42635_97	LG3	83.99	0.64
26076_61	LG3	83.99	0
33773_91	LG3	84.79	0.8
206401_200	LG3	84.94	0.15
163191_196	LG3	85.1	0.16
23974_93	LG3	85.26	0.16
48737_49	LG3	85.42	0.16
245181_95	LG3	85.42	0
155211_65	LG3	85.74	0.32
187882_221	LG3	85.74	0
30293_49	LG3	86.22	0.48
242699_244	LG3	86.38	0.16
33619_230	LG3	86.38	0
48508_222	LG3	86.38	0
272156_127	LG3	86.38	0
28744_90	LG3	86.38	0
197535_186	LG3	86.86	0.48
37146_201	LG3	87.17	0.31
9086_176	LG3	87.33	0.16
11491_244	LG3	87.33	0
37380_106	LG3	87.49	0.16
222151_209	LG3	87.49	0
50125_173	LG3	87.49	0
27103_85	LG3	87.49	0
15609_280	LG3	87.81	0.32
33638_226	LG3	87.81	0
37579_55	LG3	87.97	0.16
240218_121	LG3	87.97	0
48488_72	LG3	87.97	0
21142_194	LG3	87.97	0
5496_158	LG3	87.97	0
251588_305	LG3	87.97	0
12025_174	LG3	87.97	0
28487_242	LG3	87.97	0
164018_90	LG3	87.97	0
10356_308	LG3	87.97	0
268042_80	LG3	88.29	0.32
138182_236	LG3	88.45	0.16
11510_204	LG3	88.45	0
196983_236	LG3	89.09	0.64
46962_44	LG3	89.56	0.47
48231_53	LG3	89.56	0
34621_94	LG3	89.56	0
49104_46	LG3	89.56	0
21300_161	LG3	89.56	0
5790_78	LG3	89.72	0.16
47568_305	LG3	89.72	0
23103_309	LG3	89.72	0
43294_43	LG3	90.04	0.32
50118_109	LG3	90.04	0
39078_86	LG3	90.04	0
11697_129	LG3	90.2	0.16
10054_52	LG3	90.2	0
225526_82	LG3	90.2	0
164415_99	LG3	90.2	0
19093_231	LG3	90.2	0
7091_166	LG3	90.2	0
217570_220	LG3	90.2	0
139527_128	LG3	90.2	0
49252_306	LG3	90.2	0
132327_294	LG3	90.2	0
12620_77	LG3	90.2	0
257451_128	LG3	90.2	0
228555_129	LG3	90.2	0
41085_80	LG3	90.2	0
12853_108	LG3	90.2	0
15928_133	LG3	90.2	0
164320_78	LG3	90.2	0
9894_198	LG3	90.2	0
10252_79	LG3	90.2	0
7813_85	LG3	90.2	0
230443_178	LG3	90.2	0
164130_162	LG3	90.2	0
241748_120	LG3	90.2	0
39540_179	LG3	90.2	0
117535_67	LG3	90.2	0
26451_111	LG3	90.2	0
22269_67	LG3	90.2	0
26831_80	LG3	90.2	0
233133_44	LG3	90.2	0
218795_265	LG3	90.2	0
34789_50	LG3	90.2	0
8609_94	LG3	90.2	0
150472_66	LG3	90.2	0
3290_173	LG3	90.2	0
215283_77	LG3	90.2	0
29935_86	LG3	90.2	0
214383_221	LG3	90.2	0
37867_171	LG3	90.2	0
36134_297	LG3	90.2	0
44705_42	LG3	90.2	0
21666_63	LG3	90.2	0
40823_160	LG3	90.2	0
23388_108	LG3	90.2	0
27481_49	LG3	90.2	0
39215_100	LG3	90.2	0
232195_129	LG3	90.2	0
245800_247	LG3	90.2	0
209222_190	LG3	90.2	0
250286_137	LG3	90.2	0
27300_269	LG3	90.2	0
184079_71	LG3	90.52	0.32
202892_229	LG3	90.84	0.32
19128_64	LG3	90.99	0.15
240594_258	LG3	90.99	0
42442_159	LG3	90.99	0
12963_48	LG3	90.99	0
47440_142	LG3	90.99	0
25668_109	LG3	90.99	0
189052_60	LG3	90.99	0
247485_192	LG3	90.99	0
11036_224	LG3	90.99	0
47177_118	LG3	90.99	0
60741_58	LG3	90.99	0
20913_42	LG3	90.99	0
46834_89	LG3	90.99	0
2468_82	LG3	90.99	0
19803_313	LG3	90.99	0
34852_107	LG3	90.99	0
49840_79	LG3	91.15	0.16
34257_182	LG3	91.47	0.32
268646_235	LG3	91.47	0
16279_115	LG3	91.47	0
25162_89	LG3	91.47	0
39681_84	LG3	91.47	0
232629_54	LG3	91.47	0
51532_75	LG3	91.63	0.16
49084_119	LG3	91.63	0
257493_114	LG3	91.79	0.16
17352_162	LG3	91.79	0
14069_81	LG3	91.79	0
229775_129	LG3	91.79	0
221938_108	LG3	91.95	0.16
39033_301	LG3	91.95	0
18862_115	LG3	92.27	0.32
271663_79	LG3	92.27	0
89637_259	LG3	92.43	0.16
7763_55	LG3	92.43	0
208722_227	LG3	95.03	2.6
197729_62	LG3	95.03	0
3944_233	LG3	95.03	0
260625_63	LG3	95.03	0
44109_267	LG3	95.03	0
46291_87	LG3	95.35	0.32
31792_43	LG3	95.35	0
35512_128	LG3	95.35	0
6681_132	LG3	95.51	0.16
13449_132	LG3	95.51	0
112904_159	LG3	95.51	0
41964_109	LG3	95.51	0
22418_237	LG3	95.67	0.16
59384_230	LG3	96.15	0.48
219945_155	LG3	96.15	0
14946_85	LG3	96.15	0
94917_67	LG3	96.15	0
22468_51	LG3	96.15	0
212458_55	LG3	96.15	0
159300_67	LG3	96.15	0
25457_204	LG3	96.15	0
6654_72	LG3	96.15	0
230766_111	LG3	96.15	0
46022_87	LG3	96.15	0
47985_48	LG3	96.15	0
196419_94	LG3	96.15	0
42908_164	LG3	96.15	0
32214_90	LG3	96.15	0
9646_267	LG3	96.15	0
26114_45	LG3	96.15	0
17356_50	LG3	96.15	0
19775_129	LG3	96.15	0
21445_87	LG3	96.15	0
2161_59	LG3	96.15	0
8590_174	LG3	96.15	0
28831_187	LG3	96.15	0
42400_101	LG3	96.15	0
21803_67	LG3	96.15	0
34457_84	LG3	96.15	0
20757_176	LG3	96.15	0
48154_126	LG3	96.31	0.16
268249_233	LG3	96.31	0
183529_210	LG3	96.47	0.16
32009_186	LG3	96.62	0.15
46261_219	LG3	96.62	0
30858_172	LG3	96.62	0
40938_193	LG3	96.62	0
36786_60	LG3	97.26	0.64
38530_125	LG3	97.58	0.32
42690_78	LG3	97.58	0
257320_217	LG3	97.58	0
45544_113	LG3	97.9	0.32
15878_113	LG3	97.9	0
179843_41	LG3	97.9	0
11752_60	LG3	98.22	0.32
31289_103	LG3	98.22	0
241724_131	LG3	98.22	0
33355_347	LG3	98.22	0
37562_116	LG3	98.38	0.16
255967_72	LG3	98.38	0
6472_87	LG3	98.38	0
13718_108	LG3	98.38	0
9872_102	LG3	98.38	0
3207_266	LG3	98.38	0
38610_84	LG3	98.38	0
45274_55	LG3	98.38	0
17448_68	LG3	98.85	0.47
33391_84	LG3	99.17	0.32
11053_51	LG3	99.17	0
24817_221	LG3	99.33	0.16
23960_121	LG3	99.49	0.16
194708_45	LG3	99.49	0
8624_74	LG3	99.65	0.16
41536_66	LG3	99.65	0
201222_140	LG3	99.81	0.16
27736_260	LG3	100.13	0.32
35911_78	LG3	101.09	0.96
17919_134	LG3	101.09	0
10622_43	LG3	101.56	0.47
41458_144	LG3	101.56	0
28404_82	LG3	101.88	0.32
229553_273	LG3	101.88	0
213144_190	LG3	102.04	0.16
37432_257	LG3	102.52	0.48
5502_288	LG3	102.68	0.16
157308_211	LG3	103	0.32
12658_45	LG3	104.01	1.01
19009_69	LG3	104.01	0
20656_115	LG3	104.25	0.24
47341_125	LG3	104.25	0
12787_155	LG3	104.25	0
16376_72	LG3	104.71	0.46
30244_65	LG3	104.71	0
18196_71	LG3	106.21	1.5
40126_106	LG3	106.21	0
47925_75	LG3	107.38	1.17
16701_226	LG3	107.61	0.23
40330_98	LG3	107.84	0.23
23458_59	LG3	107.84	0
203827_86	LG3	108.07	0.23
165999_55	LG3	109.02	0.95
28681_89	LG3	109.02	0
44427_82	LG3	109.02	0
14907_193	LG3	110.29	1.27
42475_266	LG3	110.93	0.64
240864_139	LG3	112.21	1.28
2689_90	LG3	112.69	0.48
32132_42	LG3	115.85	3.16
24255_121	LG3	115.85	0
199567_52	LG3	116.17	0.32
37553_45	LG3	117.29	1.12
250660_247	LG3	118.07	0.78
267842_116	LG3	119.34	1.27
26653_201	LG3	119.82	0.48
261502_71	LG3	119.98	0.16
50008_55	LG3	121.44	1.46
10362_120	LG3	125.26	3.82
233637_54	LG3	125.26	0
195354_190	LG3	125.26	0
26742_95	LG3	125.26	0
6341_148	LG3	125.26	0
16929_235	LG3	125.26	0
22920_45	LG3	125.26	0
39618_66	LG3	125.26	0
10406_82	LG3	125.26	0
251712_96	LG3	125.26	0
2733_259	LG3	125.26	0
48240_85	LG3	125.5	0.24
177906_221	LG3	125.5	0
25474_48	LG3	125.5	0
31204_253	LG3	125.5	0
18220_57	LG3	125.97	0.47
28207_157	LG3	126.2	0.23
33503_164	LG3	126.2	0
12876_102	LG3	126.59	0.39
35937_191	LG3	126.59	0
28115_85	LG3	128.22	1.63
265942_71	LG4	0	0
44959_260	LG4	18.84	18.84
34981_46	LG4	21.16	2.32
19517_95	LG4	21.16	0
36489_71	LG4	22.94	1.78
14998_278	LG4	23.47	0.53
4135_85	LG4	24.83	1.36
16902_132	LG4	25.15	0.32
140028_51	LG4	25.3	0.15
30865_217	LG4	26.1	0.8
25830_66	LG4	26.42	0.32
21029_42	LG4	26.42	0
219116_74	LG4	26.58	0.16
243041_93	LG4	27.06	0.48
6669_114	LG4	27.06	0
157783_111	LG4	27.06	0
147434_77	LG4	27.85	0.79
271579_176	LG4	27.85	0
10536_256	LG4	27.85	0
3995_80	LG4	28.33	0.48
209016_73	LG4	28.33	0
9815_62	LG4	28.97	0.64
261471_100	LG4	29.13	0.16
13077_132	LG4	29.45	0.32
242195_289	LG4	30.73	1.28
20402_225	LG4	31.05	0.32
12012_229	LG4	32	0.95
12475_129	LG4	32	0
29812_78	LG4	32	0
30800_159	LG4	32	0
19295_116	LG4	32.16	0.16
44144_85	LG4	33.12	0.96
240419_201	LG4	33.44	0.32
19518_216	LG4	33.6	0.16
274910_135	LG4	33.6	0
24252_264	LG4	33.91	0.31
12822_83	LG4	34.07	0.16
37869_75	LG4	34.55	0.48
222407_51	LG4	34.71	0.16
21440_121	LG4	36.8	2.09
12447_122	LG4	36.95	0.15
256689_74	LG4	37.11	0.16
17008_248	LG4	37.43	0.32
34982_63	LG4	37.43	0
27024_83	LG4	41.12	3.69
23980_219	LG4	41.59	0.47
21147_107	LG4	43.03	1.44
41062_42	LG4	43.19	0.16
12665_198	LG4	43.51	0.32
43035_178	LG4	43.67	0.16
32820_199	LG4	43.67	0
21285_96	LG4	44.3	0.63
42407_98	LG4	44.94	0.64
35877_51	LG4	44.94	0
6826_282	LG4	44.94	0
11459_50	LG4	45.9	0.96
15569_122	LG4	46.22	0.32
244479_42	LG4	46.22	0
226828_229	LG4	46.22	0
10684_202	LG4	48.65	2.43
23842_45	LG4	48.65	0
185055_207	LG4	49.29	0.64
46689_82	LG4	49.76	0.47
27017_119	LG4	49.76	0
52855_103	LG4	50.08	0.32
275583_100	LG4	50.08	0
243582_153	LG4	50.24	0.16
6606_64	LG4	50.24	0
3708_116	LG4	53.61	3.37
18683_133	LG4	53.77	0.16
207090_242	LG4	56.04	2.27
17176_100	LG4	56.52	0.48
270909_133	LG4	56.68	0.16
15736_131	LG4	59.56	2.88
37686_188	LG4	59.87	0.31
41552_43	LG4	59.87	0
47104_259	LG4	59.87	0
236532_48	LG4	59.87	0
9782_52	LG4	60.03	0.16
27906_150	LG4	60.19	0.16
5566_63	LG4	60.67	0.48
222427_63	LG4	60.83	0.16
156185_215	LG4	60.83	0
13427_91	LG4	61.15	0.32
241701_46	LG4	61.46	0.31
27213_181	LG4	61.46	0
267776_65	LG4	61.78	0.32
267990_126	LG4	61.78	0
266326_42	LG4	61.78	0
249882_81	LG4	61.78	0
14901_174	LG4	62.1	0.32
144233_79	LG4	62.26	0.16
55825_241	LG4	62.26	0
36241_91	LG4	62.26	0
251391_127	LG4	62.74	0.48
236448_44	LG4	62.74	0
151843_172	LG4	62.74	0
11383_60	LG4	62.74	0
261989_64	LG4	62.74	0
185544_72	LG4	62.9	0.16
124030_46	LG4	64.02	1.12
22959_81	LG4	64.17	0.15
29828_221	LG4	64.17	0
12414_41	LG4	64.17	0
165135_125	LG4	64.49	0.32
32869_94	LG4	64.49	0
19316_164	LG4	64.49	0
10630_72	LG4	64.49	0
262163_126	LG4	64.49	0
33666_81	LG4	64.81	0.32
40920_63	LG4	64.97	0.16
19859_65	LG4	64.97	0
28497_328	LG4	65.61	0.64
196325_220	LG4	65.77	0.16
127_143	LG4	66.09	0.32
249124_96	LG4	66.56	0.47
41530_124	LG4	66.56	0
190569_217	LG4	66.56	0
15064_256	LG4	66.88	0.32
238076_130	LG4	66.88	0
43355_229	LG4	66.88	0
31755_97	LG4	66.88	0
9251_59	LG4	66.88	0
130570_51	LG4	66.88	0
3663_59	LG4	66.88	0
30225_105	LG4	67.2	0.32
2420_243	LG4	67.36	0.16
49468_136	LG4	67.36	0
8261_78	LG4	67.68	0.32
37226_54	LG4	67.68	0
212059_80	LG4	67.84	0.16
50142_256	LG4	68	0.16
273802_180	LG4	68	0
45988_90	LG4	68	0
35905_84	LG4	68	0
3870_54	LG4	68	0
31064_142	LG4	68.15	0.15
30591_250	LG4	68.15	0
188376_41	LG4	68.15	0
15258_93	LG4	68.15	0
15262_234	LG4	68.15	0
20077_136	LG4	68.15	0
42169_114	LG4	68.15	0
222292_48	LG4	68.15	0
51059_245	LG4	68.15	0
25329_105	LG4	68.31	0.16
4540_91	LG4	68.47	0.16
42148_219	LG4	68.47	0
269371_254	LG4	68.47	0
46859_53	LG4	68.95	0.48
215614_112	LG4	70.07	1.12
30970_80	LG4	70.39	0.32
6284_75	LG4	71.02	0.63
6878_44	LG4	71.02	0
234136_78	LG4	71.02	0
46171_45	LG4	71.34	0.32
49895_123	LG4	72.79	1.45
195441_259	LG4	72.79	0
17563_55	LG4	72.79	0
44233_69	LG4	73.27	0.48
193129_198	LG4	73.43	0.16
83614_55	LG4	73.43	0
164425_51	LG4	73.91	0.48
23323_44	LG4	73.91	0
48030_150	LG4	73.91	0
45431_44	LG4	73.91	0
50025_204	LG4	73.91	0
4127_66	LG4	73.91	0
155001_139	LG4	73.91	0
10919_83	LG4	74.23	0.32
257589_55	LG4	74.23	0
48752_74	LG4	75.02	0.79
42804_123	LG4	75.02	0
257488_46	LG4	75.66	0.64
28327_195	LG4	75.82	0.16
20257_81	LG4	75.82	0
2483_46	LG4	76.46	0.64
233693_102	LG4	76.62	0.16
105030_129	LG4	76.62	0
241655_114	LG4	76.62	0
2512_164	LG4	76.62	0
31525_66	LG4	76.62	0
29686_114	LG4	76.77	0.15
34781_160	LG4	76.77	0
6305_95	LG4	76.77	0
2187_109	LG4	76.77	0
52274_163	LG4	76.77	0
189768_50	LG4	76.77	0
11206_245	LG4	76.77	0
49809_116	LG4	76.93	0.16
7855_111	LG4	77.09	0.16
32057_87	LG4	78.69	1.6
239326_208	LG4	79.17	0.48
25869_118	LG4	79.17	0
34813_46	LG4	79.17	0
140847_227	LG4	79.17	0
240256_229	LG4	79.17	0
15836_86	LG4	79.17	0
43657_96	LG4	79.49	0.32
31853_134	LG4	79.49	0
15179_69	LG4	80.45	0.96
22057_50	LG4	80.45	0
25636_165	LG4	81.57	1.12
23138_47	LG4	82.05	0.48
14247_274	LG4	82.05	0
3754_197	LG4	82.21	0.16
28832_48	LG4	82.21	0
208239_239	LG4	82.53	0.32
36301_90	LG4	82.53	0
47558_129	LG4	82.69	0.16
40912_115	LG4	83.01	0.32
16932_119	LG4	83.48	0.47
47829_47	LG4	83.48	0
40749_266	LG4	83.48	0
13481_43	LG4	84.76	1.28
21871_90	LG4	85.56	0.8
40345_46	LG4	85.72	0.16
33921_81	LG4	85.72	0
232539_171	LG4	85.72	0
222300_77	LG4	85.72	0
37893_196	LG4	85.72	0
3498_84	LG4	85.72	0
21936_50	LG4	85.72	0
239435_122	LG4	86.04	0.32
249427_70	LG4	86.35	0.31
244084_259	LG4	86.35	0
39208_129	LG4	86.51	0.16
41494_143	LG4	86.51	0
10195_223	LG4	86.51	0
3177_177	LG4	86.67	0.16
215485_64	LG4	86.67	0
56914_53	LG4	86.83	0.16
194699_82	LG4	86.83	0
26589_242	LG4	86.99	0.16
270748_153	LG4	87.63	0.64
21786_89	LG4	87.63	0
274547_256	LG4	87.79	0.16
232488_78	LG4	87.79	0
256899_65	LG4	87.79	0
10749_125	LG4	87.79	0
225776_70	LG4	87.79	0
24820_52	LG4	87.79	0
43304_102	LG4	87.79	0
18942_84	LG4	87.79	0
1805_84	LG4	87.79	0
238130_243	LG4	87.95	0.16
2180_59	LG4	87.95	0
229411_305	LG4	88.1	0.15
45748_218	LG4	88.26	0.16
39125_169	LG4	88.58	0.32
137336_111	LG4	89.22	0.64
35051_89	LG4	92.31	3.09
42384_72	LG4	92.31	0
42591_113	LG4	95.52	3.21
225536_106	LG4	96.47	0.95
27286_114	LG4	96.47	0
55000_199	LG4	96.47	0
46193_75	LG4	96.79	0.32
29189_220	LG4	97.75	0.96
48428_41	LG4	98.07	0.32
233960_76	LG4	99.5	1.43
18377_115	LG4	99.98	0.48
236911_145	LG4	100.14	0.16
46073_225	LG4	100.14	0
26887_171	LG4	102.39	2.25
150619_52	LG4	103.35	0.96
34091_85	LG4	103.35	0
43169_109	LG4	103.35	0
40913_135	LG4	103.35	0
60288_83	LG4	103.35	0
20294_76	LG4	103.35	0
40847_107	LG4	103.35	0
17443_56	LG4	103.35	0
18189_132	LG4	103.35	0
53188_103	LG4	103.35	0
23523_63	LG4	103.35	0
211913_144	LG4	103.35	0
4871_83	LG4	103.35	0
23383_120	LG4	103.35	0
48592_289	LG4	103.35	0
19036_95	LG4	103.51	0.16
13140_128	LG4	104.15	0.64
25268_315	LG4	104.15	0
11220_103	LG4	104.15	0
180871_107	LG4	104.15	0
9406_189	LG4	104.15	0
252925_73	LG4	104.15	0
45407_57	LG4	104.31	0.16
39692_165	LG4	104.31	0
20973_213	LG4	104.63	0.32
54148_167	LG4	104.79	0.16
28291_223	LG4	104.79	0
10147_175	LG4	105.11	0.32
20748_98	LG4	107.36	2.25
48598_167	LG4	108.48	1.12
16315_44	LG4	108.48	0
9133_245	LG4	108.95	0.47
220805_110	LG4	109.43	0.48
196027_101	LG4	109.59	0.16
34337_219	LG4	109.59	0
5559_196	LG4	109.91	0.32
162851_41	LG4	113.75	3.84
12055_69	LG4	114.07	0.32
5374_114	LG4	114.39	0.32
17044_128	LG4	115.34	0.95
125117_65	LG4	115.34	0
245503_218	LG4	115.34	0
49858_55	LG4	115.5	0.16
39073_74	LG4	115.5	0
159165_61	LG4	115.5	0
22058_71	LG4	115.5	0
218317_80	LG4	115.5	0
238745_266	LG4	115.5	0
211821_82	LG4	115.5	0
17239_142	LG4	115.5	0
14007_178	LG4	115.66	0.16
199335_253	LG4	115.82	0.16
247952_250	LG4	115.98	0.16
45058_122	LG4	116.3	0.32
29570_75	LG4	116.3	0
86424_288	LG4	116.3	0
1085_213	LG4	116.61	0.31
14270_97	LG4	116.61	0
137485_89	LG4	116.77	0.16
7114_62	LG4	116.77	0
271977_106	LG4	117.57	0.8
271992_141	LG4	117.73	0.16
182480_240	LG4	117.89	0.16
37183_51	LG4	118.05	0.16
169352_128	LG4	118.37	0.32
24189_48	LG4	119.65	1.28
35892_196	LG4	122.06	2.41
19663_106	LG4	122.98	0.92
1536_98	LG4	122.98	0
18937_57	LG4	122.98	0
43840_66	LG4	122.98	0
5109_139	LG4	122.98	0
48959_107	LG4	122.98	0
12493_68	LG4	123.58	0.6
21674_51	LG4	124.99	1.41
44395_218	LG4	127.96	2.97
156076_163	LG5	0	0
94973_171	LG5	6.03	6.03
17193_195	LG5	6.73	0.7
236069_52	LG5	8.59	1.86
160719_140	LG5	9.27	0.68
43947_228	LG5	9.66	0.39
19893_48	LG5	9.66	0
37122_94	LG5	11.09	1.43
31016_186	LG5	11.43	0.34
164772_115	LG5	12.72	1.29
5284_194	LG5	12.87	0.15
13189_63	LG5	13.03	0.16
14241_85	LG5	13.03	0
2750_125	LG5	13.83	0.8
3610_131	LG5	14.47	0.64
13629_63	LG5	18.19	3.72
19851_102	LG5	18.35	0.16
261754_94	LG5	20.58	2.23
10099_111	LG5	21.54	0.96
18295_52	LG5	21.86	0.32
211187_115	LG5	22.82	0.96
148223_101	LG5	22.82	0
48293_62	LG5	26.37	3.55
48013_83	LG5	26.53	0.16
6450_285	LG5	27.97	1.44
41639_141	LG5	27.97	0
32231_49	LG5	28.13	0.16
54407_71	LG5	28.29	0.16
38162_77	LG5	29.09	0.8
268561_144	LG5	29.41	0.32
215988_50	LG5	29.41	0
45547_95	LG5	29.41	0
264296_172	LG5	29.73	0.32
96821_273	LG5	29.73	0
41154_133	LG5	29.73	0
45645_177	LG5	30.37	0.64
44011_69	LG5	30.52	0.15
3903_99	LG5	30.52	0
45574_116	LG5	30.52	0
47541_52	LG5	30.52	0
55813_100	LG5	30.52	0
53786_100	LG5	30.84	0.32
17836_44	LG5	31	0.16
18560_54	LG5	31	0
47027_53	LG5	31	0
53627_82	LG5	31	0
178438_101	LG5	31.32	0.32
22385_60	LG5	31.48	0.16
30643_114	LG5	31.64	0.16
23270_58	LG5	33.89	2.25
207968_112	LG5	34.2	0.31
30236_126	LG5	34.36	0.16
30610_222	LG5	35.49	1.13
40661_275	LG5	35.49	0
143529_178	LG5	35.96	0.47
237038_100	LG5	35.96	0
49123_181	LG5	35.96	0
35486_110	LG5	35.96	0
30585_98	LG5	36.76	0.8
222772_136	LG5	36.92	0.16
257682_131	LG5	37.24	0.32
50482_45	LG5	38.35	1.11
172684_141	LG5	39.47	1.12
23312_99	LG5	40.26	0.79
41309_74	LG5	40.42	0.16
13526_54	LG5	40.42	0
21587_74	LG5	40.42	0
39708_58	LG5	40.58	0.16
2753_184	LG5	40.58	0
253366_102	LG5	40.58	0
153810_135	LG5	40.74	0.16
22446_85	LG5	40.74	0
36128_86	LG5	40.74	0
39786_75	LG5	40.74	0
41797_80	LG5	40.74	0
34128_89	LG5	40.74	0
259698_111	LG5	40.74	0
16140_54	LG5	40.74	0
33523_92	LG5	40.74	0
228933_83	LG5	40.74	0
225545_42	LG5	40.74	0
37497_292	LG5	40.74	0
24881_70	LG5	40.9	0.16
218278_240	LG5	40.9	0
25154_116	LG5	40.9	0
43576_214	LG5	40.9	0
764_94	LG5	40.9	0
20777_167	LG5	41.22	0.32
5530_75	LG5	41.22	0
86316_182	LG5	41.38	0.16
216982_114	LG5	41.54	0.16
25635_41	LG5	41.54	0
21513_66	LG5	41.54	0
4936_206	LG5	41.69	0.15
33081_92	LG5	41.69	0
242045_66	LG5	41.69	0
29034_51	LG5	42.01	0.32
163893_274	LG5	42.01	0
41073_108	LG5	42.01	0
262321_203	LG5	42.01	0
40727_66	LG5	42.01	0
42209_50	LG5	42.01	0
49298_48	LG5	42.33	0.32
26515_50	LG5	42.33	0
29584_227	LG5	42.33	0
24410_87	LG5	42.81	0.48
29373_271	LG5	42.81	0
8506_52	LG5	42.81	0
32420_190	LG5	42.97	0.16
18106_77	LG5	43.44	0.47
255394_112	LG5	43.44	0
259723_186	LG5	43.44	0
2373_180	LG5	43.6	0.16
8659_191	LG5	43.6	0
47774_74	LG5	43.6	0
34647_52	LG5	43.6	0
156644_233	LG5	43.6	0
211255_74	LG5	43.6	0
241107_87	LG5	43.6	0
16503_71	LG5	43.6	0
16397_65	LG5	43.6	0
3856_121	LG5	43.6	0
5118_193	LG5	43.6	0
44467_123	LG5	43.6	0
81888_50	LG5	43.6	0
54487_84	LG5	43.6	0
266920_104	LG5	44.08	0.48
278592_169	LG5	44.08	0
22050_117	LG5	44.24	0.16
40883_262	LG5	44.24	0
13302_68	LG5	44.24	0
47941_151	LG5	44.24	0
223258_113	LG5	44.24	0
45239_75	LG5	44.24	0
27073_219	LG5	44.24	0
40959_80	LG5	44.24	0
45640_58	LG5	44.24	0
5631_83	LG5	44.24	0
47153_62	LG5	44.24	0
33187_213	LG5	44.24	0
34738_50	LG5	44.24	0
14486_100	LG5	44.24	0
21603_41	LG5	44.24	0
33190_70	LG5	44.24	0
156503_141	LG5	44.24	0
47827_48	LG5	44.24	0
44400_235	LG5	44.24	0
9571_168	LG5	44.24	0
30335_49	LG5	44.4	0.16
42912_81	LG5	44.4	0
4177_112	LG5	44.4	0
16192_185	LG5	44.4	0
27192_297	LG5	44.4	0
10851_219	LG5	44.4	0
31919_264	LG5	44.4	0
30883_76	LG5	44.4	0
31973_158	LG5	44.4	0
13478_162	LG5	44.56	0.16
24973_47	LG5	44.56	0
202765_49	LG5	44.56	0
13014_104	LG5	44.72	0.16
20863_88	LG5	44.88	0.16
21105_275	LG5	44.88	0
35010_241	LG5	44.88	0
53495_41	LG5	44.88	0
43087_67	LG5	44.88	0
48502_102	LG5	44.88	0
3875_94	LG5	44.88	0
25410_84	LG5	44.88	0
38553_134	LG5	44.88	0
20042_251	LG5	44.88	0
6338_73	LG5	45.19	0.31
23823_234	LG5	45.19	0
271608_229	LG5	45.19	0
233571_199	LG5	45.35	0.16
252495_264	LG5	45.35	0
257163_104	LG5	45.35	0
236624_317	LG5	45.51	0.16
240639_157	LG5	45.67	0.16
31307_101	LG5	45.67	0
40864_101	LG5	45.67	0
40307_135	LG5	45.67	0
8872_334	LG5	45.67	0
32385_100	LG5	45.67	0
41802_224	LG5	45.67	0
22753_86	LG5	45.67	0
35305_143	LG5	45.67	0
32929_205	LG5	45.67	0
207692_51	LG5	45.83	0.16
49532_177	LG5	45.99	0.16
46442_111	LG5	45.99	0
4607_58	LG5	45.99	0
53338_129	LG5	46.15	0.16
37294_130	LG5	46.31	0.16
19437_160	LG5	46.47	0.16
13923_61	LG5	46.78	0.31
40535_51	LG5	46.78	0
27683_148	LG5	46.78	0
49342_49	LG5	46.78	0
17997_92	LG5	46.78	0
33923_248	LG5	46.78	0
193117_105	LG5	46.78	0
48854_148	LG5	46.78	0
2030_77	LG5	46.78	0
36879_64	LG5	46.78	0
28304_200	LG5	47.1	0.32
223797_144	LG5	47.26	0.16
31778_95	LG5	47.42	0.16
138756_73	LG5	47.58	0.16
31821_52	LG5	47.74	0.16
275397_239	LG5	49.51	1.77
185889_211	LG5	50.47	0.96
24042_88	LG5	51.11	0.64
13408_188	LG5	51.11	0
249685_187	LG5	51.43	0.32
19497_245	LG5	51.43	0
222077_47	LG5	51.43	0
44843_103	LG5	51.43	0
245097_239	LG5	51.43	0
34946_73	LG5	51.43	0
4647_72	LG5	51.43	0
31790_67	LG5	51.59	0.16
18278_136	LG5	51.75	0.16
18977_185	LG5	51.75	0
48677_125	LG5	52.07	0.32
523_54	LG5	52.54	0.47
1310_220	LG5	52.54	0
45461_123	LG5	52.54	0
221456_82	LG5	52.54	0
30736_307	LG5	52.7	0.16
48991_41	LG5	52.7	0
14551_177	LG5	53.02	0.32
37438_125	LG5	53.66	0.64
184238_62	LG5	53.66	0
28142_304	LG5	53.66	0
16353_101	LG5	53.66	0
219907_44	LG5	53.66	0
20574_55	LG5	54.46	0.8
35970_247	LG5	54.46	0
251535_140	LG5	54.62	0.16
30472_234	LG5	54.94	0.32
231902_152	LG5	55.1	0.16
12702_121	LG5	55.41	0.31
46636_96	LG5	55.41	0
17072_258	LG5	55.41	0
13463_163	LG5	55.41	0
41247_52	LG5	55.41	0
32311_114	LG5	55.41	0
49828_170	LG5	55.41	0
26882_41	LG5	55.41	0
15619_118	LG5	55.41	0
216887_149	LG5	55.41	0
221627_120	LG5	55.41	0
233419_189	LG5	55.41	0
13756_79	LG5	55.41	0
27651_134	LG5	55.41	0
148573_124	LG5	55.41	0
23914_69	LG5	55.41	0
10606_85	LG5	55.41	0
5399_118	LG5	55.41	0
223612_156	LG5	55.41	0
241476_183	LG5	55.41	0
6890_72	LG5	55.41	0
254568_187	LG5	55.41	0
10184_244	LG5	55.41	0
43771_138	LG5	55.89	0.48
53545_95	LG5	55.89	0
27506_119	LG5	56.37	0.48
8172_50	LG5	56.37	0
4734_179	LG5	57.49	1.12
25975_104	LG5	57.49	0
24512_46	LG5	57.65	0.16
4155_44	LG5	58.13	0.48
42611_63	LG5	59.09	0.96
7289_203	LG5	59.72	0.63
42200_89	LG5	59.72	0
12592_277	LG5	59.72	0
19914_70	LG5	61.01	1.29
5642_188	LG5	61.17	0.16
12609_160	LG5	61.17	0
270308_268	LG5	61.17	0
50527_105	LG5	61.33	0.16
47383_65	LG5	61.33	0
18188_50	LG5	61.33	0
268142_197	LG5	61.33	0
249030_69	LG5	61.33	0
57775_64	LG5	61.33	0
41288_184	LG5	61.33	0
215406_216	LG5	61.33	0
10125_282	LG5	61.49	0.16
249501_75	LG5	62.61	1.12
39999_120	LG5	63.41	0.8
48195_88	LG5	63.72	0.31
21558_47	LG5	64.52	0.8
51272_98	LG5	64.68	0.16
33561_53	LG5	67.46	2.78
45477_198	LG5	68.89	1.43
254615_100	LG5	69.37	0.48
33651_250	LG5	69.37	0
32377_60	LG5	69.37	0
18819_75	LG5	69.53	0.16
45129_83	LG5	70.49	0.96
[truncated: 5,430 more rows]
